# Supplementary material for: Improving the Reliability of Scale-Free Image Morphometrics in Applications with Minimally Restrained Livestock Using Projective Geometry and Unsupervised Machine Learning
Source: Sensors (Basel). 2022 Oct 31;22(21):8347. doi: 10.3390/s22218347 (PMC9653925; doi:10.3390/s22218347)
Supplement: Supplementary file 1 [file sensors-22-08347-s001.zip]

Archive with 854 entries (773 files):
- SupplementalMaterials/
- SupplementalMaterials/.DS_Store
- SupplementalMaterials/Anatomical Reference Points.pdf
- SupplementalMaterials/Annotation Protocol.pdf
- SupplementalMaterials/BiometricAnalyses.Rmd
- SupplementalMaterials/Projective Biometric Derivations.pdf
- SupplementalMaterials/Results/
- SupplementalMaterials/Results/.DS_Store
- SupplementalMaterials/Results/BiasCorrection/
- SupplementalMaterials/Results/BiasCorrection/.DS_Store
- SupplementalMaterials/Results/BiasCorrection/RepeatBC_Geom_Eye.csv
- SupplementalMaterials/Results/BiasCorrection/RepeatBC_Geom_Forehead.csv
- SupplementalMaterials/Results/BiasCorrection/RepeatBC_Geom_Muzzle.csv
- SupplementalMaterials/Results/BiasCorrection/RepeatBC_Geom_Topline.csv
- SupplementalMaterials/Results/BiasCorrection/RepeatBC_NormLength_Eye.csv
- SupplementalMaterials/Results/BiasCorrection/RepeatBC_NormLength_Forehead.csv
- SupplementalMaterials/Results/BiasCorrection/RepeatBC_NormLength_Muzzle.csv
- SupplementalMaterials/Results/BiasCorrection/RepeatBC_NormLength_Topline.csv
- SupplementalMaterials/Results/ErrCor/
- SupplementalMaterials/Results/ErrCor/ErrCor_Geom_Eye.csv
- SupplementalMaterials/Results/ErrCor/ErrCor_Geom_Forehead.csv
- SupplementalMaterials/Results/ErrCor/ErrCor_Geom_Muzzle.csv
- SupplementalMaterials/Results/ErrCor/ErrCor_Geom_Topline.csv
- SupplementalMaterials/Results/ErrCor/ErrCor_NormDist_Eye.csv
- SupplementalMaterials/Results/ErrCor/ErrCor_NormDist_Forehead.csv
- SupplementalMaterials/Results/ErrCor/ErrCor_NormDist_Muzzle.csv
- SupplementalMaterials/Results/ErrCor/ErrCor_NormDist_Topline.csv
- SupplementalMaterials/Results/ErrorMod/
- SupplementalMaterials/Results/ErrorMod/ErrMod_Geom_Eye.csv
- SupplementalMaterials/Results/ErrorMod/ErrMod_Geom_Forehead.csv
- SupplementalMaterials/Results/ErrorMod/ErrMod_Geom_Muzzle.csv
- SupplementalMaterials/Results/ErrorMod/ErrMod_Geom_Topline.csv
- SupplementalMaterials/Results/ErrorMod/ErrMod_Norm_Eye.csv
- SupplementalMaterials/Results/ErrorMod/ErrMod_Norm_Forehead.csv
- SupplementalMaterials/Results/ErrorMod/ErrMod_Norm_Muzzle.csv
- SupplementalMaterials/Results/ErrorMod/ErrMod_Norm_Topline.csv
- SupplementalMaterials/Results/Repeatability/
- SupplementalMaterials/Results/Repeatability/.DS_Store
- SupplementalMaterials/Results/Repeatability/Repeat_Geom_Eye.csv
- SupplementalMaterials/Results/Repeatability/Repeat_Geom_Forehead.csv
- SupplementalMaterials/Results/Repeatability/Repeat_Geom_Muzzle.csv
- SupplementalMaterials/Results/Repeatability/Repeat_Geom_Topline.csv
- SupplementalMaterials/Results/Repeatability/Repeat_NL_Eye.csv
- SupplementalMaterials/Results/Repeatability/Repeat_NL_Muzzle.csv
- SupplementalMaterials/Results/Repeatability/Repeat_NL_Topline.csv
- SupplementalMaterials/Results/Repeatability/Repeat_norm_Forehead.csv
- SupplementalMaterials/Visualizations/
- SupplementalMaterials/Visualizations/.DS_Store
- SupplementalMaterials/Visualizations/AtribPlotAll.pdf
- SupplementalMaterials/Visualizations/BiasCorrection/
- SupplementalMaterials/Visualizations/BiasCorrection/.DS_Store
- SupplementalMaterials/Visualizations/BiasCorrection/BiasCorrection_NL_Eye.jpeg
- SupplementalMaterials/Visualizations/BiasCorrection/BiasCorrection_NL_Forehead.jpeg
- SupplementalMaterials/Visualizations/BiasCorrection/BiasCorrection_NL_Muzzle.jpeg
- SupplementalMaterials/Visualizations/BiasCorrection/BiasCorrection_NL_Topline.jpeg
- SupplementalMaterials/Visualizations/BiasCorrection/BiasCorrection_PB_Eye.jpeg
- SupplementalMaterials/Visualizations/BiasCorrection/BiasCorrection_PB_Forehead.jpeg
- SupplementalMaterials/Visualizations/BiasCorrection/BiasCorrection_PB_Muzzle.jpeg
- SupplementalMaterials/Visualizations/BiasCorrection/BiasCorrection_PB_Topline.jpeg
- SupplementalMaterials/Visualizations/BiasPlot.pdf
- SupplementalMaterials/Visualizations/DataMechanics/
- SupplementalMaterials/Visualizations/DataMechanics/.DS_Store
- SupplementalMaterials/Visualizations/DataMechanics/Eye/
- SupplementalMaterials/Visualizations/DataMechanics/Eye/.DS_Store
- SupplementalMaterials/Visualizations/DataMechanics/Eye/Geom/
- SupplementalMaterials/Visualizations/DataMechanics/Eye/Geom/.DS_Store
- SupplementalMaterials/Visualizations/DataMechanics/Eye/Geom/Annotation/
- SupplementalMaterials/Visualizations/DataMechanics/Eye/Geom/Annotation/.DS_Store
- SupplementalMaterials/Visualizations/DataMechanics/Eye/Geom/Annotation/ErrorEncoding_Annotation_R5C2.jpeg
- SupplementalMaterials/Visualizations/DataMechanics/Eye/Geom/Annotation/ErrorEncoding_Annotation_R5C3.jpeg
- SupplementalMaterials/Visualizations/DataMechanics/Eye/Geom/Annotation/ErrorEncoding_Annotation_R5C4.jpeg
- SupplementalMaterials/Visualizations/DataMechanics/Eye/Geom/Annotation/ErrorEncoding_Annotation_R5C5.jpeg
- SupplementalMaterials/Visualizations/DataMechanics/Eye/Geom/Annotation/ErrorEncoding_Annotation_R6C2.jpeg
- SupplementalMaterials/Visualizations/DataMechanics/Eye/Geom/Annotation/ErrorEncoding_Annotation_R6C3.jpeg
- SupplementalMaterials/Visualizations/DataMechanics/Eye/Geom/Annotation/ErrorEncoding_Annotation_R6C4.jpeg
- SupplementalMaterials/Visualizations/DataMechanics/Eye/Geom/Annotation/ErrorEncoding_Annotation_R6C5.jpeg
- SupplementalMaterials/Visualizations/DataMechanics/Eye/Geom/Annotation/ErrorEncoding_Annotation_R7C2.jpeg
- SupplementalMaterials/Visualizations/DataMechanics/Eye/Geom/Annotation/ErrorEncoding_Annotation_R7C3.jpeg
- SupplementalMaterials/Visualizations/DataMechanics/Eye/Geom/Annotation/ErrorEncoding_Annotation_R7C4.jpeg
- SupplementalMaterials/Visualizations/DataMechanics/Eye/Geom/Annotation/ErrorEncoding_Annotation_R7C5.jpeg
- SupplementalMaterials/Visualizations/DataMechanics/Eye/Geom/Annotation/ErrorEncoding_Annotation_R8C2.jpeg
- SupplementalMaterials/Visualizations/DataMechanics/Eye/Geom/Annotation/ErrorEncoding_Annotation_R8C3.jpeg
- SupplementalMaterials/Visualizations/DataMechanics/Eye/Geom/Annotation/ErrorEncoding_Annotation_R8C4.jpeg
- SupplementalMaterials/Visualizations/DataMechanics/Eye/Geom/Annotation/ErrorEncoding_Annotation_R8C5.jpeg
- SupplementalMaterials/Visualizations/DataMechanics/Eye/Geom/Image/
- SupplementalMaterials/Visualizations/DataMechanics/Eye/Geom/Image/.DS_Store
- SupplementalMaterials/Visualizations/DataMechanics/Eye/Geom/Image/ErrorEncoding_Image_R5C2.jpeg
- SupplementalMaterials/Visualizations/DataMechanics/Eye/Geom/Image/ErrorEncoding_Image_R5C3.jpeg
- SupplementalMaterials/Visualizations/DataMechanics/Eye/Geom/Image/ErrorEncoding_Image_R5C4.jpeg
- SupplementalMaterials/Visualizations/DataMechanics/Eye/Geom/Image/ErrorEncoding_Image_R5C5.jpeg
- SupplementalMaterials/Visualizations/DataMechanics/Eye/Geom/Image/ErrorEncoding_Image_R6C2.jpeg
- SupplementalMaterials/Visualizations/DataMechanics/Eye/Geom/Image/ErrorEncoding_Image_R6C3.jpeg
- SupplementalMaterials/Visualizations/DataMechanics/Eye/Geom/Image/ErrorEncoding_Image_R6C4.jpeg
- SupplementalMaterials/Visualizations/DataMechanics/Eye/Geom/Image/ErrorEncoding_Image_R6C5.jpeg
- SupplementalMaterials/Visualizations/DataMechanics/Eye/Geom/Image/ErrorEncoding_Image_R7C2.jpeg
- SupplementalMaterials/Visualizations/DataMechanics/Eye/Geom/Image/ErrorEncoding_Image_R7C3.jpeg
- SupplementalMaterials/Visualizations/DataMechanics/Eye/Geom/Image/ErrorEncoding_Image_R7C4.jpeg
- SupplementalMaterials/Visualizations/DataMechanics/Eye/Geom/Image/ErrorEncoding_Image_R7C5.jpeg
- SupplementalMaterials/Visualizations/DataMechanics/Eye/Geom/Image/ErrorEncoding_Image_R8C2.jpeg
- SupplementalMaterials/Visualizations/DataMechanics/Eye/Geom/Image/ErrorEncoding_Image_R8C3.jpeg
- SupplementalMaterials/Visualizations/DataMechanics/Eye/Geom/Image/ErrorEncoding_Image_R8C4.jpeg
- SupplementalMaterials/Visualizations/DataMechanics/Eye/Geom/Image/ErrorEncoding_Image_R8C5.jpeg
- SupplementalMaterials/Visualizations/DataMechanics/Eye/NormLength/
- SupplementalMaterials/Visualizations/DataMechanics/Eye/NormLength/.DS_Store
- SupplementalMaterials/Visualizations/DataMechanics/Eye/NormLength/Annotation/
- SupplementalMaterials/Visualizations/DataMechanics/Eye/NormLength/Annotation/.DS_Store
- SupplementalMaterials/Visualizations/DataMechanics/Eye/NormLength/Annotation/ErrorEncoding_Annotation_R5C2.jpeg
- SupplementalMaterials/Visualizations/DataMechanics/Eye/NormLength/Annotation/ErrorEncoding_Annotation_R5C3.jpeg
- SupplementalMaterials/Visualizations/DataMechanics/Eye/NormLength/Annotation/ErrorEncoding_Annotation_R5C4.jpeg
- SupplementalMaterials/Visualizations/DataMechanics/Eye/NormLength/Annotation/ErrorEncoding_Annotation_R5C5.jpeg
- SupplementalMaterials/Visualizations/DataMechanics/Eye/NormLength/Annotation/ErrorEncoding_Annotation_R6C2.jpeg
- SupplementalMaterials/Visualizations/DataMechanics/Eye/NormLength/Annotation/ErrorEncoding_Annotation_R6C3.jpeg
- SupplementalMaterials/Visualizations/DataMechanics/Eye/NormLength/Annotation/ErrorEncoding_Annotation_R6C4.jpeg
- SupplementalMaterials/Visualizations/DataMechanics/Eye/NormLength/Annotation/ErrorEncoding_Annotation_R6C5.jpeg
- SupplementalMaterials/Visualizations/DataMechanics/Eye/NormLength/Annotation/ErrorEncoding_Annotation_R7C2.jpeg
- SupplementalMaterials/Visualizations/DataMechanics/Eye/NormLength/Annotation/ErrorEncoding_Annotation_R7C3.jpeg
- SupplementalMaterials/Visualizations/DataMechanics/Eye/NormLength/Annotation/ErrorEncoding_Annotation_R7C4.jpeg
- SupplementalMaterials/Visualizations/DataMechanics/Eye/NormLength/Annotation/ErrorEncoding_Annotation_R7C5.jpeg
- SupplementalMaterials/Visualizations/DataMechanics/Eye/NormLength/Annotation/ErrorEncoding_Annotation_R8C2.jpeg
- SupplementalMaterials/Visualizations/DataMechanics/Eye/NormLength/Annotation/ErrorEncoding_Annotation_R8C3.jpeg
- SupplementalMaterials/Visualizations/DataMechanics/Eye/NormLength/Annotation/ErrorEncoding_Annotation_R8C4.jpeg
- SupplementalMaterials/Visualizations/DataMechanics/Eye/NormLength/Annotation/ErrorEncoding_Annotation_R8C5.jpeg
- SupplementalMaterials/Visualizations/DataMechanics/Eye/NormLength/Image/
- SupplementalMaterials/Visualizations/DataMechanics/Eye/NormLength/Image/.DS_Store
- SupplementalMaterials/Visualizations/DataMechanics/Eye/NormLength/Image/ErrorEncoding_Image_R5C2.jpeg
- SupplementalMaterials/Visualizations/DataMechanics/Eye/NormLength/Image/ErrorEncoding_Image_R5C3.jpeg
- SupplementalMaterials/Visualizations/DataMechanics/Eye/NormLength/Image/ErrorEncoding_Image_R5C4.jpeg
- SupplementalMaterials/Visualizations/DataMechanics/Eye/NormLength/Image/ErrorEncoding_Image_R5C5.jpeg
- SupplementalMaterials/Visualizations/DataMechanics/Eye/NormLength/Image/ErrorEncoding_Image_R6C2.jpeg
- SupplementalMaterials/Visualizations/DataMechanics/Eye/NormLength/Image/ErrorEncoding_Image_R6C3.jpeg
- SupplementalMaterials/Visualizations/DataMechanics/Eye/NormLength/Image/ErrorEncoding_Image_R6C4.jpeg
- SupplementalMaterials/Visualizations/DataMechanics/Eye/NormLength/Image/ErrorEncoding_Image_R6C5.jpeg
- SupplementalMaterials/Visualizations/DataMechanics/Eye/NormLength/Image/ErrorEncoding_Image_R7C2.jpeg
- SupplementalMaterials/Visualizations/DataMechanics/Eye/NormLength/Image/ErrorEncoding_Image_R7C3.jpeg
- SupplementalMaterials/Visualizations/DataMechanics/Eye/NormLength/Image/ErrorEncoding_Image_R7C4.jpeg
- SupplementalMaterials/Visualizations/DataMechanics/Eye/NormLength/Image/ErrorEncoding_Image_R7C5.jpeg
- SupplementalMaterials/Visualizations/DataMechanics/Eye/NormLength/Image/ErrorEncoding_Image_R8C2.jpeg
- SupplementalMaterials/Visualizations/DataMechanics/Eye/NormLength/Image/ErrorEncoding_Image_R8C3.jpeg
- SupplementalMaterials/Visualizations/DataMechanics/Eye/NormLength/Image/ErrorEncoding_Image_R8C4.jpeg
- SupplementalMaterials/Visualizations/DataMechanics/Eye/NormLength/Image/ErrorEncoding_Image_R8C5.jpeg
- SupplementalMaterials/Visualizations/DataMechanics/Forehead/
- SupplementalMaterials/Visualizations/DataMechanics/Forehead/.DS_Store
- SupplementalMaterials/Visualizations/DataMechanics/Forehead/Geom/
- SupplementalMaterials/Visualizations/DataMechanics/Forehead/Geom/.DS_Store
- SupplementalMaterials/Visualizations/DataMechanics/Forehead/Geom/Annotation/
- SupplementalMaterials/Visualizations/DataMechanics/Forehead/Geom/Annotation/.DS_Store
- SupplementalMaterials/Visualizations/DataMechanics/Forehead/Geom/Annotation/ErrorEncoding_Annotation_R5C2.jpeg
- SupplementalMaterials/Visualizations/DataMechanics/Forehead/Geom/Annotation/ErrorEncoding_Annotation_R5C3.jpeg
- SupplementalMaterials/Visualizations/DataMechanics/Forehead/Geom/Annotation/ErrorEncoding_Annotation_R5C4.jpeg
- SupplementalMaterials/Visualizations/DataMechanics/Forehead/Geom/Annotation/ErrorEncoding_Annotation_R5C5.jpeg
- SupplementalMaterials/Visualizations/DataMechanics/Forehead/Geom/Annotation/ErrorEncoding_Annotation_R6C2.jpeg
- SupplementalMaterials/Visualizations/DataMechanics/Forehead/Geom/Annotation/ErrorEncoding_Annotation_R6C3.jpeg
- SupplementalMaterials/Visualizations/DataMechanics/Forehead/Geom/Annotation/ErrorEncoding_Annotation_R6C4.jpeg
- SupplementalMaterials/Visualizations/DataMechanics/Forehead/Geom/Annotation/ErrorEncoding_Annotation_R6C5.jpeg
- SupplementalMaterials/Visualizations/DataMechanics/Forehead/Geom/Annotation/ErrorEncoding_Annotation_R7C2.jpeg
- SupplementalMaterials/Visualizations/DataMechanics/Forehead/Geom/Annotation/ErrorEncoding_Annotation_R7C3.jpeg
- SupplementalMaterials/Visualizations/DataMechanics/Forehead/Geom/Annotation/ErrorEncoding_Annotation_R7C4.jpeg
- SupplementalMaterials/Visualizations/DataMechanics/Forehead/Geom/Annotation/ErrorEncoding_Annotation_R7C5.jpeg
- SupplementalMaterials/Visualizations/DataMechanics/Forehead/Geom/Annotation/ErrorEncoding_Annotation_R8C2.jpeg
- SupplementalMaterials/Visualizations/DataMechanics/Forehead/Geom/Annotation/ErrorEncoding_Annotation_R8C3.jpeg
- SupplementalMaterials/Visualizations/DataMechanics/Forehead/Geom/Annotation/ErrorEncoding_Annotation_R8C4.jpeg
- SupplementalMaterials/Visualizations/DataMechanics/Forehead/Geom/Annotation/ErrorEncoding_Annotation_R8C5.jpeg
- SupplementalMaterials/Visualizations/DataMechanics/Forehead/Geom/Image/
- SupplementalMaterials/Visualizations/DataMechanics/Forehead/Geom/Image/.DS_Store
- SupplementalMaterials/Visualizations/DataMechanics/Forehead/Geom/Image/ErrorEncoding_Image_R5C2.jpeg
- SupplementalMaterials/Visualizations/DataMechanics/Forehead/Geom/Image/ErrorEncoding_Image_R5C3.jpeg
- SupplementalMaterials/Visualizations/DataMechanics/Forehead/Geom/Image/ErrorEncoding_Image_R5C4.jpeg
- SupplementalMaterials/Visualizations/DataMechanics/Forehead/Geom/Image/ErrorEncoding_Image_R5C5.jpeg
- SupplementalMaterials/Visualizations/DataMechanics/Forehead/Geom/Image/ErrorEncoding_Image_R6C2.jpeg
- SupplementalMaterials/Visualizations/DataMechanics/Forehead/Geom/Image/ErrorEncoding_Image_R6C3.jpeg
- SupplementalMaterials/Visualizations/DataMechanics/Forehead/Geom/Image/ErrorEncoding_Image_R6C4.jpeg
- SupplementalMaterials/Visualizations/DataMechanics/Forehead/Geom/Image/ErrorEncoding_Image_R6C5.jpeg
- SupplementalMaterials/Visualizations/DataMechanics/Forehead/Geom/Image/ErrorEncoding_Image_R7C2.jpeg
- SupplementalMaterials/Visualizations/DataMechanics/Forehead/Geom/Image/ErrorEncoding_Image_R7C3.jpeg
- SupplementalMaterials/Visualizations/DataMechanics/Forehead/Geom/Image/ErrorEncoding_Image_R7C4.jpeg
- SupplementalMaterials/Visualizations/DataMechanics/Forehead/Geom/Image/ErrorEncoding_Image_R7C5.jpeg
- SupplementalMaterials/Visualizations/DataMechanics/Forehead/Geom/Image/ErrorEncoding_Image_R8C2.jpeg
- SupplementalMaterials/Visualizations/DataMechanics/Forehead/Geom/Image/ErrorEncoding_Image_R8C3.jpeg
- SupplementalMaterials/Visualizations/DataMechanics/Forehead/Geom/Image/ErrorEncoding_Image_R8C4.jpeg
- SupplementalMaterials/Visualizations/DataMechanics/Forehead/Geom/Image/ErrorEncoding_Image_R8C5.jpeg
- SupplementalMaterials/Visualizations/DataMechanics/Forehead/NormLength/
- SupplementalMaterials/Visualizations/DataMechanics/Forehead/NormLength/.DS_Store
- SupplementalMaterials/Visualizations/DataMechanics/Forehead/NormLength/Annotation/
- SupplementalMaterials/Visualizations/DataMechanics/Forehead/NormLength/Annotation/.DS_Store
- SupplementalMaterials/Visualizations/DataMechanics/Forehead/NormLength/Annotation/ErrorEncoding_Annotation_R5C2.jpeg
- SupplementalMaterials/Visualizations/DataMechanics/Forehead/NormLength/Annotation/ErrorEncoding_Annotation_R5C3.jpeg
- SupplementalMaterials/Visualizations/DataMechanics/Forehead/NormLength/Annotation/ErrorEncoding_Annotation_R5C4.jpeg
- SupplementalMaterials/Visualizations/DataMechanics/Forehead/NormLength/Annotation/ErrorEncoding_Annotation_R5C5.jpeg
- SupplementalMaterials/Visualizations/DataMechanics/Forehead/NormLength/Annotation/ErrorEncoding_Annotation_R6C2.jpeg
- SupplementalMaterials/Visualizations/DataMechanics/Forehead/NormLength/Annotation/ErrorEncoding_Annotation_R6C3.jpeg
- SupplementalMaterials/Visualizations/DataMechanics/Forehead/NormLength/Annotation/ErrorEncoding_Annotation_R6C4.jpeg
- SupplementalMaterials/Visualizations/DataMechanics/Forehead/NormLength/Annotation/ErrorEncoding_Annotation_R6C5.jpeg
- SupplementalMaterials/Visualizations/DataMechanics/Forehead/NormLength/Annotation/ErrorEncoding_Annotation_R7C2.jpeg
- SupplementalMaterials/Visualizations/DataMechanics/Forehead/NormLength/Annotation/ErrorEncoding_Annotation_R7C3.jpeg
- SupplementalMaterials/Visualizations/DataMechanics/Forehead/NormLength/Annotation/ErrorEncoding_Annotation_R7C4.jpeg
- SupplementalMaterials/Visualizations/DataMechanics/Forehead/NormLength/Annotation/ErrorEncoding_Annotation_R7C5.jpeg
- SupplementalMaterials/Visualizations/DataMechanics/Forehead/NormLength/Annotation/ErrorEncoding_Annotation_R8C2.jpeg
- SupplementalMaterials/Visualizations/DataMechanics/Forehead/NormLength/Annotation/ErrorEncoding_Annotation_R8C3.jpeg
- SupplementalMaterials/Visualizations/DataMechanics/Forehead/NormLength/Annotation/ErrorEncoding_Annotation_R8C4.jpeg
- SupplementalMaterials/Visualizations/DataMechanics/Forehead/NormLength/Annotation/ErrorEncoding_Annotation_R8C5.jpeg
- SupplementalMaterials/Visualizations/DataMechanics/Forehead/NormLength/Image/
- SupplementalMaterials/Visualizations/DataMechanics/Forehead/NormLength/Image/.DS_Store
- SupplementalMaterials/Visualizations/DataMechanics/Forehead/NormLength/Image/ErrorEncoding_Image_R5C2.jpeg
- SupplementalMaterials/Visualizations/DataMechanics/Forehead/NormLength/Image/ErrorEncoding_Image_R5C3.jpeg
- SupplementalMaterials/Visualizations/DataMechanics/Forehead/NormLength/Image/ErrorEncoding_Image_R5C4.jpeg
- SupplementalMaterials/Visualizations/DataMechanics/Forehead/NormLength/Image/ErrorEncoding_Image_R5C5.jpeg
- SupplementalMaterials/Visualizations/DataMechanics/Forehead/NormLength/Image/ErrorEncoding_Image_R6C2.jpeg
- SupplementalMaterials/Visualizations/DataMechanics/Forehead/NormLength/Image/ErrorEncoding_Image_R6C3.jpeg
- SupplementalMaterials/Visualizations/DataMechanics/Forehead/NormLength/Image/ErrorEncoding_Image_R6C4.jpeg
- SupplementalMaterials/Visualizations/DataMechanics/Forehead/NormLength/Image/ErrorEncoding_Image_R6C5.jpeg
- SupplementalMaterials/Visualizations/DataMechanics/Forehead/NormLength/Image/ErrorEncoding_Image_R7C2.jpeg
- SupplementalMaterials/Visualizations/DataMechanics/Forehead/NormLength/Image/ErrorEncoding_Image_R7C3.jpeg
- SupplementalMaterials/Visualizations/DataMechanics/Forehead/NormLength/Image/ErrorEncoding_Image_R7C4.jpeg
- SupplementalMaterials/Visualizations/DataMechanics/Forehead/NormLength/Image/ErrorEncoding_Image_R7C5.jpeg
- SupplementalMaterials/Visualizations/DataMechanics/Forehead/NormLength/Image/ErrorEncoding_Image_R8C2.jpeg
- SupplementalMaterials/Visualizations/DataMechanics/Forehead/NormLength/Image/ErrorEncoding_Image_R8C3.jpeg
- SupplementalMaterials/Visualizations/DataMechanics/Forehead/NormLength/Image/ErrorEncoding_Image_R8C4.jpeg
- SupplementalMaterials/Visualizations/DataMechanics/Forehead/NormLength/Image/ErrorEncoding_Image_R8C5.jpeg
- SupplementalMaterials/Visualizations/DataMechanics/Muzzle/
- SupplementalMaterials/Visualizations/DataMechanics/Muzzle/.DS_Store
- SupplementalMaterials/Visualizations/DataMechanics/Muzzle/Geom/
- SupplementalMaterials/Visualizations/DataMechanics/Muzzle/Geom/.DS_Store
- SupplementalMaterials/Visualizations/DataMechanics/Muzzle/Geom/Annotation/
- SupplementalMaterials/Visualizations/DataMechanics/Muzzle/Geom/Annotation/.DS_Store
- SupplementalMaterials/Visualizations/DataMechanics/Muzzle/Geom/Annotation/ErrorEncoding_Annotation_R5C2.jpeg
- SupplementalMaterials/Visualizations/DataMechanics/Muzzle/Geom/Annotation/ErrorEncoding_Annotation_R5C3.jpeg
- SupplementalMaterials/Visualizations/DataMechanics/Muzzle/Geom/Annotation/ErrorEncoding_Annotation_R5C4.jpeg
- SupplementalMaterials/Visualizations/DataMechanics/Muzzle/Geom/Annotation/ErrorEncoding_Annotation_R5C5.jpeg
- SupplementalMaterials/Visualizations/DataMechanics/Muzzle/Geom/Annotation/ErrorEncoding_Annotation_R6C2.jpeg
- SupplementalMaterials/Visualizations/DataMechanics/Muzzle/Geom/Annotation/ErrorEncoding_Annotation_R6C3.jpeg
- SupplementalMaterials/Visualizations/DataMechanics/Muzzle/Geom/Annotation/ErrorEncoding_Annotation_R6C4.jpeg
- SupplementalMaterials/Visualizations/DataMechanics/Muzzle/Geom/Annotation/ErrorEncoding_Annotation_R6C5.jpeg
- SupplementalMaterials/Visualizations/DataMechanics/Muzzle/Geom/Annotation/ErrorEncoding_Annotation_R7C2.jpeg
- SupplementalMaterials/Visualizations/DataMechanics/Muzzle/Geom/Annotation/ErrorEncoding_Annotation_R7C3.jpeg
- SupplementalMaterials/Visualizations/DataMechanics/Muzzle/Geom/Annotation/ErrorEncoding_Annotation_R7C4.jpeg
- SupplementalMaterials/Visualizations/DataMechanics/Muzzle/Geom/Annotation/ErrorEncoding_Annotation_R7C5.jpeg
- SupplementalMaterials/Visualizations/DataMechanics/Muzzle/Geom/Annotation/ErrorEncoding_Annotation_R8C2.jpeg
- SupplementalMaterials/Visualizations/DataMechanics/Muzzle/Geom/Annotation/ErrorEncoding_Annotation_R8C3.jpeg
- SupplementalMaterials/Visualizations/DataMechanics/Muzzle/Geom/Annotation/ErrorEncoding_Annotation_R8C4.jpeg
- SupplementalMaterials/Visualizations/DataMechanics/Muzzle/Geom/Annotation/ErrorEncoding_Annotation_R8C5.jpeg
- SupplementalMaterials/Visualizations/DataMechanics/Muzzle/Geom/Image/
- SupplementalMaterials/Visualizations/DataMechanics/Muzzle/Geom/Image/ErrorEncoding_Image_R5C2.jpeg
- SupplementalMaterials/Visualizations/DataMechanics/Muzzle/Geom/Image/ErrorEncoding_Image_R5C3.jpeg
- SupplementalMaterials/Visualizations/DataMechanics/Muzzle/Geom/Image/ErrorEncoding_Image_R5C4.jpeg
- SupplementalMaterials/Visualizations/DataMechanics/Muzzle/Geom/Image/ErrorEncoding_Image_R5C5.jpeg
- SupplementalMaterials/Visualizations/DataMechanics/Muzzle/Geom/Image/ErrorEncoding_Image_R6C2.jpeg
- SupplementalMaterials/Visualizations/DataMechanics/Muzzle/Geom/Image/ErrorEncoding_Image_R6C3.jpeg
- SupplementalMaterials/Visualizations/DataMechanics/Muzzle/Geom/Image/ErrorEncoding_Image_R6C4.jpeg
- SupplementalMaterials/Visualizations/DataMechanics/Muzzle/Geom/Image/ErrorEncoding_Image_R6C5.jpeg
- SupplementalMaterials/Visualizations/DataMechanics/Muzzle/Geom/Image/ErrorEncoding_Image_R7C2.jpeg
- SupplementalMaterials/Visualizations/DataMechanics/Muzzle/Geom/Image/ErrorEncoding_Image_R7C3.jpeg
- SupplementalMaterials/Visualizations/DataMechanics/Muzzle/Geom/Image/ErrorEncoding_Image_R7C4.jpeg
- SupplementalMaterials/Visualizations/DataMechanics/Muzzle/Geom/Image/ErrorEncoding_Image_R7C5.jpeg
- SupplementalMaterials/Visualizations/DataMechanics/Muzzle/Geom/Image/ErrorEncoding_Image_R8C2.jpeg
- SupplementalMaterials/Visualizations/DataMechanics/Muzzle/Geom/Image/ErrorEncoding_Image_R8C3.jpeg
- SupplementalMaterials/Visualizations/DataMechanics/Muzzle/Geom/Image/ErrorEncoding_Image_R8C4.jpeg
- SupplementalMaterials/Visualizations/DataMechanics/Muzzle/Geom/Image/ErrorEncoding_Image_R8C5.jpeg
- SupplementalMaterials/Visualizations/DataMechanics/Muzzle/NormLength/
- SupplementalMaterials/Visualizations/DataMechanics/Muzzle/NormLength/.DS_Store
- SupplementalMaterials/Visualizations/DataMechanics/Muzzle/NormLength/Annotation/
- SupplementalMaterials/Visualizations/DataMechanics/Muzzle/NormLength/Annotation/ErrorEncoding_Annotation_R5C2.jpeg
- SupplementalMaterials/Visualizations/DataMechanics/Muzzle/NormLength/Annotation/ErrorEncoding_Annotation_R5C3.jpeg
- SupplementalMaterials/Visualizations/DataMechanics/Muzzle/NormLength/Annotation/ErrorEncoding_Annotation_R5C4.jpeg
- SupplementalMaterials/Visualizations/DataMechanics/Muzzle/NormLength/Annotation/ErrorEncoding_Annotation_R5C5.jpeg
- SupplementalMaterials/Visualizations/DataMechanics/Muzzle/NormLength/Annotation/ErrorEncoding_Annotation_R6C2.jpeg
- SupplementalMaterials/Visualizations/DataMechanics/Muzzle/NormLength/Annotation/ErrorEncoding_Annotation_R6C3.jpeg
- SupplementalMaterials/Visualizations/DataMechanics/Muzzle/NormLength/Annotation/ErrorEncoding_Annotation_R6C4.jpeg
- SupplementalMaterials/Visualizations/DataMechanics/Muzzle/NormLength/Annotation/ErrorEncoding_Annotation_R6C5.jpeg
- SupplementalMaterials/Visualizations/DataMechanics/Muzzle/NormLength/Annotation/ErrorEncoding_Annotation_R7C2.jpeg
- SupplementalMaterials/Visualizations/DataMechanics/Muzzle/NormLength/Annotation/ErrorEncoding_Annotation_R7C3.jpeg
- SupplementalMaterials/Visualizations/DataMechanics/Muzzle/NormLength/Annotation/ErrorEncoding_Annotation_R7C4.jpeg
- SupplementalMaterials/Visualizations/DataMechanics/Muzzle/NormLength/Annotation/ErrorEncoding_Annotation_R7C5.jpeg
- SupplementalMaterials/Visualizations/DataMechanics/Muzzle/NormLength/Annotation/ErrorEncoding_Annotation_R8C2.jpeg
- SupplementalMaterials/Visualizations/DataMechanics/Muzzle/NormLength/Annotation/ErrorEncoding_Annotation_R8C3.jpeg
- SupplementalMaterials/Visualizations/DataMechanics/Muzzle/NormLength/Annotation/ErrorEncoding_Annotation_R8C4.jpeg
- SupplementalMaterials/Visualizations/DataMechanics/Muzzle/NormLength/Annotation/ErrorEncoding_Annotation_R8C5.jpeg
- SupplementalMaterials/Visualizations/DataMechanics/Muzzle/NormLength/Image/
- SupplementalMaterials/Visualizations/DataMechanics/Muzzle/NormLength/Image/ErrorEncoding_Image_R5C2.jpeg
- SupplementalMaterials/Visualizations/DataMechanics/Muzzle/NormLength/Image/ErrorEncoding_Image_R5C3.jpeg
- SupplementalMaterials/Visualizations/DataMechanics/Muzzle/NormLength/Image/ErrorEncoding_Image_R5C4.jpeg
- SupplementalMaterials/Visualizations/DataMechanics/Muzzle/NormLength/Image/ErrorEncoding_Image_R5C5.jpeg
- SupplementalMaterials/Visualizations/DataMechanics/Muzzle/NormLength/Image/ErrorEncoding_Image_R6C2.jpeg
- SupplementalMaterials/Visualizations/DataMechanics/Muzzle/NormLength/Image/ErrorEncoding_Image_R6C3.jpeg
- SupplementalMaterials/Visualizations/DataMechanics/Muzzle/NormLength/Image/ErrorEncoding_Image_R6C4.jpeg
- SupplementalMaterials/Visualizations/DataMechanics/Muzzle/NormLength/Image/ErrorEncoding_Image_R6C5.jpeg
- SupplementalMaterials/Visualizations/DataMechanics/Muzzle/NormLength/Image/ErrorEncoding_Image_R7C2.jpeg
- SupplementalMaterials/Visualizations/DataMechanics/Muzzle/NormLength/Image/ErrorEncoding_Image_R7C3.jpeg
- SupplementalMaterials/Visualizations/DataMechanics/Muzzle/NormLength/Image/ErrorEncoding_Image_R7C4.jpeg
- SupplementalMaterials/Visualizations/DataMechanics/Muzzle/NormLength/Image/ErrorEncoding_Image_R7C5.jpeg
- SupplementalMaterials/Visualizations/DataMechanics/Muzzle/NormLength/Image/ErrorEncoding_Image_R8C2.jpeg
- SupplementalMaterials/Visualizations/DataMechanics/Muzzle/NormLength/Image/ErrorEncoding_Image_R8C3.jpeg
- SupplementalMaterials/Visualizations/DataMechanics/Muzzle/NormLength/Image/ErrorEncoding_Image_R8C4.jpeg
- SupplementalMaterials/Visualizations/DataMechanics/Muzzle/NormLength/Image/ErrorEncoding_Image_R8C5.jpeg
- SupplementalMaterials/Visualizations/DataMechanics/Topline/
- SupplementalMaterials/Visualizations/DataMechanics/Topline/.DS_Store
- SupplementalMaterials/Visualizations/DataMechanics/Topline/Geom/
- SupplementalMaterials/Visualizations/DataMechanics/Topline/Geom/.DS_Store
- SupplementalMaterials/Visualizations/DataMechanics/Topline/Geom/Annotation/
- SupplementalMaterials/Visualizations/DataMechanics/Topline/Geom/Annotation/.DS_Store
- SupplementalMaterials/Visualizations/DataMechanics/Topline/Geom/Annotation/ErrorEncoding_Annotation_R5C2.jpeg
[truncated: 554 more entries]
