# Supplementary material for: Improving the Reliability of Scale-Free Image Morphometrics in Applications with Minimally Restrained Livestock Using Projective Geometry and Unsupervised Machine Learning
Source: Sensors (Basel). 2022 Oct 31;22(21):8347. doi: 10.3390/s22218347 (PMC9653925; doi:10.3390/s22218347)
Supplement: Supplementary file 1 [file sensors-22-08347-s001.zip › SupplementalMaterials/BiometricAnalyses.Rmd]

---
title: 'Supplemental Materials: Biometric Analyses'
author: "Catherine McVey"
date: "Sept 8, 2022"
output:
  html_document
---

```{r}
library('tidyverse')
library('ggplot2')
library('lme4')
```


#Muzzle

###Data Wrangling

```{r}

biom <- read.csv('Data/CSVs/Muzzle_Results_Master.csv', header=TRUE)
biom <- biom[,1:96] # getting rid of junk columns
biom$Cow.ID <- as.factor(biom$Cow.ID)
biom$Side <- as.factor(biom$Side)
biom$Day <- as.factor(biom$Day)
biom$Rep <- as.factor(biom$Rep)

biom <- biom[ , !names(biom) %in% c('NDP_Poly', 'NHP_Area', 'NMR_A_V1', 'NMR_A_V2', 'MEEO_Height', 'MEEO_Length', 'MEEO_Slope')] # remove redundant area measures and aux measures
biom_names <- names(biom)
biom_names[58]
start <- 58
biom_names[ncol(biom)]
done <- ncol(biom)

biom_R1 <- biom[1:(nrow(biom)/2),]
biom_R2 <- biom[((nrow(biom)/2)+1):nrow(biom),]
biom_avg <- cbind(biom[1:(nrow(biom)/2),1:(start-1)], (biom_R1[,start:done]+biom_R2[,start:done])/2)  # average biometric value across the two reps


## load normalized distance measures

normdist <- read.csv('Data/CSVs/MuzzleRawDist_All.csv', header=TRUE)
normdist_R1 <- normdist[1:(nrow(normdist)/2),]
normdist_R2 <- normdist[((nrow(normdist)/2)+1):nrow(normdist),]
normdist_avg <- cbind(normdist[1:(nrow(normdist)/2), 1:5], (normdist_R1[,6:ncol(normdist)]+normdist_R2[,6:ncol(normdist)])/2)  # average biometric value across the two reps

```


###Repeatability Analyses

Projective biometrics

```{r  }

dat <- biom

var_cow<- c()
var_side <- c()
var_day <- c()
var_rep <- c()

err_day <- c()
err_day_low <- c()
err_day_high <- c()

err_rep <- c()
err_rep_low <- c()
err_rep_high <- c()

repeat_os <- c()
repeat_os_low <- c()
repeat_os_high <- c()

repeat_rep <- c()
repeat_rep_low <- c()
repeat_rep_high <- c()

for (i in start:done){  
  rm(temp)
  rm(temp2)
  temp <- data.frame(as.factor(dat$Cow.ID))
  names(temp) <- 'Cow.ID'
  temp$Day <- dat$Day
  temp$Side <- dat$Side
  temp$biometric<-dat[,i]
  
  mix_out<-lmer(biometric ~ 1 +  (1 | Cow.ID/Side/Day), data=temp)  # day nested within side nested within cow
  sigma <- as.data.frame(VarCorr(mix_out))
  
  var_cow[i] <- sigma$vcov[3] 
  var_side[i]<- sigma$vcov[2]
  var_day[i]<- sigma$vcov[1]
  var_rep[i]<- sigma$vcov[4]
  
  errDay <- function(.) {  # percent of total error attributed to variance between days
    sigma <- as.data.frame(VarCorr(.))
    cow <- sigma$vcov[3]
    side<- sigma$vcov[2]
    day<- sigma$vcov[1]
    rep<- sigma$vcov[4]
    return(day/sum(cow,side,day,rep))
  }

  bootday <- bootMer(mix_out,errDay, nsim = 500, seed = 12, parallel = "multicore")
  err_day[i] <- bootday$t0
  temp2 <-boot::boot.ci(bootday, index=1, type= "basic")
  err_day_low[i] <- temp2$basic[4]
  err_day_high[i] <- temp2$basic[5]


  errRep <- function(.) { # percent of total error attributed to rep
    sigma <- as.data.frame(VarCorr(.))
    cow <- sigma$vcov[3]
    side<- sigma$vcov[2]
    day<- sigma$vcov[1]
    rep<- sigma$vcov[4]
    return(rep/sum(cow,side,day,rep))
  }

  bootrep <- bootMer(mix_out,errRep, nsim = 500, seed = 12, parallel = "multicore")
  err_rep[i] <- bootrep$t0
  temp2 <-boot::boot.ci(bootrep, index=1, type="basic")
  err_rep_low[i] <- temp2$basic[4]
  err_rep_high[i] <- temp2$basic[5]

  RepeatOneShot <- function(.) {  # repeatability of one-shot biometric
    sigma <- as.data.frame(VarCorr(.))
    cow <- sigma$vcov[3]
    side<- sigma$vcov[2]
    day<- sigma$vcov[1]
    rep<- sigma$vcov[4]
    return(sum(cow,side)/sum(cow,side,day,rep))
  }

  bootros <- bootMer(mix_out,RepeatOneShot, nsim = 500, seed = 12, parallel = "multicore")
  repeat_os[i] <- bootros$t0
  temp2 <-boot::boot.ci(bootros, index=1, type="basic")
  repeat_os_low[i] <- temp2$basic[4]
  repeat_os_high[i] <- temp2$basic[5]
  
  RepeatInPhoto <- function(.) {  # repeatability of one-shot biometric
    sigma <- as.data.frame(VarCorr(.))
    cow <- sigma$vcov[3]
    side<- sigma$vcov[2]
    day<- sigma$vcov[1]
    rep<- sigma$vcov[4]
    return(sum(cow,side,day)/sum(cow,side,day,rep))
  }
  
  bootros <- bootMer(mix_out,RepeatInPhoto, nsim = 500, seed = 12, parallel = "multicore")
  repeat_rep[i] <- bootros$t0
  temp2 <-boot::boot.ci(bootros, index=1, type="basic")
  repeat_rep_low[i] <- temp2$basic[4]
  repeat_rep_high[i] <- temp2$basic[5]
  
}

ReapData_OneShot <- data.frame(names(biom)[start:done],var_cow[start:done], var_side[start:done], var_day[start:done], var_rep[start:done], err_day_low[start:done], err_day[start:done],err_day_high[start:done], err_rep_low[start:done], err_rep[start:done],err_rep_high[start:done], repeat_os_low[start:done],repeat_os[start:done],repeat_os_high[start:done])
names(ReapData_OneShot) <- c('Biometric', 'Var_Cow', 'Var_Side', 'Var_Day', 'Var_Rep', 'ErrorDay_low', 'ErrorDay','ErrorDay_high','ErrorRep_low', 'ErrorRep','ErrorRep_high','RepeatabilityOS_low','RepeatabilityOS','RepeatabilityOS_high')
ReapData_OneShot$RepeatabilityRep_low <- repeat_rep_low[start:done]
ReapData_OneShot$RepeatabilityRep <- repeat_rep[start:done]
ReapData_OneShot$RepeatabilityRep_high <- repeat_rep_high[start:done]

ReapData_OneShot_Biom_Muzzle <- ReapData_OneShot

write.csv(ReapData_OneShot, file = 'Data/Results/Repeatability/Repeat_Geom_Muzzle.csv')

```

```{r  }

#ReapData_OneShot <- read.csv(file = '../ManuscriptSups/Repeatability/Repeat_Geom_Muzzle.csv', header = T)
ReapData_OneShot <- ReapData_OneShot_Biom_Muzzle

mean(ReapData_OneShot$RepeatabilityOS) # overall average repeatability
#hist(ReapData_OneShot$RepeatabilityOS, xlim = c(0,1), breaks = 15, main = 'Repeatability of Geometric Biometrics Between Reps', xlab = 'Repeatability')


# Overall Repeatability Hist

qplot(ReapData_OneShot$RepeatabilityOS, geom="histogram", xlab = 'Repeatability of Biometrics', ylab = '', main = 'Overall Repeatability of Geometric Biometrics: Muzzle', xlim = c(0,1), col=I("black"), fill=I("blue"), alpha=I(.5), bins = 20) 

jpeg("Visualizations/Repeatability/OverallRep_Geom_Muzzle.jpeg", width = 8, height = 6, units = 'in', res = 600)
qplot(ReapData_OneShot$RepeatabilityOS, geom="histogram", xlab = 'Repeatability of Biometrics', ylab = '', main = 'Overall Repeatability of Projective Biometrics: Muzzle', xlim = c(0,1), col=I("black"), fill=I("blue"), alpha=I(.5), bins = 20) 
dev.off()


# Within Photo Repeatability Hist

jpeg("Visualizations/Repeatability/InPhotoRep_Geom_Muzzle.jpeg", width = 8, height = 6, units = 'in', res = 600)
qplot(ReapData_OneShot$RepeatabilityRep, geom="histogram", xlab = 'Repeatability of Biometrics Between Coordinate Extraction Reps', ylab = '', main = 'Repeatability of Projective Biometrics Within-Photo: Muzzle', xlim = c(0,1), col=I("black"), fill=I("blue"), alpha=I(.5), bins = 20) 
dev.off()

qplot(ReapData_OneShot$RepeatabilityRep, geom="histogram", xlab = 'Repeatability of Biometrics Between Coordinate Extraction Reps', ylab = '', main = 'Repeatability of Projective Biometrics Within-Photo: Muzzle', xlim = c(0,1), col=I("black"), fill=I("blue"), alpha=I(.5), bins = 20) 


# Joint Rep Hist

jpeg("Visualizations/Repeatability/ComboRep_Geom_Muzzle.jpeg", width = 9, height = 6, units = 'in', res = 600)
ggplot(ReapData_OneShot, aes(x = RepeatabilityOS)) + 
  geom_histogram(aes(y = ..density.., fill=I("cornflowerblue")), color ="black", bins = 25)  +
  geom_density(aes(x=RepeatabilityRep,y = ..density.., alpha = I(0.3), fill = 'darkolivegreen2'), color ='darkolivegreen3', size = 1.5) +
  xlim(c(-0.01,1)) +
  ggtitle('Repeatability Estimates for Projective Biometrics: Muzzle') +
  xlab('Repeatability') +
  ylab('Density') +
  scale_fill_identity(name = 'Repeatability', guide = 'legend', labels = c('Overall','Within-Photo' )) + 
  guides(fill = guide_legend(override.aes = list(linetype = 0)))
dev.off()

repOSplot_geom_muzzle <- ggplot(ReapData_OneShot, aes(x = RepeatabilityOS)) + 
  geom_histogram(aes(y = ..density.., fill='#7997FF'), color ="black", bins = 25)  +
  geom_density(aes(x=RepeatabilityRep,y = ..density.., alpha = I(0.3), fill = 'darkolivegreen2'), color ='darkolivegreen3', size = 1.5) +
  xlim(c(-0.01,1)) +
  ggtitle('Repeatability Estimates for Projective Biometrics: Muzzle') +
  xlab('Repeatability') +
  ylab('Density') +
  scale_fill_identity(name = 'Repeatability', guide = 'legend', labels = c('Overall','Within-Photo' )) + 
  guides(fill = guide_legend(override.aes = list(linetype = 0)))

repOSplot_geom_muzzle

```


Normalized Length Biometric:

```{r  }

dat <- normdist 

var_cow<- c()
var_side <- c()
var_day <- c()
var_rep <- c()

err_day <- c()
err_rep <- c()

repeat_os <- c()
repeat_os_low <- c()
repeat_os_high <- c()

repeat_rep <- c()
repeat_rep_low <- c()
repeat_rep_high <- c()

for (i in 6:ncol(dat)){  
  rm(temp)
  rm(temp2)
  temp <- data.frame(as.factor(dat$Cow.ID))
  names(temp) <- 'Cow.ID'
  temp$Day <- dat$Day
  temp$Side <- dat$Side
  temp$biometric <- scale(dat[,i])
  
  mix_out<-lmer(biometric ~ 1 +  (1 | Cow.ID/Side/Day), data=temp)  # day nested within side nested within cow
  sigma <- as.data.frame(VarCorr(mix_out))
  
  var_cow[i] <- sigma$vcov[3] 
  var_side[i]<- sigma$vcov[2]
  var_day[i]<- sigma$vcov[1]
  var_rep[i]<- sigma$vcov[4]
  
  errDay <- function(.) {  # percent of total error attributed to variance between days
    sigma <- as.data.frame(VarCorr(.))
    cow <- sigma$vcov[3]
    side<- sigma$vcov[2]
    day<- sigma$vcov[1]
    rep<- sigma$vcov[4]
    return(day/sum(cow,side,day,rep))
  }
  
  err_day[i] <- errDay(mix_out)
  
  
  errRep <- function(.) { # percent of total error attributed to rep
    sigma <- as.data.frame(VarCorr(.))
    cow <- sigma$vcov[3]
    side<- sigma$vcov[2]
    day<- sigma$vcov[1]
    rep<- sigma$vcov[4]
    return(rep/sum(cow,side,day,rep))
  }
  
  err_rep[i] <- errRep(mix_out)

  
  RepeatOneShot <- function(.) {  # repeatability of one-shot biometric
    sigma <- as.data.frame(VarCorr(.))
    cow <- sigma$vcov[3]
    side<- sigma$vcov[2]
    day<- sigma$vcov[1]
    rep<- sigma$vcov[4]
    return(sum(cow,side)/sum(cow,side,day,rep))
  }
  
  bootros <- bootMer(mix_out,RepeatOneShot, nsim = 500, seed = 12, parallel = "multicore")
  repeat_os[i] <- bootros$t0
  temp2 <-boot::boot.ci(bootros, index=1, type="basic")
  repeat_os_low[i] <- temp2$basic[4]
  repeat_os_high[i] <- temp2$basic[5]
  
  RepeatRep <- function(.) {  # repeatability of one-shot biometric
    sigma <- as.data.frame(VarCorr(.))
    cow <- sigma$vcov[3]
    side<- sigma$vcov[2]
    day<- sigma$vcov[1]
    rep<- sigma$vcov[4]
    return(sum(cow,side, day)/sum(cow,side,day,rep))
  }
  
  bootros <- bootMer(mix_out, RepeatRep, nsim = 500, seed = 12, parallel = "multicore")
  repeat_rep[i] <- bootros$t0
  temp2 <-boot::boot.ci(bootros, index=1, type="basic")
  repeat_rep_low[i] <- temp2$basic[4]
  repeat_rep_high[i] <- temp2$basic[5]
  
}

ReapData_OneShot_NL <- data.frame(names(normdist)[6:ncol(dat)],
                                  var_cow[6:ncol(dat)],
                                  var_side[6:ncol(dat)], 
                                  var_day[6:ncol(dat)],
                                  var_rep[6:ncol(dat)],
                                  err_day[6:ncol(dat)],
                                  err_rep[6:ncol(dat)],             
                                  repeat_os_low[6:ncol(dat)],
                                  repeat_os[6:ncol(dat)],
                                  repeat_os_high[6:ncol(dat)],
                                  repeat_rep_low[6:ncol(dat)],
                                  repeat_rep[6:ncol(dat)],
                                  repeat_rep_high[6:ncol(dat)]  ) #,repeat_rep[6:ncol(dat)],repeat_rep_high[6:ncol(dat)])

names(ReapData_OneShot_NL) <- c('Biometric', 'Var_Cow', 'Var_Side', 'Var_Day', 'Var_Rep', 'ErrorDay', 'ErrorRep','RepeatabilityOS_low','RepeatabilityOS','RepeatabilityOS_high','RepeatabilityRep_low','RepeatabilityRep','RepeatabilityRep_high')

write.csv(ReapData_OneShot_NL, file = 'Data/Results/Repeatability/Repeat_NL_Muzzle.csv')

ReapData_OneShot_NL_Muzzle <- ReapData_OneShot_NL

```

```{r  }

#ReapData_OneShot_NL <- read.csv(file = '../ManuscriptSups/Repeat_NL_Muzzle.csv', header = T)
ReapData_OneShot_NL <- ReapData_OneShot_NL_Muzzle 
 
jpeg("Visualizations/Repeatability/OverallRep_NormLength_Muzzle.jpeg", width = 8, height = 6, units = 'in', res = 600)
qplot(ReapData_OneShot_NL$RepeatabilityOS, geom="histogram", xlab = 'Repeatability of Biometrics', ylab = '', main = 'Overall Repeatability of Normalized Length Biometrics: Muzzle', col=I("black"), fill=I("red"), alpha=I(.5), bins = 20, xlim = c(0,1)) 
dev.off()

qplot(ReapData_OneShot_NL$RepeatabilityOS, geom="histogram", xlab = 'Repeatability of Biometrics', ylab = '', main = 'Overall Repeatability of Normalized Length Biometrics: Muzzle', col=I("black"), fill=I("red"), alpha=I(.5), bins = 20, xlim = c(0,1)) 


jpeg("Visualizations/Repeatability/InPhotoRep_NormLength_Muzzle.jpeg", width = 8, height = 6, units = 'in', res = 600)
qplot(ReapData_OneShot_NL$RepeatabilityRep, geom="histogram", xlab = 'Repeatability of Biometrics Between Coordinate Extraction Reps', ylab = '', main = 'Repeatability of Normalized Length Biometrics Within-Photo: Muzzle', xlim = c(0,1), col=I("black"), fill=I("red"), alpha=I(.5), bins = 20) 
dev.off()

qplot(ReapData_OneShot_NL$RepeatabilityRep, geom="histogram", xlab = 'Repeatability of Biometrics Between Coordinate Extraction Reps', ylab = '', main = 'Repeatability of Normalized Length Biometrics Within-Photo: Muzzle', xlim = c(0,1), col=I("black"), fill=I("red"), alpha=I(.5), bins = 20) 


jpeg("Visualizations/Repeatability/ComboRep_NL_Muzzle.jpeg", width = 9, height = 6, units = 'in', res = 600)
ggplot(ReapData_OneShot_NL, aes(x = RepeatabilityOS)) + 
  geom_histogram(aes(y = ..density.., fill='#FC717F'), col=I("black"), bins = 25)  +
  geom_density(aes(x=RepeatabilityRep,y = ..density.., alpha = I(0.3), fill = 'gold'),col = I('gold2'), size = 1.5) +
  xlim(c(-0.01,1)) +
  ggtitle('Repeatability Estimates for Normalized Length Biometrics: Muzzle') +
  xlab('Repeatability') +
  ylab('Density') +
  scale_fill_identity(name = 'Repeatability', guide = 'legend', labels = c('Within-Photo','Overall')) +   
  guides(fill = guide_legend(override.aes = list(linetype = 0)))
dev.off()

repOSplot_nl_muzzle <- ggplot(ReapData_OneShot_NL, 
                            aes(x = RepeatabilityOS)) + 
  geom_histogram(aes(y = ..density.., fill='#FC717F'), col=I("black"), bins = 25)  +
  geom_density(aes(x=RepeatabilityRep,y = ..density.., alpha = I(0.3), fill = 'gold'),col = I('gold2'), size = 1.5) +
  xlim(c(-0.01,1)) +
  ggtitle('Repeatability Estimates for Normalized Length Biometrics: Muzzle') +
  xlab('Repeatability') +
  ylab('Density') +
  scale_fill_identity(name = 'Repeatability', guide = 'legend', labels = c('Overall', 'Within-Photo')) +   guides(fill = guide_legend(override.aes = list(linetype = 0)))


repOSplot_nl_muzzle

```


###Error Correlation Structure

Projective biometrics

```{r}

library('psych')
#https://www.rdocumentation.org/packages/psych/versions/1.8.12/topics/statsBy

dat <- biom[complete.cases(biom),]

#names(biom)[start + c(17,19,25,26,28,31,32,33,34,35,36,38)-1]
#biom_discard <- start+c(17,19,25,26,28,31,32,33,34,35,36,38)-1 # get rid of the alternative versions getting dropped
biom_discard <- c("NMR_A_V2", "NMR_Height_V2", "ULRP_V2", "ULRPP_V2", "MTP_V2", "CTP_V2", "CTPP_V2", "CTP_V3", "CTPP_V3", "CTP_V4", "CTPP_V4", "CLTR_V2") 
dat <- dat[, !names(dat) %in% biom_discard]
#names(dat)

cordat_geom_resid <- data.frame(Biom1 = NA, Biom2 = NA, Cor_Overall = NA, R_Overall = NA, Cor_Day = NA, R_Day = NA, P_Day = NA, Add_Day = NA, Cor_Rep = NA, R_Rep = NA, P_Rep = NA, Add_Rep = NA)

for(i in start:ncol(dat)){
  for(j in i:ncol(dat)){
    if(i!=j){
      
      temp1 <- dat[,c(1,2,3,4,5,i)]
      names(temp1)[ncol(temp1)] <- 'biometric'
      mix_out_1 <- lmer(biometric ~ 1 +  (1 | Cow.ID/Side),
                        data=temp1)  
      # day nested within side nested within cow
      
      #pred_out <- coef(mix_out_1)$`Side:Cow.ID`
      #preddat <- data.frame(Cow.ID = substr(rownames(pred_out),3,10),
                  # Side = substr(rownames(pred_out),1,1), 
                  # Pred = pred_out$`(Intercept)`)
      #preddat <- data.frame(Cow_Side = rownames(pred_out), 
                  #Pred = pred_out1$`(Intercept)`)
      pred_out <- temp1[,c(1,3)]
      pred_out$Pred <- predict(mix_out_1, 
                         newdata = temp1[,c(1,2,3)], 
                         re.form= ~(1|Cow.ID/Side))
      pred_out <- unique(pred_out)
      pred_out$Cow_Side <- paste(paste(pred_out$Side , 
                                 pred_out$Cow.ID, sep = ':'))
      pred_out <- pred_out[,c('Cow_Side','Pred')]

      temp1$Cow_Side = paste(temp1$Side, temp1$Cow.ID, sep=':')
      temp1 <- merge(temp1, pred_out, by = 'Cow_Side', all.x = T)
      temp1$Resid1 <- temp1$biometric - temp1$Pred
      temp1$ObsID <- paste(temp1$Rep,
                               temp1$Cow.ID, 
                               temp1$Side,
                               temp1$Day,
                               sep = '_')
      
     
      #temp <-  summary(mix_out_1 )
      #tempdat <- data.frame(Cow = dat$Cow.ID, Side = dat$Side,  
                  #Day = dat$Day, Resid_1= temp$residuals)
      
      
      temp2 <- dat[,c(1,2,3,4,5,j)]
      names(temp2)[ncol(temp2)] <- 'biometric'
      mix_out_2 <- lmer(biometric ~ 1 +  (1 | Cow.ID/Side),
                        data=temp2)  
      # day nested within side nested within cow
      
      #pred_out <- coef(mix_out_2)$`Side:Cow.ID`
      #preddat <- data.frame(Cow_Side = rownames(pred_out), 
                  #Pred = pred_out$`(Intercept)`)
      pred_out <- temp2[,c(1,3)]
      pred_out$Pred <- predict(mix_out_2, 
                         newdata = temp2[,c(1,2,3)], 
                         re.form= ~(1|Cow.ID/Side))
      pred_out <- unique(pred_out)
      pred_out$Cow_Side <- paste(paste(pred_out$Side , 
                                 pred_out$Cow.ID, sep = ':'))
      pred_out <- pred_out[,c('Cow_Side','Pred')]

      temp2$Cow_Side = paste(temp2$Side, temp2$Cow.ID, sep=':')
      temp2 <- merge(temp2, pred_out, by = 'Cow_Side', all.x = T)
      temp2$Resid2 <- temp2$biometric - temp2$Pred
      temp2$ObsID <- paste(temp2$Rep,
                               temp2$Cow.ID, 
                               temp2$Side,
                               temp2$Day,
                               sep = '_')
      
      
      tempdat <- merge(temp1, temp2, by = 'ObsID')
      tempdat$PhotoID <- substr(tempdat$ObsID, 3,100)
      tempdat <- tempdat[,c('PhotoID', 'Resid1', 'Resid2')]
      tempdat$PhotoID <- as.factor(tempdat$PhotoID)
      #tempdat <- data.frame(Resid1 = temp1$Resid, Resid2 = temp2$Resid,
      #PhotoID = paste(temp1$Cow.ID, temp1$Side, temp1$Day, sep = '_'))
      
      #temp <-  summary(mix_out_2)
      #tempdat$Resid_2 <- temp$residuals
      
      cor.out <- statsBy(tempdat, group = 'PhotoID')

      add_day = cor.out$etabg[1] * cor.out$etabg[2] * cor.out$rbg[2]
      add_rep = cor.out$etawg[1] * cor.out$etawg[2] * cor.out$rwg[2]
      
      temp <- data.frame(Biom1 = names(dat)[i], 
                         Biom2 = names(dat)[j], 
                         Cor_Overall = cor(tempdat$Resid1, 
                                           tempdat$Resid2), 
                         R_Overall = cor(tempdat$Resid1, 
                                         tempdat$Resid2)^2, 
                         Cor_Day = cor.out$rbg[2],  
                         R_Day = cor.out$rbg[2]^2, 
                         P_Day = cor.out$pbg[2], 
                         Add_Day = add_day, 
                         Cor_Rep = cor.out$rwg[2], 
                         R_Rep = cor.out$rwg[2]^2, 
                         P_Rep = cor.out$pwg[2], 
                         Add_Rep = add_rep)
      cordat_geom_resid <- rbind(cordat_geom_resid, temp)
      
    }
    
  } 
}

cordat_geom_resid <- cordat_geom_resid[-1, ]
write.csv(cordat_geom_resid, 'Data/Results/ErrCor/ErrCor_Geom_Muzzle.csv')
#cordat_geom_resid <- read.csv('../ManuscriptSups/ErrCor/ErrCor_Geom_Muzzle.csv')

jpeg("Visualizations/ErrCor/ErrCor_Geom_Muzzle.jpeg", width = 9, height = 6, units = 'in', res = 600)
ggplot(cordat_geom_resid, aes(x = Cor_Overall)) + 
  geom_histogram(aes(y = ..density.., fill='#7997FF'), col=I("black"))  + 
  geom_line(aes(x = Add_Day, alpha=I(.8), y = 0.3*..density.., col = "gold"), stat = 'density', size = 2)+ 
  geom_line(aes(x = Add_Rep, alpha=I(.8), y = 0.3*..density.., col = "darkolivegreen2"), stat = 'density', size = 2) +
  ggtitle('Correlation in Error Estimates for Projective Biometrics: Muzzle') +
  xlab('Correlation') +
  ylab('Density') + 
  xlim(-1,1) +
  ylim(0,3.55) +
  scale_colour_manual(name = 'Density Lines', values = c('gold' = 'gold', 'darkolivegreen2'='darkolivegreen2'), labels = c( 'Within-Photo\nAdditive R','Between-Photo\nAdditive R'))+
  scale_fill_identity(name = 'Histogram', guide = 'legend', labels = c('Overall R')) 
dev.off()

corplot_geom_resid_muzzle <- ggplot(cordat_geom_resid, aes(x = Cor_Overall)) + 
  geom_histogram(aes(y = ..density.., fill='#7997FF'), col=I("black"))  + 
  geom_line(aes(x = Add_Day, alpha=I(.8), y = 0.3*..density.., col = "gold"), stat = 'density', size = 2)+ 
  geom_line(aes(x = Add_Rep, alpha=I(.8), y = 0.3*..density.., col = "darkolivegreen2"), stat = 'density', size = 2) +
  ggtitle('Correlation in Error Estimates for Projective Biometrics: Muzzle') +
  xlab('Correlation') +
  ylab('Density') + 
  xlim(-1,1) +
  ylim(0,3.55) +
  scale_colour_manual(name = 'Density Lines', values = c('gold' = 'gold', 'darkolivegreen2'='darkolivegreen2'), labels = c( 'Within-Photo\nAdditive R','Between-Photo\nAdditive R'))+
  scale_fill_identity(name = 'Histogram', guide = 'legend', labels = c('Overall R')) 

corplot_geom_resid_muzzle

jpeg("Visualizations/ErrCor/ErrCor_Overall_Geom_Muzzle.jpeg", width = 8, height = 6, units = 'in', res = 600)
qplot(cordat_geom_resid$Cor_Overall, geom="histogram",  main = 'Overall Error Correlation Between Projective Biometrics: Muzzle', col=I("black"), fill=I("blue"), alpha=I(.5), xlim = c(-1,1), xlab = 'R') #+ xlab(expression(R^{2})) # expression(paste('R^',2, sep = ''))
dev.off()
qplot(cordat_geom_resid$Cor_Overall, geom="histogram",  main = 'Overall Error Correlation Between Projective Biometrics: Muzzle', col=I("black"), fill=I("blue"), alpha=I(.5), xlim = c(-1,1), xlab = 'R')

mean(abs(cordat_geom_resid$R_Overall), na.rm = T)

jpeg("Visualizations/ErrCor/ErrCor_BetweenPhoto_Geom_Muzzle.jpeg", width = 8, height = 6, units = 'in', res = 600)
qplot(cordat_geom_resid$Cor_Day, geom="histogram",  main = 'Between-Photo Error Correlation Between Projective Biometrics: Muzzle', col=I("black"), fill=I("blue"), alpha=I(.5), xlim = c(-1,1), xlab = 'R') #+ xlab(expression(R^{2})) # expression(paste('R^',2, sep = ''))
dev.off()
qplot(cordat_geom_resid$Cor_Day, geom="histogram",  main = 'Between-Photo Error Correlation Between Projective Biometrics: Muzzle', col=I("black"), fill=I("blue"), alpha=I(.5), xlim = c(-1,1), xlab = 'R')

mean(abs(cordat_geom_resid$R_Day))

jpeg("Visualizations/ErrCor/ErrCor_WithinPhoto_Geom_Muzzle.jpeg", width = 8, height = 6, units = 'in', res = 600)
qplot(cordat_geom_resid$Cor_Rep, geom="histogram",  main = 'Within-Photo Error Correlation Between Projective Biometrics: Muzzle', col=I("black"), fill=I("blue"), alpha=I(.5), xlim = c(-1,1), xlab = 'R') #+ xlab(expression(R^{2})) # expression(paste('R^',2, sep = ''))
dev.off()
qplot(cordat_geom_resid$Cor_Rep, geom="histogram",  main = 'Within-Photo Error Correlation Between Projective Biometrics: Muzzle', col=I("black"), fill=I("blue"), alpha=I(.5), xlim = c(-1,1), xlab = 'R') 

mean(abs(cordat_geom_resid$R_Rep))

```


Normalized Length

```{r}

dat <- normdist[complete.cases(normdist), ]
cordat_resid <- data.frame(Biom1 = NA, Biom2 = NA, Cor_Overall = NA, R_Overall = NA, Cor_Day = NA, R_Day = NA, P_Day = NA, Add_Day = NA, Cor_Rep = NA, R_Rep = NA, P_Rep = NA, Add_Rep = NA)

for(i in 6:ncol(dat)){
  for(j in i:ncol(dat)){
    if(i!=j){
      
      temp1 <- dat[,c(1,2,3,4,5,i)]
      names(temp1)[ncol(temp1)] <- 'biometric'
      mix_out_1 <- lmer(biometric ~ 1 +  (1 | Cow.ID/Side),
                        data=temp1)  
      # day nested within side nested within cow
      
      #pred_out <- coef(mix_out_1)$`Side:Cow.ID`
      #preddat <- data.frame(Cow.ID = substr(rownames(pred_out),3,10),
                  # Side = substr(rownames(pred_out),1,1), 
                  # Pred = pred_out$`(Intercept)`)
      #preddat <- data.frame(Cow_Side = rownames(pred_out), 
                  #Pred = pred_out1$`(Intercept)`)
      pred_out <- temp1[,c(1,3)]
      pred_out$Pred <- predict(mix_out_1, 
                         newdata = temp1[,c(1,2,3)], 
                         re.form= ~(1|Cow.ID/Side))
      pred_out <- unique(pred_out)
      pred_out$Cow_Side <- paste(paste(pred_out$Side , 
                                 pred_out$Cow.ID, sep = ':'))
      pred_out <- pred_out[,c('Cow_Side','Pred')]
      temp1$Cow_Side = paste(temp1$Side, temp1$Cow.ID, sep=':')
      temp1 <- merge(temp1, pred_out, by = 'Cow_Side', all.x = T)
      temp1$Resid1 <- temp1$biometric - temp1$Pred
      temp1$ObsID <- paste(temp1$Rep,
                               temp1$Cow.ID, 
                               temp1$Side,
                               temp1$Day,
                               sep = '_')
      
     
      #temp <-  summary(mix_out_1 )
      #tempdat <- data.frame(Cow = dat$Cow.ID, Side = dat$Side,  
                  #Day = dat$Day, Resid_1= temp$residuals)
      
      
      temp2 <- dat[,c(1,2,3,4,5,j)]
      names(temp2)[ncol(temp2)] <- 'biometric'
      mix_out_2 <- lmer(biometric ~ 1 +  (1 | Cow.ID/Side),
                        data=temp2)  
      # day nested within side nested within cow
      
      #pred_out <- coef(mix_out_2)$`Side:Cow.ID`
      #preddat <- data.frame(Cow_Side = rownames(pred_out), 
                  #Pred = pred_out$`(Intercept)`)
      pred_out <- temp2[,c(1,3)]
      pred_out$Pred <- predict(mix_out_2, 
                         newdata = temp2[,c(1,2,3)], 
                         re.form= ~(1|Cow.ID/Side))
      pred_out <- unique(pred_out)
      pred_out$Cow_Side <- paste(paste(pred_out$Side , 
                                 pred_out$Cow.ID, sep = ':'))
      pred_out <- pred_out[,c('Cow_Side','Pred')]
      temp2$Cow_Side = paste(temp2$Side, temp2$Cow.ID, sep=':')
      temp2 <- merge(temp2, pred_out, by = 'Cow_Side', all.x = T)
      temp2$Resid2 <- temp2$biometric - temp2$Pred
      temp2$ObsID <- paste(temp2$Rep,
                               temp2$Cow.ID, 
                               temp2$Side,
                               temp2$Day,
                               sep = '_')
      
      
      tempdat <- merge(temp1, temp2, by = 'ObsID')
      tempdat$PhotoID <- substr(tempdat$ObsID, 3,100)
      tempdat <- tempdat[,c('PhotoID', 'Resid1', 'Resid2')]
      tempdat$PhotoID <- as.factor(tempdat$PhotoID)
      #tempdat <- data.frame(Resid1 = temp1$Resid, Resid2 = temp2$Resid,
      #PhotoID = paste(temp1$Cow.ID, temp1$Side, temp1$Day, sep = '_'))
      
      #temp <-  summary(mix_out_2)
      #tempdat$Resid_2 <- temp$residuals
      
      cor.out <- statsBy(tempdat, group = 'PhotoID')

      
      add_day = cor.out$etabg[1] * cor.out$etabg[2] * cor.out$rbg[2]
      add_rep = cor.out$etawg[1] * cor.out$etawg[2] * cor.out$rwg[2]
      
      temp <- data.frame(Biom1 = names(dat)[i], Biom2 = names(dat)[j], Cor_Overall = cor(tempdat$Resid1, tempdat$Resid2), R_Overall = cor(tempdat$Resid1, tempdat$Resid2)^2, Cor_Day = cor.out$rbg[2],  R_Day = cor.out$rbg[2]^2, P_Day = cor.out$pbg[2], Add_Day = add_day, Cor_Rep = cor.out$rwg[2], R_Rep = cor.out$rwg[2]^2, P_Rep = cor.out$pwg[2], Add_Rep = add_rep)
      cordat_resid <- rbind(cordat_resid, temp)
      
    }
    
  } 
}

cordat_resid <- cordat_resid[-1, ]
write.csv(cordat_resid,
          'Data/Results/ErrCor/ErrCor_NormDist_Muzzle.csv')
#cordat_resid <- read.csv('../ManuscriptSups/ErrCor/ErrCor_NormDist_Muzzle.csv')

jpeg("Visualizations/ErrCor/ErrCor_NormLength_Muzzle.jpeg", width = 9, height = 6, units = 'in', res = 600)
ggplot(cordat_resid, aes(x = Cor_Overall)) + 
  geom_histogram(aes(y = ..density.., fill='#FC717F'), col=I("black"))  + 
  geom_line(aes(x = Add_Day, alpha=I(.8), y = 0.2*..density.., col = "gold"), stat = 'density', size = 2)+ 
  geom_line(aes(x = Add_Rep, alpha=I(.8), y = 0.2*..density.., col = "darkolivegreen2"), stat = 'density', size = 2) +
  ggtitle('Correlation in Error Estimates for Normalized Length Biometrics: Muzzle') +
  xlab('Correlation') +
  ylab('Density') +
  xlim(-1,1) +
  ylim(0,1.65)+
  scale_colour_manual(name = 'Density Lines', values = c('gold' = 'gold', 'darkolivegreen2'='darkolivegreen2'), labels = c( 'Within-Photo\nAdditive R','Between-Photo\nAdditive R'))+
  scale_fill_identity(name = 'Histogram', guide = 'legend', labels = c('Overall R'))
dev.off()

corplot_norm_resid_muzzle <- ggplot(cordat_resid, aes(x = Cor_Overall)) + 
  geom_histogram(aes(y = ..density.., fill='#FC717F'), col=I("black"))  + 
  geom_line(aes(x = Add_Day, alpha=I(.8), y = 0.2*..density.., col = "gold"), stat = 'density', size = 2)+ 
  geom_line(aes(x = Add_Rep, alpha=I(.8), y = 0.2*..density.., col = "darkolivegreen2"), stat = 'density', size = 2) +
  ggtitle('Correlation in Error Estimates for Normalized Length Biometrics: Muzzle') +
  xlab('Correlation') +
  ylab('Density') +
  xlim(-1,1) +
  ylim(0,1.65)+
  scale_colour_manual(name = 'Density Lines', values = c('gold' = 'gold', 'darkolivegreen2'='darkolivegreen2'), labels = c( 'Within-Photo\nAdditive R','Between-Photo\nAdditive R'))+
  scale_fill_identity(name = 'Histogram', guide = 'legend', labels = c('Overall R'))
corplot_norm_resid_muzzle

jpeg("Visualizations/ErrCor/ErrCor_Overall_NL_Muzzle.jpeg", width = 8, height = 6, units = 'in', res = 600)
qplot(cordat_resid$Cor_Overall, geom="histogram",  main = 'Overall Error Correlation Between Normalized Length Biometrics: Muzzle', col=I("black"), fill=I("red"), alpha=I(.5), xlim = c(-1,1), xlab = 'R') #+ xlab(expression(R^{2})) # expression(paste('R^',2, sep = ''))
dev.off()
qplot(cordat_resid$Cor_Overall, geom="histogram",  main = 'Overall Error Correlation Between Normalized Length Biometrics: Muzzle', col=I("black"), fill=I("red"), alpha=I(.5), xlim = c(-1,1), xlab = 'R')

mean(abs(cordat_resid$R_Overall))

jpeg("Visualizations/ErrCor/ErrCor_BetweenPhoto_NL_Muzzle.jpeg", width = 8, height = 6, units = 'in', res = 600)
qplot(cordat_resid$Cor_Day, geom="histogram",  main = 'Between-Photo Error Correlation Between Normalized Length Biometrics: Muzzle', col=I("black"), fill=I("red"), alpha=I(.5), xlim = c(-1,1), xlab = 'R') #+ xlab(expression(R^{2})) # expression(paste('R^',2, sep = ''))
dev.off()
qplot(cordat_resid$Cor_Day, geom="histogram",  main = 'Between-Photo Error Correlation Between Normalized Length Biometrics: Muzzle', col=I("black"), fill=I("red"), alpha=I(.5), xlim = c(-1,1), xlab = 'R')

mean(abs(cordat_resid$R_Day))

jpeg("Visualizations/ErrCor/ErrCor_WithinPhoto_NL_Muzzle.jpeg", width = 8, height = 6, units = 'in', res = 600)
qplot(cordat_resid$Cor_Rep, geom="histogram",  main = 'Within-Photo Error Correlation Between Normalized Length Biometric Error: Muzzle', col=I("black"), fill=I("red"), alpha=I(.5), xlim = c(-1,1), xlab = 'R') #+ xlab(expression(R^{2})) # expression(paste('R^',2, sep = ''))
dev.off()
qplot(cordat_resid$Cor_Rep, geom="histogram",  main = 'Within-Photo Error Correlation Between Normalized Length Biometric Error: Muzzle', col=I("black"), fill=I("red"), alpha=I(.5), xlim = c(-1,1), xlab = 'R')

mean(abs(cordat_resid$R_Rep))

```


###Image Attribute Correlations

Projective Biometrics

```{r}

library('piecewiseSEM')

# load up and merge image attribute data to biometrics data

imatrib <- read.csv('Data/CSVs/ImageAttributes_R2.csv', header=TRUE)
imatrib <- imatrib[, c(1,2,3,4,26,27,28,29,30,31,32,33,34,35,36,37,38)]  # just keep the indexing info and image attribute metrics

imatrib$PhotoID <- paste(imatrib$Cow.ID, imatrib$Side, imatrib$Day, sep = '_' )
biom$PhotoID <- paste(biom$Cow.ID, biom$Side, biom$Day, sep = '_' )

tempdat <- merge(biom, imatrib, by = 'PhotoID', all.x = T)
tempdat <- tempdat[complete.cases(tempdat),]

errmod_geom <- data.frame(biometric = NA, marginalR = NA, conditionalR = NA, Chisq = NA, Pval = NA, B_FaceAngle = NA, B_FaceAngle2 = NA, B_FrameFaceRatio = NA, B_FrameFaceRatio2 = NA, B_interaction = NA)


# geometric biometrics

for(i in which(names(tempdat) == 'NFP_UF'):which(names(tempdat) == 'CLTR_V2')){
  
  temp <- tempdat[,c(1,2,3,4,i)]
  names(temp)[2] <- 'Cow.ID'
  names(temp)[3] <- 'Day'
  names(temp)[4] <- 'Side'
  names(temp)[ncol(temp)] <- 'biometric'
  temp$biometric <- scale(temp$biometric)
  
  temp$OverallFaceAngle <- scale(tempdat$OverallFaceAngle)
  temp$OverallFaceAngle2 <- scale(temp$OverallFaceAngle^2)
  temp$FrameFaceRatio <- scale(tempdat$raw_head2frameratio)
  temp$FrameFaceRatio2 <- scale(temp$FrameFaceRatio^2)
  
  temp <- temp[complete.cases(temp), ]
  
  # fill out statitics
  
  out.all <- data.frame(biometric = names(tempdat)[i], marginalR = NA, conditionalR = NA, Chisq = NA, Pval = NA, B_FaceAngle = NA, B_FaceAngle2 = NA, B_FrameFaceRatio = NA, B_FrameFaceRatio2 = NA, B_interaction = NA)
  
  tempout <- rsquared(lmer(biometric ~ OverallFaceAngle*FrameFaceRatio + OverallFaceAngle2 + FrameFaceRatio2 + (1 | Cow.ID/Side/Day), data=temp))
  out.all$marginalR <- tempout$Marginal 
  out.all$conditionalR <- tempout$Conditional
  
  out.full <- lmer(biometric ~ OverallFaceAngle*FrameFaceRatio + OverallFaceAngle2 + FrameFaceRatio2 + (1 | Cow.ID/Side/Day), data=temp, REML = F)
  out.null <- lmer(biometric ~ 1 + (1 | Cow.ID/Side/Day), data=temp, REML = F)
  tempout <- anova(out.full, out.null)  
  out.all$Chisq <- tempout$Chisq[2]
  out.all$Pval <- tempout$`Pr(>Chisq)`[2]
  
  tempout <- summary(lmer(biometric ~ OverallFaceAngle*FrameFaceRatio + OverallFaceAngle2 + FrameFaceRatio2 + (1 | Cow.ID/Side/Day), data=temp))
  #tempout$coefficients
  out.all$B_FaceAngle <- tempout$coefficients[2,1]
  out.all$B_FaceAngle2 <- tempout$coefficients[4,1]
  out.all$B_FrameFaceRatio <- tempout$coefficients[3,1]
  out.all$B_FrameFaceRatio2 <- tempout$coefficients[5,1]
  out.all$B_interaction <- tempout$coefficients[6,1]
  
  errmod_geom <- rbind(errmod_geom, out.all)
  
}

errmod_geom <- errmod_geom[-1,]
errmod_geom_muzzle <- errmod_geom 

jpeg("Visualizations/ErrorMod/ErrMod_Geom_Muzzle.jpeg", width = 8, height = 5, units = 'in', res = 600)
qplot(errmod_geom$marginalR, geom="histogram",  main = 'Proportion of Variance in Projective Biometrics from Image Attributes: Muzzle', col=I("black"), fill=I("blue"), alpha=I(.5), xlim = c(-0.05,1)) + xlab(expression(R^{2})) # expression(paste('R^',2, sep = ''))
dev.off()

qplot(errmod_geom$marginalR, geom="histogram",  main = 'Proportion of Variance in Projective Biometrics from Image Attributes: Muzzle', col=I("black"), fill=I("blue"), alpha=I(.5), xlim = c(-0.05,1)) + xlab(expression(R^{2}))

write.csv(errmod_geom, "Data/Results/ErrorMod/ErrMod_Geom_Muzzle.csv")


```


Normalized Length

```{r}

normdist$PhotoID <- paste(normdist$Cow.ID, normdist$Side, normdist$Day, sep = '_' )

tempdat <- merge(normdist, imatrib, by = 'PhotoID', all.x = T)
tempdat <- tempdat[complete.cases(tempdat),]

errmod_norm <- data.frame(biometric = NA, marginalR = NA, conditionalR = NA, Chisq = NA, Pval = NA, B_FaceAngle = NA, B_FaceAngle2 = NA, B_FrameFaceRatio = NA, B_FrameFaceRatio2 = NA, B_interaction = NA)


for(i in 7:which(names(tempdat)=='LxQ')){
  
  temp <- tempdat[,c(1,2,3,4,i)]
  names(temp)[2] <- 'Cow.ID'
  names(temp)[3] <- 'Day'
  names(temp)[4] <- 'Side'
  names(temp)[ncol(temp)] <- 'biometric'
  temp$biometric <- scale(temp$biometric)
  
  temp$OverallFaceAngle <- scale(tempdat$OverallFaceAngle)
  temp$OverallFaceAngle2 <- scale(temp$OverallFaceAngle^2)
  temp$FrameFaceRatio <- scale(tempdat$raw_head2frameratio)
  temp$FrameFaceRatio2 <- scale(temp$FrameFaceRatio^2)
  
  temp <- temp[complete.cases(temp), ]
  
  # fill out statitics
  
  out.all <- data.frame(biometric = names(tempdat)[i], marginalR = NA, conditionalR = NA, Chisq = NA, Pval = NA, B_FaceAngle = NA, B_FaceAngle2 = NA, B_FrameFaceRatio = NA, B_FrameFaceRatio2 = NA, B_interaction = NA)
  
  tempout <- rsquared(lmer(biometric ~ OverallFaceAngle*FrameFaceRatio + OverallFaceAngle2 + FrameFaceRatio2 + (1 | Cow.ID/Side/Day), data=temp))
  out.all$marginalR <- tempout$Marginal 
  out.all$conditionalR <- tempout$Conditional
  
  out.full <- lmer(biometric ~ OverallFaceAngle*FrameFaceRatio + OverallFaceAngle2 + FrameFaceRatio2 + (1 | Cow.ID/Side/Day), data=temp, REML = F)
  out.null <- lmer(biometric ~ 1 + (1 | Cow.ID/Side/Day), data=temp, REML = F)
  tempout <- anova(out.full, out.null)  
  out.all$Chisq <- tempout$Chisq[2]
  out.all$Pval <- tempout$`Pr(>Chisq)`[2]
  
  tempout <- summary(lmer(biometric ~ OverallFaceAngle*FrameFaceRatio + OverallFaceAngle2 + FrameFaceRatio2 + (1 | Cow.ID/Side/Day), data=temp))
  #tempout$coefficients
  out.all$B_FaceAngle <- tempout$coefficients[2,1]
  out.all$B_FaceAngle2 <- tempout$coefficients[4,1]
  out.all$B_FrameFaceRatio <- tempout$coefficients[3,1]
  out.all$B_FrameFaceRatio2 <- tempout$coefficients[5,1]
  out.all$B_interaction <- tempout$coefficients[6,1]
  
  errmod_norm <- rbind(errmod_norm, out.all)
  
}

errmod_norm <- errmod_norm[-1, ]
errmod_norm_muzzle <- errmod_norm

jpeg("Visualizations/ErrorMod/ErrMod_NL_Muzzle.jpeg", width = 8, height = 5, units = 'in', res = 600)
qplot(errmod_norm$marginalR, geom="histogram", main = 'Proportion of Variance in Normalized Length Biometrics from Image Attributes: Muzzle',col=I("black"), fill=I("red"), alpha=I(.5), xlim = c(-0.05,1)) + xlab(expression(R^{2})) # expression(paste('R^',2, sep = ''))
dev.off()

qplot(errmod_norm$marginalR, geom="histogram", main = 'Proportion of Variance in Normalized Length Biometrics from Image Attributes: Muzzle',col=I("black"), fill=I("red"), alpha=I(.5), xlim = c(-0.05,1)) + xlab(expression(R^{2})) 

write.csv(errmod_norm, "Data/Results/ErrorMod/ErrMod_Norm_Muzzle.csv")

```


### HMFA Analysis

Projective Biometrics

```{r}

library('FactoMineR')

bioms <- biom[,start:done]
bioms <- bioms[,!names(bioms) %in% biom_discard]
bioms <- as.data.frame(apply(bioms, 2, scale))


biom_long <- cbind( 
  subset(bioms, biom$Side=='R' & biom$Day=='D1' & biom$Rep==1),
  subset(bioms, biom$Side=='R' & biom$Day=='D1' & biom$Rep==2),
  subset(bioms, biom$Side=='R' & biom$Day=='D2' & biom$Rep==1),
  subset(bioms, biom$Side=='R' & biom$Day=='D2' & biom$Rep==2),
  subset(bioms, biom$Side=='R' & biom$Day=='D3' & biom$Rep==1),
  subset(bioms, biom$Side=='R' & biom$Day=='D3' & biom$Rep==2),
  
  subset(bioms, biom$Side=='L' & biom$Day=='D1' & biom$Rep==1),
  subset(bioms, biom$Side=='L' & biom$Day=='D1' & biom$Rep==2),
  subset(bioms, biom$Side=='L' & biom$Day=='D2' & biom$Rep==1),
  subset(bioms, biom$Side=='L' & biom$Day=='D2' & biom$Rep==2),
  subset(bioms, biom$Side=='L' & biom$Day=='D3' & biom$Rep==1),
  subset(bioms, biom$Side=='L' & biom$Day=='D3' & biom$Rep==2)

)

hlist = list(rep(ncol(bioms), 2*3*2), 
             rep(2, 2*3 ), 
             rep(3,2))

hmfa.out <- HMFA(biom_long, 
                 H = hlist, 
                 type = rep('s',2*3*2),
                 ncp = length(start:done),
                 name.group = list(rep(c('R1','R2'), 6),
                                   rep(c('D1','D2','D3'), 2),
                                   c('R','L')),
                 graph = F
              
                 )

hmfa.pb.muzzle <- hmfa.out

# Scree Plot

# qplot(1:length(hmfa.out$eig[,1]), hmfa.out$eig[,1], 
#       ylab = 'Eigen Value',
#       xlab = 'Dimension', 
#       main = 'Scree Plot of HMFA for Projective Biometrics: Muzzle')

qplot(1:length(hmfa.out$eig[,2]), hmfa.out$eig[,2], 
      ylab = 'Percentage Variance',
      xlab = 'Dimension', 
      main = 'Scree Plot of HMFA for Projective Biometrics: Muzzle') + 
  geom_hline(yintercept=100*1/ncol(bioms), linetype="dashed", color = "red")

# Repeatability - Side Level

par.out.lr <- hmfa.out$partial[[3]]
par.out.r <- as.data.frame(par.out.lr[ , , 1])
par.out.r$Cow.ID <- unique(biom$Cow.ID)
par.out.l <- as.data.frame(par.out.lr[ , , 2])
par.out.l$Cow.ID <- unique(biom$Cow.ID)

dat <- rbind(par.out.r, par.out.l)
repOS <- c()

for(i in 1:(ncol(dat)-1)){
  
  rm(temp)
  temp <- data.frame(Cow.ID = as.factor(dat$Cow.ID))
  temp$biometric <- dat[ ,i]
  
  mix_out <- lmer(biometric ~ 1 +  (1 | Cow.ID), data=temp)  # day nested within side nested within cow
  sigma <- as.data.frame(VarCorr(mix_out))
  
  RepeatOneShot <- function(.) {  # repeatability of one-shot biometric
    sigma <- as.data.frame(VarCorr(.))
    cow<- sigma$vcov[1]
    err<- sigma$vcov[2]
    return(sum(cow)/sum(cow,err))
  }
  repOS[i] <- RepeatOneShot(mix_out)
  
}

repPCA_PB_Muzzle <- repOS 

qplot(repOS, geom="histogram",  main = 'Repeatability of HMFA Scores from Projective Biometrics: Muzzle', col=I("black"), fill=I("blue"), alpha=I(.5),  xlim = c(-0.2,1.2), xlab = 'R') 


# Group Level Cannonical Correlation

plot(hmfa.out, axes = c(5,4), choix = 'group')

```


Normalized Length

```{r}

library('FactoMineR')

normdists <- normdist[,6:(ncol(normdist)-1)]
normdists <- as.data.frame(apply(normdists, 2, scale))


normdist_long <- cbind( 
  subset(normdists, normdist$Side=='R' & normdist$Day=='D1' & normdist$Rep==1),
  subset(normdists, normdist$Side=='R' & normdist$Day=='D1' & normdist$Rep==2),
  subset(normdists, normdist$Side=='R' & normdist$Day=='D2' & normdist$Rep==1),
  subset(normdists, normdist$Side=='R' & normdist$Day=='D2' & normdist$Rep==2),
  subset(normdists, normdist$Side=='R' & normdist$Day=='D3' & normdist$Rep==1),
  subset(normdists, normdist$Side=='R' & normdist$Day=='D3' & normdist$Rep==2),
  
  subset(normdists, normdist$Side=='L' & normdist$Day=='D1' & normdist$Rep==1),
  subset(normdists, normdist$Side=='L' & normdist$Day=='D1' & normdist$Rep==2),
  subset(normdists, normdist$Side=='L' & normdist$Day=='D2' & normdist$Rep==1),
  subset(normdists, normdist$Side=='L' & normdist$Day=='D2' & normdist$Rep==2),
  subset(normdists, normdist$Side=='L' & normdist$Day=='D3' & normdist$Rep==1),
  subset(normdists, normdist$Side=='L' & normdist$Day=='D3' & normdist$Rep==2)

)

hlist = list(rep(ncol(normdists), 2*3*2), 
             rep(2, 2*3 ), 
             rep(3,2))

hmfa.out <- HMFA(normdist_long, 
                 H = hlist, 
                 type = rep('s',2*3*2),
                 ncp = length(6:ncol(normdist)),
                 name.group = list(rep(c('R1','R2'), 6),
                                   rep(c('D1','D2','D3'), 2),
                                   c('R','L')),
                 graph = F
              
                 )

hmfa.nl.muzzle <- hmfa.out

# Scree Plot

# qplot(1:length(hmfa.out$eig[,1]), hmfa.out$eig[,1], 
#       ylab = 'Eigen Value',
#       xlab = 'Dimension', 
#       main = 'Scree Plot of HMFA for Projective Biometrics: Muzzle')

qplot(1:length(hmfa.out$eig[,2]), hmfa.out$eig[,2], 
      ylab = 'Percentage Variance',
      xlab = 'Dimension', 
      main = 'Scree Plot of HMFA for Normalized Length Biometrics: Muzzle') + 
  geom_hline(yintercept=100*1/length(6:ncol(normdist)),
             linetype="dashed", color = "red")

# Repeatability - Side Level

par.out.lr <- hmfa.out$partial[[3]]
par.out.r <- as.data.frame(par.out.lr[ , , 1])
par.out.r$Cow.ID <- unique(biom$Cow.ID)
par.out.l <- as.data.frame(par.out.lr[ , , 2])
par.out.l$Cow.ID <- unique(biom$Cow.ID)

dat <- rbind(par.out.r, par.out.l)
repOS <- c()

for(i in 1:(ncol(dat)-1)){
  
  rm(temp)
  temp <- data.frame(Cow.ID = as.factor(dat$Cow.ID))
  temp$biometric <- dat[ ,i]
  
  mix_out <- lmer(biometric ~ 1 +  (1 | Cow.ID), data=temp)  # day nested within side nested within cow
  sigma <- as.data.frame(VarCorr(mix_out))
  
  RepeatOneShot <- function(.) {  # repeatability of one-shot biometric
    sigma <- as.data.frame(VarCorr(.))
    cow<- sigma$vcov[1]
    err<- sigma$vcov[2]
    return(sum(cow)/sum(cow,err))
  }
  repOS[i] <- RepeatOneShot(mix_out)
  
}

repPCA_NL_Muzzle <- repOS 

qplot(repOS, geom="histogram",  main = 'Repeatability of HMFA Scores from Normalized Length Biometrics: Muzzle', col=I("black"), fill=I("red"), alpha=I(.5),  xlim = c(-0.1,1.1),xlab = 'R') 


# Group Level Cannonical Correlation

plot(hmfa.out, axes = c(5,4), choix = 'group')

```


### Cannonical Correlation between Observed to Error Biometrics


Projective Biometric

```{r}

# Get residual values

dat <- cbind(biom[,1:5], bioms)
rownames(dat) <- paste(biom$Rep, biom$Cow.ID, biom$Side, biom$Day,sep = '_')

errordat <- dat[,1:5]

for(i in 6:ncol(dat)){
  
  temp1 <- dat[,c(1,2,3,4,5,i)]
  names(temp1)[ncol(temp1)] <- 'biometric'
  mix_out_1 <- lmer(biometric ~ 1 +  (1 | Cow.ID/Side),
                    data=temp1)
  
  pred_out <- temp1[,c(1,3)]
  pred_out$Pred <- predict(mix_out_1, 
                           newdata = temp1[,c(1,2,3)], 
                           re.form= ~(1|Cow.ID/Side),
                           allow.new.levels = TRUE)
  
  pred_out$Pred[is.na(temp1$biometric)] <- NA
  pred_out$Resid <- temp1$biometric
  errordat[,i] <- temp1$biometric - pred_out$Pred
  names(errordat)[i] <- names(dat)[i]

}

# HMFA on Error Terms

errordats <- as.data.frame(apply(errordat[,6:ncol(errordat)], 2, scale))

error_long <- cbind( 
  subset(errordats, errordat$Side=='R' & errordat$Day=='D1' & errordat$Rep==1),
  subset(errordats, errordat$Side=='R' & errordat$Day=='D1' & errordat$Rep==2),
  subset(errordats, errordat$Side=='R' & errordat$Day=='D2' & errordat$Rep==1),
  subset(errordats, errordat$Side=='R' & errordat$Day=='D2' & errordat$Rep==2),
  subset(errordats, errordat$Side=='R' & errordat$Day=='D3' & errordat$Rep==1),
  subset(errordats, errordat$Side=='R' & errordat$Day=='D3' & errordat$Rep==2),
  
  subset(errordats, errordat$Side=='L' & errordat$Day=='D1' & errordat$Rep==1),
  subset(errordats, errordat$Side=='L' & errordat$Day=='D1' & errordat$Rep==2),
  subset(errordats, errordat$Side=='L' & errordat$Day=='D2' & errordat$Rep==1),
  subset(errordats, errordat$Side=='L' & errordat$Day=='D2' & errordat$Rep==2),
  subset(errordats, errordat$Side=='L' & errordat$Day=='D3' & errordat$Rep==1),
  subset(errordats, errordat$Side=='L' & errordat$Day=='D3' & errordat$Rep==2)

)

hlist = list(rep(ncol(bioms), 2*3*2), 
             rep(2, 2*3 ), 
             rep(3,2))

hmfa.out <- HMFA(error_long, 
                 H = hlist, 
                 type = rep('s',2*3*2),
                 ncp = length(start:done),
                 name.group = list(rep(c('R1','R2'), 6),
                                   rep(c('D1','D2','D3'), 2),
                                   c('R','L')),
                 graph = F
              
                 )

hmfa.err.pb.muzzle <- hmfa.out

qplot(1:length(hmfa.out$eig[,2]), hmfa.out$eig[,2], 
      ylab = 'Percentage Variance',
      xlab = 'Dimension', 
      main = 'Scree Plot of HMFA for Projective Biometric Errors: Muzzle') + 
  geom_hline(yintercept=5,
             linetype="dashed", color = "red") 
  


# Cannonical correlation Analysis

basis.error <- hmfa.err.pb.muzzle$quanti.var$coord
basis.obs <- hmfa.pb.muzzle$quanti.var$coord
ccout <- c()

k <- sum(hmfa.pb.muzzle$eig[,2] > 1/length(start:done)*100)
p <- sum(hmfa.err.pb.muzzle$eig[,2] > 5)

errbase <- qr.Q(qr(basis.error[,1:p]))

for(i in 1:ncol(basis.obs)){
  
  #temp <- svd(t(errbase) %*%  qr.Q(qr(basis.obs[, i])))
  #ccout[i] <- temp$d
  
  temp <- cancor(basis.error[,1:p], basis.obs[, i])
  ccout[i] <- temp$cor
  
}

ccout.pb.muzzle <- ccout
ccout

HMFA_PB_muzzle <- data.frame(EigPerVar = hmfa.pb.muzzle$eig[1:ncol(basis.obs),2],
                          Repeat = repPCA_PB_Muzzle,
                          ErrorCor = ccout.pb.muzzle)
library("viridis")
hmfplot_geom_muzzle <- ggplot(HMFA_PB_muzzle, aes(x = EigPerVar, y = Repeat, colour = ErrorCor)) +
  geom_point(size = 3) +
  scale_color_viridis(limits = c(0, 1)) +
  lims(y = c(0,1)) +
  ggtitle('Performance of HMFA Scores from Projective Biometrics: Muzzle') +
  ylab('Repeatability of PCA Score') + 
  xlab('Percentage of Variance Explained by PCA Dimension') +
  labs(colour = 'Correlation\nto Error PCA') 
hmfplot_geom_muzzle 

ggplot(HMFA_PB_muzzle, aes(x = Repeat, y = ErrorCor, colour = EigPerVar)) +
  geom_point(size = 3) +
  scale_color_viridis(limits = c(0, 15)) +
  #scale_color_viridis() +
  lims(x = c(0,1), y = c(0,1)) +
  ggtitle('Performance of HMFA Scores from Projective Biometrics: Muzzle') +
  ylab('Correlation to Error PCA Basis') + 
  xlab('Repeatability of PCA Score') +
  labs(colour = 'Dimension\n% Variance')


jpeg("Visualizations/HMFA/HMFA_PB_Muzzle.jpeg", width = 8, height = 5, units = 'in', res = 600)
  ggplot(HMFA_PB_muzzle, aes(x = EigPerVar, y = Repeat, colour = ErrorCor)) +
  geom_point(size = 3) +
  scale_color_viridis(limits = c(0, 1)) +
  lims(y = c(0,1)) +
  ggtitle('Performance of HMFA Scores from Projective Biometrics: Muzzle') +
  ylab('Repeatability of PCA Score') + 
  xlab('Percentage of Variance Explained by PCA Dimension') +
  labs(colour = 'Correlation\nto Error PCA') 
dev.off()

```


Normalized Length

```{r}

# Get residual values

dat <- cbind(normdist[,1:5], normdists)
rownames(dat) <- paste(normdist$Rep, 
                       normdist$Cow.ID, 
                       normdist$Side, 
                       normdist$Day,sep = '_')

errordat <- dat[,1:5]

for(i in 6:ncol(dat)){
  
  temp1 <- dat[,c(1,2,3,4,5,i)]
  names(temp1)[ncol(temp1)] <- 'biometric'
  mix_out_1 <- lmer(biometric ~ 1 +  (1 | Cow.ID/Side),
                    data=temp1)
  
  pred_out <- temp1[,c(1,3)]
  pred_out$Pred <- predict(mix_out_1, 
                           newdata = temp1[,c(1,2,3)], 
                           re.form= ~(1|Cow.ID/Side),
                           allow.new.levels = TRUE)
  
  pred_out$Pred[is.na(temp1$biometric)] <- NA
  pred_out$Resid <- temp1$biometric
  errordat[,i] <- temp1$biometric - pred_out$Pred
  names(errordat)[i] <- names(dat)[i]

}

# HMFA on Error Terms

errordats <- as.data.frame(apply(errordat[,6:ncol(errordat)], 2, scale))

error_long <- cbind( 
  subset(errordats, errordat$Side=='R' & errordat$Day=='D1' & errordat$Rep==1),
  subset(errordats, errordat$Side=='R' & errordat$Day=='D1' & errordat$Rep==2),
  subset(errordats, errordat$Side=='R' & errordat$Day=='D2' & errordat$Rep==1),
  subset(errordats, errordat$Side=='R' & errordat$Day=='D2' & errordat$Rep==2),
  subset(errordats, errordat$Side=='R' & errordat$Day=='D3' & errordat$Rep==1),
  subset(errordats, errordat$Side=='R' & errordat$Day=='D3' & errordat$Rep==2),
  
  subset(errordats, errordat$Side=='L' & errordat$Day=='D1' & errordat$Rep==1),
  subset(errordats, errordat$Side=='L' & errordat$Day=='D1' & errordat$Rep==2),
  subset(errordats, errordat$Side=='L' & errordat$Day=='D2' & errordat$Rep==1),
  subset(errordats, errordat$Side=='L' & errordat$Day=='D2' & errordat$Rep==2),
  subset(errordats, errordat$Side=='L' & errordat$Day=='D3' & errordat$Rep==1),
  subset(errordats, errordat$Side=='L' & errordat$Day=='D3' & errordat$Rep==2)

)

hlist = list(rep(ncol(normdists), 2*3*2), 
             rep(2, 2*3 ), 
             rep(3,2))

hmfa.out <- HMFA(error_long, 
                 H = hlist, 
                 type = rep('s',2*3*2),
                 ncp = length(start:done),
                 name.group = list(rep(c('R1','R2'), 6),
                                   rep(c('D1','D2','D3'), 2),
                                   c('R','L')),
                 graph = F
              
                 )

hmfa.err.nl.muzzle <- hmfa.out

qplot(1:length(hmfa.out$eig[,2]), hmfa.out$eig[,2], 
      ylab = 'Percentage Variance',
      xlab = 'Dimension', 
      main = 'Scree Plot of HMFA for Normalized Length Biometric Errors: Muzzle') + 
  geom_hline(yintercept=5, linetype="dashed", color = "red") 
  


# Cannonical correlation Analysis

basis.error <- hmfa.out$quanti.var$coord
basis.obs <- hmfa.nl.muzzle$quanti.var$coord
ccout <- c()

k <- sum(hmfa.nl.muzzle$eig[,2] > 1/length(6:ncol(normdist))*100)
p <- sum(hmfa.err.nl.muzzle$eig[,2] > 5)

for(i in 1:ncol(basis.obs)){
  
  temp <- cancor(basis.error[,1:p], basis.obs[, i])
  ccout[i] <- temp$cor
  
}

ccout.nl.muzzle <- ccout
ccout

HMFA_NL_muzzle <- data.frame(EigPerVar = hmfa.nl.muzzle$eig[1:ncol(basis.obs),2],
                          Repeat = repPCA_NL_Muzzle,
                          ErrorCor = ccout.nl.muzzle)
library("viridis")
hmfplot_nl_muzzle <-  ggplot(HMFA_NL_muzzle, aes(x = EigPerVar, y = Repeat, colour = ErrorCor)) +
  geom_point(size = 3) +
  scale_color_viridis(limits = c(0, 1)) +
  lims(y = c(0,1)) +
  ggtitle('Performance of HMFA Scores from Normalized Length Biometrics: Muzzle') +
  ylab('Repeatability of PCA Score') + 
  xlab('Percentage of Variance Explained by PCA Dimension') +
  labs(colour = 'Correlation\nto Error PCA') 
hmfplot_nl_muzzle

ggplot(HMFA_NL_muzzle, aes(x = Repeat, y = ErrorCor, colour = EigPerVar)) +
  geom_point(size = 3) +
  scale_color_viridis(limits = c(0, 15)) +
  #scale_color_viridis() +
  lims(x = c(0,1), y = c(0,1)) +
  ggtitle('Performance of HMFA Scores from Normalized Length Biometrics: Muzzle') +
  ylab('Correlation to Error PCA Basis') + 
  xlab('Repeatability of PCA Score') +
  labs(colour = 'Dimension\n% Variance')


jpeg("Visualizations/HMFA/HMFA_NL_Muzzle.jpeg", width = 8, height = 5, units = 'in', res = 600)
  ggplot(HMFA_NL_muzzle, aes(x = EigPerVar, y = Repeat, colour = ErrorCor)) +
  geom_point(size = 3) +
  scale_color_viridis(limits = c(0, 1)) +
  lims(y = c(0,1)) +
  ggtitle('Performance of HMFA Scores from Normalized Length Biometrics: Muzzle') +
  ylab('Repeatability of PCA Score') + 
  xlab('Percentage of Variance Explained by PCA Dimension') +
  labs(colour = 'Correlation\nto Error PCA') 
dev.off()

```


### Bias Correction

Projective Biometrics

```{r}

# calculate residual error matrix - annotation rep

dat <- cbind(biom[,1:5], bioms)
rownames(dat) <- paste(paste('Cow',biom$Cow.ID,sep=''), 
                       biom$Side, 
                       biom$Day, 
                       biom$Rep,
                       #paste('An',biom$Rep,sep=''), 
                       sep = '_')

errordat <- dat[,1:5]

for(i in 6:ncol(dat)){
  
  temp1 <- dat[,c(1,2,3,4,5,i)]
  names(temp1)[ncol(temp1)] <- 'biometric'
  mix_out_1 <- lmer(biometric ~ 1 +  (1 | Cow.ID/Side/Day),
                    data=temp1)
  
  pred_out <- temp1
  pred_out$Pred <- predict(mix_out_1, 
                           newdata = temp1[,c(1,2,3)], 
                           re.form= ~(1|Cow.ID/Side/Day),
                           allow.new.levels = TRUE)
  
  pred_out$Resid <- temp1$biometric - pred_out$Pred
  errordat[,i] <- pred_out$Resid
  names(errordat)[i] <- names(dat)[i]

}

 
# encode annotation error

biascode <- errordat[,c(1,3,2,5)]

library('LIT')

mycolors <- list(Side = c(R = 'tomato',
                          L = 'darkolivegreen1'),
                 Rep = c('1' = 'cornflowerblue',
                         '2' = 'gold'),
                 Day = c('D1' = 'mediumpurple1',
                         'D2' = 'steelblue1',
                         'D3' = 'olivedrab1')
)

tempdat <- scale(as.matrix(errordat[complete.cases(errordat),6:ncol(errordat)]))
set.seed(61916)
dmplotout_anno <- dmplotGrid(tempdat,
                         n_rowclusters = 5:8,
                         n_colclusters = 2:5,
                         annotation_row = dat[,c('Side','Day','Rep')],
                         annotation_colors = mycolors,
                         filename = "Visualizations/DataMechanics/Muzzle/Geom/Annotation/ErrorEncoding_Annotation",
                         imheight = 15,
                         imwidth = 8,
                         fontsize_row = 2,
                         show_rownames = F
                         )

mydmplot <- dmplotout_anno$nrow_7_ncol_4
biascode <- merge(biascode, mydmplot$rowclust, by = 0)
names(biascode)[ncol(biascode)] <- 'BiasAnno'
biascode$BiasAnno <- as.factor(biascode$BiasAnno)
rownames(biascode) <- biascode$Row.names
biascode <- biascode[,-which(names(biascode) == 'Row.names')]


# 
# 
# mydmplot <- dmplotout_anno$nrow_6_ncol_3
# for(i in 1:max(mydmplot$colclust)){
#   
#   codetemp <- encodePlot(tempdat[,mydmplot$colclust == i],
#                          distrow = dist(tempdat[,mydmplot$colclust == i]),
#                          distcol = dist(t(tempdat[,mydmplot$colclust == i])),
#                          n_rowclusters = max(mydmplot$rowclust),
#                          showplot = F
#                          )
#   
#   biascode <- merge(biascode, codetemp[[1]]$rowclust, by = 0)
#   names(biascode)[ncol(biascode)] <- paste('BiasAnno', i, sep='')
#   rownames(biascode) <- biascode$Row.names
#   biascode <- biascode[,-which(names(biascode) == 'Row.names')]
#   
# }

# calculate residual error matrix - image (day) rep

dat <- merge(biascode, dat[,6:ncol(dat)], by = 0)
rownames(dat) <- dat$Row.names
dat <- dat[,-which(names(dat)=='Row.names')]

errordat <- dat[,1:4]


for(i in which(names(dat) %in% names(bioms))){
  
  temp1 <- dat[,c(which(!names(dat) %in% names(bioms)),i)]
  names(temp1)[ncol(temp1)] <- 'biometric'
  
  myfunc <- 'biometric ~ '
  for(j in which(!names(temp1) %in% c('Cow.ID', 'Side', 'Day','Rep', 'biometric')) ){
    myfunc <- paste(myfunc, names(temp1)[j], '+')
  }
  myfunc <- paste(myfunc, '(1 | Cow.ID/Side)')
  
  mix_out_1 <- lmer(myfunc, #biometric ~ 1 +  (1 | Cow.ID/Side/Day),
                    data=temp1)
  
  pred_out <- temp1
  pred_out$Pred <- predict(mix_out_1, 
                           newdata = temp1[,-which(names(temp1) == 'biometric')], 
                           re.form= ~(1|Cow.ID/Side),
                           allow.new.levels = TRUE)
  
  pred_out$Resid <- temp1$biometric - pred_out$Pred
  errordat[,ncol(errordat)+1] <- pred_out$Resid
  names(errordat)[ncol(errordat)] <- names(dat)[i]

}


# encode image replicate (day) error


tempdat <- scale(as.matrix(errordat[complete.cases(errordat), 5:ncol(errordat)]))
set.seed(61916)
dmplotout_day <- dmplotGrid(tempdat,
                         n_rowclusters = 5:8,
                         n_colclusters = 2:5,
                         annotation_row = dat[,c('Side','Day','Rep')],
                         annotation_colors = mycolors,
                         filename = "Visualizations/DataMechanics/Muzzle/Geom/Image/ErrorEncoding_Image",
                         imheight = 15,
                         imwidth = 8,
                         fontsize_row = 2,
                         show_rownames = F
                         )


mydmplot <- dmplotout_day$nrow_7_ncol_4 
biascode <- merge(biascode, mydmplot$rowclust, by = 0)
names(biascode)[ncol(biascode)] <- 'BiasDay'
biascode$BiasDay <- as.factor(biascode$BiasDay)
rownames(biascode) <- biascode$Row.names
biascode <- biascode[,-which(names(biascode) == 'Row.names')]


# mydmplot <- dmplotout_anno$nrow_8_ncol_4
# for(i in 1:max(mydmplot$colclust)){
#   
#   codetemp <- encodePlot(tempdat[,mydmplot$colclust == i],
#                          distrow = dist(tempdat[,mydmplot$colclust == i]),
#                          distcol = dist(t(tempdat[,mydmplot$colclust == i])),
#                          n_rowclusters = max(mydmplot$rowclust),
#                          showplot = F
#                          )
#   
#   biascode <- merge(biascode, codetemp[[1]]$rowclust, by = 0)
#   names(biascode)[ncol(biascode)] <- paste('BiasImage', i, sep='')
#   rownames(biascode) <- biascode$Row.names
#   biascode <- biascode[,-which(names(biascode) == 'Row.names')]
#   
# }


# Recalculate repeatability with bias correction term

set.seed(61916)
dat <- merge(biascode, dat[,which(names(dat) %in% names(bioms))], by = 0)
rownames(dat) <- dat$Row.names
dat <- dat[,-which(names(dat)=='Row.names')]

var_cow<- c()
var_side <- c()
var_day <- c()
var_rep <- c()

err_day <- c()
err_day_low <- c()
err_day_high <- c()

err_rep <- c()
err_rep_low <- c()
err_rep_high <- c()

repeat_os <- c()
repeat_os_low <- c()
repeat_os_high <- c()

repeat_rep <- c()
repeat_rep_low <- c()
repeat_rep_high <- c()

marginalout <- c()
conditionalout <- c()

myfunc <- 'biometric ~ '
for(j in which(!names(biascode) %in% c('Cow.ID', 'Side', 'Day','Rep', 'biometric')) ){
  myfunc <- paste(myfunc, names(biascode)[j], '+')
}
myfunc <- paste(myfunc, '(1 | Cow.ID/Side/Day)')
Bsim = 100

for (i in which(names(dat) %in% names(bioms))){  
  rm(temp)
  rm(temp2)
  temp <- dat[,which(names(dat) %in% names(biascode))]
  temp$Cow.ID <- as.factor(temp$Cow.ID)
  #names(temp) <- 'Cow.ID'
  #temp$Day <- dat$Day
  #temp$Side <- dat$Side
  temp$biometric<-dat[,i]
  
  mix_out <-lmer(#biometric ~ 1 +  (1 | Cow.ID/Side/Day), 
                myfunc,
                data=temp)  # day nested within side nested within cow
  sigma <- as.data.frame(VarCorr(mix_out))
  
  var_cow[i] <- sigma$vcov[3] 
  var_side[i]<- sigma$vcov[2]
  var_day[i]<- sigma$vcov[1]
  var_rep[i]<- sigma$vcov[4]
  
  rsout <- piecewiseSEM::rsquared(mix_out)
  marginalout[i] <- rsout$Marginal
  conditionalout[i] <- rsout$Conditional
  
  bootday <- bootMer(mix_out,errDay, nsim = Bsim, seed = 12, parallel = "multicore")
  err_day[i] <- bootday$t0
  temp2 <-boot::boot.ci(bootday, index=1, type= "basic")
  err_day_low[i] <- temp2$basic[4]
  err_day_high[i] <- temp2$basic[5]

  bootrep <- bootMer(mix_out,errRep, nsim = Bsim, seed = 12, parallel = "multicore")
  err_rep[i] <- bootrep$t0
  temp2 <-boot::boot.ci(bootrep, index=1, type="basic")
  err_rep_low[i] <- temp2$basic[4]
  err_rep_high[i] <- temp2$basic[5]

    RepeatOneShot <- function(.) {  # repeatability of one-shot biometric
    sigma <- as.data.frame(VarCorr(.))
    cow <- sigma$vcov[3]
    side<- sigma$vcov[2]
    day<- sigma$vcov[1]
    rep<- sigma$vcov[4]
    #fixedr <- rsquared(.)$Conditional # proportion tss marginal (fixed effects)
    #tss <- rep/(1-fixedr) #sum(cow,side,day,rep)
    #return(sum(cow,side)/tss)
    return(sum(cow,side)/sum(cow,side,day,rep))
  }

  
  bootros <- bootMer(mix_out,RepeatOneShot, nsim = Bsim, seed = 12, parallel = "multicore")
  repeat_os[i] <- bootros$t0
  temp2 <-boot::boot.ci(bootros, index=1, type="basic")
  repeat_os_low[i] <- temp2$basic[4]
  repeat_os_high[i] <- temp2$basic[5]
  
  RepeatInPhoto <- function(.) {  # repeatability of one-shot biometric
    sigma <- as.data.frame(VarCorr(.))
    cow <- sigma$vcov[3]
    side<- sigma$vcov[2]
    day<- sigma$vcov[1]
    rep<- sigma$vcov[4]
    return(sum(cow,side,day)/sum(cow,side,day,rep))
  }
  
  
  bootros <- bootMer(mix_out,RepeatInPhoto, nsim = Bsim, seed = 12, parallel = "multicore")
  repeat_rep[i] <- bootros$t0
  temp2 <-boot::boot.ci(bootros, index=1, type="basic")
  repeat_rep_low[i] <- temp2$basic[4]
  repeat_rep_high[i] <- temp2$basic[5]
  
}

tempc <- which(names(dat) %in% names(bioms))
ReapData_OneShot_BC <- data.frame(names(dat)[tempc],var_cow[tempc], var_side[tempc], var_day[tempc], var_rep[tempc], err_day_low[tempc], err_day[tempc],err_day_high[tempc], err_rep_low[tempc], err_rep[tempc],err_rep_high[tempc], repeat_rep_low[tempc], repeat_rep[tempc], repeat_rep_high[tempc], repeat_os_low[tempc],repeat_os[tempc],repeat_os_high[tempc],  marginalout[tempc], conditionalout[tempc])
names(ReapData_OneShot_BC) <- c('Biometric', 'Var_Cow', 'Var_Side', 'Var_Day', 'Var_Rep', 'ErrorDay_low', 'ErrorDay','ErrorDay_high','ErrorRep_low', 'ErrorRep','ErrorRep_high','RepeatabilityRep_low', 'RepeatabilityRep', 'RepeatabilityRep_high', 'RepeatabilityOS_low','RepeatabilityOS','RepeatabilityOS_high', 'MarginalRSquared', 'ConditionalRSquared')
# ReapData_OneShot_BC$RepeatabilityRep_low <- repeat_rep_low[tempc]
# ReapData_OneShot_BC$RepeatabilityRep <- repeat_rep[tempc]
# ReapData_OneShot_BC$RepeatabilityRep_high <- repeat_rep_high[tempc]

ReapData_OneShot_Biom_Muzzle_BC <- ReapData_OneShot_BC

write.csv(ReapData_OneShot_BC, file = 'Data/Results/BiasCorrection/RepeatBC_Geom_Muzzle.csv')


# Visualization

tempdat <- merge(ReapData_OneShot_Biom_Muzzle_BC, ReapData_OneShot_Biom_Muzzle, by = 'Biometric', all.x = T)


jpeg("Visualizations/BiasCorrection/BiasCorrection_PB_Muzzle.jpeg", width = 8, height = 5, units = 'in', res = 600)
  ggplot(tempdat, aes(x = RepeatabilityOS.y, 
                      y = RepeatabilityOS.x, 
                      colour = MarginalRSquared)) +
  geom_point(size = 3) +
  scale_color_viridis(limits = c(0, 0.8)) +
  lims(y = c(0,1)) +
  ggtitle('Repeatability of Projective Biometrics with Bias Correction: Muzzle') +
  ylab('Repeatability With Bias Correction') + 
  xlab('Repeatability Without Bias Correction') +
  labs(colour = 'Marginal\nR-Squared') +
  geom_abline(intercept = 0, slope = 1, color = 'black')
dev.off()

plotout_bc_gm_muzzle <-  ggplot(tempdat, aes(x = RepeatabilityOS.y, 
                      y = RepeatabilityOS.x, 
                      colour = MarginalRSquared)) +
  geom_point(size = 3) +
  scale_color_viridis(limits = c(0, 0.8)) +
  lims(y = c(0,1)) +
  ggtitle('Repeatability of Projective Biometrics with Bias Correction: Muzzle') +
  ylab('Repeatability With Bias Correction') + 
  xlab('Repeatability Without Bias Correction') +
  labs(colour = 'Marginal\nR-Squared') +
  geom_abline(intercept = 0, slope = 1, color = 'black')

plotout_bc_gm_muzzle

```


Normalized Length

```{r}


# calculate residual error matrix - annotation rep

dat <- cbind(normdist[,1:5], normdists)
rownames(dat) <- paste(paste('Cow',biom$Cow.ID,sep=''), 
                       normdist$Side, 
                       normdist$Day, 
                       normdist$Rep,
                       #paste('An',biom$Rep,sep=''), 
                       sep = '_')

errordat <- dat[,1:5]

for(i in 6:ncol(dat)){
  
  temp1 <- dat[,c(1,2,3,4,5,i)]
  names(temp1)[ncol(temp1)] <- 'biometric'
  mix_out_1 <- lmer(biometric ~ 1 +  (1 | Cow.ID/Side/Day),
                    data=temp1)
  
  pred_out <- temp1
  pred_out$Pred <- predict(mix_out_1, 
                           newdata = temp1[,c(1,2,3)], 
                           re.form= ~(1|Cow.ID/Side/Day),
                           allow.new.levels = TRUE)
  
  pred_out$Resid <- temp1$biometric - pred_out$Pred
  errordat[,i] <- pred_out$Resid
  names(errordat)[i] <- names(dat)[i]

}

 
# encode annotation error

biascode <- errordat[,c(1,3,2,5)]

library('LIT')

mycolors <- list(Side = c(R = 'tomato',
                          L = 'darkolivegreen1'),
                 Rep = c('1' = 'cornflowerblue',
                         '2' = 'gold'),
                 Day = c('D1' = 'mediumpurple1',
                         'D2' = 'steelblue1',
                         'D3' = 'olivedrab1')
)

tempdat <- scale(as.matrix(errordat[complete.cases(errordat),6:ncol(errordat)]))
set.seed(61916)
dmplotout_anno <- dmplotGrid(tempdat,
                         n_rowclusters = 5:8,
                         n_colclusters = 2:5,
                         annotation_row = dat[,c('Side','Day','Rep')],
                         annotation_colors = mycolors,
                         filename = "Visualizations/DataMechanics/Muzzle/NormLength/Annotation/ErrorEncoding_Annotation",
                         imheight = 15,
                         imwidth = 8,
                         fontsize_row = 2,
                         show_rownames = F
                         )


mydmplot <- dmplotout_anno$nrow_8_ncol_4
biascode <- merge(biascode, mydmplot$rowclust, by = 0)
names(biascode)[ncol(biascode)] <- 'BiasAnno'
biascode$BiasAnno <- as.factor(biascode$BiasAnno)
rownames(biascode) <- biascode$Row.names
biascode <- biascode[,-which(names(biascode) == 'Row.names')]


# mydmplot <- dmplotout_anno$nrow_6_ncol_4
# for(i in 1:max(mydmplot$colclust)){
#   
#   codetemp <- encodePlot(tempdat[,mydmplot$colclust == i],
#                          distrow = dist(tempdat[,mydmplot$colclust == i]),
#                          distcol = dist(t(tempdat[,mydmplot$colclust == i])),
#                          n_rowclusters = max(mydmplot$rowclust),
#                          showplot = F
#                          )
#   
#   biascode <- merge(biascode, codetemp[[1]]$rowclust, by = 0)
#   names(biascode)[ncol(biascode)] <- paste('BiasAnno', i, sep='')
#   rownames(biascode) <- biascode$Row.names
#   biascode <- biascode[,-which(names(biascode) == 'Row.names')]
#   
# }

# calculate residual error matrix - image (day) rep

dat <- merge(biascode, dat[,6:ncol(dat)], by = 0)
rownames(dat) <- dat$Row.names
dat <- dat[,-which(names(dat)=='Row.names')]

errordat <- dat[,1:4]


for(i in which(names(dat) %in% names(normdists))){
  
  temp1 <- dat[,c(which(!names(dat) %in% names(normdists)),i)]
  names(temp1)[ncol(temp1)] <- 'biometric'
  
  myfunc <- 'biometric ~ '
  for(j in which(!names(temp1) %in% c('Cow.ID', 'Side', 'Day','Rep', 'biometric')) ){
    myfunc <- paste(myfunc, names(temp1)[j], '+')
  }
  myfunc <- paste(myfunc, '(1 | Cow.ID/Side)')
  
  mix_out_1 <- lmer(myfunc, #biometric ~ 1 +  (1 | Cow.ID/Side/Day),
                    data=temp1)
  
  pred_out <- temp1
  pred_out$Pred <- predict(mix_out_1, 
                           newdata = temp1[,-which(names(temp1) == 'biometric')], 
                           re.form= ~(1|Cow.ID/Side),
                           allow.new.levels = TRUE)
  
  pred_out$Resid <- temp1$biometric - pred_out$Pred
  errordat[,ncol(errordat)+1] <- pred_out$Resid
  names(errordat)[ncol(errordat)] <- names(dat)[i]

}


# encode image replicate (day) error


tempdat <- scale(as.matrix(errordat[complete.cases(errordat), 5:ncol(errordat)]))
set.seed(61916)
dmplotout_day <- dmplotGrid(tempdat,
                         n_rowclusters = 5:8,
                         n_colclusters = 2:5,
                         annotation_row = dat[,c('Side','Day','Rep')],
                         annotation_colors = mycolors,
                         filename = "Visualizations/DataMechanics/Muzzle/NormLength/Image/ErrorEncoding_Image",
                         imheight = 15,
                         imwidth = 8,
                         fontsize_row = 2,
                         show_rownames = F
                         )


mydmplot <- dmplotout_day$nrow_8_ncol_5
biascode <- merge(biascode, mydmplot$rowclust, by = 0)
names(biascode)[ncol(biascode)] <- 'BiasDay'
biascode$BiasDay <- as.factor(biascode$BiasDay)
rownames(biascode) <- biascode$Row.names
biascode <- biascode[,-which(names(biascode) == 'Row.names')]


# mydmplot <- dmplotout_anno$nrow_7_ncol_4
# for(i in 1:max(mydmplot$colclust)){
#   
#   codetemp <- encodePlot(tempdat[,mydmplot$colclust == i],
#                          distrow = dist(tempdat[,mydmplot$colclust == i]),
#                          distcol = dist(t(tempdat[,mydmplot$colclust == i])),
#                          n_rowclusters = max(mydmplot$rowclust),
#                          showplot = F
#                          )
#   
#   biascode <- merge(biascode, codetemp[[1]]$rowclust, by = 0)
#   names(biascode)[ncol(biascode)] <- paste('BiasImage', i, sep='')
#   rownames(biascode) <- biascode$Row.names
#   biascode <- biascode[,-which(names(biascode) == 'Row.names')]
#   
# }


# Recalculate repeatability with bias correction term

set.seed(61916)
dat <- merge(biascode, dat[,which(names(dat) %in% names(normdists))], by = 0)
rownames(dat) <- dat$Row.names
dat <- dat[,-which(names(dat)=='Row.names')]

var_cow<- c()
var_side <- c()
var_day <- c()
var_rep <- c()

err_day <- c()
err_day_low <- c()
err_day_high <- c()

err_rep <- c()
err_rep_low <- c()
err_rep_high <- c()

repeat_os <- c()
repeat_os_low <- c()
repeat_os_high <- c()

repeat_rep <- c()
repeat_rep_low <- c()
repeat_rep_high <- c()

marginalout <- c()
conditionalout <- c()

myfunc <- 'biometric ~ '
for(j in which(!names(biascode) %in% c('Cow.ID', 'Side', 'Day','Rep', 'biometric')) ){
  myfunc <- paste(myfunc, names(biascode)[j], '+')
}
myfunc <- paste(myfunc, '(1 | Cow.ID/Side/Day)')
Bsim = 100


for (i in which(names(dat) %in% names(normdists))){  
  rm(temp)
  rm(temp2)
  temp <- dat[,which(names(dat) %in% names(biascode))]
  temp$Cow.ID <- as.factor(temp$Cow.ID)
  #names(temp) <- 'Cow.ID'
  #temp$Day <- dat$Day
  #temp$Side <- dat$Side
  temp$biometric<-dat[,i]
  
  mix_out <-lmer(#biometric ~ 1 +  (1 | Cow.ID/Side/Day), 
                myfunc,
                data=temp)  # day nested within side nested within cow
  sigma <- as.data.frame(VarCorr(mix_out))
  
  var_cow[i] <- sigma$vcov[3] 
  var_side[i]<- sigma$vcov[2]
  var_day[i]<- sigma$vcov[1]
  var_rep[i]<- sigma$vcov[4]
  
  rsout <- piecewiseSEM::rsquared(mix_out)
  marginalout[i] <- rsout$Marginal
  conditionalout[i] <- rsout$Conditional
  
  bootday <- bootMer(mix_out,errDay, nsim = Bsim, seed = 12, parallel = "multicore")
  err_day[i] <- bootday$t0
  temp2 <-boot::boot.ci(bootday, index=1, type= "basic")
  err_day_low[i] <- temp2$basic[4]
  err_day_high[i] <- temp2$basic[5]

  bootrep <- bootMer(mix_out,errRep, nsim = Bsim, seed = 12, parallel = "multicore")
  err_rep[i] <- bootrep$t0
  temp2 <-boot::boot.ci(bootrep, index=1, type="basic")
  err_rep_low[i] <- temp2$basic[4]
  err_rep_high[i] <- temp2$basic[5]

    RepeatOneShot <- function(.) {  # repeatability of one-shot biometric
    sigma <- as.data.frame(VarCorr(.))
    cow <- sigma$vcov[3]
    side<- sigma$vcov[2]
    day<- sigma$vcov[1]
    rep<- sigma$vcov[4]
    #fixedr <- rsquared(.)$Conditional # proportion tss marginal (fixed effects)
    #tss <- rep/(1-fixedr) #sum(cow,side,day,rep)
    #return(sum(cow,side)/tss)
    return(sum(cow,side)/sum(cow,side,day,rep))
  }

  
  bootros <- bootMer(mix_out,RepeatOneShot, nsim = Bsim, seed = 12, parallel = "multicore")
  repeat_os[i] <- bootros$t0
  temp2 <-boot::boot.ci(bootros, index=1, type="basic")
  repeat_os_low[i] <- temp2$basic[4]
  repeat_os_high[i] <- temp2$basic[5]
  
  RepeatInPhoto <- function(.) {  # repeatability of one-shot biometric
    sigma <- as.data.frame(VarCorr(.))
    cow <- sigma$vcov[3]
    side<- sigma$vcov[2]
    day<- sigma$vcov[1]
    rep<- sigma$vcov[4]
    return(sum(cow,side,day)/sum(cow,side,day,rep))
  }
  bootros <- bootMer(mix_out,RepeatInPhoto, nsim = Bsim, seed = 12, parallel = "multicore")
  repeat_rep[i] <- bootros$t0
  temp2 <-boot::boot.ci(bootros, index=1, type="basic")
  repeat_rep_low[i] <- temp2$basic[4]
  repeat_rep_high[i] <- temp2$basic[5]
  
}

tempc <- which(names(dat) %in% names(normdists))
ReapData_OneShot_BC <- data.frame(names(dat)[tempc],var_cow[tempc], var_side[tempc], var_day[tempc], var_rep[tempc], err_day_low[tempc], err_day[tempc],err_day_high[tempc], err_rep_low[tempc], err_rep[tempc],err_rep_high[tempc], repeat_rep_low[tempc], repeat_rep[tempc], repeat_rep_high[tempc], repeat_os_low[tempc],repeat_os[tempc],repeat_os_high[tempc],  marginalout[tempc], conditionalout[tempc])
names(ReapData_OneShot_BC) <- c('Biometric', 'Var_Cow', 'Var_Side', 'Var_Day', 'Var_Rep', 'ErrorDay_low', 'ErrorDay','ErrorDay_high','ErrorRep_low', 'ErrorRep','ErrorRep_high','RepeatabilityRep_low', 'RepeatabilityRep', 'RepeatabilityRep_high', 'RepeatabilityOS_low','RepeatabilityOS','RepeatabilityOS_high', 'MarginalRSquared', 'ConditionalRSquared')
# ReapData_OneShot_BC$RepeatabilityRep_low <- repeat_rep_low[tempc]
# ReapData_OneShot_BC$RepeatabilityRep <- repeat_rep[tempc]
# ReapData_OneShot_BC$RepeatabilityRep_high <- repeat_rep_high[tempc]

ReapData_OneShot_NL_Muzzle_BC <- ReapData_OneShot_BC

write.csv(ReapData_OneShot_NL_Muzzle_BC, file = 'Data/Results/BiasCorrection/RepeatBC_NormLength_Muzzle.csv')


# Visualization

tempdat <- merge(ReapData_OneShot_NL_Muzzle_BC, ReapData_OneShot_NL_Muzzle, by = 'Biometric', all.x = T)


jpeg("Visualizations/BiasCorrection/BiasCorrection_NL_Muzzle.jpeg", width = 8, height = 5, units = 'in', res = 600)
  ggplot(tempdat, aes(x = RepeatabilityOS.y, 
                      y = RepeatabilityOS.x, 
                      colour = MarginalRSquared)) +
  geom_point(size = 3) +
  scale_color_viridis(limits = c(0, 0.8)) +
  lims(y = c(0,1)) +
  ggtitle('Repeatability of Normalized Length Biometrics with Bias Correction: Muzzle') +
  ylab('Repeatability With Bias Correction') + 
  xlab('Repeatability Without Bias Correction') +
  labs(colour = 'Marginal\nR-Squared') +
  geom_abline(intercept = 0, slope = 1, color = 'black')
dev.off()

plotout_bc_nl_muzzle <- ggplot(tempdat, aes(x = RepeatabilityOS.y, 
                      y = RepeatabilityOS.x, 
                      colour = MarginalRSquared)) +
  geom_point(size = 3) +
  scale_color_viridis(limits = c(0, 0.8)) +
  lims(y = c(0,1)) +
  ggtitle('Repeatability of Normalized Length Biometrics with Bias Correction: Muzzle') +
  ylab('Repeatability With Bias Correction') + 
  xlab('Repeatability Without Bias Correction') +
  labs(colour = 'Marginal\nR-Squared') +
  geom_abline(intercept = 0, slope = 1, color = 'black')

plotout_bc_nl_muzzle

```


```{r}

save.image(file = 'Data/Results/Results_Muzzle.RData')

```


#Topline

###Data Wrangling

```{r}

rm(list = ls())

##Load Geometric Biometric Data Data

biom <- read.csv('Data/CSVs/Topline_Results_Master.csv', header=TRUE)
biom <- biom[,1:86] # get rid of nonsense columns
biom_names <- names(biom)
start <- 30
done <- ncol(biom)


# review of biometric distributions revealed two corrupted files to delete
biom[1104, start:done] <- NA
biom[427, start:done] <- NA

biom_R1 <- biom[1:(nrow(biom)/2),]
biom_R2 <- biom[((nrow(biom)/2)+1):nrow(biom),]

biom_avg <- cbind(biom[1:(nrow(biom)/2),1:(start-1)], (biom_R1[,start:done]+biom_R2[,start:done])/2)  # average biometric value across the two reps


## load normalized distance measures

normdist <- read.csv('Data/CSVs/ToplineRawDist_All.csv', header=TRUE)
normdist [1104, 6:ncol(normdist)] <- NA  # negate corrupted files
normdist [427, 6:ncol(normdist)] <- NA

normdist_R1 <- normdist[1:(nrow(normdist)/2),]
normdist_R2 <- normdist[((nrow(normdist)/2)+1):nrow(normdist),]

normdist_avg <- cbind(normdist[1:(nrow(normdist)/2), 1:5], (normdist_R1[,6:ncol(normdist)]+normdist_R2[,6:ncol(normdist)])/2)  # average biometric value across the two reps

```


###Repeatability Analyses

Projective biometrics

```{r  }

dat <- biom

var_cow<- c()
var_side <- c()
var_day <- c()
var_rep <- c()

err_day <- c()
err_day_low <- c()
err_day_high <- c()

err_rep <- c()
err_rep_low <- c()
err_rep_high <- c()

repeat_os <- c()
repeat_os_low <- c()
repeat_os_high <- c()

repeat_rep <- c()
repeat_rep_low <- c()
repeat_rep_high <- c()

for (i in start:done){  
  rm(temp)
  rm(temp2)
  temp <- data.frame(as.factor(dat$Cow.ID))
  names(temp) <- 'Cow.ID'
  temp$Day <- dat$Day
  temp$Side <- dat$Side
  temp$biometric<-dat[,i]
  
  mix_out<-lmer(biometric ~ 1 +  (1 | Cow.ID/Side/Day), data=temp)  # day nested within side nested within cow
  sigma <- as.data.frame(VarCorr(mix_out))
  
  var_cow[i] <- sigma$vcov[3] 
  var_side[i]<- sigma$vcov[2]
  var_day[i]<- sigma$vcov[1]
  var_rep[i]<- sigma$vcov[4]
  
  errDay <- function(.) {  # percent of total error attributed to variance between days
    sigma <- as.data.frame(VarCorr(.))
    cow <- sigma$vcov[3]
    side<- sigma$vcov[2]
    day<- sigma$vcov[1]
    rep<- sigma$vcov[4]
    return(day/sum(cow,side,day,rep))
  }
  
  bootday <- bootMer(mix_out,errDay, nsim = 500, seed = 12, parallel = "multicore")
  err_day[i] <- bootday$t0
  temp2 <-boot::boot.ci(bootday, index=1, type= "basic")
  err_day_low[i] <- temp2$basic[4]
  err_day_high[i] <- temp2$basic[5]
  
  
  errRep <- function(.) { # percent of total error attributed to rep
    sigma <- as.data.frame(VarCorr(.))
    cow <- sigma$vcov[3]
    side<- sigma$vcov[2]
    day<- sigma$vcov[1]
    rep<- sigma$vcov[4]
    return(rep/sum(cow,side,day,rep))
  }
  
  bootrep <- bootMer(mix_out,errRep, nsim = 500, seed = 12, parallel = "multicore")
  err_rep[i] <- bootrep$t0
  temp2 <-boot::boot.ci(bootrep, index=1, type="basic")
  err_rep_low[i] <- temp2$basic[4]
  err_rep_high[i] <- temp2$basic[5]
  
  RepeatOneShot <- function(.) {  # repeatability of one-shot biometric
    sigma <- as.data.frame(VarCorr(.))
    cow <- sigma$vcov[3]
    side<- sigma$vcov[2]
    day<- sigma$vcov[1]
    rep<- sigma$vcov[4]
    return(sum(cow,side)/sum(cow,side,day,rep))
  }
  
  bootros <- bootMer(mix_out,RepeatOneShot, nsim = 500, seed = 12, parallel = "multicore")
  repeat_os[i] <- bootros$t0
  temp2 <-boot::boot.ci(bootros, index=1, type="basic")
  repeat_os_low[i] <- temp2$basic[4]
  repeat_os_high[i] <- temp2$basic[5]
  
  RepeatPhoto <- function(.) {  # repeatability of one-shot biometric
    sigma <- as.data.frame(VarCorr(.))
    cow <- sigma$vcov[3]
    side<- sigma$vcov[2]
    day<- sigma$vcov[1]
    rep<- sigma$vcov[4]
    return(sum(cow,side,day)/sum(cow,side,day,rep))
  }
  
  bootros <- bootMer(mix_out, RepeatPhoto, nsim = 500, seed = 12, parallel = "multicore")
  repeat_rep[i] <- bootros$t0
  temp2 <-boot::boot.ci(bootros, index=1, type="basic")
  repeat_rep_low[i] <- temp2$basic[4]
  repeat_rep_high[i] <- temp2$basic[5]
  
}

ReapData_OneShot <- data.frame(names(biom)[start:done],var_cow[start:done], var_side[start:done], var_day[start:done], var_rep[start:done], err_day_low[start:done], err_day[start:done],err_day_high[start:done], err_rep_low[start:done], err_rep[start:done], err_rep_high[start:done], repeat_os_low[start:done],repeat_os[start:done],repeat_os_high[start:done], repeat_rep_low[start:done],repeat_rep[start:done],repeat_rep_high[start:done])
names(ReapData_OneShot) <- c('Biometric', 'Var_Cow', 'Var_Side', 'Var_Day', 'Var_Rep', 'ErrorDay_low', 'ErrorDay','ErrorDay_high','ErrorRep_low', 'ErrorRep','ErrorRep_high','RepeatabilityOS_low','RepeatabilityOS','RepeatabilityOS_high', 'RepeatabilityRep_low','RepeatabilityRep','RepeatabilityRep_high')
write.csv(ReapData_OneShot, file = 'Data/Results/Repeatability/Repeat_Geom_Topline.csv')

ReapData_OneShot_Biom_Topline <- ReapData_OneShot

```


```{r  }

ReapData_OneShot <- ReapData_OneShot_Biom_Topline 
#ReapData_OneShot <- read.csv(file = 'Repeatability/Repeatability/Repeat_Geom_Topline.csv', header = T)


jpeg("Visualizations/Repeatability/OverallRep_Geom_Topline.jpeg", width = 8, height = 6, units = 'in', res = 600)
qplot(ReapData_OneShot$RepeatabilityOS, geom="histogram", xlab = 'Repeatability of Biometrics', ylab = '', main = 'Overall Repeatability of Projective Biometrics: Topline', xlim = c(0,1), col=I("black"), fill=I("blue"), alpha=I(.5), bins = 20) 
dev.off()
qplot(ReapData_OneShot$RepeatabilityOS, geom="histogram", xlab = 'Repeatability of Biometrics', ylab = '', main = 'Overall Repeatability of Projective Biometrics: Topline', xlim = c(0,1), col=I("black"), fill=I("blue"), alpha=I(.5), bins = 20)


jpeg("Visualizations/Repeatability/InPhotoRep_Geom_Topline.jpeg", width = 8, height = 6, units = 'in', res = 600)
qplot(ReapData_OneShot$RepeatabilityRep, geom="histogram", xlab = 'Repeatability of Biometrics Between Coordinate Extraction Reps', ylab = '', main = 'Repeatability of Projective Biometrics Within-Photo: Topline', col=I("black"), xlim = c(0,1),fill=I("blue"), alpha=I(.5), bins = 20) 
dev.off()
qplot(ReapData_OneShot$RepeatabilityRep, geom="histogram", xlab = 'Repeatability of Biometrics Between Coordinate Extraction Reps', ylab = '', main = 'Repeatability of Projective Biometrics Within-Photo: Topline', col=I("black"), xlim = c(0,1),fill=I("blue"), alpha=I(.5), bins = 20) 


jpeg("Visualizations/Repeatability/ComboRep_geom_Topline.jpeg", width = 9, height = 6, units = 'in', res = 600)
ggplot(ReapData_OneShot, aes(x = RepeatabilityOS)) + 
  geom_histogram(aes(y = ..density.., fill='#7997FF'), color ="black", bins = 25)  +
  geom_density(aes(x=RepeatabilityRep,y = ..density.., alpha = I(0.3), fill = 'darkolivegreen2'), color ='darkolivegreen3', size = 1.5) +
  xlim(c(-0.01,1)) +
  ggtitle('Repeatability Estimates for Projective Biometrics: Topline') +
  xlab('Repeatability') +
  ylab('Density') +
  scale_fill_identity(name = 'Repeatability', guide = 'legend', labels = c('Overall','Within-Photo' )) + 
  guides(fill = guide_legend(override.aes = list(linetype = 0)))
dev.off()

repOSplot_geom_topline <- ggplot(ReapData_OneShot, aes(x = RepeatabilityOS)) + 
  geom_histogram(aes(y = ..density.., fill='#7997FF'), color ="black", bins = 25)  +
  geom_density(aes(x=RepeatabilityRep,y = ..density.., alpha = I(0.3), fill = 'darkolivegreen2'), color ='darkolivegreen3', size = 1.5) +
  xlim(c(-0.01,1)) +
  ggtitle('Repeatability Estimates for Projective Biometrics: Topline') +
  xlab('Repeatability') +
  ylab('Density') +
  scale_fill_identity(name = 'Repeatability', guide = 'legend', labels = c('Overall','Within-Photo' )) + 
  guides(fill = guide_legend(override.aes = list(linetype = 0)))


repOSplot_geom_topline

```


Normalized Length

```{r  }

dat<- normdist

var_cow<- c()
var_side <- c()
var_day <- c()
var_rep <- c()

err_day <- c()
err_day_low <- c()
err_day_high <- c()

err_rep <- c()
err_rep_low <- c()
err_rep_high <- c()

repeat_os <- c()
repeat_os_low <- c()
repeat_os_high <- c()

repeat_rep <- c()
repeat_rep_low <- c()
repeat_rep_high <- c()

for (i in 6:ncol(normdist)){  
  rm(temp)
  rm(temp2)
  temp <- data.frame(as.factor(dat$Cow.ID))
  names(temp) <- 'Cow.ID'
  temp$Day <- dat$Day
  temp$Side <- dat$Side
  temp$biometric<-dat[,i]
  
  mix_out<-lmer(biometric ~ 1 +  (1 | Cow.ID/Side/Day), data=temp)  # day nested within side nested within cow
  sigma <- as.data.frame(VarCorr(mix_out))
  
  var_cow[i] <- sigma$vcov[3] 
  var_side[i]<- sigma$vcov[2]
  var_day[i]<- sigma$vcov[1]
  var_rep[i]<- sigma$vcov[4]
  
  errDay <- function(.) {  # percent of total error attributed to variance between days
    sigma <- as.data.frame(VarCorr(.))
    cow <- sigma$vcov[3]
    side<- sigma$vcov[2]
    day<- sigma$vcov[1]
    rep<- sigma$vcov[4]
    return(day/sum(cow,side,day,rep))
  }
  
  bootday <- bootMer(mix_out,errDay, nsim = 500, seed = 12, parallel = "multicore")
  err_day[i] <- bootday$t0
  temp2 <-boot::boot.ci(bootday, index=1, type= "basic")
  err_day_low[i] <- temp2$basic[4]
  err_day_high[i] <- temp2$basic[5]
  
  
  errRep <- function(.) { # percent of total error attributed to rep
    sigma <- as.data.frame(VarCorr(.))
    cow <- sigma$vcov[3]
    side<- sigma$vcov[2]
    day<- sigma$vcov[1]
    rep<- sigma$vcov[4]
    return(rep/sum(cow,side,day,rep))
  }
  
  bootrep <- bootMer(mix_out,errRep, nsim = 500, seed = 12, parallel = "multicore")
  err_rep[i] <- bootrep$t0
  temp2 <-boot::boot.ci(bootrep, index=1, type="basic")
  err_rep_low[i] <- temp2$basic[4]
  err_rep_high[i] <- temp2$basic[5]
  
  RepeatOneShot <- function(.) {  # repeatability of one-shot biometric
    sigma <- as.data.frame(VarCorr(.))
    cow <- sigma$vcov[3]
    side<- sigma$vcov[2]
    day<- sigma$vcov[1]
    rep<- sigma$vcov[4]
    return(sum(cow,side)/sum(cow,side,day,rep))
  }
  
  bootros <- bootMer(mix_out,RepeatOneShot, nsim = 500, seed = 12, parallel = "multicore")
  repeat_os[i] <- bootros$t0
  temp2 <-boot::boot.ci(bootros, index=1, type="basic")
  repeat_os_low[i] <- temp2$basic[4]
  repeat_os_high[i] <- temp2$basic[5]
  
  RepeatPhoto <- function(.) {  # repeatability of one-shot biometric
    sigma <- as.data.frame(VarCorr(.))
    cow <- sigma$vcov[3]
    side<- sigma$vcov[2]
    day<- sigma$vcov[1]
    rep<- sigma$vcov[4]
    return(sum(cow,side,day)/sum(cow,side,day,rep))
  }
  
  bootros <- bootMer(mix_out, RepeatPhoto, nsim = 500, seed = 12, parallel = "multicore")
  repeat_rep[i] <- bootros$t0
  temp2 <-boot::boot.ci(bootros, index=1, type="basic")
  repeat_rep_low[i] <- temp2$basic[4]
  repeat_rep_high[i] <- temp2$basic[5]
  
}

ReapData_OneShot_NL <- data.frame(names(normdist)[6:ncol(normdist)],var_cow[6:ncol(normdist)], var_side[6:ncol(normdist)], var_day[6:ncol(normdist)], var_rep[6:ncol(normdist)], err_day_low[6:ncol(normdist)], err_day[6:ncol(normdist)],err_day_high[6:ncol(normdist)], err_rep_low[6:ncol(normdist)], err_rep[6:ncol(normdist)], err_rep_high[6:ncol(normdist)], repeat_os_low[6:ncol(normdist)],repeat_os[6:ncol(normdist)],repeat_os_high[6:ncol(normdist)], repeat_rep_low[6:ncol(normdist)],repeat_rep[6:ncol(normdist)],repeat_rep_high[6:ncol(normdist)])
names(ReapData_OneShot_NL) <- c('Biometric', 'Var_Cow', 'Var_Side', 'Var_Day', 'Var_Rep', 'ErrorDay_low', 'ErrorDay','ErrorDay_high','ErrorRep_low', 'ErrorRep','ErrorRep_high','RepeatabilityOS_low','RepeatabilityOS','RepeatabilityOS_high', 'RepeatabilityRep_low','RepeatabilityRep','RepeatabilityRep_high')
write.csv(ReapData_OneShot_NL, file = 'Data/Results/Repeatability/Repeat_NL_Topline.csv')

ReapData_OneShot_NL_Topline <- ReapData_OneShot_NL

```

```{r  }

ReapData_OneShot_NL <- ReapData_OneShot_NL_Topline
#ReapData_OneShot_NL <- read.csv(file = 'Repeatability/Repeat_Geom_Topline.csv', header = T)


jpeg("Visualizations/Repeatability/OverallRep_NormLength_Topline.jpeg", width = 8, height = 6, units = 'in', res = 600)
qplot(ReapData_OneShot_NL$RepeatabilityOS, geom="histogram", xlab = 'Repeatability of Biometrics', ylab = '', main = 'Overall Repeatability of Normalized Length Biometrics: Topline', col=I("black"), fill=I("red"), alpha=I(.5), bins = 20, xlim = c(0,1)) 
dev.off()
qplot(ReapData_OneShot_NL$RepeatabilityOS, geom="histogram", xlab = 'Repeatability of Biometrics', ylab = '', main = 'Overall Repeatability of Normalized Length Biometrics: Topline', col=I("black"), fill=I("red"), alpha=I(.5), bins = 20, xlim = c(0,1)) 


jpeg("Visualizations/Repeatability/InPhotoRep_NormLength_Topline.jpeg", width = 8, height = 6, units = 'in', res = 600)
qplot(ReapData_OneShot_NL$RepeatabilityRep, geom="histogram", xlab = 'Repeatability of Biometrics Between Coordinate Extraction Reps', ylab = '', main = 'Repeatability of Normalized Length Biometrics Within-Photo: Topline', xlim = c(0,1), col=I("black"), fill=I("red"), alpha=I(.5), bins = 20) 
dev.off()
qplot(ReapData_OneShot_NL$RepeatabilityRep, geom="histogram", xlab = 'Repeatability of Biometrics Between Coordinate Extraction Reps', ylab = '', main = 'Repeatability of Normalized Length Biometrics Within-Photo: Topline', xlim = c(0,1), col=I("black"), fill=I("red"), alpha=I(.5), bins = 20)


jpeg("Visualizations/Repeatability/ComboRep_NL_Topline.jpeg", width = 9, height = 6, units = 'in', res = 600)
ggplot(ReapData_OneShot_NL, aes(x = RepeatabilityOS)) + 
  geom_histogram(aes(y = ..density.., fill='#FC717F'), col=I("black"), bins = 25)  +
  geom_density(aes(x=RepeatabilityRep,y = ..density.., alpha = I(0.3), fill = 'gold'),col = I('gold2'), size = 1.5) +
  xlim(c(-0.01,1)) +
  ggtitle('Repeatability Estimates for Normalized Length Biometrics: Topline') +
  xlab('Repeatability') +
  ylab('Density') +
  scale_fill_identity(name = 'Repeatability', guide = 'legend', labels = c('Within-Photo','Overall')) +   
  guides(fill = guide_legend(override.aes = list(linetype = 0)))
dev.off()

repOSplot_nl_topline <- ggplot(ReapData_OneShot_NL, aes(x = RepeatabilityOS)) + 
  geom_histogram(aes(y = ..density.., fill='#FC717F'), col=I("black"), bins = 25)  +
  geom_density(aes(x=RepeatabilityRep,y = ..density.., alpha = I(0.3), fill = 'gold'),col = I('gold2'), size = 1.5) +
  xlim(c(-0.01,1)) +
  ggtitle('Repeatability Estimates for Normalized Length Biometrics: Topline') +
  xlab('Repeatability') +
  ylab('Density') +
  scale_fill_identity(name = 'Repeatability', guide = 'legend', labels = c('Overall', 'Within-Photo')) +   
  guides(fill = guide_legend(override.aes = list(linetype = 0)))

repOSplot_nl_topline

```


###Error Correlation Structure

Projective length

```{r}


library('psych')
#https://www.rdocumentation.org/packages/psych/versions/1.8.12/topics/statsBy

dat <- biom[complete.cases(biom),]

names(dat)[start + c(1,4,5,6,10,14,18,20,24,25,32,33,36,37,38,39,40,41,42,43,57) - 1] # keep only the version 1 metrics (extrap x extrap)
biom_keepers <- start + c(1,4,5,6,10,14,18,20,24,25,32,33,36,37,38,39,40,41,42,43,57) - 1
dat <- dat[ ,c(c(1,2,3,4,5), biom_keepers)]

cordat_geom_resid <- data.frame(Biom1 = NA, Biom2 = NA, Cor_Overall = NA, R_Overall = NA, Cor_Day = NA, R_Day = NA, P_Day = NA, Add_Day = NA, Cor_Rep = NA, R_Rep = NA, P_Rep = NA, Add_Rep = NA)


for(i in 6:ncol(dat)){
  for(j in i:ncol(dat)){
    if(i!=j){
      
      temp1 <- dat[,c(1,2,3,4,5,i)]
      names(temp1)[ncol(temp1)] <- 'biometric'
      mix_out_1 <- lmer(biometric ~ 1 +  (1 | Cow.ID/Side),
                        data=temp1)  
      # day nested within side nested within cow
      
      #pred_out <- coef(mix_out_1)$`Side:Cow.ID`
      #preddat <- data.frame(Cow.ID = substr(rownames(pred_out),3,10),
                  # Side = substr(rownames(pred_out),1,1), 
                  # Pred = pred_out$`(Intercept)`)
      #preddat <- data.frame(Cow_Side = rownames(pred_out), 
                  #Pred = pred_out1$`(Intercept)`)
      pred_out <- temp1[,c(1,3)]
      pred_out$Pred <- predict(mix_out_1, 
                         newdata = temp1[,c(1,2,3)], 
                         re.form= ~(1|Cow.ID/Side))
      pred_out <- unique(pred_out)
      pred_out$Cow_Side <- paste(paste(pred_out$Side , 
                                 pred_out$Cow.ID, sep = ':'))
      pred_out <- pred_out[,c('Cow_Side','Pred')]
      temp1$Cow_Side = paste(temp1$Side, temp1$Cow.ID, sep=':')
      temp1 <- merge(temp1, pred_out, by = 'Cow_Side', all.x = T)
      temp1$Resid1 <- temp1$biometric - temp1$Pred
      temp1$ObsID <- paste(temp1$Rep,
                               temp1$Cow.ID, 
                               temp1$Side,
                               temp1$Day,
                               sep = '_')
      
     
      #temp <-  summary(mix_out_1 )
      #tempdat <- data.frame(Cow = dat$Cow.ID, Side = dat$Side,  
                  #Day = dat$Day, Resid_1= temp$residuals)
      
      
      temp2 <- dat[,c(1,2,3,4,5,j)]
      names(temp2)[ncol(temp2)] <- 'biometric'
      mix_out_2 <- lmer(biometric ~ 1 +  (1 | Cow.ID/Side),
                        data=temp2)  
      # day nested within side nested within cow
      
      #pred_out <- coef(mix_out_2)$`Side:Cow.ID`
      #preddat <- data.frame(Cow_Side = rownames(pred_out), 
                  #Pred = pred_out$`(Intercept)`)
      pred_out <- temp2[,c(1,3)]
      pred_out$Pred <- predict(mix_out_2, 
                         newdata = temp2[,c(1,2,3)], 
                         re.form= ~(1|Cow.ID/Side))
      pred_out <- unique(pred_out)
      pred_out$Cow_Side <- paste(paste(pred_out$Side , 
                                 pred_out$Cow.ID, sep = ':'))
      pred_out <- pred_out[,c('Cow_Side','Pred')]
      temp2$Cow_Side = paste(temp2$Side, temp2$Cow.ID, sep=':')
      temp2 <- merge(temp2, pred_out, by = 'Cow_Side', all.x = T)
      temp2$Resid2 <- temp2$biometric - temp2$Pred
      temp2$ObsID <- paste(temp2$Rep,
                               temp2$Cow.ID, 
                               temp2$Side,
                               temp2$Day,
                               sep = '_')
      
      
      tempdat <- merge(temp1, temp2, by = 'ObsID')
      tempdat$PhotoID <- substr(tempdat$ObsID, 3,100)
      tempdat <- tempdat[,c('PhotoID', 'Resid1', 'Resid2')]
      tempdat$PhotoID <- as.factor(tempdat$PhotoID)
      #tempdat <- data.frame(Resid1 = temp1$Resid, Resid2 = temp2$Resid,
      #PhotoID = paste(temp1$Cow.ID, temp1$Side, temp1$Day, sep = '_'))
      
      #temp <-  summary(mix_out_2)
      #tempdat$Resid_2 <- temp$residuals
      
      cor.out <- statsBy(tempdat, group = 'PhotoID')

      
      add_day = cor.out$etabg[1] * cor.out$etabg[2] * cor.out$rbg[2]
      add_rep = cor.out$etawg[1] * cor.out$etawg[2] * cor.out$rwg[2]
      
      temp <- data.frame(Biom1 = names(dat)[i], Biom2 = names(dat)[j], Cor_Overall = cor(tempdat$Resid1, tempdat$Resid2), R_Overall = cor(tempdat$Resid1, tempdat$Resid2)^2, Cor_Day = cor.out$rbg[2],  R_Day = cor.out$rbg[2]^2, P_Day = cor.out$pbg[2], Add_Day = add_day, Cor_Rep = cor.out$rwg[2], R_Rep = cor.out$rwg[2]^2, P_Rep = cor.out$pwg[2], Add_Rep = add_rep)
      cordat_geom_resid <- rbind(cordat_geom_resid, temp)
      
    }
    
  } 
}

cordat_geom_resid <- cordat_geom_resid[-1, ]
write.csv(cordat_geom_resid, 'Data/Results/ErrCor/ErrCor_Geom_Topline.csv')
#cordat_geom_resid <- read.csv('../ManuscriptSups/ErrCor/ErrCor_Geom_Topline.csv')

jpeg("Visualizations/ErrCor/ErrCor_Geom_Topline.jpeg", width = 9, height = 6, units = 'in', res = 600)
ggplot(cordat_geom_resid, aes(x = Cor_Overall)) + 
  geom_histogram(aes(y = ..density.., fill='#7997FF'), col=I("black"))  + 
  geom_line(aes(x = Add_Day, alpha=I(.8), y = 0.60*..density.., col = "gold"), stat = 'density', size = 2)+ 
  geom_line(aes(x = Add_Rep, alpha=I(.8), y = 0.60*..density.., col = "darkolivegreen2"), stat = 'density', size = 2) +
  ggtitle('Correlation in Error Estimates for Projective Biometrics: Topline') +
  xlab('Correlation') +
  ylab('Density') + 
  xlim(-1,1) +
  ylim(0,3.4) +
  scale_colour_manual(name = 'Density Lines', values = c('gold' = 'gold', 'darkolivegreen2'='darkolivegreen2'), labels = c( 'Within-Photo\nAdditive R','Between-Photo\nAdditive R'))+
  scale_fill_identity(name = 'Histogram', guide = 'legend', labels = c('Overall R'))
dev.off()

corplot_geom_resid_topline <- ggplot(cordat_geom_resid, aes(x = Cor_Overall)) + 
  geom_histogram(aes(y = ..density.., fill='#7997FF'), col=I("black"))  + 
  geom_line(aes(x = Add_Day, alpha=I(.8), y = 0.60*..density.., col = "gold"), stat = 'density', size = 2)+ 
  geom_line(aes(x = Add_Rep, alpha=I(.8), y = 0.60*..density.., col = "darkolivegreen2"), stat = 'density', size = 2) +
  ggtitle('Correlation in Error Estimates for Projective Biometrics: Topline') +
  xlab('Correlation') +
  ylab('Density') + 
  xlim(-1,1) +
  ylim(0,3.4) +
  scale_colour_manual(name = 'Density Lines', values = c('gold' = 'gold', 'darkolivegreen2'='darkolivegreen2'), labels = c( 'Within-Photo\nAdditive R','Between-Photo\nAdditive R'))+
  scale_fill_identity(name = 'Histogram', guide = 'legend', labels = c('Overall R'))

corplot_geom_resid_topline

jpeg("Visualizations/ErrCor/ErrCor_Overall_Geom_Topline.jpeg", width = 8, height = 6, units = 'in', res = 600)
qplot(cordat_geom_resid$Cor_Overall, geom="histogram",  main = 'Overall Error Correlation Between Projective Biometrics: Topline', col=I("black"), fill=I("blue"), alpha=I(.5), xlim = c(-1,1), xlab = 'R') #+ xlab(expression(R^{2})) # expression(paste('R^',2, sep = ''))
dev.off()
qplot(cordat_geom_resid$Cor_Overall, geom="histogram",  main = 'Overall Error Correlation Between Projective Biometrics: Topline', col=I("black"), fill=I("blue"), alpha=I(.5), xlim = c(-1,1), xlab = 'R')

mean(cordat_geom_resid$R_Overall)


jpeg("Visualizations/ErrCor/ErrCor_BetweenPhoto_Geom_Topline.jpeg", width = 8, height = 6, units = 'in', res = 600)
qplot(cordat_geom_resid$Cor_Day, geom="histogram",  main = 'Between-Photo Error Correlation Between Projective Biometrics: Topline', col=I("black"), fill=I("blue"), alpha=I(.5), xlim = c(-1,1), xlab = 'R') #+ xlab(expression(R^{2})) # expression(paste('R^',2, sep = ''))
dev.off()
qplot(cordat_geom_resid$Cor_Day, geom="histogram",  main = 'Between-Photo Error Correlation Between Projective Biometrics: Topline', col=I("black"), fill=I("blue"), alpha=I(.5), xlim = c(-1,1), xlab = 'R')

mean(cordat_geom_resid$R_Day)


jpeg("Visualizations/ErrCor/ErrCor_WithinPhoto_Geom_Topline.jpeg", width = 8, height = 6, units = 'in', res = 600)
qplot(cordat_geom_resid$Cor_Rep, geom="histogram",  main = 'Within-Photo Error Correlation Between Projective Biometrics: Topline', col=I("black"), fill=I("blue"), alpha=I(.5), xlim = c(-1,1), xlab = 'R') #+ xlab(expression(R^{2})) # expression(paste('R^',2, sep = ''))
dev.off()
qplot(cordat_geom_resid$Cor_Rep, geom="histogram",  main = 'Within-Photo Error Correlation Between Projective Biometrics: Topline', col=I("black"), fill=I("blue"), alpha=I(.5), xlim = c(-1,1), xlab = 'R')

mean(cordat_geom_resid$R_Rep)


```


Normalized length

```{r}

dat <- normdist[complete.cases(normdist), ]
cordat_resid <- data.frame(Biom1 = NA, Biom2 = NA, Cor_Overall = NA, R_Overall = NA, Cor_Day = NA, R_Day = NA, P_Day = NA, Add_Day = NA, Cor_Rep = NA, R_Rep = NA, P_Rep = NA, Add_Rep = NA)

for(i in 6:ncol(dat)){
  for(j in i:ncol(dat)){
    if(i!=j){
      
      temp1 <- dat[,c(1,2,3,4,5,i)]
      names(temp1)[ncol(temp1)] <- 'biometric'
      mix_out_1 <- lmer(biometric ~ 1 +  (1 | Cow.ID/Side),
                        data=temp1)  
      # day nested within side nested within cow
      
      #pred_out <- coef(mix_out_1)$`Side:Cow.ID`
      #preddat <- data.frame(Cow.ID = substr(rownames(pred_out),3,10),
                  # Side = substr(rownames(pred_out),1,1), 
                  # Pred = pred_out$`(Intercept)`)
      #preddat <- data.frame(Cow_Side = rownames(pred_out), 
                  #Pred = pred_out1$`(Intercept)`)
      pred_out <- temp1[,c(1,3)]
      pred_out$Pred <- predict(mix_out_1, 
                         newdata = temp1[,c(1,2,3)], 
                         re.form= ~(1|Cow.ID/Side))
      pred_out <- unique(pred_out)
      pred_out$Cow_Side <- paste(paste(pred_out$Side , 
                                 pred_out$Cow.ID, sep = ':'))
      pred_out <- pred_out[,c('Cow_Side','Pred')]
      temp1$Cow_Side = paste(temp1$Side, temp1$Cow.ID, sep=':')
      temp1 <- merge(temp1, pred_out, by = 'Cow_Side', all.x = T)
      temp1$Resid1 <- temp1$biometric - temp1$Pred
      temp1$ObsID <- paste(temp1$Rep,
                               temp1$Cow.ID, 
                               temp1$Side,
                               temp1$Day,
                               sep = '_')
      
     
      #temp <-  summary(mix_out_1 )
      #tempdat <- data.frame(Cow = dat$Cow.ID, Side = dat$Side,  
                  #Day = dat$Day, Resid_1= temp$residuals)
      
      
      temp2 <- dat[,c(1,2,3,4,5,j)]
      names(temp2)[ncol(temp2)] <- 'biometric'
      mix_out_2 <- lmer(biometric ~ 1 +  (1 | Cow.ID/Side),
                        data=temp2)  
      # day nested within side nested within cow
      
      #pred_out <- coef(mix_out_2)$`Side:Cow.ID`
      #preddat <- data.frame(Cow_Side = rownames(pred_out), 
                  #Pred = pred_out$`(Intercept)`)
      pred_out <- temp2[,c(1,3)]
      pred_out$Pred <- predict(mix_out_2, 
                         newdata = temp2[,c(1,2,3)], 
                         re.form= ~(1|Cow.ID/Side))
      pred_out <- unique(pred_out)
      pred_out$Cow_Side <- paste(paste(pred_out$Side , 
                                 pred_out$Cow.ID, sep = ':'))
      pred_out <- pred_out[,c('Cow_Side','Pred')]
      temp2$Cow_Side = paste(temp2$Side, temp2$Cow.ID, sep=':')
      temp2 <- merge(temp2, pred_out, by = 'Cow_Side', all.x = T)
      temp2$Resid2 <- temp2$biometric - temp2$Pred
      temp2$ObsID <- paste(temp2$Rep,
                               temp2$Cow.ID, 
                               temp2$Side,
                               temp2$Day,
                               sep = '_')
      
      
      tempdat <- merge(temp1, temp2, by = 'ObsID')
      tempdat$PhotoID <- substr(tempdat$ObsID, 3,100)
      tempdat <- tempdat[,c('PhotoID', 'Resid1', 'Resid2')]
      tempdat$PhotoID <- as.factor(tempdat$PhotoID)
      #tempdat <- data.frame(Resid1 = temp1$Resid, Resid2 = temp2$Resid,
      #PhotoID = paste(temp1$Cow.ID, temp1$Side, temp1$Day, sep = '_'))
      
      #temp <-  summary(mix_out_2)
      #tempdat$Resid_2 <- temp$residuals
      
      cor.out <- statsBy(tempdat, group = 'PhotoID')

      
      add_day = cor.out$etabg[1] * cor.out$etabg[2] * cor.out$rbg[2]
      add_rep = cor.out$etawg[1] * cor.out$etawg[2] * cor.out$rwg[2]
      
      temp <- data.frame(Biom1 = names(dat)[i], Biom2 = names(dat)[j], Cor_Overall = cor(tempdat$Resid1, tempdat$Resid2), R_Overall = cor(tempdat$Resid1, tempdat$Resid2)^2, Cor_Day = cor.out$rbg[2],  R_Day = cor.out$rbg[2]^2, P_Day = cor.out$pbg[2], Add_Day = add_day, Cor_Rep = cor.out$rwg[2], R_Rep = cor.out$rwg[2]^2, P_Rep = cor.out$pwg[2], Add_Rep = add_rep)
      cordat_resid <- rbind(cordat_resid, temp)
      
    }
    
  } 
}

cordat_resid <- cordat_resid[-1, ]
write.csv(cordat_resid, 'Data/Results/ErrCor/ErrCor_NormDist_Topline.csv')
#cordat_resid <- read.csv('../ManuscriptSups/ErrCor/ErrCor_NormDist_Topline.csv')

jpeg("Visualizations/ErrCor/ErrCor_NormLength_Topline.jpeg", width = 9, height = 6, units = 'in', res = 600)
ggplot(cordat_resid, aes(x = Cor_Overall)) + 
  geom_histogram(aes(y = ..density.., fill='#FC717F'), col=I("black"))  + 
  geom_line(aes(x = Add_Day, alpha=I(.8), y = 0.47*..density.., col = "gold"), stat = 'density', size = 2)+ 
  geom_line(aes(x = Add_Rep, alpha=I(.8), y = 0.47*..density.., col = "darkolivegreen2"), stat = 'density', size = 2) +
  ggtitle('Correlation in Error Estimates for Normalized Length Biometrics: Topline') +
  xlab('Correlation') +
  ylab('Density') +
  xlim(-1,1) +
  ylim(0,3.5) +
  scale_colour_manual(name = 'Density Lines', values = c('gold' = 'gold', 'darkolivegreen2'='darkolivegreen2'), labels = c( 'Within-Photo\nAdditive R','Between-Photo\nAdditive R'))+
  scale_fill_identity(name = 'Histogram', guide = 'legend', labels = c('Overall R'))
dev.off()

corplot_norm_resid_topline <- ggplot(cordat_resid, aes(x = Cor_Overall)) + 
  geom_histogram(aes(y = ..density.., fill='#FC717F'), col=I("black"))  + 
  geom_line(aes(x = Add_Day, alpha=I(.8), y = 0.47*..density.., col = "gold"), stat = 'density', size = 2)+ 
  geom_line(aes(x = Add_Rep, alpha=I(.8), y = 0.47*..density.., col = "darkolivegreen2"), stat = 'density', size = 2) +
  ggtitle('Correlation in Error Estimates for Normalized Length Biometrics: Topline') +
  xlab('Correlation') +
  ylab('Density') +
  xlim(-1,1) +
  ylim(0,3.5) +
  scale_colour_manual(name = 'Density Lines', values = c('gold' = 'gold', 'darkolivegreen2'='darkolivegreen2'), labels = c( 'Within-Photo\nAdditive R','Between-Photo\nAdditive R'))+
  scale_fill_identity(name = 'Histogram', guide = 'legend', labels = c('Overall R'))

corplot_norm_resid_topline


jpeg("Visualizations/ErrCor/ErrCor_Overall_NL_Topline.jpeg", width = 8, height = 6, units = 'in', res = 600)
qplot(cordat_resid$Cor_Overall, geom="histogram",  main = 'Overall Error Correlation Between Normalized Length Biometrics: Topline', col=I("black"), fill=I("red"), alpha=I(.5), xlim = c(-1,1), xlab = 'R') #+ xlab(expression(R^{2})) # expression(paste('R^',2, sep = ''))
dev.off()
qplot(cordat_resid$Cor_Overall, geom="histogram",  main = 'Overall Error Correlation Between Normalized Length Biometrics: Topline', col=I("black"), fill=I("red"), alpha=I(.5), xlim = c(-1,1), xlab = 'R')

mean(cordat_resid$R_Overall)


jpeg("Visualizations/ErrCor/ErrCor_BetweenPhoto_NL_Topline.jpeg", width = 8, height = 6, units = 'in', res = 600)
qplot(cordat_resid$Cor_Day, geom="histogram",  main = 'Between-Photo Error Correlation Between Normalized Length Biometrics: Topline', col=I("black"), fill=I("red"), alpha=I(.5), xlim = c(-1,1), xlab = 'R') #+ xlab(expression(R^{2})) # expression(paste('R^',2, sep = ''))
dev.off()
qplot(cordat_resid$Cor_Day, geom="histogram",  main = 'Between-Photo Error Correlation Between Normalized Length Biometrics: Topline', col=I("black"), fill=I("red"), alpha=I(.5), xlim = c(-1,1), xlab = 'R')

mean(cordat_resid$R_Day)


jpeg("Visualizations/ErrCor/ErrCor_WithinPhoto_NL_Topline.jpeg", width = 8, height = 6, units = 'in', res = 600)
qplot(cordat_resid$Cor_Rep, geom="histogram",  main = 'Within-Photo Error Correlation Between Normalized Length Biometric Error: Topline', col=I("black"), fill=I("red"), alpha=I(.5), xlim = c(-1,1), xlab = 'R') #+ xlab(expression(R^{2})) # expression(paste('R^',2, sep = ''))
dev.off()
qplot(cordat_resid$Cor_Rep, geom="histogram",  main = 'Within-Photo Error Correlation Between Normalized Length Biometric Error: Topline', col=I("black"), fill=I("red"), alpha=I(.5), xlim = c(-1,1), xlab = 'R')

mean(cordat_resid$R_Rep)


```


###Image Attribute Correlations

Projective length

```{r}

library('piecewiseSEM')

# load up and merge image attribute data to biometrics data

imatrib <- read.csv('Data/CSVs/ImageAttributes_R2.csv', header=TRUE)
imatrib <- imatrib[, c(1,2,3,4,26,27,28,29,30,31,32,33,34,35,36,37,38)]  # just keep the indexing info and image attribute metrics

imatrib$PhotoID <- paste(imatrib$Cow.ID, imatrib$Side, imatrib$Day, sep = '_' )
biom$PhotoID <- paste(biom$Cow.ID, biom$Side, biom$Day, sep = '_' )

tempdat <- merge(biom, imatrib, by = 'PhotoID', all.x = T)
tempdat <- tempdat[complete.cases(tempdat),]

errmod_geom <- data.frame(biometric = NA, marginalR = NA, conditionalR = NA, Chisq = NA, Pval = NA, B_FaceAngle = NA, B_FaceAngle2 = NA, B_FrameFaceRatio = NA, B_FrameFaceRatio2 = NA, B_interaction = NA)

for(i in start:done + 1){
  
  temp <- tempdat[,c(1,2,3,4,i)]
  names(temp)[2] <- 'Cow.ID'
  names(temp)[3] <- 'Day'
  names(temp)[4] <- 'Side'
  names(temp)[ncol(temp)] <- 'biometric'
  temp$biometric <- scale(temp$biometric)
  
  temp$OverallFaceAngle <- scale(tempdat$OverallFaceAngle)
  temp$OverallFaceAngle2 <- scale(temp$OverallFaceAngle^2)
  temp$FrameFaceRatio <- scale(tempdat$raw_head2frameratio)
  temp$FrameFaceRatio2 <- scale(temp$FrameFaceRatio^2)
  
  temp <- temp[complete.cases(temp), ]
  
  # fill out statitics
  
  out.all <- data.frame(biometric = names(tempdat)[i], marginalR = NA, conditionalR = NA, Chisq = NA, Pval = NA, B_FaceAngle = NA, B_FaceAngle2 = NA, B_FrameFaceRatio = NA, B_FrameFaceRatio2 = NA, B_interaction = NA)
  
  tempout <- rsquared(lmer(biometric ~ OverallFaceAngle*FrameFaceRatio + OverallFaceAngle2 + FrameFaceRatio2 + (1 | Cow.ID/Side/Day), data=temp))
  out.all$marginalR <- tempout$Marginal 
  out.all$conditionalR <- tempout$Conditional
  
  out.full <- lmer(biometric ~ OverallFaceAngle*FrameFaceRatio + OverallFaceAngle2 + FrameFaceRatio2 + (1 | Cow.ID/Side/Day), data=temp, REML = F)
  out.null <- lmer(biometric ~ 1 + (1 | Cow.ID/Side/Day), data=temp, REML = F)
  tempout <- anova(out.full, out.null)  
  out.all$Chisq <- tempout$Chisq[2]
  out.all$Pval <- tempout$`Pr(>Chisq)`[2]
  
  tempout <- summary(lmer(biometric ~ OverallFaceAngle*FrameFaceRatio + OverallFaceAngle2 + FrameFaceRatio2 + (1 | Cow.ID/Side/Day), data=temp))
  #tempout$coefficients
  out.all$B_FaceAngle <- tempout$coefficients[2,1]
  out.all$B_FaceAngle2 <- tempout$coefficients[4,1]
  out.all$B_FrameFaceRatio <- tempout$coefficients[3,1]
  out.all$B_FrameFaceRatio2 <- tempout$coefficients[5,1]
  out.all$B_interaction <- tempout$coefficients[6,1]
  
  errmod_geom <- rbind(errmod_geom, out.all)
  
}

errmod_geom <- errmod_geom[-1,]
errmod_geom_topline <- errmod_geom 


jpeg("Visualizations/ErrorMod/ErrMod_Geom_Topline.jpeg", width = 8, height = 5, units = 'in', res = 600)
qplot(errmod_geom$marginalR, geom="histogram",  main = 'Proportion of Variance in Projective Biometrics from Image Attributes: Topline', col=I("black"), fill=I("blue"), alpha=I(.5), xlim = c(-0.05,1)) + xlab(expression(R^{2})) # expression(paste('R^',2, sep = ''))
dev.off()
qplot(errmod_geom$marginalR, geom="histogram",  main = 'Proportion of Variance in Projective Biometrics from Image Attributes: Topline', col=I("black"), fill=I("blue"), alpha=I(.5), xlim = c(-0.05,1)) + xlab(expression(R^{2}))

write.csv(errmod_geom, "Data/Results/ErrorMod/ErrMod_Geom_Topline.csv")


```


Normalized length

```{r}

normdist$Day <- paste('D',normdist$Day, sep = '')
normdist$Side  <- as.character(normdist$Side)
normdist$Side <- substring(normdist$Side,2,2)

normdist$PhotoID <- paste(normdist$Cow.ID, normdist$Side, normdist$Day, sep = '_' )
normdist$Day <- as.factor(normdist$Day)
normdist$Side <- as.factor(normdist$Side)
normdist$Cow.ID <- as.factor(normdist$Cow.ID)

tempdat <- merge(normdist, imatrib, by = 'PhotoID', all.x = T)
tempdat <- tempdat[complete.cases(tempdat),]

errmod_norm <- data.frame(biometric = NA, marginalR = NA, conditionalR = NA, Chisq = NA, Pval = NA, B_FaceAngle = NA, B_FaceAngle2 = NA, B_FrameFaceRatio = NA, B_FrameFaceRatio2 = NA, B_interaction = NA)

for(i in 7:which(names(tempdat) == 'E_midxL')){
  
  temp <- tempdat[,c(1,2,3,4,i)]
  names(temp)[2] <- 'Cow.ID'
  names(temp)[3] <- 'Day'
  names(temp)[4] <- 'Side'
  names(temp)[ncol(temp)] <- 'biometric'
  temp$biometric <- scale(temp$biometric)
  
  temp$OverallFaceAngle <- scale(tempdat$OverallFaceAngle)
  temp$OverallFaceAngle2 <- scale(temp$OverallFaceAngle^2)
  temp$FrameFaceRatio <- scale(tempdat$raw_head2frameratio)
  temp$FrameFaceRatio2 <- scale(temp$FrameFaceRatio^2)
  
  temp <- temp[complete.cases(temp), ]
  
  # fill out statitics
  
  out.all <- data.frame(biometric = names(tempdat)[i], marginalR = NA, conditionalR = NA, Chisq = NA, Pval = NA, B_FaceAngle = NA, B_FaceAngle2 = NA, B_FrameFaceRatio = NA, B_FrameFaceRatio2 = NA, B_interaction = NA)
  
  tempout <- rsquared(lmer(biometric ~ OverallFaceAngle*FrameFaceRatio + OverallFaceAngle2 + FrameFaceRatio2 + (1 | Cow.ID/Side/Day), data=temp))
  out.all$marginalR <- tempout$Marginal 
  out.all$conditionalR <- tempout$Conditional
  
  out.full <- lmer(biometric ~ OverallFaceAngle*FrameFaceRatio + OverallFaceAngle2 + FrameFaceRatio2 + (1 | Cow.ID/Side/Day), data=temp, REML = F)
  out.null <- lmer(biometric ~ 1 + (1 | Cow.ID/Side/Day), data=temp, REML = F)
  tempout <- anova(out.full, out.null)  
  out.all$Chisq <- tempout$Chisq[2]
  out.all$Pval <- tempout$`Pr(>Chisq)`[2]
  
  tempout <- summary(lmer(biometric ~ OverallFaceAngle*FrameFaceRatio + OverallFaceAngle2 + FrameFaceRatio2 + (1 | Cow.ID/Side/Day), data=temp))
  #tempout$coefficients
  out.all$B_FaceAngle <- tempout$coefficients[2,1]
  out.all$B_FaceAngle2 <- tempout$coefficients[4,1]
  out.all$B_FrameFaceRatio <- tempout$coefficients[3,1]
  out.all$B_FrameFaceRatio2 <- tempout$coefficients[5,1]
  out.all$B_interaction <- tempout$coefficients[6,1]
  
  errmod_norm <- rbind(errmod_norm, out.all)
  
}

errmod_norm <- errmod_norm[-1, ]
errmod_norm_topline <- errmod_norm


jpeg("Visualizations/ErrorMod/ErrMod_NL_Topline.jpeg", width = 8, height = 5, units = 'in', res = 600)
qplot(errmod_norm$marginalR, geom="histogram", main = 'Proportion of Variance in Normalized Length Biometrics from Image Attributes: Topline',col=I("black"), fill=I("red"), alpha=I(.5), xlim = c(-0.05,1)) + xlab(expression(R^{2})) # expression(paste('R^',2, sep = ''))
dev.off()
qplot(errmod_norm$marginalR, geom="histogram", main = 'Proportion of Variance in Normalized Length Biometrics from Image Attributes: Topline',col=I("black"), fill=I("red"), alpha=I(.5), xlim = c(-0.05,1)) + xlab(expression(R^{2}))

write.csv(errmod_norm, "Data/Results/ErrorMod/ErrMod_Norm_Topline.csv")

```


### HMFA Analysis

Projective Biometrics

```{r}

library('FactoMineR')

bioms <- biom[,start:done]
bioms <- as.data.frame(apply(bioms, 2, scale))


biom_long <- cbind( 
  subset(bioms, biom$Side=='R' & biom$Day=='D1' & biom$Rep==1),
  subset(bioms, biom$Side=='R' & biom$Day=='D1' & biom$Rep==2),
  subset(bioms, biom$Side=='R' & biom$Day=='D2' & biom$Rep==1),
  subset(bioms, biom$Side=='R' & biom$Day=='D2' & biom$Rep==2),
  subset(bioms, biom$Side=='R' & biom$Day=='D3' & biom$Rep==1),
  subset(bioms, biom$Side=='R' & biom$Day=='D3' & biom$Rep==2),
  
  subset(bioms, biom$Side=='L' & biom$Day=='D1' & biom$Rep==1),
  subset(bioms, biom$Side=='L' & biom$Day=='D1' & biom$Rep==2),
  subset(bioms, biom$Side=='L' & biom$Day=='D2' & biom$Rep==1),
  subset(bioms, biom$Side=='L' & biom$Day=='D2' & biom$Rep==2),
  subset(bioms, biom$Side=='L' & biom$Day=='D3' & biom$Rep==1),
  subset(bioms, biom$Side=='L' & biom$Day=='D3' & biom$Rep==2)

)

hlist = list(rep(length(start:done), 2*3*2), 
             rep(2, 2*3 ), 
             rep(3,2))

hmfa.out <- HMFA(biom_long, 
                 H = hlist, 
                 type = rep('s',2*3*2),
                 ncp = length(start:done),
                 name.group = list(rep(c('R1','R2'), 6),
                                   rep(c('D1','D2','D3'), 2),
                                   c('R','L')),
                 graph = F
              
                 )

hmfa.pb.topline <- hmfa.out

# Scree Plot

# qplot(1:length(hmfa.out$eig[,1]), hmfa.out$eig[,1], 
#       ylab = 'Eigen Value',
#       xlab = 'Dimension', 
#       main = 'Scree Plot of HMFA for Projective Biometrics: Muzzle')

qplot(1:length(hmfa.out$eig[,2]), hmfa.out$eig[,2], 
      ylab = 'Percentage Variance',
      xlab = 'Dimension', 
      main = 'Scree Plot of HMFA for Projective Biometrics: Topline') + 
  geom_hline(yintercept=100*1/length(start:done), linetype="dashed", color = "red")

# Repeatability - Side Level

par.out.lr <- hmfa.out$partial[[3]]
par.out.r <- as.data.frame(par.out.lr[ , , 1])
par.out.r$Cow.ID <- unique(biom$Cow.ID)
par.out.l <- as.data.frame(par.out.lr[ , , 2])
par.out.l$Cow.ID <- unique(biom$Cow.ID)

dat <- rbind(par.out.r, par.out.l)
repOS <- c()

for(i in 1:(ncol(dat)-1)){
  
  rm(temp)
  temp <- data.frame(Cow.ID = as.factor(dat$Cow.ID))
  temp$biometric <- dat[ ,i]
  
  mix_out <- lmer(biometric ~ 1 +  (1 | Cow.ID), data=temp)  # day nested within side nested within cow
  sigma <- as.data.frame(VarCorr(mix_out))
  
  RepeatOneShot <- function(.) {  # repeatability of one-shot biometric
    sigma <- as.data.frame(VarCorr(.))
    cow<- sigma$vcov[1]
    err<- sigma$vcov[2]
    return(sum(cow)/sum(cow,err))
  }
  repOS[i] <- RepeatOneShot(mix_out)
  
}

repPCA_PB_Topline <- repOS 

qplot(repOS, geom="histogram",  main = 'Repeatability of HMFA Scores from Projective Biometrics: Topline', col=I("black"), fill=I("blue"), alpha=I(.5),  xlim = c(-0.1,1.1),xlab = 'R') 


# Group Level Cannonical Correlation

plot(hmfa.out, axes = c(5,4), choix = 'group')

```


Normalized Length

```{r}

library('FactoMineR')

if(is.factor(normdist$Side)){
  temp <- as.numeric(normdist$Side)
  normdist$Side <- ifelse(temp == 1, 'L', 'R')
}

normdists <- normdist[,6:(ncol(normdist) - 1)]
normdists <- as.data.frame(apply(normdists, 2, scale))


normdist_long <- cbind( 
  subset(normdists, normdist$Side=='R' & normdist$Day=='D1' & normdist$Rep==1),
  subset(normdists, normdist$Side=='R' & normdist$Day=='D1' & normdist$Rep==2),
  subset(normdists, normdist$Side=='R' & normdist$Day=='D2' & normdist$Rep==1),
  subset(normdists, normdist$Side=='R' & normdist$Day=='D2' & normdist$Rep==2),
  subset(normdists, normdist$Side=='R' & normdist$Day=='D3' & normdist$Rep==1),
  subset(normdists, normdist$Side=='R' & normdist$Day=='D3' & normdist$Rep==2),
  
  subset(normdists, normdist$Side=='L' & normdist$Day=='D1' & normdist$Rep==1),
  subset(normdists, normdist$Side=='L' & normdist$Day=='D1' & normdist$Rep==2),
  subset(normdists, normdist$Side=='L' & normdist$Day=='D2' & normdist$Rep==1),
  subset(normdists, normdist$Side=='L' & normdist$Day=='D2' & normdist$Rep==2),
  subset(normdists, normdist$Side=='L' & normdist$Day=='D3' & normdist$Rep==1),
  subset(normdists, normdist$Side=='L' & normdist$Day=='D3' & normdist$Rep==2)

)

hlist = list(rep(ncol(normdists), 2*3*2), 
             rep(2, 2*3 ), 
             rep(3,2))

hmfa.out <- HMFA(normdist_long, 
                 H = hlist, 
                 type = rep('s',2*3*2),
                 ncp = length(6:ncol(normdist)),
                 name.group = list(rep(c('R1','R2'), 6),
                                   rep(c('D1','D2','D3'), 2),
                                   c('R','L')),
                 graph = F
              
                 )

hmfa.nl.topline <- hmfa.out

# Scree Plot

# qplot(1:length(hmfa.out$eig[,1]), hmfa.out$eig[,1], 
#       ylab = 'Eigen Value',
#       xlab = 'Dimension', 
#       main = 'Scree Plot of HMFA for Projective Biometrics: Muzzle')

qplot(1:length(hmfa.out$eig[,2]), hmfa.out$eig[,2], 
      ylab = 'Percentage Variance',
      xlab = 'Dimension', 
      main = 'Scree Plot of HMFA for Normalized Length Biometrics: Topline') + 
  geom_hline(yintercept=100*1/length(6:ncol(normdist)),
             linetype="dashed", color = "red")

# Repeatability - Side Level

par.out.lr <- hmfa.out$partial[[3]]
par.out.r <- as.data.frame(par.out.lr[ , , 1])
par.out.r$Cow.ID <- unique(biom$Cow.ID)
par.out.l <- as.data.frame(par.out.lr[ , , 2])
par.out.l$Cow.ID <- unique(biom$Cow.ID)

dat <- rbind(par.out.r, par.out.l)
repOS <- c()

for(i in 1:(ncol(dat)-1)){
  
  rm(temp)
  temp <- data.frame(Cow.ID = as.factor(dat$Cow.ID))
  temp$biometric <- dat[ ,i]
  
  mix_out <- lmer(biometric ~ 1 +  (1 | Cow.ID), data=temp)  # day nested within side nested within cow
  sigma <- as.data.frame(VarCorr(mix_out))
  
  RepeatOneShot <- function(.) {  # repeatability of one-shot biometric
    sigma <- as.data.frame(VarCorr(.))
    cow<- sigma$vcov[1]
    err<- sigma$vcov[2]
    return(sum(cow)/sum(cow,err))
  }
  repOS[i] <- RepeatOneShot(mix_out)
  
}

repPCA_NL_Topline <- repOS 

qplot(repOS, geom="histogram",  main = 'Repeatability of HMFA Scores from Normalized Length Biometrics: Topline', col=I("black"), fill=I("red"), alpha=I(.5),  xlim = c(-0.1,1.1),xlab = 'R') 


# Group Level Cannonical Correlation

plot(hmfa.out, axes = c(1,2), choix = 'group')

```

### Cannonical Correlation between Observed to Error Biometrics


Projective Biometric

```{r}

# Get residual values

dat <- cbind(biom[,1:5], biom[,start:done])
rownames(dat) <- paste(biom$Rep, biom$Cow.ID, biom$Side, biom$Day,sep = '_')

errordat <- dat[,1:5]

for(i in 6:ncol(dat)){
  
  temp1 <- dat[,c(1,2,3,4,5,i)]
  names(temp1)[ncol(temp1)] <- 'biometric'
  mix_out_1 <- lmer(biometric ~ 1 +  (1 | Cow.ID/Side),
                    data=temp1)
  
  pred_out <- temp1[,c(1,3)]
  pred_out$Pred <- predict(mix_out_1, 
                           newdata = temp1[,c(1,2,3)], 
                           re.form= ~(1|Cow.ID/Side),
                           allow.new.levels = TRUE)
  
  pred_out$Pred[is.na(temp1$biometric)] <- NA
  pred_out$Resid <- temp1$biometric
  errordat[,i] <- temp1$biometric - pred_out$Pred
  names(errordat)[i] <- names(dat)[i]

}

# HMFA on Error Terms

errordats <- as.data.frame(apply(errordat[,6:ncol(errordat)], 2, scale))

error_long <- cbind( 
  subset(errordats, errordat$Side=='R' & errordat$Day=='D1' & errordat$Rep==1),
  subset(errordats, errordat$Side=='R' & errordat$Day=='D1' & errordat$Rep==2),
  subset(errordats, errordat$Side=='R' & errordat$Day=='D2' & errordat$Rep==1),
  subset(errordats, errordat$Side=='R' & errordat$Day=='D2' & errordat$Rep==2),
  subset(errordats, errordat$Side=='R' & errordat$Day=='D3' & errordat$Rep==1),
  subset(errordats, errordat$Side=='R' & errordat$Day=='D3' & errordat$Rep==2),
  
  subset(errordats, errordat$Side=='L' & errordat$Day=='D1' & errordat$Rep==1),
  subset(errordats, errordat$Side=='L' & errordat$Day=='D1' & errordat$Rep==2),
  subset(errordats, errordat$Side=='L' & errordat$Day=='D2' & errordat$Rep==1),
  subset(errordats, errordat$Side=='L' & errordat$Day=='D2' & errordat$Rep==2),
  subset(errordats, errordat$Side=='L' & errordat$Day=='D3' & errordat$Rep==1),
  subset(errordats, errordat$Side=='L' & errordat$Day=='D3' & errordat$Rep==2)

)

hlist = list(rep(length(start:done), 2*3*2), 
             rep(2, 2*3 ), 
             rep(3,2))

hmfa.out <- HMFA(error_long, 
                 H = hlist, 
                 type = rep('s',2*3*2),
                 ncp = length(start:done),
                 name.group = list(rep(c('R1','R2'), 6),
                                   rep(c('D1','D2','D3'), 2),
                                   c('R','L')),
                 graph = F
              
                 )

hmfa.err.pb.topline <- hmfa.out

qplot(1:length(hmfa.out$eig[,2]), hmfa.out$eig[,2], 
      ylab = 'Percentage Variance',
      xlab = 'Dimension', 
      main = 'Scree Plot of HMFA for Projective Biometric Errors: Topline') + 
  geom_hline(yintercept=5,
             linetype="dashed", color = "red") 
  


# Cannonical correlation Analysis

basis.error <- hmfa.out$quanti.var$coord
basis.obs <- hmfa.pb.topline$quanti.var$coord
ccout <- c()

k <- sum(hmfa.pb.topline$eig[,2] > 1/length(start:done)*100)
p <- sum(hmfa.err.pb.topline$eig[,2] > 5)

for(i in 1:ncol(basis.obs)){
  
  temp <- cancor(basis.error[,1:p], basis.obs[, i])
  ccout[i] <- temp$cor
  
}

ccout.pb.topline <- ccout
ccout

HMFA_PB_topline <- data.frame(EigPerVar = hmfa.pb.topline$eig[1:ncol(basis.obs),2],
                          Repeat = repPCA_PB_Topline,
                          ErrorCor = ccout.pb.topline)
library("viridis")
hmfa_geom_topline <- ggplot(HMFA_PB_topline, aes(x = EigPerVar, y = Repeat, colour = ErrorCor)) +
  geom_point(size = 3) +
  scale_color_viridis(limits = c(0, 1)) +
  lims(y = c(0,1)) +
  ggtitle('Performance of HMFA Scores from Projective Biometrics: Topline') +
  ylab('Repeatability of PCA Score') + 
  xlab('Percentage of Variance Explained by PCA Dimension') +
  labs(colour = 'Correlation\nto Error PCA') 
hmfa_geom_topline

ggplot(HMFA_PB_topline, aes(x = Repeat, y = ErrorCor, colour = EigPerVar)) +
  geom_point(size = 3) +
  scale_color_viridis(limits = c(0, 15)) +
  #scale_color_viridis() +
  lims(x = c(0,1), y = c(0,1)) +
  ggtitle('Performance of HMFA Scores from Projective Biometrics: Topline') +
  ylab('Correlation to Error PCA Basis') + 
  xlab('Repeatability of PCA Score') +
  labs(colour = 'Dimension\n% Variance')


jpeg("Visualizations/HMFA/HMFA_PB_Topline.jpeg", width = 8, height = 5, units = 'in', res = 600)
  ggplot(HMFA_PB_topline, aes(x = EigPerVar, y = Repeat, colour = ErrorCor)) +
  geom_point(size = 3) +
  scale_color_viridis(limits = c(0, 1)) +
  lims(y = c(0,1)) +
  ggtitle('Performance of HMFA Scores from Projective Biometrics: Topline') +
  ylab('Repeatability of PCA Score') + 
  xlab('Percentage of Variance Explained by PCA Dimension') +
  labs(colour = 'Correlation\nto Error PCA') 
dev.off()

```


Normalized Length

```{r}

# Get residual values

dat <- cbind(normdist[,1:5], normdists)
rownames(dat) <- paste(normdist$Rep, 
                       normdist$Cow.ID, 
                       normdist$Side, 
                       normdist$Day,sep = '_')

errordat <- dat[,1:5]

for(i in 6:ncol(dat)){
  
  temp1 <- dat[,c(1,2,3,4,5,i)]
  names(temp1)[ncol(temp1)] <- 'biometric'
  mix_out_1 <- lmer(biometric ~ 1 +  (1 | Cow.ID/Side),
                    data=temp1)
  
  pred_out <- temp1[,c(1,3)]
  pred_out$Pred <- predict(mix_out_1, 
                           newdata = temp1[,c(1,2,3)], 
                           re.form= ~(1|Cow.ID/Side),
                           allow.new.levels = TRUE)
  
  pred_out$Pred[is.na(temp1$biometric)] <- NA
  pred_out$Resid <- temp1$biometric
  errordat[,i] <- temp1$biometric - pred_out$Pred
  names(errordat)[i] <- names(dat)[i]

}

# HMFA on Error Terms

errordats <- as.data.frame(apply(errordat[,6:ncol(errordat)], 2, scale))

error_long <- cbind( 
  subset(errordats, errordat$Side=='R' & errordat$Day=='D1' & errordat$Rep==1),
  subset(errordats, errordat$Side=='R' & errordat$Day=='D1' & errordat$Rep==2),
  subset(errordats, errordat$Side=='R' & errordat$Day=='D2' & errordat$Rep==1),
  subset(errordats, errordat$Side=='R' & errordat$Day=='D2' & errordat$Rep==2),
  subset(errordats, errordat$Side=='R' & errordat$Day=='D3' & errordat$Rep==1),
  subset(errordats, errordat$Side=='R' & errordat$Day=='D3' & errordat$Rep==2),
  
  subset(errordats, errordat$Side=='L' & errordat$Day=='D1' & errordat$Rep==1),
  subset(errordats, errordat$Side=='L' & errordat$Day=='D1' & errordat$Rep==2),
  subset(errordats, errordat$Side=='L' & errordat$Day=='D2' & errordat$Rep==1),
  subset(errordats, errordat$Side=='L' & errordat$Day=='D2' & errordat$Rep==2),
  subset(errordats, errordat$Side=='L' & errordat$Day=='D3' & errordat$Rep==1),
  subset(errordats, errordat$Side=='L' & errordat$Day=='D3' & errordat$Rep==2)

)

hlist = list(rep(ncol(normdists), 2*3*2),  
             rep(2, 2*3 ),   
             rep(3,2)) 

hmfa.out <- HMFA(error_long, 
                 H = hlist, 
                 type = rep('s',2*3*2),
                 ncp = length(start:done),
                 name.group = list(rep(c('R1','R2'), 6),
                                   rep(c('D1','D2','D3'), 2),
                                   c('R','L')),
                 graph = F
              
                 )

hmfa.err.nl.topline <- hmfa.out

qplot(1:length(hmfa.out$eig[,2]), hmfa.out$eig[,2], 
      ylab = 'Percentage Variance',
      xlab = 'Dimension', 
      main = 'Scree Plot of HMFA for Normalized Length Biometric Errors: Topline') + 
  geom_hline(yintercept=5, linetype="dashed", color = "red") 
  


# Cannonical correlation Analysis

basis.error <- hmfa.out$quanti.var$coord
basis.obs <- hmfa.nl.topline$quanti.var$coord
ccout <- c()

k <- sum(hmfa.nl.topline$eig[,2] > 1/length(6:ncol(normdist))*100)
p <- sum(hmfa.err.nl.topline$eig[,2] > 5)

for(i in 1:ncol(basis.obs)){
  
  temp <- cancor(basis.error[,1:p], basis.obs[, i])
  ccout[i] <- temp$cor
  
}

ccout.nl.topline <- ccout
ccout

HMFA_NL_topline <- data.frame(EigPerVar = hmfa.nl.topline$eig[1:ncol(basis.obs),2],
                          Repeat = repPCA_NL_Topline,
                          ErrorCor = ccout.nl.topline)
library("viridis")

hmfa_nl_topline <- ggplot(HMFA_NL_topline, aes(x = EigPerVar, y = Repeat, colour = ErrorCor)) +
  geom_point(size = 3) +
  scale_color_viridis(limits = c(0, 1)) +
  lims(y = c(0,1)) +
  ggtitle('Performance of HMFA Scores from Normalized Length Biometrics: Topline') +
  ylab('Repeatability of PCA Score') + 
  xlab('Percentage of Variance Explained by PCA Dimension') +
  labs(colour = 'Correlation\nto Error PCA') 
hmfa_nl_topline


ggplot(HMFA_NL_topline, aes(x = Repeat, y = ErrorCor, colour = EigPerVar)) +
  geom_point(size = 3) +
  scale_color_viridis(limits = c(0, 15)) +
  #scale_color_viridis() +
  lims(x = c(0,1), y = c(0,1)) +
  ggtitle('Performance of HMFA Scores from Normalized Length Biometrics: Topline') +
  ylab('Correlation to Error PCA Basis') + 
  xlab('Repeatability of PCA Score') +
  labs(colour = 'Dimension\n% Variance')


jpeg("Visualizations/HMFA/HMFA_NL_Topline.jpeg", width = 8, height = 5, units = 'in', res = 600)
  ggplot(HMFA_NL_topline, aes(x = EigPerVar, y = Repeat, colour = ErrorCor)) +
  geom_point(size = 3) +
  scale_color_viridis(limits = c(0, 1)) +
  lims(y = c(0,1)) +
  ggtitle('Performance of HMFA Scores from Normalized Length Biometrics: Topline') +
  ylab('Repeatability of PCA Score') + 
  xlab('Percentage of Variance Explained by PCA Dimension') +
  labs(colour = 'Correlation\nto Error PCA') 
dev.off()


```


### Bias Correction

Projective Biometrics

```{r}

# calculate residual error matrix - annotation rep

dat <- cbind(biom[,1:5], bioms)
rownames(dat) <- paste(paste('Cow',biom$Cow.ID,sep=''), 
                       biom$Side, 
                       biom$Day, 
                       biom$Rep,
                       #paste('An',biom$Rep,sep=''), 
                       sep = '_')

errordat <- dat[,1:5]

for(i in 6:ncol(dat)){
  
  temp1 <- dat[,c(1,2,3,4,5,i)]
  names(temp1)[ncol(temp1)] <- 'biometric'
  mix_out_1 <- lmer(biometric ~ 1 +  (1 | Cow.ID/Side/Day),
                    data=temp1)
  
  pred_out <- temp1
  pred_out$Pred <- predict(mix_out_1, 
                           newdata = temp1[,c(1,2,3)], 
                           re.form= ~(1|Cow.ID/Side/Day),
                           allow.new.levels = TRUE)
  
  pred_out$Resid <- temp1$biometric - pred_out$Pred
  errordat[,i] <- pred_out$Resid
  names(errordat)[i] <- names(dat)[i]

}

 
# encode annotation error

biascode <- errordat[,c(1,3,2,5)]

library('LIT')

mycolors <- list(Side = c(R = 'tomato',
                          L = 'darkolivegreen1'),
                 Rep = c('1' = 'cornflowerblue',
                         '2' = 'gold'),
                 Day = c('D1' = 'mediumpurple1',
                         'D2' = 'steelblue1',
                         'D3' = 'olivedrab1')
)

tempdat <- scale(as.matrix(errordat[complete.cases(errordat),6:ncol(errordat)]))
set.seed(61916)
dmplotout_anno <- dmplotGrid(tempdat,
                         n_rowclusters = 5:8,
                         n_colclusters = 2:5,
                         annotation_row = dat[,c('Side','Day','Rep')],
                         annotation_colors = mycolors,
                         filename = "Visualizations/DataMechanics/Topline/Geom/Annotation/ErrorEncoding_Annotation",
                         imheight = 15,
                         imwidth = 8,
                         fontsize_row = 2,
                         show_rownames = F
                         )


mydmplot <- dmplotout_anno$nrow_7_ncol_4 
biascode <- merge(biascode, mydmplot$rowclust, by = 0)
names(biascode)[ncol(biascode)] <- 'BiasAnno'
biascode$BiasAnno <- as.factor(biascode$BiasAnno)
rownames(biascode) <- biascode$Row.names
biascode <- biascode[,-which(names(biascode) == 'Row.names')]


# mydmplot <- dmplotout_anno$nrow_5_ncol_3
# for(i in 1:max(mydmplot$colclust)){
#   
#   codetemp <- encodePlot(tempdat[,mydmplot$colclust == i],
#                          distrow = dist(tempdat[,mydmplot$colclust == i]),
#                          distcol = dist(t(tempdat[,mydmplot$colclust == i])),
#                          n_rowclusters = max(mydmplot$rowclust),
#                          showplot = F
#                          )
#   
#   biascode <- merge(biascode, codetemp[[1]]$rowclust, by = 0)
#   names(biascode)[ncol(biascode)] <- paste('BiasAnno', i, sep='')
#   rownames(biascode) <- biascode$Row.names
#   biascode <- biascode[,-which(names(biascode) == 'Row.names')]
#   
# }

# calculate residual error matrix - image (day) rep

dat <- merge(biascode, dat[,6:ncol(dat)], by = 0)
rownames(dat) <- dat$Row.names
dat <- dat[,-which(names(dat)=='Row.names')]

errordat <- dat[,1:4]


for(i in which(names(dat) %in% names(bioms))){
  
  temp1 <- dat[,c(which(!names(dat) %in% names(bioms)),i)]
  names(temp1)[ncol(temp1)] <- 'biometric'
  
  myfunc <- 'biometric ~ '
  for(j in which(!names(temp1) %in% c('Cow.ID', 'Side', 'Day','Rep', 'biometric')) ){
    myfunc <- paste(myfunc, names(temp1)[j], '+')
  }
  myfunc <- paste(myfunc, '(1 | Cow.ID/Side)')
  
  mix_out_1 <- lmer(myfunc, #biometric ~ 1 +  (1 | Cow.ID/Side/Day),
                    data=temp1)
  
  pred_out <- temp1
  pred_out$Pred <- predict(mix_out_1, 
                           newdata = temp1[,-which(names(temp1) == 'biometric')], 
                           re.form= ~(1|Cow.ID/Side),
                           allow.new.levels = TRUE)
  
  pred_out$Resid <- temp1$biometric - pred_out$Pred
  errordat[,ncol(errordat)+1] <- pred_out$Resid
  names(errordat)[ncol(errordat)] <- names(dat)[i]

}


# encode image replicate (day) error


tempdat <- scale(as.matrix(errordat[complete.cases(errordat), 5:ncol(errordat)]))
set.seed(61916)
dmplotout_day <- dmplotGrid(tempdat,
                         n_rowclusters = 5:8,
                         n_colclusters = 2:5,
                         annotation_row = dat[,c('Side','Day','Rep')],
                         annotation_colors = mycolors,
                         filename = "Visualizations/DataMechanics/Topline/Geom/Image/ErrorEncoding_Image",
                         imheight = 15,
                         imwidth = 8,
                         fontsize_row = 2,
                         show_rownames = F
                         )

mydmplot <- dmplotout_day$nrow_8_ncol_4 
biascode <- merge(biascode, mydmplot$rowclust, by = 0)
names(biascode)[ncol(biascode)] <- 'BiasDay'
biascode$BiasDay <- as.factor(biascode$BiasDay)
rownames(biascode) <- biascode$Row.names
biascode <- biascode[,-which(names(biascode) == 'Row.names')]


# mydmplot <- dmplotout_anno$nrow_7_ncol_4
# for(i in 1:max(mydmplot$colclust)){
#   
#   codetemp <- encodePlot(tempdat[,mydmplot$colclust == i],
#                          distrow = dist(tempdat[,mydmplot$colclust == i]),
#                          distcol = dist(t(tempdat[,mydmplot$colclust == i])),
#                          n_rowclusters = max(mydmplot$rowclust),
#                          showplot = F
#                          )
#   
#   biascode <- merge(biascode, codetemp[[1]]$rowclust, by = 0)
#   names(biascode)[ncol(biascode)] <- paste('BiasImage', i, sep='')
#   rownames(biascode) <- biascode$Row.names
#   biascode <- biascode[,-which(names(biascode) == 'Row.names')]
#   
# }


# Recalculate repeatability with bias correction term

set.seed(61916)
dat <- merge(biascode, dat[,which(names(dat) %in% names(bioms))], by = 0)
rownames(dat) <- dat$Row.names
dat <- dat[,-which(names(dat)=='Row.names')]

var_cow<- c()
var_side <- c()
var_day <- c()
var_rep <- c()

err_day <- c()
err_day_low <- c()
err_day_high <- c()

err_rep <- c()
err_rep_low <- c()
err_rep_high <- c()

repeat_os <- c()
repeat_os_low <- c()
repeat_os_high <- c()

repeat_rep <- c()
repeat_rep_low <- c()
repeat_rep_high <- c()

marginalout <- c()
conditionalout <- c()

myfunc <- 'biometric ~ '
for(j in which(!names(biascode) %in% c('Cow.ID', 'Side', 'Day','Rep', 'biometric')) ){
  myfunc <- paste(myfunc, names(biascode)[j], '+')
}
myfunc <- paste(myfunc, '(1 | Cow.ID/Side/Day)')


for (i in which(names(dat) %in% names(bioms))){  
  rm(temp)
  rm(temp2)
  temp <- dat[,which(names(dat) %in% names(biascode))]
  temp$Cow.ID <- as.factor(temp$Cow.ID)
  #names(temp) <- 'Cow.ID'
  #temp$Day <- dat$Day
  #temp$Side <- dat$Side
  temp$biometric<-dat[,i]
  
  mix_out <-lmer(#biometric ~ 1 +  (1 | Cow.ID/Side/Day), 
                myfunc,
                data=temp)  # day nested within side nested within cow
  sigma <- as.data.frame(VarCorr(mix_out))
  
  var_cow[i] <- sigma$vcov[3] 
  var_side[i]<- sigma$vcov[2]
  var_day[i]<- sigma$vcov[1]
  var_rep[i]<- sigma$vcov[4]
  
  rsout <- piecewiseSEM::rsquared(mix_out)
  marginalout[i] <- rsout$Marginal
  conditionalout[i] <- rsout$Conditional
  
  bootday <- bootMer(mix_out,errDay, nsim = 500, seed = 12, parallel = "multicore")
  err_day[i] <- bootday$t0
  temp2 <-boot::boot.ci(bootday, index=1, type= "basic")
  err_day_low[i] <- temp2$basic[4]
  err_day_high[i] <- temp2$basic[5]

  bootrep <- bootMer(mix_out,errRep, nsim = 500, seed = 12, parallel = "multicore")
  err_rep[i] <- bootrep$t0
  temp2 <-boot::boot.ci(bootrep, index=1, type="basic")
  err_rep_low[i] <- temp2$basic[4]
  err_rep_high[i] <- temp2$basic[5]

    RepeatOneShot <- function(.) {  # repeatability of one-shot biometric
    sigma <- as.data.frame(VarCorr(.))
    cow <- sigma$vcov[3]
    side<- sigma$vcov[2]
    day<- sigma$vcov[1]
    rep<- sigma$vcov[4]
    #fixedr <- rsquared(.)$Conditional # proportion tss marginal (fixed effects)
    #tss <- rep/(1-fixedr) #sum(cow,side,day,rep)
    #return(sum(cow,side)/tss)
    return(sum(cow,side)/sum(cow,side,day,rep))
  }

  
  bootros <- bootMer(mix_out,RepeatOneShot, nsim = 500, seed = 12, parallel = "multicore")
  repeat_os[i] <- bootros$t0
  temp2 <-boot::boot.ci(bootros, index=1, type="basic")
  repeat_os_low[i] <- temp2$basic[4]
  repeat_os_high[i] <- temp2$basic[5]
  
  RepeatInPhoto <- function(.) {  # repeatability of one-shot biometric
    sigma <- as.data.frame(VarCorr(.))
    cow <- sigma$vcov[3]
    side<- sigma$vcov[2]
    day<- sigma$vcov[1]
    rep<- sigma$vcov[4]
    return(sum(cow,side,day)/sum(cow,side,day,rep))
  }
  
  
  bootros <- bootMer(mix_out,RepeatInPhoto, nsim = 500, seed = 12, parallel = "multicore")
  repeat_rep[i] <- bootros$t0
  temp2 <-boot::boot.ci(bootros, index=1, type="basic")
  repeat_rep_low[i] <- temp2$basic[4]
  repeat_rep_high[i] <- temp2$basic[5]
  
}

tempc <- which(names(dat) %in% names(bioms))
ReapData_OneShot_BC <- data.frame(names(dat)[tempc],var_cow[tempc], var_side[tempc], var_day[tempc], var_rep[tempc], err_day_low[tempc], err_day[tempc],err_day_high[tempc], err_rep_low[tempc], err_rep[tempc],err_rep_high[tempc], repeat_rep_low[tempc], repeat_rep[tempc], repeat_rep_high[tempc], repeat_os_low[tempc],repeat_os[tempc],repeat_os_high[tempc],  marginalout[tempc], conditionalout[tempc])
names(ReapData_OneShot_BC) <- c('Biometric', 'Var_Cow', 'Var_Side', 'Var_Day', 'Var_Rep', 'ErrorDay_low', 'ErrorDay','ErrorDay_high','ErrorRep_low', 'ErrorRep','ErrorRep_high','RepeatabilityRep_low', 'RepeatabilityRep', 'RepeatabilityRep_high', 'RepeatabilityOS_low','RepeatabilityOS','RepeatabilityOS_high', 'MarginalRSquared', 'ConditionalRSquared')
# ReapData_OneShot_BC$RepeatabilityRep_low <- repeat_rep_low[tempc]
# ReapData_OneShot_BC$RepeatabilityRep <- repeat_rep[tempc]
# ReapData_OneShot_BC$RepeatabilityRep_high <- repeat_rep_high[tempc]

ReapData_OneShot_Biom_Topline_BC <- ReapData_OneShot_BC

write.csv(ReapData_OneShot_BC, file = 'Data/Results/BiasCorrection/RepeatBC_Geom_Topline.csv')


# Visualization

tempdat <- merge(ReapData_OneShot_Biom_Topline_BC, ReapData_OneShot_Biom_Topline, by = 'Biometric', all.x = T)


jpeg("Visualizations/BiasCorrection/BiasCorrection_PB_Topline.jpeg", width = 8, height = 5, units = 'in', res = 600)
  ggplot(tempdat, aes(x = RepeatabilityOS.y, 
                      y = RepeatabilityOS.x, 
                      colour = MarginalRSquared)) +
  geom_point(size = 3) +
  scale_color_viridis(limits = c(0, 0.75)) +
  lims(y = c(0,1)) +
  ggtitle('Repeatability of Projective Biometrics with Bias Correction: Topline') +
  ylab('Repeatability With Bias Correction') + 
  xlab('Repeatability Without Bias Correction') +
  labs(colour = 'Marginal\nR-Squared') +
  geom_abline(intercept = 0, slope = 1, color = 'black')
dev.off()

plotout_bc_gm_topline <- ggplot(tempdat, aes(x = RepeatabilityOS.y, 
                      y = RepeatabilityOS.x, 
                      colour = MarginalRSquared)) +
  geom_point(size = 3) +
  scale_color_viridis(limits = c(0, 0.75)) +
  lims(y = c(0,1)) +
  ggtitle('Repeatability of Projective Biometrics with Bias Correction: Topline') +
  ylab('Repeatability With Bias Correction') + 
  xlab('Repeatability Without Bias Correction') +
  labs(colour = 'Marginal\nR-Squared') +
  geom_abline(intercept = 0, slope = 1, color = 'black')

plotout_bc_gm_topline 

```


Normalized Length

```{r}


# calculate residual error matrix - annotation rep

dat <- cbind(normdist[,1:5], normdists)
rownames(dat) <- paste(paste('Cow',biom$Cow.ID,sep=''), 
                       normdist$Side, 
                       normdist$Day, 
                       normdist$Rep,
                       #paste('An',biom$Rep,sep=''), 
                       sep = '_')

errordat <- dat[,1:5]

for(i in 6:ncol(dat)){
  
  temp1 <- dat[,c(1,2,3,4,5,i)]
  names(temp1)[ncol(temp1)] <- 'biometric'
  mix_out_1 <- lmer(biometric ~ 1 +  (1 | Cow.ID/Side/Day),
                    data=temp1)
  
  pred_out <- temp1
  pred_out$Pred <- predict(mix_out_1, 
                           newdata = temp1[,c(1,2,3)], 
                           re.form= ~(1|Cow.ID/Side/Day),
                           allow.new.levels = TRUE)
  
  pred_out$Resid <- temp1$biometric - pred_out$Pred
  errordat[,i] <- pred_out$Resid
  names(errordat)[i] <- names(dat)[i]

}

 
# encode annotation error

biascode <- errordat[,c(1,3,2,5)]

library('LIT')

mycolors <- list(Side = c(R = 'tomato',
                          L = 'darkolivegreen1'),
                 Rep = c('1' = 'cornflowerblue',
                         '2' = 'gold'),
                 Day = c('D1' = 'mediumpurple1',
                         'D2' = 'steelblue1',
                         'D3' = 'olivedrab1')
)

tempdat <- scale(as.matrix(errordat[complete.cases(errordat),6:ncol(errordat)]))
set.seed(61916)
dmplotout_anno <- dmplotGrid(tempdat,
                         n_rowclusters = 5:8,
                         n_colclusters = 2:5,
                         annotation_row = dat[,c('Side','Day','Rep')],
                         annotation_colors = mycolors,
                         filename = "Visualizations/DataMechanics/Topline/NormLength/Annotation/ErrorEncoding_Annotation",
                         imheight = 15,
                         imwidth = 8,
                         fontsize_row = 2,
                         show_rownames = F
                         )

mydmplot <- dmplotout_anno$nrow_7_ncol_4 
biascode <- merge(biascode, mydmplot$rowclust, by = 0)
names(biascode)[ncol(biascode)] <- 'BiasAnno'
biascode$BiasAnno <- as.factor(biascode$BiasAnno)
rownames(biascode) <- biascode$Row.names
biascode <- biascode[,-which(names(biascode) == 'Row.names')]


# 
# 
# mydmplot <- dmplotout_anno$nrow_6_ncol_3
# for(i in 1:max(mydmplot$colclust)){
#   
#   codetemp <- encodePlot(tempdat[,mydmplot$colclust == i],
#                          distrow = dist(tempdat[,mydmplot$colclust == i]),
#                          distcol = dist(t(tempdat[,mydmplot$colclust == i])),
#                          n_rowclusters = max(mydmplot$rowclust),
#                          showplot = F
#                          )
#   
#   biascode <- merge(biascode, codetemp[[1]]$rowclust, by = 0)
#   names(biascode)[ncol(biascode)] <- paste('BiasAnno', i, sep='')
#   rownames(biascode) <- biascode$Row.names
#   biascode <- biascode[,-which(names(biascode) == 'Row.names')]
#   
# }

# calculate residual error matrix - image (day) rep

dat <- merge(biascode, dat[,6:ncol(dat)], by = 0)
rownames(dat) <- dat$Row.names
dat <- dat[,-which(names(dat)=='Row.names')]

errordat <- dat[,1:4]


for(i in which(names(dat) %in% names(normdists))){
  
  temp1 <- dat[,c(which(!names(dat) %in% names(normdists)),i)]
  names(temp1)[ncol(temp1)] <- 'biometric'
  
  myfunc <- 'biometric ~ '
  for(j in which(!names(temp1) %in% c('Cow.ID', 'Side', 'Day','Rep', 'biometric')) ){
    myfunc <- paste(myfunc, names(temp1)[j], '+')
  }
  myfunc <- paste(myfunc, '(1 | Cow.ID/Side)')
  
  mix_out_1 <- lmer(myfunc, #biometric ~ 1 +  (1 | Cow.ID/Side/Day),
                    data=temp1)
  
  pred_out <- temp1
  pred_out$Pred <- predict(mix_out_1, 
                           newdata = temp1[,-which(names(temp1) == 'biometric')], 
                           re.form= ~(1|Cow.ID/Side),
                           allow.new.levels = TRUE)
  
  pred_out$Resid <- temp1$biometric - pred_out$Pred
  errordat[,ncol(errordat)+1] <- pred_out$Resid
  names(errordat)[ncol(errordat)] <- names(dat)[i]

}


# encode image replicate (day) error


tempdat <- scale(as.matrix(errordat[complete.cases(errordat), 5:ncol(errordat)]))
set.seed(61916)
dmplotout_day <- dmplotGrid(tempdat,
                         n_rowclusters = 5:8,
                         n_colclusters = 2:5,
                         annotation_row = dat[,c('Side','Day','Rep')],
                         annotation_colors = mycolors,
                         filename = "Visualizations/DataMechanics/Topline/NormLength/Image/ErrorEncoding_Image",
                         imheight = 15,
                         imwidth = 8,
                         fontsize_row = 2,
                         show_rownames = F
                         )

mydmplot <- dmplotout_day$nrow_7_ncol_4 
biascode <- merge(biascode, mydmplot$rowclust, by = 0)
names(biascode)[ncol(biascode)] <- 'BiasDay'
biascode$BiasDay <- as.factor(biascode$BiasDay)
rownames(biascode) <- biascode$Row.names
biascode <- biascode[,-which(names(biascode) == 'Row.names')]


# mydmplot <- dmplotout_anno$nrow_6_ncol_5
# for(i in 1:max(mydmplot$colclust)){
#   
#   codetemp <- encodePlot(tempdat[,mydmplot$colclust == i],
#                          distrow = dist(tempdat[,mydmplot$colclust == i]),
#                          distcol = dist(t(tempdat[,mydmplot$colclust == i])),
#                          n_rowclusters = max(mydmplot$rowclust),
#                          showplot = F
#                          )
#   
#   biascode <- merge(biascode, codetemp[[1]]$rowclust, by = 0)
#   names(biascode)[ncol(biascode)] <- paste('BiasImage', i, sep='')
#   rownames(biascode) <- biascode$Row.names
#   biascode <- biascode[,-which(names(biascode) == 'Row.names')]
#   
# }


# Recalculate repeatability with bias correction term

set.seed(61916)
dat <- merge(biascode, dat[,which(names(dat) %in% names(normdists))], by = 0)
rownames(dat) <- dat$Row.names
dat <- dat[,-which(names(dat)=='Row.names')]

var_cow<- c()
var_side <- c()
var_day <- c()
var_rep <- c()

err_day <- c()
err_day_low <- c()
err_day_high <- c()

err_rep <- c()
err_rep_low <- c()
err_rep_high <- c()

repeat_os <- c()
repeat_os_low <- c()
repeat_os_high <- c()

repeat_rep <- c()
repeat_rep_low <- c()
repeat_rep_high <- c()

marginalout <- c()
conditionalout <- c()

myfunc <- 'biometric ~ '
for(j in which(!names(biascode) %in% c('Cow.ID', 'Side', 'Day','Rep', 'biometric')) ){
  myfunc <- paste(myfunc, names(biascode)[j], '+')
}
myfunc <- paste(myfunc, '(1 | Cow.ID/Side/Day)')


for (i in which(names(dat) %in% names(normdists))){  
  rm(temp)
  rm(temp2)
  temp <- dat[,which(names(dat) %in% names(biascode))]
  temp$Cow.ID <- as.factor(temp$Cow.ID)
  #names(temp) <- 'Cow.ID'
  #temp$Day <- dat$Day
  #temp$Side <- dat$Side
  temp$biometric<-dat[,i]
  
  mix_out <-lmer(#biometric ~ 1 +  (1 | Cow.ID/Side/Day), 
                myfunc,
                data=temp)  # day nested within side nested within cow
  sigma <- as.data.frame(VarCorr(mix_out))
  
  var_cow[i] <- sigma$vcov[3] 
  var_side[i]<- sigma$vcov[2]
  var_day[i]<- sigma$vcov[1]
  var_rep[i]<- sigma$vcov[4]
  
  rsout <- piecewiseSEM::rsquared(mix_out)
  marginalout[i] <- rsout$Marginal
  conditionalout[i] <- rsout$Conditional
  
  bootday <- bootMer(mix_out,errDay, nsim = 500, seed = 12, parallel = "multicore")
  err_day[i] <- bootday$t0
  temp2 <-boot::boot.ci(bootday, index=1, type= "basic")
  err_day_low[i] <- temp2$basic[4]
  err_day_high[i] <- temp2$basic[5]

  bootrep <- bootMer(mix_out,errRep, nsim = 500, seed = 12, parallel = "multicore")
  err_rep[i] <- bootrep$t0
  temp2 <-boot::boot.ci(bootrep, index=1, type="basic")
  err_rep_low[i] <- temp2$basic[4]
  err_rep_high[i] <- temp2$basic[5]

    RepeatOneShot <- function(.) {  # repeatability of one-shot biometric
    sigma <- as.data.frame(VarCorr(.))
    cow <- sigma$vcov[3]
    side<- sigma$vcov[2]
    day<- sigma$vcov[1]
    rep<- sigma$vcov[4]
    #fixedr <- rsquared(.)$Conditional # proportion tss marginal (fixed effects)
    #tss <- rep/(1-fixedr) #sum(cow,side,day,rep)
    #return(sum(cow,side)/tss)
    return(sum(cow,side)/sum(cow,side,day,rep))
  }

  
  bootros <- bootMer(mix_out,RepeatOneShot, nsim = 500, seed = 12, parallel = "multicore")
  repeat_os[i] <- bootros$t0
  temp2 <-boot::boot.ci(bootros, index=1, type="basic")
  repeat_os_low[i] <- temp2$basic[4]
  repeat_os_high[i] <- temp2$basic[5]
  
  RepeatInPhoto <- function(.) {  # repeatability of one-shot biometric
    sigma <- as.data.frame(VarCorr(.))
    cow <- sigma$vcov[3]
    side<- sigma$vcov[2]
    day<- sigma$vcov[1]
    rep<- sigma$vcov[4]
    return(sum(cow,side,day)/sum(cow,side,day,rep))
  }
  
  
  bootros <- bootMer(mix_out,RepeatInPhoto, nsim = 500, seed = 12, parallel = "multicore")
  repeat_rep[i] <- bootros$t0
  temp2 <-boot::boot.ci(bootros, index=1, type="basic")
  repeat_rep_low[i] <- temp2$basic[4]
  repeat_rep_high[i] <- temp2$basic[5]
  
}

tempc <- which(names(dat) %in% names(normdists))
ReapData_OneShot_BC <- data.frame(names(dat)[tempc],var_cow[tempc], var_side[tempc], var_day[tempc], var_rep[tempc], err_day_low[tempc], err_day[tempc],err_day_high[tempc], err_rep_low[tempc], err_rep[tempc],err_rep_high[tempc], repeat_rep_low[tempc], repeat_rep[tempc], repeat_rep_high[tempc], repeat_os_low[tempc],repeat_os[tempc],repeat_os_high[tempc],  marginalout[tempc], conditionalout[tempc])
names(ReapData_OneShot_BC) <- c('Biometric', 'Var_Cow', 'Var_Side', 'Var_Day', 'Var_Rep', 'ErrorDay_low', 'ErrorDay','ErrorDay_high','ErrorRep_low', 'ErrorRep','ErrorRep_high','RepeatabilityRep_low', 'RepeatabilityRep', 'RepeatabilityRep_high', 'RepeatabilityOS_low','RepeatabilityOS','RepeatabilityOS_high', 'MarginalRSquared', 'ConditionalRSquared')
# ReapData_OneShot_BC$RepeatabilityRep_low <- repeat_rep_low[tempc]
# ReapData_OneShot_BC$RepeatabilityRep <- repeat_rep[tempc]
# ReapData_OneShot_BC$RepeatabilityRep_high <- repeat_rep_high[tempc]

ReapData_OneShot_NL_Topline_BC <- ReapData_OneShot_BC

write.csv(ReapData_OneShot_NL_Topline_BC, file = 'Data/Results/BiasCorrection/RepeatBC_NormLength_Topline.csv')


# Visualization

tempdat <- merge(ReapData_OneShot_NL_Topline_BC, ReapData_OneShot_NL_Topline, by = 'Biometric', all.x = T)


jpeg("Visualizations/BiasCorrection/BiasCorrection_NL_Topline.jpeg", width = 8, height = 5, units = 'in', res = 600)
  ggplot(tempdat, aes(x = RepeatabilityOS.y, 
                      y = RepeatabilityOS.x, 
                      colour = MarginalRSquared)) +
  geom_point(size = 3) +
  scale_color_viridis(limits = c(0, 0.75)) +
  lims(y = c(0,1)) +
  ggtitle('Repeatability of Normalized Length Biometrics with Bias Correction: Topline') +
  ylab('Repeatability With Bias Correction') + 
  xlab('Repeatability Without Bias Correction') +
  labs(colour = 'Marginal\nR-Squared') +
  geom_abline(intercept = 0, slope = 1, color = 'black')
dev.off()

plotout_bc_nl_topline <- ggplot(tempdat, aes(x = RepeatabilityOS.y, 
                      y = RepeatabilityOS.x, 
                      colour = MarginalRSquared)) +
  geom_point(size = 3) +
  scale_color_viridis(limits = c(0, 0.75)) +
  lims(y = c(0,1)) +
  ggtitle('Repeatability of Normalized Length Biometrics with Bias Correction: Topline') +
  ylab('Repeatability With Bias Correction') + 
  xlab('Repeatability Without Bias Correction') +
  labs(colour = 'Marginal\nR-Squared') +
  geom_abline(intercept = 0, slope = 1, color = 'black')

plotout_bc_nl_topline

```


```{r}

save.image(file = 'Data/Results/Results_Topline.RData')

```


#Forehead

###Data Wrangling

```{r}

rm(list = ls())

biom <- read.csv('Data/CSVs/Forehead_Results_Master.csv', header=TRUE)
biom$Cow.ID <- as.factor(biom$Cow.ID)
biom$Side <- as.factor(biom$Side)
biom$Day <- as.factor(biom$Day)
biom$Rep <- as.factor(biom$Rep)
biom <- biom[,1:522]

biom_names <- names(biom)
biom_names[522]

biom_names[34]
start <- 34
done <- ncol(biom)

# remove handful of corrupted autosave files

biom[1104, start:done] <- NA
biom[1104, 1:5]
#     Cow.ID Day Side Missing Rep
#1104  33513  D3    L       0   2

biom[427, start:done] <- NA
biom[427, 1:5]
#Cow.ID Day Side Missing Rep
#427  31904  D1    R       0   1

biom[49, start:done] <- NA
biom[49, 1:5]
#Cow.ID Day Side Missing Rep
#49   1371  D1    R       0   1


for (i in start:done){  # check if anything loaded as non-numeric
  if (class(biom[,i]) !=  "numeric"){
    print(i)
  }
}


```

I need to remove the redundant area derivations

```{r}
coldrops <- c("Cheek.Nose.Size.Proportion_V1", "Cheek.Nose.Size.Proportion_V2", "Cheek.Nose.Size.Proportion_V3", "Cheek.Nose.Size.Proportion_V4", "Cheek.Nose.Size.Proportion_V5", "Cheek.Nose.Size.Proportion_V6", "Cheek.Nose.Size.Proportion_V7", "Cheek.Nose.Size.Proportion_V8", "Cheek.Nose.Size.Proportion_V9", "Cheek.Nose.Size.Proportion_V10", "Cheek.Nose.Size.Proportion_V11", "Cheek.Nose.Size.Proportion_V12", "Cheek.Nose.Size.Proportion_V13", "Cheek.Nose.Size.Proportion_V14",  "Cheek.Nose.Size.Proportion_V15", "Cheek.Nose.Size.Proportion_V16", "Cheek.Nose.Size.Proportion_V17", "Cheek.Nose.Size.Proportion_V18", "Eye.Forehead.Size.Ratio_Poly_V1", "Eye.Forehead.Size.Ratio_Poly_V2",  "Eye.Forehead.Size.Ratio_Poly_V3", "Eye.Forehead.Size.Ratio_Poly_V4", "Eye.Forehead.Size.Ratio_Poly_V5", "Eye.Forehead.Size.Ratio_Poly_V6", "Eye.Forehead.Size.Ratio_Poly_V7", "Eye.Forehead.Size.Ratio_Poly_V8", "Eye.Forehead.Size.Ratio_Poly_V9", "Eye.Forehead.Size.Ratio_Poly_V10", "Eye.Forehead.Size.Ratio_Poly_V11", "Eye.Forehead.Size.Ratio_Poly_V12", "Eye.Forehead.Size.Ratio_Poly_V13", "Eye.Forehead.Size.Ratio_Poly_V14", "Eye.Forehead.Size.Ratio_Poly_V15", "Eye.Forehead.Size.Ratio_Poly_V16", "Eye.Forehead.Size.Ratio_Poly_V17", "Eye.Forehead.Size.Ratio_Poly_V18", "Eye.Forehead.Size.Ratio_Poly_V19", "Eye.Forehead.Size.Ratio_Poly_V20", "Eye.Forehead.Size.Ratio_Poly_V21", "Eye.Forehead.Size.Ratio_Poly_V22", "Eye.Forehead.Size.Ratio_Poly_V23", "Eye.Forehead.Size.Ratio_Poly_V24", "Eye.Forehead.Size.Ratio_Poly_V25", "Eye.Forehead.Size.Ratio_Poly_V26", "Eye.Forehead.Size.Ratio_Poly_V27", "Eye.Forehead.Size.Ratio_Poly_V28", "Eye.Forehead.Size.Ratio_Poly_V29", "Eye.Forehead.Size.Ratio_Poly_V30", "Eye.Cranio.Size.Ratio_Poly_V1", "Eye.Cranio.Size.Ratio_Poly_V2", "Eye.Cranio.Size.Ratio_Poly_V3", "Eye.Cranio.Size.Ratio_Poly_V4", "Eye.Cranio.Size.Ratio_Poly_V5", "Eye.Cranio.Size.Ratio_Poly_V6", "Eye.Cranio.Size.Ratio_Poly_V7", "Eye.Cranio.Size.Ratio_Poly_V8", "Eye.Cranio.Size.Ratio_Poly_V9", "Eye.Cranio.Size.Ratio_Poly_V10", "Eye.Cranio.Size.Ratio_Poly_V11", "Eye.Cranio.Size.Ratio_Poly_V12", "Eye.Cranio.Size.Ratio_Poly_V13", "Eye.Cranio.Size.Ratio_Poly_V14", "Eye.Cranio.Size.Ratio_Poly_V15", "Eye.Cranio.Size.Ratio_Poly_V16", "Eye.Cranio.Size.Ratio_Poly_V17", "Eye.Cranio.Size.Ratio_Poly_V18", "Eye.Cranio.Size.Ratio_Poly_V19", "Eye.Cranio.Size.Ratio_Poly_V20", "Eye.Cranio.Size.Ratio_Poly_V21", "Eye.Cranio.Size.Ratio_Poly_V22", "Eye.Cranio.Size.Ratio_Poly_V23", "Eye.Cranio.Size.Ratio_Poly_V24", "Eye.Cranio.Size.Ratio_Poly_V25", "Eye.Cranio.Size.Ratio_Poly_V26", "Eye.Cranio.Size.Ratio_Poly_V27", "Eye.Cranio.Size.Ratio_Poly_V28", "Eye.Cranio.Size.Ratio_Poly_V29", "Eye.Cranio.Size.Ratio_Poly_V30", "Eye.Orbital.Thickness.Proportion_Poly_V1", "Eye.Orbital.Thickness.Proportion_Poly_V2", "Eye.Orbital.Thickness.Proportion_Poly_V3", "Eye.Orbital.Thickness.Proportion_Poly_V4", "Eye.Orbital.Thickness.Proportion_Poly_V5", "Eye.Orbital.Thickness.Proportion_Poly_V6", "Eye.Orbital.Thickness.Proportion_Poly_V7", "Eye.Orbital.Thickness.Proportion_Poly_V8", "Eye.Orbital.Thickness.Proportion_Poly_V9", "Eye.Orbital.Thickness.Proportion_Poly_V10", "Eye.Sinus.Size.Ratio_Poly_V1", "Eye.Sinus.Size.Ratio_Poly_V2", "Eye.Sinus.Size.Ratio_Poly_V3", "Eye.Sinus.Size.Ratio_Poly_V4", "Eye.Sinus.Size.Ratio_Poly_V5", "Eye.Sinus.Size.Ratio_Poly_V6", "Eye.Sinus.Size.Ratio_Poly_V7", "Eye.Sinus.Size.Ratio_Poly_V8", "Eye.Sinus.Size.Ratio_Poly_V9", "Eye.Sinus.Size.Ratio_Poly_V10", "Eye.Sinus.Size.Ratio_Poly_V11", "Eye.Sinus.Size.Ratio_Poly_V12", "Eye.Sinus.Size.Ratio_Poly_V13", "Eye.Sinus.Size.Ratio_Poly_V14", "Eye.Sinus.Size.Ratio_Poly_V15", "Eye.Sinus.Size.Ratio_Poly_V16", "Eye.Sinus.Size.Ratio_Poly_V17", "Eye.Sinus.Size.Ratio_Poly_V18", "Eye.Sinus.Size.Ratio_Poly_V19", "Eye.Sinus.Size.Ratio_Poly_V20", "Eye.Sinus.Size.Ratio_Poly_V21", "Eye.Sinus.Size.Ratio_Poly_V22", "Eye.Sinus.Size.Ratio_Poly_V23", "Eye.Sinus.Size.Ratio_Poly_V24", "Eye.Sinus.Size.Ratio_Poly_V25", "Eye.Sinus.Size.Ratio_Poly_V26", "Eye.Sinus.Size.Ratio_Poly_V27", "Eye.Sinus.Size.Ratio_Poly_V28", "Eye.Sinus.Size.Ratio_Poly_V29")

coldrops <- c(coldrops, 'Eye.Sinus.Size.Ratio_Poly_V30', "Eye.Topline.Size.Ratio_Poly_V1", "Eye.Topline.Size.Ratio_Poly_V2", "Eye.Topline.Size.Ratio_Poly_V3", "Eye.Topline.Size.Ratio_Poly_V4", "Eye.Topline.Size.Ratio_Poly_V5", "Eye.Topline.Size.Ratio_Poly_V6", "Eye.Topline.Size.Ratio_Poly_V7", "Eye.Topline.Size.Ratio_Poly_V8", "Eye.Topline.Size.Ratio_Poly_V9", "Eye.Topline.Size.Ratio_Poly_V10", "Eye.Topline.Size.Ratio_Poly_V11", "Eye.Topline.Size.Ratio_Poly_V12", "Eye.Topline.Size.Ratio_Poly_V13", "Eye.Topline.Size.Ratio_Poly_V14",  "Eye.Topline.Size.Ratio_Poly_V15", "Overall.Eye.Angle_Angle_V1", "Overall.Eye.Angle_Angle_V2", "Overall.Eye.Angle_Angle_V3", "Overall.Eye.Angle_Angle_V4", "Overall.Eye.Angle_Angle_V5", "Overall.Eye.Size_V1", "Overall.Eye.Size_V2", "Overall.Eye.Size_V3", "Overall.Eye.Size_V4", "Overall.Eye.Size_V5", "Overall.Eye.Size_V6", "Overall.Eye.Size_V7", "Overall.Eye.Size_V8", "Overall.Eye.Size_V9", "Overall.Eye.Size_V10", "Overall.Eye.Size_V11", "Overall.Eye.Size_V12", "Overall.Eye.Size_V13", "Overall.Eye.Size_V14", "Overall.Eye.Size_V15", "Muzzle.Size.Proportion_V1", "Muzzle.Size.Proportion_V2", "Muzzle.Size.Proportion_V3", "Muzzle.Size.Proportion_V4", "Muzzle.Size.Proportion_V5", "Muzzle.Size.Proportion_V6", "Muzzle.Size.Proportion_V7", "Muzzle.Size.Proportion_V8", "Muzzle.Size.Proportion_V9", "Muzzle.Size.Proportion_V10", "Muzzle.Size.Proportion_V11", "Muzzle.Size.Proportion_V12", "Jaw.Midface.Size.Ratio_V1", "Jaw.Midface.Size.Ratio_V2", "Jaw.Midface.Size.Ratio_V3", "Jaw.Midface.Size.Ratio_V4", "Jaw.Midface.Size.Ratio_V5", "Jaw.Midface.Size.Ratio_V6")          
  
biom <- biom[ , !names(biom) %in% coldrops]
biom_names <- names(biom)

done <- ncol(biom)
names(biom)[done]
  
```


```{r}


biom_R1 <- biom[1:(nrow(biom)/2),]
biom_R2 <- biom[((nrow(biom)/2)+1):nrow(biom),]

biom_avg <- cbind(biom[1:(nrow(biom)/2),1:(start-1)], (biom_R1[,start:done]+biom_R2[,start:done])/2)  # average biometric value across the two reps


## load normalized distance measures

normdist <- read.csv('Data/CSVs/ForeheadRawDist_All.csv', header=TRUE)
normdist [1104, 6:ncol(normdist)] <- NA  # negate corrupted files
normdist [427, 6:ncol(normdist)] <- NA  # negate corrupted files
normdist [49, 6:ncol(normdist)] <- NA  # negate corrupted files

normdist_R1 <- normdist[1:(nrow(normdist)/2),]
normdist_R2 <- normdist[((nrow(normdist)/2)+1):nrow(normdist),]
normdist_avg <- cbind(normdist[1:(nrow(normdist)/2), 1:5], (normdist_R1[,6:ncol(normdist)]+normdist_R2[,6:ncol(normdist)])/2)  # average biometric value across the two reps

```


###Repeatability Analyses

Projective biometrics

```{r  , message = FALSE, warning = FALSE}

dat<- biom

var_cow<- c()
var_side <- c()
var_day <- c()
var_rep <- c()

err_day <- c()
err_day_low <- c()
err_day_high <- c()

err_rep <- c()
err_rep_low <- c()
err_rep_high <- c()

repeat_os <- c()
repeat_os_low <- c()
repeat_os_high <- c()

repeat_rep <- c()
repeat_rep_low <- c()
repeat_rep_high <- c()

for (i in start:done){  
  rm(temp)
  rm(temp2)
  temp <- data.frame(as.factor(dat$Cow.ID))
  names(temp) <- 'Cow.ID'
  temp$Day <- dat$Day
  temp$Side <- dat$Side
  temp$biometric<-dat[,i]
  
  mix_out<-lmer(biometric ~ 1 +  (1 | Cow.ID/Side/Day), data=temp)  # day nested within side nested within cow
  sigma <- as.data.frame(VarCorr(mix_out))
  
  var_cow[i] <- sigma$vcov[3] 
  var_side[i]<- sigma$vcov[2]
  var_day[i]<- sigma$vcov[1]
  var_rep[i]<- sigma$vcov[4]
  
  errDay <- function(.) {  # percent of total error attributed to variance between days
    sigma <- as.data.frame(VarCorr(.))
    cow <- sigma$vcov[3]
    side<- sigma$vcov[2]
    day<- sigma$vcov[1]
    rep<- sigma$vcov[4]
    return(day/sum(cow,side,day,rep))
  }
  
  bootday <- bootMer(mix_out,errDay, nsim = 500, seed = 12, parallel = "multicore")
  err_day[i] <- bootday$t0
  temp2 <-boot::boot.ci(bootday, index=1, type= "basic")
  err_day_low[i] <- temp2$basic[4]
  err_day_high[i] <- temp2$basic[5]
  
  
  errRep <- function(.) { # percent of total error attributed to rep
    sigma <- as.data.frame(VarCorr(.))
    cow <- sigma$vcov[3]
    side<- sigma$vcov[2]
    day<- sigma$vcov[1]
    rep<- sigma$vcov[4]
    return(rep/sum(cow,side,day,rep))
  }
  
  bootrep <- bootMer(mix_out,errRep, nsim = 500, seed = 12, parallel = "multicore")
  err_rep[i] <- bootrep$t0
  temp2 <-boot::boot.ci(bootrep, index=1, type="basic")
  err_rep_low[i] <- temp2$basic[4]
  err_rep_high[i] <- temp2$basic[5]
  
  RepeatOneShot <- function(.) {  # repeatability of one-shot biometric
    sigma <- as.data.frame(VarCorr(.))
    cow <- sigma$vcov[3]
    side<- sigma$vcov[2]
    day<- sigma$vcov[1]
    rep<- sigma$vcov[4]
    return(sum(cow,side)/sum(cow,side,day,rep))
  }
  
  bootros <- bootMer(mix_out,RepeatOneShot, nsim = 500, seed = 12, parallel = "multicore")
  repeat_os[i] <- bootros$t0
  temp2 <-boot::boot.ci(bootros, index=1, type="basic")
  repeat_os_low[i] <- temp2$basic[4]
  repeat_os_high[i] <- temp2$basic[5]
  
  RepeatPhoto <- function(.) {  # repeatability of one-shot biometric
    sigma <- as.data.frame(VarCorr(.))
    cow <- sigma$vcov[3]
    side<- sigma$vcov[2]
    day<- sigma$vcov[1]
    rep<- sigma$vcov[4]
    return(sum(cow,side,day)/sum(cow,side,day,rep))
  }
  
  bootros <- bootMer(mix_out,RepeatPhoto, nsim = 500, seed = 12, parallel = "multicore")
  repeat_rep[i] <- bootros$t0
  temp2 <-boot::boot.ci(bootros, index=1, type="basic")
  repeat_rep_low[i] <- temp2$basic[4]
  repeat_rep_high[i] <- temp2$basic[5]
  
}

ReapData_OneShot <- data.frame(names(biom)[start:done],var_cow[start:done], var_side[start:done], var_day[start:done], var_rep[start:done], err_day_low[start:done], err_day[start:done],err_day_high[start:done], err_rep_low[start:done], err_rep[start:done],err_rep_high[start:done], repeat_os_low[start:done],repeat_os[start:done],repeat_os_high[start:done], repeat_rep_low[start:done],repeat_rep[start:done],repeat_rep_high[start:done])
names(ReapData_OneShot) <- c('Biometric', 'Var_Cow', 'Var_Side', 'Var_Day', 'Var_Rep', 'ErrorDay_low', 'ErrorDay','ErrorDay_high','ErrorRep_low', 'ErrorRep','ErrorRep_high','RepeatabilityOS_low','RepeatabilityOS','RepeatabilityOS_high', 'RepeatabilityRep_low','RepeatabilityRep','RepeatabilityRep_high')
write.csv(ReapData_OneShot, file = 'Data/Results/Repeatability/Repeat_Geom_Forehead.csv')

ReapData_OneShot_Biom_Forehead <- ReapData_OneShot

```

```{r  }

#ReapData_OneShot  <- read.csv(file = '../ManuscriptSups/Repeat_Geom_Forehead.csv', header = T)
ReapData_OneShot <- ReapData_OneShot_Biom_Forehead

jpeg("Visualizations/Repeatability/OverallRep_Geom_Forehead.jpeg", width = 8, height = 6, units = 'in', res = 600)
qplot(ReapData_OneShot$RepeatabilityOS, geom="histogram", xlab = 'Repeatability of Biometrics', ylab = '', main = 'Overall Repeatability of Projective Biometrics: Forehead & Jaw', xlim = c(0,1), col=I("black"), fill=I("blue"), alpha=I(.5), bins = 20) 
dev.off()
qplot(ReapData_OneShot$RepeatabilityOS, geom="histogram", xlab = 'Repeatability of Biometrics', ylab = '', main = 'Overall Repeatability of Projective Biometrics: Forehead & Jaw', xlim = c(0,1), col=I("black"), fill=I("blue"), alpha=I(.5), bins = 20) 


jpeg("Visualizations/Repeatability/InPhotoRep_Geom_Forehead.jpeg", width = 8, height = 6, units = 'in', res = 600)
qplot(ReapData_OneShot$RepeatabilityRep, geom="histogram", xlab = 'Repeatability of Biometrics Between Coordinate Extraction Reps', ylab = '', main = 'Repeatability of Projective Biometrics Within-Photo: Forehead & Jaw', col=I("black"), xlim = c(0,1),fill=I("blue"), alpha=I(.5), bins = 20) 
dev.off()
qplot(ReapData_OneShot$RepeatabilityRep, geom="histogram", xlab = 'Repeatability of Biometrics Between Coordinate Extraction Reps', ylab = '', main = 'Repeatability of Projective Biometrics Within-Photo: Forehead & Jaw', col=I("black"), xlim = c(0,1),fill=I("blue"), alpha=I(.5), bins = 20)


jpeg("Visualizations/Repeatability/ComboRep_geom_Forehead.jpeg", width = 9, height = 6, units = 'in', res = 600)
ggplot(ReapData_OneShot, aes(x = RepeatabilityOS)) + 
  geom_histogram(aes(y = ..density.., fill='#7997FF'), col=I("black"), bins = 25)  +
  geom_density(aes(x=RepeatabilityRep,y = ..density.., alpha = I(0.3), fill = 'darkolivegreen2', col = I('darkolivegreen3')), size = 1.5) +
  xlim(c(-0.01,1)) +
  ggtitle('Repeatability Estimates for Projective Biometrics: Forehead & Jaw') +
  xlab('Repeatability') +
  ylab('Density') +
  scale_fill_identity(name = 'Repeatability', guide = 'legend', labels = c('Overall','Within-Photo' )) +
  guides(fill = guide_legend(override.aes = list(linetype = 0)))
dev.off()

repOSplot_geom_forehead <- ggplot(ReapData_OneShot, aes(x = RepeatabilityOS)) + 
  geom_histogram(aes(y = ..density.., fill='#7997FF'), col=I("black"), bins = 25)  +
  geom_density(aes(x=RepeatabilityRep,y = ..density.., alpha = I(0.3), fill = 'darkolivegreen2', col = I('darkolivegreen3')), size = 1.5) +
  xlim(c(-0.01,1)) +
  ggtitle('Repeatability Estimates for Projective Biometrics: Forehead & Jaw') +
  xlab('Repeatability') +
  ylab('Density') +
  scale_fill_identity(name = 'Repeatability', guide = 'legend', labels = c('Overall','Within-Photo' )) +
  guides(fill = guide_legend(override.aes = list(linetype = 0)))

repOSplot_geom_forehead

```


Normalized length

```{r  }

dat<- normdist

var_cow<- c()
var_side <- c()
var_day <- c()
var_rep <- c()

err_day <- c()
err_rep <- c()

repeat_os <- c()
repeat_os_low <- c()
repeat_os_high <- c()

repeat_rep <- c()
repeat_rep_low <- c()
repeat_rep_high <- c()

for (i in 6:ncol(normdist)){  
  rm(temp)
  rm(temp2)
  temp <- data.frame(as.factor(dat$Cow.ID))
  names(temp) <- 'Cow.ID'
  temp$Day <- dat$Day
  temp$Side <- dat$Side
  temp$biometric<-dat[,i]
  
  mix_out<-lmer(biometric ~ 1 +  (1 | Cow.ID/Side/Day), data=temp)  # day nested within side nested within cow
  sigma <- as.data.frame(VarCorr(mix_out))
  
  var_cow[i] <- sigma$vcov[3] 
  var_side[i]<- sigma$vcov[2]
  var_day[i]<- sigma$vcov[1]
  var_rep[i]<- sigma$vcov[4]
  
  errDay <- function(.) {  # percent of total error attributed to variance between days
    sigma <- as.data.frame(VarCorr(.))
    cow <- sigma$vcov[3]
    side<- sigma$vcov[2]
    day<- sigma$vcov[1]
    rep<- sigma$vcov[4]
    return(day/sum(cow,side,day,rep))
  }
  
  err_day[i] <- errDay(mix_out)
  
  
  errRep <- function(.) { # percent of total error attributed to rep
    sigma <- as.data.frame(VarCorr(.))
    cow <- sigma$vcov[3]
    side<- sigma$vcov[2]
    day<- sigma$vcov[1]
    rep<- sigma$vcov[4]
    return(rep/sum(cow,side,day,rep))
  }
  
  err_rep[i] <- errRep(mix_out)

  RepeatOneShot <- function(.) {  # repeatability of one-shot biometric
    sigma <- as.data.frame(VarCorr(.))
    cow <- sigma$vcov[3]
    side<- sigma$vcov[2]
    day<- sigma$vcov[1]
    rep<- sigma$vcov[4]
    return(sum(cow,side)/sum(cow,side,day,rep))
  }
  
  bootros <- bootMer(mix_out,RepeatOneShot, nsim = 500, seed = 12, parallel = "multicore")
  repeat_os[i] <- bootros$t0
  temp2 <-boot::boot.ci(bootros, index=1, type="basic")
  repeat_os_low[i] <- temp2$basic[4]
  repeat_os_high[i] <- temp2$basic[5]
  
  RepeatPhoto <- function(.) {  # repeatability of one-shot biometric
    sigma <- as.data.frame(VarCorr(.))
    cow <- sigma$vcov[3]
    side<- sigma$vcov[2]
    day<- sigma$vcov[1]
    rep<- sigma$vcov[4]
    return(sum(cow,side,day)/sum(cow,side,day,rep))
  }
  
  bootros <- bootMer(mix_out,RepeatPhoto, nsim = 500, seed = 12, parallel = "multicore")
  repeat_rep[i] <- bootros$t0
  temp2 <-boot::boot.ci(bootros, index=1, type="basic")
  repeat_rep_low[i] <- temp2$basic[4]
  repeat_rep_high[i] <- temp2$basic[5]
  
}

ReapData_OneShot_NL <- data.frame(names(normdist)[6:ncol(normdist)],var_cow[6:ncol(normdist)], var_side[6:ncol(normdist)], var_day[6:ncol(normdist)], var_rep[6:ncol(normdist)], err_day[6:ncol(normdist)], err_rep[6:ncol(normdist)], repeat_os_low[6:ncol(normdist)],repeat_os[6:ncol(normdist)],repeat_os_high[6:ncol(normdist)], repeat_rep_low[6:ncol(normdist)],repeat_rep[6:ncol(normdist)],repeat_rep_high[6:ncol(normdist)])

names(ReapData_OneShot_NL) <- c('Biometric', 'Var_Cow', 'Var_Side', 'Var_Day', 'Var_Rep', 'ErrorDay', 'ErrorRep','RepeatabilityOS_low','RepeatabilityOS','RepeatabilityOS_high', 'RepeatabilityRep_low','RepeatabilityRep','RepeatabilityRep_high')

write.csv(ReapData_OneShot_NL, file = 'Data/Results/Repeatability/Repeat_norm_Forehead.csv')

ReapData_OneShot_NL_Forehead <- ReapData_OneShot_NL

```

```{r  }

#ReapData_OneShot_NL <- read.csv(file = '../ManuscriptSups/Repeatability/Repeat_norm_Forehead.csv', header = T)
ReapData_OneShot_NL <- ReapData_OneShot_NL_Forehead

jpeg("Visualizations/Repeatability/OverallRep_NormLength_Forehead.jpeg", width = 8, height = 6, units = 'in', res = 600)
qplot(ReapData_OneShot_NL$RepeatabilityOS, geom="histogram", xlab = 'Repeatability of Biometrics', ylab = '', main = 'Overall Repeatability of Normalized Length Biometrics: Forehead & Jaw', col=I("black"), fill=I("red"), alpha=I(.5), bins = 20, xlim = c(0,1)) 
dev.off()
qplot(ReapData_OneShot_NL$RepeatabilityOS, geom="histogram", xlab = 'Repeatability of Biometrics', ylab = '', main = 'Overall Repeatability of Normalized Length Biometrics: Forehead & Jaw', col=I("black"), fill=I("red"), alpha=I(.5), bins = 20, xlim = c(0,1)) 


jpeg("Visualizations/Repeatability/InPhotoRep_NormLength_Forehead.jpeg", width = 8, height = 6, units = 'in', res = 600)
qplot(ReapData_OneShot_NL$RepeatabilityRep, geom="histogram", xlab = 'Repeatability of Biometrics Between Coordinate Extraction Reps', ylab = '', main = 'Repeatability of Normalized Length Biometrics Within-Photo: Forehead & Jaw', xlim = c(0,1), col=I("black"), fill=I("red"), alpha=I(.5), bins = 20) 
dev.off()
qplot(ReapData_OneShot_NL$RepeatabilityRep, geom="histogram", xlab = 'Repeatability of Biometrics Between Coordinate Extraction Reps', ylab = '', main = 'Repeatability of Normalized Length Biometrics Within-Photo: Forehead & Jaw', xlim = c(0,1), col=I("black"), fill=I("red"), alpha=I(.5), bins = 20)


jpeg("Visualizations/Repeatability/ComboRep_NL_Forehead.jpeg", width = 9, height = 6, units = 'in', res = 600)
ggplot(ReapData_OneShot_NL, aes(x = RepeatabilityOS)) + 
  geom_histogram(aes(y = ..density.., fill='#FC717F'), col=I("black"), bins = 25)  +
  geom_density(aes(x=RepeatabilityRep,y = ..density.., alpha = I(0.3), fill = 'gold', col = I('gold2')), size = 1.5) +
  xlim(c(-0.01,1)) +
  ggtitle('Repeatability Estimates for Normalized Length Biometrics: Forehead & Jaw') +
  xlab('Repeatability') +
  ylab('Density') +
  scale_fill_identity(name = 'Repeatability', guide = 'legend', labels = c('Within-Photo','Overall')) + 
  guides(fill = guide_legend(override.aes = list(linetype = 0)))
dev.off()

repOSplot_nl_forehead <- ggplot(ReapData_OneShot_NL, 
                                aes(x = RepeatabilityOS)) + 
  geom_histogram(aes(y = ..density.., fill='#FC717F'), col=I("black"), bins = 25)  +
  geom_density(aes(x=RepeatabilityRep,y = ..density.., alpha = I(0.3), fill = 'gold', col = I('gold2')), size = 1.5) +
  xlim(c(-0.01,1)) +
  ggtitle('Repeatability Estimates for Normalized Length Biometrics: Forehead & Jaw') +
  xlab('Repeatability') +
  ylab('Density') +
  scale_fill_identity(name = 'Repeatability', guide = 'legend', labels = c('Overall', 'Within-Photo')) + 
  guides(fill = guide_legend(override.aes = list(linetype = 0)))

repOSplot_nl_forehead


```


###Error Correlation Structure

Projective length

```{r}


dat <- biom[complete.cases(biom),]

biom_keepers <- c(
  which(names(dat)=='Canthus.Depth.Proportion_Depth_V3'),
  which(names(dat)=='Canthus.Depth.Proportion_Length_V3'),
  which(names(dat)=='Canthus.Length.Proportion_V3'),
  which(names(dat)=='Canthus.Width.to.Height.Ratio_V3'),
  #which(names(dat)=='Cheek.Nose.Size.Proportion_V18'),
  which(names(dat)=='Chin.Length.Proportion_V6'),
  which(names(dat)=='Cranio.Topline.Length.Ratio_V2'),
  #which(names(dat)=='Eye.Cranio.Size.Ratio_Poly_V3'),
  which(names(dat)=='Eye.Forehead.Size.Ratio_Linear_V1'),
  #which(names(dat)=='Eye.Forehead.Size.Ratio_Poly_V3'),
  which(names(dat)=='Eye.Orbital.Height.to.Length.Ratio_V1'),
  which(names(dat)=='Eye.Orbital.Projection.Proportion_V9'),
  which(names(dat)=='Eye.Orbital.Roundness.Proportion_V1'),
  which(names(dat)=='Eye.Orbital.Roundness.Point.Proportion_V1'),
  #which(names(dat)=='Eye.Orbital.Thickness.Proportion_Poly_V5'),
  which(names(dat)=='Eye.Orbital.Eye.Height.Ratio_V36'),
  which(names(dat)=='Eye.Topline.Size.Ratio_Linear_V1'),
  #which(names(dat)=='Eye.Topline.Size.Ratio_Poly_V3'),
  which(names(dat)=='Eye.Sinus.Size.Ratio_Linear_V1'),
  #which(names(dat)=='Eye.Sinus.Size.Ratio_Poly_V3'),
  which(names(dat)=='Forehead.Eye.Angle_Slope_V3'),
  which(names(dat)=='Forehead.Jaw.Angle_Slope_V2'),
  which(names(dat)=='Forehead.Temple.Ratio_V3'),
  which(names(dat)=='Forehead.Topline.Angle_Slope_V1'),
  which(names(dat)=='Forehead.Topline.Length.Ratio_V3'),
  which(names(dat)=='Forehead.Width.to.Length.Ratio_V3'),
  which(names(dat)=='Forehead.Zygomatic.Angle_V2'),
  which(names(dat)=='Forehead.Poll.Length.Ratio_V2'),
  which(names(dat)=='Jaw.Angle_Slope_V1'),
  #which(names(dat)=='Jaw.Midface.Size.Ratio_V1'),
  which(names(dat)=='Jowel.Jaw.Length.Proportion_V6'),
  which(names(dat)=='Jaw.Length.Proportion_V3'),
  which(names(dat)=='Midface.Thickness.Proportion_V1'),
  #which(names(dat)=='Muzzle.Size.Proportion_V9'),
  which(names(dat)=='Nasion.Thickness.Proportion_V7'),
  #which(names(dat)=='Overall.Eye.Angle_Angle_V1'),
  which(names(dat)=='Overall.Eye.Angle_Slope_V1'),
  #which(names(dat)=='Overall.Eye.Size_V3'),
  which(names(dat)=='Poll.Depth.Proportion_Height_V3'),
  which(names(dat)=='Poll.Depth.Proportion_Length_V3'),
  which(names(dat)=='Poll.Height.Point.Proportion_V4'),
  which(names(dat)=='Poll.Height.Proportion_V4')
)

dat <- dat[, c(c(1,2,3,4,5),biom_keepers)]

cordat_geom_resid <- data.frame(Biom1 = NA, Biom2 = NA, Cor_Overall = NA, R_Overall = NA, Cor_Day = NA, R_Day = NA, P_Day = NA, Add_Day = NA, Cor_Rep = NA, R_Rep = NA, P_Rep = NA, Add_Rep = NA)


for(i in 6:ncol(dat)){
  for(j in i:ncol(dat)){
    if(i!=j){
      
      temp1 <- dat[,c(1,2,3,4,5,i)]
      names(temp1)[ncol(temp1)] <- 'biometric'
      mix_out_1 <- lmer(biometric ~ 1 +  (1 | Cow.ID/Side),
                        data=temp1)  
      # day nested within side nested within cow
      
      #pred_out <- coef(mix_out_1)$`Side:Cow.ID`
      #preddat <- data.frame(Cow.ID = substr(rownames(pred_out),3,10),
                  # Side = substr(rownames(pred_out),1,1), 
                  # Pred = pred_out$`(Intercept)`)
      #preddat <- data.frame(Cow_Side = rownames(pred_out), 
                  #Pred = pred_out1$`(Intercept)`)
      pred_out <- temp1[,c(1,3)]
      pred_out$Pred <- predict(mix_out_1, 
                         newdata = temp1[,c(1,2,3)], 
                         re.form= ~(1|Cow.ID/Side))
      pred_out <- unique(pred_out)
      pred_out$Cow_Side <- paste(paste(pred_out$Side , 
                                 pred_out$Cow.ID, sep = ':'))
      pred_out <- pred_out[,c('Cow_Side','Pred')]
      temp1$Cow_Side = paste(temp1$Side, temp1$Cow.ID, sep=':')
      temp1 <- merge(temp1, pred_out, by = 'Cow_Side', all.x = T)
      temp1$Resid1 <- temp1$biometric - temp1$Pred
      temp1$ObsID <- paste(temp1$Rep,
                               temp1$Cow.ID, 
                               temp1$Side,
                               temp1$Day,
                               sep = '_')
      
     
      #temp <-  summary(mix_out_1 )
      #tempdat <- data.frame(Cow = dat$Cow.ID, Side = dat$Side,  
                  #Day = dat$Day, Resid_1= temp$residuals)
      
      
      temp2 <- dat[,c(1,2,3,4,5,j)]
      names(temp2)[ncol(temp2)] <- 'biometric'
      mix_out_2 <- lmer(biometric ~ 1 +  (1 | Cow.ID/Side),
                        data=temp2)  
      # day nested within side nested within cow
      
      #pred_out <- coef(mix_out_2)$`Side:Cow.ID`
      #preddat <- data.frame(Cow_Side = rownames(pred_out), 
                  #Pred = pred_out$`(Intercept)`)
      pred_out <- temp2[,c(1,3)]
      pred_out$Pred <- predict(mix_out_2, 
                         newdata = temp2[,c(1,2,3)], 
                         re.form= ~(1|Cow.ID/Side))
      pred_out <- unique(pred_out)
      pred_out$Cow_Side <- paste(paste(pred_out$Side , 
                                 pred_out$Cow.ID, sep = ':'))
      pred_out <- pred_out[,c('Cow_Side','Pred')]
      temp2$Cow_Side = paste(temp2$Side, temp2$Cow.ID, sep=':')
      temp2 <- merge(temp2, pred_out, by = 'Cow_Side', all.x = T)
      temp2$Resid2 <- temp2$biometric - temp2$Pred
      temp2$ObsID <- paste(temp2$Rep,
                               temp2$Cow.ID, 
                               temp2$Side,
                               temp2$Day,
                               sep = '_')
      
      
      tempdat <- merge(temp1, temp2, by = 'ObsID')
      tempdat$PhotoID <- substr(tempdat$ObsID, 3,100)
      tempdat <- tempdat[,c('PhotoID', 'Resid1', 'Resid2')]
      tempdat$PhotoID <- as.factor(tempdat$PhotoID)
      #tempdat <- data.frame(Resid1 = temp1$Resid, Resid2 = temp2$Resid,
      #PhotoID = paste(temp1$Cow.ID, temp1$Side, temp1$Day, sep = '_'))
      
      #temp <-  summary(mix_out_2)
      #tempdat$Resid_2 <- temp$residuals
      
      cor.out <- statsBy(tempdat, group = 'PhotoID')

      
      add_day = cor.out$etabg[1] * cor.out$etabg[2] * cor.out$rbg[2]
      add_rep = cor.out$etawg[1] * cor.out$etawg[2] * cor.out$rwg[2]
      
      temp <- data.frame(Biom1 = names(dat)[i], Biom2 = names(dat)[j], Cor_Overall = cor(tempdat$Resid1, tempdat$Resid2), R_Overall = cor(tempdat$Resid1, tempdat$Resid2)^2, Cor_Day = cor.out$rbg[2],  R_Day = cor.out$rbg[2]^2, P_Day = cor.out$pbg[2], Add_Day = add_day, Cor_Rep = cor.out$rwg[2], R_Rep = cor.out$rwg[2]^2, P_Rep = cor.out$pwg[2], Add_Rep = add_rep)
      cordat_geom_resid <- rbind(cordat_geom_resid, temp)
      
    }
    
  } 
}

cordat_geom_resid <- cordat_geom_resid[-1, ]
write.csv(cordat_geom_resid, 'Data/Results/ErrCor/ErrCor_Geom_Forehead.csv')
#  cordat_geom_resid <- read.csv('../ManuscriptSups/ErrCor/ErrCor_Geom_Forehead.csv', stringsAsFactors = F)


jpeg("Visualizations/ErrCor/ErrCor_Geom_Forehead.jpeg", width = 9, height = 6, units = 'in', res = 600)
ggplot(cordat_geom_resid, aes(x = Cor_Overall)) + 
  geom_histogram(aes(y = ..density.., fill='#7997FF'), col=I("black"))  + 
  geom_line(aes(x = Add_Day, alpha=I(.8), y = 0.43*..density.., col = "gold"), stat = 'density', size = 2)+ 
  geom_line(aes(x = Add_Rep, alpha=I(.8), y = 0.43*..density.., col = "darkolivegreen2"), stat = 'density', size = 2) +
  ggtitle('Correlation in Error Estimates for Projective Biometrics: Forehead & Jaw') +
  xlab('Correlation') +
  ylab('Density') + 
  xlim(-1,1) +
  ylim(0, 4.5)+
  scale_colour_manual(name = 'Density Lines', values = c('gold' = 'gold', 'darkolivegreen2'='darkolivegreen2'), labels = c( 'Within-Photo\nAdditive R','Between-Photo\nAdditive R'))+
  scale_fill_identity(name = 'Histogram', guide = 'legend', labels = c('Overall R'))
dev.off()

corplot_geom_resid_forhead <- ggplot(cordat_geom_resid, aes(x = Cor_Overall)) + 
  geom_histogram(aes(y = ..density.., fill='#7997FF'), col=I("black"))  + 
  geom_line(aes(x = Add_Day, alpha=I(.8), y = 0.43*..density.., col = "gold"), stat = 'density', size = 2)+ 
  geom_line(aes(x = Add_Rep, alpha=I(.8), y = 0.43*..density.., col = "darkolivegreen2"), stat = 'density', size = 2) +
  ggtitle('Correlation in Error Estimates for Projective Biometrics: Forehead & Jaw') +
  xlab('Correlation') +
  ylab('Density') + 
  xlim(-1,1) +
  ylim(0, 4.5)+
  scale_colour_manual(name = 'Density Lines', values = c('gold' = 'gold', 'darkolivegreen2'='darkolivegreen2'), labels = c( 'Within-Photo\nAdditive R','Between-Photo\nAdditive R'))+
  scale_fill_identity(name = 'Histogram', guide = 'legend', labels = c('Overall R'))

corplot_geom_resid_forhead 


jpeg("Visualizations/ErrCor/ErrCor_Overall_Geom_Forehead.jpeg", width = 8, height = 6, units = 'in', res = 600)
qplot(cordat_geom_resid$Cor_Overall, geom="histogram",  main = 'Overall Error Correlation Between Projective Biometrics: Forehead & Jaw', col=I("black"), fill=I("blue"), alpha=I(.5), xlim = c(-1,1), xlab = 'R') #+ xlab(expression(R^{2})) # expression(paste('R^',2, sep = ''))
dev.off()
qplot(cordat_geom_resid$Cor_Overall, geom="histogram",  main = 'Overall Error Correlation Between Projective Biometrics: Forehead & Jaw', col=I("black"), fill=I("blue"), alpha=I(.5), xlim = c(-1,1), xlab = 'R')

mean(cordat_geom_resid$R_Overall)

jpeg("Visualizations/ErrCor/ErrCor_BetweenPhoto_Geom_Forehead.jpeg", width = 8, height = 6, units = 'in', res = 600)
qplot(cordat_geom_resid$Cor_Day, geom="histogram",  main = 'Between-Photo Error Correlation Between Projective Biometrics: Forehead & Jaw', col=I("black"), fill=I("blue"), alpha=I(.5), xlim = c(-1,1), xlab = 'R') #+ xlab(expression(R^{2})) # expression(paste('R^',2, sep = ''))
dev.off()
qplot(cordat_geom_resid$Cor_Day, geom="histogram",  main = 'Between-Photo Error Correlation Between Projective Biometrics: Forehead & Jaw', col=I("black"), fill=I("blue"), alpha=I(.5), xlim = c(-1,1), xlab = 'R')

mean(cordat_geom_resid$R_Day)

jpeg("Visualizations/ErrCor/ErrCor_WithinPhoto_Geom_Forehead.jpeg", width = 8, height = 6, units = 'in', res = 600)
qplot(cordat_geom_resid$Cor_Rep, geom="histogram",  main = 'Within-Photo Error Correlation Between Projective Biometrics: Forehead & Jaw', col=I("black"), fill=I("blue"), alpha=I(.5), xlim = c(-1,1), xlab = 'R') #+ xlab(expression(R^{2})) # expression(paste('R^',2, sep = ''))
dev.off()
qplot(cordat_geom_resid$Cor_Rep, geom="histogram",  main = 'Within-Photo Error Correlation Between Projective Biometrics: Forehead & Jaw', col=I("black"), fill=I("blue"), alpha=I(.5), xlim = c(-1,1), xlab = 'R')

mean(cordat_geom_resid$R_Rep)

```


Normalized length

```{r}


dat <- normdist[complete.cases(normdist), ]
cordat_resid <- data.frame(Biom1 = NA, Biom2 = NA, Cor_Overall = NA, R_Overall = NA, Cor_Day = NA, R_Day = NA, P_Day = NA, Add_Day = NA, Cor_Rep = NA, R_Rep = NA, P_Rep = NA, Add_Rep = NA)


for(i in 6:ncol(dat)){
  for(j in i:ncol(dat)){
    if(i!=j){
      
      temp1 <- dat[,c(1,2,3,4,5,i)]
      names(temp1)[ncol(temp1)] <- 'biometric'
      mix_out_1 <- lmer(biometric ~ 1 +  (1 | Cow.ID/Side),
                        data=temp1)  
      # day nested within side nested within cow
      
      #pred_out <- coef(mix_out_1)$`Side:Cow.ID`
      #preddat <- data.frame(Cow.ID = substr(rownames(pred_out),3,10),
                  # Side = substr(rownames(pred_out),1,1), 
                  # Pred = pred_out$`(Intercept)`)
      #preddat <- data.frame(Cow_Side = rownames(pred_out), 
                  #Pred = pred_out1$`(Intercept)`)
      pred_out <- temp1[,c(1,3)]
      pred_out$Pred <- predict(mix_out_1, 
                         newdata = temp1[,c(1,2,3)], 
                         re.form= ~(1|Cow.ID/Side))
      pred_out <- unique(pred_out)
      pred_out$Cow_Side <- paste(paste(pred_out$Side , 
                                 pred_out$Cow.ID, sep = ':'))
      pred_out <- pred_out[,c('Cow_Side','Pred')]
      temp1$Cow_Side = paste(temp1$Side, temp1$Cow.ID, sep=':')
      temp1 <- merge(temp1, pred_out, by = 'Cow_Side', all.x = T)
      temp1$Resid1 <- temp1$biometric - temp1$Pred
      temp1$ObsID <- paste(temp1$Rep,
                               temp1$Cow.ID, 
                               temp1$Side,
                               temp1$Day,
                               sep = '_')
      
     
      #temp <-  summary(mix_out_1 )
      #tempdat <- data.frame(Cow = dat$Cow.ID, Side = dat$Side,  
                  #Day = dat$Day, Resid_1= temp$residuals)
      
      
      temp2 <- dat[,c(1,2,3,4,5,j)]
      names(temp2)[ncol(temp2)] <- 'biometric'
      mix_out_2 <- lmer(biometric ~ 1 +  (1 | Cow.ID/Side),
                        data=temp2)  
      # day nested within side nested within cow
      
      #pred_out <- coef(mix_out_2)$`Side:Cow.ID`
      #preddat <- data.frame(Cow_Side = rownames(pred_out), 
                  #Pred = pred_out$`(Intercept)`)
      pred_out <- temp2[,c(1,3)]
      pred_out$Pred <- predict(mix_out_2, 
                         newdata = temp2[,c(1,2,3)], 
                         re.form= ~(1|Cow.ID/Side))
      pred_out <- unique(pred_out)
      pred_out$Cow_Side <- paste(paste(pred_out$Side , 
                                 pred_out$Cow.ID, sep = ':'))
      pred_out <- pred_out[,c('Cow_Side','Pred')]
      temp2$Cow_Side = paste(temp2$Side, temp2$Cow.ID, sep=':')
      temp2 <- merge(temp2, pred_out, by = 'Cow_Side', all.x = T)
      temp2$Resid2 <- temp2$biometric - temp2$Pred
      temp2$ObsID <- paste(temp2$Rep,
                               temp2$Cow.ID, 
                               temp2$Side,
                               temp2$Day,
                               sep = '_')
      
      
      tempdat <- merge(temp1, temp2, by = 'ObsID')
      tempdat$PhotoID <- substr(tempdat$ObsID, 3,100)
      tempdat <- tempdat[,c('PhotoID', 'Resid1', 'Resid2')]
      tempdat$PhotoID <- as.factor(tempdat$PhotoID)
      #tempdat <- data.frame(Resid1 = temp1$Resid, Resid2 = temp2$Resid,
      #PhotoID = paste(temp1$Cow.ID, temp1$Side, temp1$Day, sep = '_'))
      
      #temp <-  summary(mix_out_2)
      #tempdat$Resid_2 <- temp$residuals
      
      cor.out <- statsBy(tempdat, group = 'PhotoID')

      
      add_day = cor.out$etabg[1] * cor.out$etabg[2] * cor.out$rbg[2]
      add_rep = cor.out$etawg[1] * cor.out$etawg[2] * cor.out$rwg[2]
      
      temp <- data.frame(Biom1 = names(dat)[i], Biom2 = names(dat)[j], Cor_Overall = cor(tempdat$Resid1, tempdat$Resid2), R_Overall = cor(tempdat$Resid1, tempdat$Resid2)^2, Cor_Day = cor.out$rbg[2],  R_Day = cor.out$rbg[2]^2, P_Day = cor.out$pbg[2], Add_Day = add_day, Cor_Rep = cor.out$rwg[2], R_Rep = cor.out$rwg[2]^2, P_Rep = cor.out$pwg[2], Add_Rep = add_rep)
      cordat_resid <- rbind(cordat_resid, temp)
      
    }
    
  } 
}

cordat_resid <- cordat_resid[-1, ]
write.csv(cordat_resid, 'Data/Results/ErrCor/ErrCor_NormDist_Forehead.csv')
#cordat_resid <- read.csv('../ManuscriptSups/ErrCor/ErrCor_NormDist_Forehead.csv')

jpeg("Visualizations/ErrCor/ErrCor_NormLength_Forehead.jpeg", width = 9, height = 6, units = 'in', res = 600)
ggplot(cordat_resid, aes(x = Cor_Overall)) + 
  geom_histogram(aes(y = ..density.., fill='#FC717F'), col=I("black"))  + 
  geom_line(aes(x = Add_Day, alpha=I(.8), y = 0.25*..density.., col = "gold"), stat = 'density', size = 2)+ 
  geom_line(aes(x = Add_Rep, alpha=I(.8), y = 0.25*..density.., col = "darkolivegreen2"), stat = 'density', size = 2) +
  ggtitle('Correlation in Error Estimates for Normalized Length Biometrics: Forehead & Jaw') +
  xlab('Correlation') +
  ylab('Density') +
  xlim(-1,1) +
  ylim(0,1.55) +
  scale_colour_manual(name = 'Density Lines', values = c('gold' = 'gold', 'darkolivegreen2'='darkolivegreen2'), labels = c( 'Within-Photo\nAdditive R','Between-Photo\nAdditive R'))+
  scale_fill_identity(name = 'Histogram', guide = 'legend', labels = c('Overall R'))
dev.off()

corplot_norm_resid_forhead <- ggplot(cordat_resid, aes(x = Cor_Overall)) + 
  geom_histogram(aes(y = ..density.., fill='#FC717F'), col=I("black"))  + 
  geom_line(aes(x = Add_Day, alpha=I(.8), y = 0.25*..density.., col = "gold"), stat = 'density', size = 2)+ 
  geom_line(aes(x = Add_Rep, alpha=I(.8), y = 0.25*..density.., col = "darkolivegreen2"), stat = 'density', size = 2) +
  ggtitle('Correlation in Error Estimates for Normalized Length Biometrics: Forehead & Jaw') +
  xlab('Correlation') +
  ylab('Density') +
  xlim(-1,1) +
  ylim(0,1.55) +
  scale_colour_manual(name = 'Density Lines', values = c('gold' = 'gold', 'darkolivegreen2'='darkolivegreen2'), labels = c( 'Within-Photo\nAdditive R','Between-Photo\nAdditive R'))+
  scale_fill_identity(name = 'Histogram', guide = 'legend', labels = c('Overall R'))

corplot_norm_resid_forhead


jpeg("Visualizations/ErrCor/ErrCor_Overall_NL_Forehead.jpeg", width = 8, height = 6, units = 'in', res = 600)
qplot(cordat_resid$Cor_Overall, geom="histogram",  main = 'Overall Error Correlation Between Normalized Length Biometrics: Forehead & Jaw', col=I("black"), fill=I("red"), alpha=I(.5), xlim = c(-1,1), xlab = 'R') #+ xlab(expression(R^{2})) # expression(paste('R^',2, sep = ''))
dev.off()
qplot(cordat_resid$Cor_Overall, geom="histogram",  main = 'Overall Error Correlation Between Normalized Length Biometrics: Forehead & Jaw', col=I("black"), fill=I("red"), alpha=I(.5), xlim = c(-1,1), xlab = 'R')

mean(cordat_resid$R_Overall)

jpeg("Visualizations/ErrCor/ErrCor_BetweenPhoto_NL_Forehead.jpeg", width = 8, height = 6, units = 'in', res = 600)
qplot(cordat_resid$Cor_Day, geom="histogram",  main = 'Between-Photo Error Correlation Between Normalized Length Biometrics: Forehead & Jaw', col=I("black"), fill=I("red"), alpha=I(.5), xlim = c(-1,1), xlab = 'R') #+ xlab(expression(R^{2})) # expression(paste('R^',2, sep = ''))
dev.off()
qplot(cordat_resid$Cor_Day, geom="histogram",  main = 'Between-Photo Error Correlation Between Normalized Length Biometrics: Forehead & Jaw', col=I("black"), fill=I("red"), alpha=I(.5), xlim = c(-1,1), xlab = 'R')

mean(cordat_resid$R_Day)

jpeg("Visualizations/ErrCor/ErrCor_WithinPhoto_NL_Forehead.jpeg", width = 8, height = 6, units = 'in', res = 600)
qplot(cordat_resid$Cor_Rep, geom="histogram",  main = 'Within-Photo Error Correlation Between Normalized Length Biometric Error: Forehead & Jaw', col=I("black"), fill=I("red"), alpha=I(.5), xlim = c(-1,1), xlab = 'R') #+ xlab(expression(R^{2})) # expression(paste('R^',2, sep = ''))
dev.off()
qplot(cordat_resid$Cor_Rep, geom="histogram",  main = 'Within-Photo Error Correlation Between Normalized Length Biometric Error: Forehead & Jaw', col=I("black"), fill=I("red"), alpha=I(.5), xlim = c(-1,1), xlab = 'R')

mean(cordat_resid$R_Rep)


```


###Image Attribute Correlations

Projective length

```{r}


library('piecewiseSEM')

# load up and merge image attribute data to biometrics data

imatrib <- read.csv('Data/CSVs/ImageAttributes_R2.csv', header=TRUE)
imatrib <- imatrib[, c(1,2,3,4,26,27,28,29,30,31,32,33,34,35,36,37,38)]  # just keep the indexing info and image attribute metrics

imatrib$PhotoID <- paste(imatrib$Cow.ID, imatrib$Side, imatrib$Day, sep = '_' )
biom$PhotoID <- paste(biom$Cow.ID, biom$Side, biom$Day, sep = '_' )

tempdat <- merge(biom, imatrib, by = 'PhotoID', all.x = T)
tempdat <- tempdat[complete.cases(tempdat),]

errmod_geom <- data.frame(biometric = NA, marginalR = NA, conditionalR = NA, Chisq = NA, Pval = NA, B_FaceAngle = NA, B_FaceAngle2 = NA, B_FrameFaceRatio = NA, B_FrameFaceRatio2 = NA, B_interaction = NA)

# geometric biometrics

for(i in start:done + 1){
  
  temp <- tempdat[,c(1,2,3,4,i)]
  names(temp)[2] <- 'Cow.ID'
  names(temp)[3] <- 'Day'
  names(temp)[4] <- 'Side'
  names(temp)[ncol(temp)] <- 'biometric'
  temp$biometric <- scale(temp$biometric)
  
  temp$OverallFaceAngle <- scale(tempdat$OverallFaceAngle)
  temp$OverallFaceAngle2 <- scale(temp$OverallFaceAngle^2)
  temp$FrameFaceRatio <- scale(tempdat$raw_head2frameratio)
  temp$FrameFaceRatio2 <- scale(temp$FrameFaceRatio^2)
  
  temp <- temp[complete.cases(temp), ]
  
  # fill out statitics
  
  out.all <- data.frame(biometric = names(tempdat)[i], marginalR = NA, conditionalR = NA, Chisq = NA, Pval = NA, B_FaceAngle = NA, B_FaceAngle2 = NA, B_FrameFaceRatio = NA, B_FrameFaceRatio2 = NA, B_interaction = NA)
  
  tempout <- rsquared(lmer(biometric ~ OverallFaceAngle*FrameFaceRatio + OverallFaceAngle2 + FrameFaceRatio2 + (1 | Cow.ID/Side/Day), data=temp))
  out.all$marginalR <- tempout$Marginal 
  out.all$conditionalR <- tempout$Conditional
  
  out.full <- lmer(biometric ~ OverallFaceAngle*FrameFaceRatio + OverallFaceAngle2 + FrameFaceRatio2 + (1 | Cow.ID/Side/Day), data=temp, REML = F)
  out.null <- lmer(biometric ~ 1 + (1 | Cow.ID/Side/Day), data=temp, REML = F)
  tempout <- anova(out.full, out.null)  
  out.all$Chisq <- tempout$Chisq[2]
  out.all$Pval <- tempout$`Pr(>Chisq)`[2]
  
  tempout <- summary(lmer(biometric ~ OverallFaceAngle*FrameFaceRatio + OverallFaceAngle2 + FrameFaceRatio2 + (1 | Cow.ID/Side/Day), data=temp))
  #tempout$coefficients
  out.all$B_FaceAngle <- tempout$coefficients[2,1]
  out.all$B_FaceAngle2 <- tempout$coefficients[4,1]
  out.all$B_FrameFaceRatio <- tempout$coefficients[3,1]
  out.all$B_FrameFaceRatio2 <- tempout$coefficients[5,1]
  out.all$B_interaction <- tempout$coefficients[6,1]
  
  errmod_geom <- rbind(errmod_geom, out.all)
  
}

errmod_geom <- errmod_geom[-1,]
errmod_geom_forhead <- errmod_geom 


jpeg("Visualizations/ErrorMod/ErrMod_Geom_Forehead.jpeg", width = 8, height = 5, units = 'in', res = 600)
qplot(errmod_geom$marginalR, geom="histogram",   main = 'Proportion of Variance in Projective Biometrics from Image Attributes: Forehead', col=I("black"), fill=I("blue"), alpha=I(.5), xlim = c(-0.05,1)) + xlab(expression(R^{2})) # expression(paste('R^',2, sep = ''))
dev.off()
qplot(errmod_geom$marginalR, geom="histogram",   main = 'Proportion of Variance in Projective Biometrics from Image Attributes: Forehead', col=I("black"), fill=I("blue"), alpha=I(.5), xlim = c(-0.05,1)) + xlab(expression(R^{2}))

write.csv(errmod_geom, "Data/Results/ErrorMod/ErrMod_Geom_Forehead.csv")


```

Normalized length

```{r}


normdist$Day <- paste('D',normdist$Day, sep = '')
normdist$Side  <- as.character(normdist$Side)
normdist$Side <- substring(normdist$Side,2,2)

normdist$PhotoID <- paste(normdist$Cow.ID, normdist$Side, normdist$Day, sep = '_' )
normdist$Day <- as.factor(normdist$Day)
normdist$Side <- as.factor(normdist$Side)
normdist$Cow.ID <- as.factor(normdist$Cow.ID)

tempdat <- merge(normdist, imatrib, by = 'PhotoID', all.x = T)
tempdat <- tempdat[complete.cases(tempdat), ]

errmod_norm <- data.frame(biometric = NA, marginalR = NA, conditionalR = NA, Chisq = NA, Pval = NA, B_FaceAngle = NA, B_FaceAngle2 = NA, B_FrameFaceRatio = NA, B_FrameFaceRatio2 = NA, B_interaction = NA)

for(i in 7:which(names(tempdat) == 'MxP')){
  
  temp <- tempdat[,c(1,2,3,4,i)]
  names(temp)[2] <- 'Cow.ID'
  names(temp)[3] <- 'Day'
  names(temp)[4] <- 'Side'
  names(temp)[ncol(temp)] <- 'biometric'
  temp$biometric <- scale(temp$biometric)
  
  temp$OverallFaceAngle <- scale(tempdat$OverallFaceAngle)
  temp$OverallFaceAngle2 <- scale(temp$OverallFaceAngle^2)
  temp$FrameFaceRatio <- scale(tempdat$raw_head2frameratio)
  temp$FrameFaceRatio2 <- scale(temp$FrameFaceRatio^2)
  
  temp <- temp[complete.cases(temp), ]
  
  # fill out statitics
  
  out.all <- data.frame(biometric = names(tempdat)[i], marginalR = NA, conditionalR = NA, Chisq = NA, Pval = NA, B_FaceAngle = NA, B_FaceAngle2 = NA, B_FrameFaceRatio = NA, B_FrameFaceRatio2 = NA, B_interaction = NA)
  
  tempout <- rsquared(lmer(biometric ~ OverallFaceAngle*FrameFaceRatio + OverallFaceAngle2 + FrameFaceRatio2 + (1 | Cow.ID/Side/Day), data=temp))
  out.all$marginalR <- tempout$Marginal 
  out.all$conditionalR <- tempout$Conditional
  
  out.full <- lmer(biometric ~ OverallFaceAngle*FrameFaceRatio + OverallFaceAngle2 + FrameFaceRatio2 + (1 | Cow.ID/Side/Day), data=temp, REML = F)
  out.null <- lmer(biometric ~ 1 + (1 | Cow.ID/Side/Day), data=temp, REML = F)
  tempout <- anova(out.full, out.null)  
  out.all$Chisq <- tempout$Chisq[2]
  out.all$Pval <- tempout$`Pr(>Chisq)`[2]
  
  tempout <- summary(lmer(biometric ~ OverallFaceAngle*FrameFaceRatio + OverallFaceAngle2 + FrameFaceRatio2 + (1 | Cow.ID/Side/Day), data=temp))
  #tempout$coefficients
  out.all$B_FaceAngle <- tempout$coefficients[2,1]
  out.all$B_FaceAngle2 <- tempout$coefficients[4,1]
  out.all$B_FrameFaceRatio <- tempout$coefficients[3,1]
  out.all$B_FrameFaceRatio2 <- tempout$coefficients[5,1]
  out.all$B_interaction <- tempout$coefficients[6,1]
  
  errmod_norm <- rbind(errmod_norm, out.all)
  
}

errmod_norm <- errmod_norm[-1,] 
errmod_norm_forhead <- errmod_norm


jpeg("Visualizations/ErrorMod/ErrMod_NL_Forehead.jpeg", width = 8, height = 5, units = 'in', res = 600)
qplot(errmod_norm$marginalR, geom="histogram", main = 'Proportion of Variance in Normalized Length Biometrics from Image Attributes: Forehead',col=I("black"), fill=I("red"), alpha=I(.5), xlim = c(-0.05,1)) + xlab(expression(R^{2})) # expression(paste('R^',2, sep = ''))
dev.off()
qplot(errmod_norm$marginalR, geom="histogram", main = 'Proportion of Variance in Normalized Length Biometrics from Image Attributes: Forehead',col=I("black"), fill=I("red"), alpha=I(.5), xlim = c(-0.05,1)) + xlab(expression(R^{2}))

write.csv(errmod_norm, "Data/Results/ErrorMod/ErrMod_Norm_Forehead.csv")

```


### HMFA Analysis

Projective Biometrics

```{r}

library('FactoMineR')

bioms <- biom[,start:done]
bioms <- as.data.frame(apply(bioms, 2, scale))


biom_long <- cbind( 
  subset(bioms, biom$Side=='R' & biom$Day=='D1' & biom$Rep==1),
  subset(bioms, biom$Side=='R' & biom$Day=='D1' & biom$Rep==2),
  subset(bioms, biom$Side=='R' & biom$Day=='D2' & biom$Rep==1),
  subset(bioms, biom$Side=='R' & biom$Day=='D2' & biom$Rep==2),
  subset(bioms, biom$Side=='R' & biom$Day=='D3' & biom$Rep==1),
  subset(bioms, biom$Side=='R' & biom$Day=='D3' & biom$Rep==2),
  
  subset(bioms, biom$Side=='L' & biom$Day=='D1' & biom$Rep==1),
  subset(bioms, biom$Side=='L' & biom$Day=='D1' & biom$Rep==2),
  subset(bioms, biom$Side=='L' & biom$Day=='D2' & biom$Rep==1),
  subset(bioms, biom$Side=='L' & biom$Day=='D2' & biom$Rep==2),
  subset(bioms, biom$Side=='L' & biom$Day=='D3' & biom$Rep==1),
  subset(bioms, biom$Side=='L' & biom$Day=='D3' & biom$Rep==2)

)

hlist = list(rep(length(start:done), 2*3*2), 
             rep(2, 2*3 ), 
             rep(3,2))

hmfa.out <- HMFA(biom_long, 
                 H = hlist, 
                 type = rep('s',2*3*2),
                 ncp = length(start:done),
                 name.group = list(rep(c('R1','R2'), 6),
                                   rep(c('D1','D2','D3'), 2),
                                   c('R','L')),
                 graph = F
              
                 )

hmfa.pb.forehead <- hmfa.out

# Scree Plot

# qplot(1:length(hmfa.out$eig[,1]), hmfa.out$eig[,1], 
#       ylab = 'Eigen Value',
#       xlab = 'Dimension', 
#       main = 'Scree Plot of HMFA for Projective Biometrics: Muzzle')

k_eff <- 42 # length(biom_keepers)

qplot(1:length(hmfa.out$eig[,2]), hmfa.out$eig[,2], 
      ylab = 'Percentage Variance',
      xlab = 'Dimension', 
      main = 'Scree Plot of HMFA for Projective Biometrics: Forehead') + 
  geom_hline(yintercept=100*1/k_eff, linetype="dashed", color = "red")

# Repeatability - Side Level

par.out.lr <- hmfa.out$partial[[3]]
par.out.r <- as.data.frame(par.out.lr[ , , 1])
par.out.r$Cow.ID <- unique(biom$Cow.ID)
par.out.l <- as.data.frame(par.out.lr[ , , 2])
par.out.l$Cow.ID <- unique(biom$Cow.ID)

dat <- rbind(par.out.r, par.out.l)
repOS <- c()

for(i in 1:(ncol(dat)-1)){
  
  rm(temp)
  temp <- data.frame(Cow.ID = as.factor(dat$Cow.ID))
  temp$biometric <- dat[ ,i]
  
  mix_out <- lmer(biometric ~ 1 +  (1 | Cow.ID), data=temp)  # day nested within side nested within cow
  sigma <- as.data.frame(VarCorr(mix_out))
  
  RepeatOneShot <- function(.) {  # repeatability of one-shot biometric
    sigma <- as.data.frame(VarCorr(.))
    cow<- sigma$vcov[1]
    err<- sigma$vcov[2]
    return(sum(cow)/sum(cow,err))
  }
  repOS[i] <- RepeatOneShot(mix_out)
  
}

repPCA_PB_Forehead <- repOS 

qplot(repOS, geom="histogram",  main = 'Repeatability of HMFA Scores from Projective Biometrics: Forehead', col=I("black"), fill=I("blue"), alpha=I(.5),  xlim = c(-0.1,1.1),xlab = 'R') 


# Group Level Cannonical Correlation

plot(hmfa.out, axes = c(5,4), choix = 'group')

```


Normalized Length

```{r}

library('FactoMineR')

if(is.factor(normdist$Side)){
  temp <- as.numeric(normdist$Side)
  normdist$Side <- ifelse(temp == 1, 'L', 'R')
}

normdists <- normdist[,6:(ncol(normdist)-1)]
normdists <- as.data.frame(apply(normdists, 2, scale))


normdist_long <- cbind( 
  subset(normdists, normdist$Side=='R' & normdist$Day=='D1' & normdist$Rep==1),
  subset(normdists, normdist$Side=='R' & normdist$Day=='D1' & normdist$Rep==2),
  subset(normdists, normdist$Side=='R' & normdist$Day=='D2' & normdist$Rep==1),
  subset(normdists, normdist$Side=='R' & normdist$Day=='D2' & normdist$Rep==2),
  subset(normdists, normdist$Side=='R' & normdist$Day=='D3' & normdist$Rep==1),
  subset(normdists, normdist$Side=='R' & normdist$Day=='D3' & normdist$Rep==2),
  
  subset(normdists, normdist$Side=='L' & normdist$Day=='D1' & normdist$Rep==1),
  subset(normdists, normdist$Side=='L' & normdist$Day=='D1' & normdist$Rep==2),
  subset(normdists, normdist$Side=='L' & normdist$Day=='D2' & normdist$Rep==1),
  subset(normdists, normdist$Side=='L' & normdist$Day=='D2' & normdist$Rep==2),
  subset(normdists, normdist$Side=='L' & normdist$Day=='D3' & normdist$Rep==1),
  subset(normdists, normdist$Side=='L' & normdist$Day=='D3' & normdist$Rep==2)

)

hlist = list(rep(ncol(normdists), 2*3*2), 
             rep(2, 2*3 ), 
             rep(3,2))

hmfa.out <- HMFA(normdist_long, 
                 H = hlist, 
                 type = rep('s',2*3*2),
                 ncp = length(6:ncol(normdist)),
                 name.group = list(rep(c('R1','R2'), 6),
                                   rep(c('D1','D2','D3'), 2),
                                   c('R','L')),
                 graph = F
              
                 )

hmfa.nl.forehead <- hmfa.out

# Scree Plot

# qplot(1:length(hmfa.out$eig[,1]), hmfa.out$eig[,1], 
#       ylab = 'Eigen Value',
#       xlab = 'Dimension', 
#       main = 'Scree Plot of HMFA for Projective Biometrics: Muzzle')

qplot(1:length(hmfa.out$eig[,2]), hmfa.out$eig[,2], 
      ylab = 'Percentage Variance',
      xlab = 'Dimension', 
      main = 'Scree Plot of HMFA for Normalized Length Biometrics: Forehead') + 
  geom_hline(yintercept=100*1/length(6:ncol(normdist)),
             linetype="dashed", color = "red")

# Repeatability - Side Level

par.out.lr <- hmfa.out$partial[[3]]
par.out.r <- as.data.frame(par.out.lr[ , , 1])
par.out.r$Cow.ID <- unique(biom$Cow.ID)
par.out.l <- as.data.frame(par.out.lr[ , , 2])
par.out.l$Cow.ID <- unique(biom$Cow.ID)

dat <- rbind(par.out.r, par.out.l)
repOS <- c()

for(i in 1:(ncol(dat)-1)){
  
  rm(temp)
  temp <- data.frame(Cow.ID = as.factor(dat$Cow.ID))
  temp$biometric <- dat[ ,i]
  
  mix_out <- lmer(biometric ~ 1 +  (1 | Cow.ID), data=temp)  # day nested within side nested within cow
  sigma <- as.data.frame(VarCorr(mix_out))
  
  RepeatOneShot <- function(.) {  # repeatability of one-shot biometric
    sigma <- as.data.frame(VarCorr(.))
    cow<- sigma$vcov[1]
    err<- sigma$vcov[2]
    return(sum(cow)/sum(cow,err))
  }
  repOS[i] <- RepeatOneShot(mix_out)
  
}

repPCA_NL_Forehead <- repOS 

qplot(repOS, geom="histogram",  main = 'Repeatability of HMFA Scores from Normalized Length Biometrics: Forehead', col=I("black"), fill=I("red"), alpha=I(.5),  xlim = c(-0.1,1.1),xlab = 'R') 


# Group Level Cannonical Correlation

plot(hmfa.out, axes = c(1,2), choix = 'group')

```

### Cannonical Correlation between Observed to Error Biometrics


Projective Biometric

```{r}

# Get residual values

dat <- cbind(biom[,1:5], biom[,start:done])
rownames(dat) <- paste(biom$Rep, biom$Cow.ID, biom$Side, biom$Day,sep = '_')

errordat <- dat[,1:5]

for(i in 6:ncol(dat)){
  
  temp1 <- dat[,c(1,2,3,4,5,i)]
  names(temp1)[ncol(temp1)] <- 'biometric'
  mix_out_1 <- lmer(biometric ~ 1 +  (1 | Cow.ID/Side),
                    data=temp1)
  
  pred_out <- temp1[,c(1,3)]
  pred_out$Pred <- predict(mix_out_1, 
                           newdata = temp1[,c(1,2,3)], 
                           re.form= ~(1|Cow.ID/Side),
                           allow.new.levels = TRUE)
  
  pred_out$Pred[is.na(temp1$biometric)] <- NA
  pred_out$Resid <- temp1$biometric
  errordat[,i] <- temp1$biometric - pred_out$Pred
  names(errordat)[i] <- names(dat)[i]

}

# HMFA on Error Terms

errordats <- as.data.frame(apply(errordat[,6:ncol(errordat)], 2, scale))

error_long <- cbind( 
  subset(errordats, errordat$Side=='R' & errordat$Day=='D1' & errordat$Rep==1),
  subset(errordats, errordat$Side=='R' & errordat$Day=='D1' & errordat$Rep==2),
  subset(errordats, errordat$Side=='R' & errordat$Day=='D2' & errordat$Rep==1),
  subset(errordats, errordat$Side=='R' & errordat$Day=='D2' & errordat$Rep==2),
  subset(errordats, errordat$Side=='R' & errordat$Day=='D3' & errordat$Rep==1),
  subset(errordats, errordat$Side=='R' & errordat$Day=='D3' & errordat$Rep==2),
  
  subset(errordats, errordat$Side=='L' & errordat$Day=='D1' & errordat$Rep==1),
  subset(errordats, errordat$Side=='L' & errordat$Day=='D1' & errordat$Rep==2),
  subset(errordats, errordat$Side=='L' & errordat$Day=='D2' & errordat$Rep==1),
  subset(errordats, errordat$Side=='L' & errordat$Day=='D2' & errordat$Rep==2),
  subset(errordats, errordat$Side=='L' & errordat$Day=='D3' & errordat$Rep==1),
  subset(errordats, errordat$Side=='L' & errordat$Day=='D3' & errordat$Rep==2)

)

hlist = list(rep(length(start:done), 2*3*2), 
             rep(2, 2*3 ), 
             rep(3,2))

hmfa.out <- HMFA(error_long, 
                 H = hlist, 
                 type = rep('s',2*3*2),
                 ncp = length(start:done),
                 name.group = list(rep(c('R1','R2'), 6),
                                   rep(c('D1','D2','D3'), 2),
                                   c('R','L')),
                 graph = F
              
                 )

hmfa.err.pb.forehead <- hmfa.out

qplot(1:length(hmfa.out$eig[,2]), hmfa.out$eig[,2], 
      ylab = 'Percentage Variance',
      xlab = 'Dimension', 
      main = 'Scree Plot of HMFA for Projective Biometric Errors: Forehead') + 
  geom_hline(yintercept=5,
             linetype="dashed", color = "red") 
  


# Cannonical correlation Analysis

basis.error <- hmfa.out$quanti.var$coord
basis.obs <- hmfa.pb.forehead$quanti.var$coord
ccout <- c()

k <- sum(hmfa.pb.forehead$eig[,2] > 1/k_eff*100)
p <- sum(hmfa.err.pb.forehead$eig[,2] > 5)

for(i in 1:ncol(basis.obs)){
  
  temp <- cancor(basis.error[,1:p], basis.obs[, i])
  ccout[i] <- temp$cor
  
}

ccout.pb.forehead <- ccout
ccout

HMFA_PB_forehead <- data.frame(EigPerVar = hmfa.pb.forehead$eig[1:ncol(basis.obs),2],
                          Repeat = repPCA_PB_Forehead,
                          ErrorCor = ccout.pb.forehead )
library("viridis")
hmfa_geom_forhead <- ggplot(HMFA_PB_forehead, aes(x = EigPerVar, y = Repeat, colour = ErrorCor)) +
  geom_point(size = 3) +
  scale_color_viridis(limits = c(0, 1)) +
  lims(y = c(0,1)) +
  ggtitle('Performance of HMFA Scores from Projective Biometrics: Forehead') +
  ylab('Repeatability of PCA Score') + 
  xlab('Percentage of Variance Explained by PCA Dimension') +
  labs(colour = 'Correlation\nto Error PCA') 
hmfa_geom_forhead 

ggplot(HMFA_PB_forehead, aes(x = Repeat, y = ErrorCor, colour = EigPerVar)) +
  geom_point(size = 3) +
  scale_color_viridis(limits = c(0, 15)) +
  #scale_color_viridis() +
  lims(x = c(0,1), y = c(0,1)) +
  ggtitle('Performance of HMFA Scores from Projective Biometrics: Forehead')  +
  ylab('Correlation to Error PCA Basis') + 
  xlab('Repeatability of PCA Score') +
  labs(colour = 'Dimension\n% Variance')


jpeg("Visualizations/HMFA/HMFA_PB_Forehead.jpeg", width = 8, height = 5, units = 'in', res = 600)
  ggplot(HMFA_PB_forehead, aes(x = EigPerVar, y = Repeat, colour = ErrorCor)) +
  geom_point(size = 3) +
  scale_color_viridis(limits = c(0, 1)) +
  lims(y = c(0,1)) +
  ggtitle('Performance of HMFA Scores from Projective Biometrics: Forehead') +
  ylab('Repeatability of PCA Score') + 
  xlab('Percentage of Variance Explained by PCA Dimension') +
  labs(colour = 'Correlation\nto Error PCA') 
dev.off()


```


Normalized Length

```{r}

# Get residual values

dat <- cbind(normdist[,1:5], normdists)
rownames(dat) <- paste(normdist$Rep, 
                       normdist$Cow.ID, 
                       normdist$Side, 
                       normdist$Day,sep = '_')

errordat <- dat[,1:5]

for(i in 6:ncol(dat)){
  
  temp1 <- dat[,c(1,2,3,4,5,i)]
  names(temp1)[ncol(temp1)] <- 'biometric'
  mix_out_1 <- lmer(biometric ~ 1 +  (1 | Cow.ID/Side),
                    data=temp1)
  
  pred_out <- temp1[,c(1,3)]
  pred_out$Pred <- predict(mix_out_1, 
                           newdata = temp1[,c(1,2,3)], 
                           re.form= ~(1|Cow.ID/Side),
                           allow.new.levels = TRUE)
  
  pred_out$Pred[is.na(temp1$biometric)] <- NA
  pred_out$Resid <- temp1$biometric
  errordat[,i] <- temp1$biometric - pred_out$Pred
  names(errordat)[i] <- names(dat)[i]

}

# HMFA on Error Terms

errordats <- as.data.frame(apply(errordat[,6:ncol(errordat)], 2, scale))

error_long <- cbind( 
  subset(errordats, errordat$Side=='R' & errordat$Day=='D1' & errordat$Rep==1),
  subset(errordats, errordat$Side=='R' & errordat$Day=='D1' & errordat$Rep==2),
  subset(errordats, errordat$Side=='R' & errordat$Day=='D2' & errordat$Rep==1),
  subset(errordats, errordat$Side=='R' & errordat$Day=='D2' & errordat$Rep==2),
  subset(errordats, errordat$Side=='R' & errordat$Day=='D3' & errordat$Rep==1),
  subset(errordats, errordat$Side=='R' & errordat$Day=='D3' & errordat$Rep==2),
  
  subset(errordats, errordat$Side=='L' & errordat$Day=='D1' & errordat$Rep==1),
  subset(errordats, errordat$Side=='L' & errordat$Day=='D1' & errordat$Rep==2),
  subset(errordats, errordat$Side=='L' & errordat$Day=='D2' & errordat$Rep==1),
  subset(errordats, errordat$Side=='L' & errordat$Day=='D2' & errordat$Rep==2),
  subset(errordats, errordat$Side=='L' & errordat$Day=='D3' & errordat$Rep==1),
  subset(errordats, errordat$Side=='L' & errordat$Day=='D3' & errordat$Rep==2)

)

hlist = list(rep(ncol(normdists), 2*3*2), 
             rep(2, 2*3 ), 
             rep(3,2))

hmfa.out <- HMFA(error_long, 
                 H = hlist, 
                 type = rep('s',2*3*2),
                 ncp = length(start:done),
                 name.group = list(rep(c('R1','R2'), 6),
                                   rep(c('D1','D2','D3'), 2),
                                   c('R','L')),
                 graph = F
              
                 )

hmfa.err.nl.forehead <- hmfa.out

qplot(1:length(hmfa.out$eig[,2]), hmfa.out$eig[,2], 
      ylab = 'Percentage Variance',
      xlab = 'Dimension', 
      main = 'Scree Plot of HMFA for Normalized Length Biometric Errors: Forehead') + 
  geom_hline(yintercept=5, linetype="dashed", color = "red") 
  


# Cannonical correlation Analysis

basis.error <- hmfa.out$quanti.var$coord
basis.obs <- hmfa.nl.forehead$quanti.var$coord
ccout <- c()

k <- sum(hmfa.nl.forehead$eig[,2] > 1/length(6:ncol(normdist))*100)
p <- sum(hmfa.err.nl.forehead$eig[,2] > 5)

for(i in 1:ncol(basis.obs)){
  
  temp <- cancor(basis.error[,1:p], basis.obs[, i])
  ccout[i] <- temp$cor
  
}

ccout.nl.forehead <- ccout
ccout


HMFA_NL_Forehead <- data.frame(EigPerVar = hmfa.nl.forehead$eig[1:ncol(basis.obs),2],
                          Repeat = repPCA_NL_Forehead,
                          ErrorCor = ccout.nl.forehead)
library("viridis")
hmfa_nl_forhead <- ggplot(HMFA_NL_Forehead, aes(x = EigPerVar, y = Repeat, colour = ErrorCor)) +
  geom_point(size = 3) +
  scale_color_viridis(limits = c(0, 1)) +
  lims(y = c(0,1)) +
  ggtitle('Performance of HMFA Scores from Normalized Length Biometrics: Forehead') +
  ylab('Repeatability of PCA Score') + 
  xlab('Percentage of Variance Explained by PCA Dimension') +
  labs(colour = 'Correlation\nto Error PCA') 


ggplot(HMFA_NL_Forehead, aes(x = Repeat, y = ErrorCor, colour = EigPerVar)) +
  geom_point(size = 3) +
  scale_color_viridis(limits = c(0, 15)) +
  #scale_color_viridis() +
  lims(x = c(0,1), y = c(0,1)) +
  ggtitle('Performance of HMFA Scores from Normalized Length Biometrics: Forehead') +
  ylab('Correlation to Error PCA Basis') + 
  xlab('Repeatability of PCA Score') +
  labs(colour = 'Dimension\n% Variance')


jpeg("Visualizations/HMFA/HMFA_NL_Forehead.jpeg", width = 8, height = 5, units = 'in', res = 600)
  ggplot(HMFA_NL_Forehead, aes(x = EigPerVar, y = Repeat, colour = ErrorCor)) +
  geom_point(size = 3) +
  scale_color_viridis(limits = c(0, 1)) +
  lims(y = c(0,1)) +
  ggtitle('Performance of HMFA Scores from Normalized Length Biometrics: Forehead') +
  ylab('Repeatability of PCA Score') + 
  xlab('Percentage of Variance Explained by PCA Dimension') +
  labs(colour = 'Correlation\nto Error PCA') 
dev.off()

```


### Bias Correction

Projective Biometrics

```{r}

# calculate residual error matrix - annotation rep

dat <- cbind(biom[,1:5], bioms)
rownames(dat) <- paste(paste('Cow',biom$Cow.ID,sep=''), 
                       biom$Side, 
                       biom$Day, 
                       biom$Rep,
                       #paste('An',biom$Rep,sep=''), 
                       sep = '_')

errordat <- dat[,1:5]

for(i in 6:ncol(dat)){
  
  temp1 <- dat[,c(1,2,3,4,5,i)]
  names(temp1)[ncol(temp1)] <- 'biometric'
  mix_out_1 <- lmer(biometric ~ 1 +  (1 | Cow.ID/Side/Day),
                    data=temp1)
  
  pred_out <- temp1
  pred_out$Pred <- predict(mix_out_1, 
                           newdata = temp1[,c(1,2,3)], 
                           re.form= ~(1|Cow.ID/Side/Day),
                           allow.new.levels = TRUE)
  
  pred_out$Resid <- temp1$biometric - pred_out$Pred
  errordat[,i] <- pred_out$Resid
  names(errordat)[i] <- names(dat)[i]

}

 
# encode annotation error

biascode <- errordat[,c(1,3,2,5)]

library('LIT')

mycolors <- list(Side = c(R = 'tomato',
                          L = 'darkolivegreen1'),
                 Rep = c('1' = 'cornflowerblue',
                         '2' = 'gold'),
                 Day = c('D1' = 'mediumpurple1',
                         'D2' = 'steelblue1',
                         'D3' = 'olivedrab1')
)

tempdat <- scale(as.matrix(errordat[complete.cases(errordat),6:ncol(errordat)]))
set.seed(61916)
tempdat[abs(tempdat)>10] = NA
dmplotout_anno <- dmplotGrid(tempdat,
                         n_rowclusters = 5:8,
                         n_colclusters = 2:5,
                         annotation_row = dat[,c('Side','Day','Rep')],
                         annotation_colors = mycolors,
                         filename = "Visualizations/DataMechanics/Forehead/Geom/Annotation/ErrorEncoding_Annotation",
                         imheight = 15,
                         imwidth = 15,
                         fontsize_row = 2,
                         fontsize_col = 3,
                         show_rownames = F
                         )


mydmplot <- dmplotout_anno$nrow_5_ncol_5
biascode <- merge(biascode, mydmplot$rowclust, by = 0)
names(biascode)[ncol(biascode)] <- 'BiasAnno'
biascode$BiasAnno <- as.factor(biascode$BiasAnno)
rownames(biascode) <- biascode$Row.names
biascode <- biascode[,-which(names(biascode) == 'Row.names')]

# for(i in 1:max(mydmplot$colclust)){
#   
#   codetemp <- encodePlot(tempdat[,mydmplot$colclust == i],
#                          distrow = dist(tempdat[,mydmplot$colclust == i]),
#                          distcol = dist(t(tempdat[,mydmplot$colclust == i])),
#                          n_rowclusters = max(mydmplot$rowclust),
#                          showplot = F
#                          )
#   
#   biascode <- merge(biascode, codetemp[[1]]$rowclust, by = 0)
#   names(biascode)[ncol(biascode)] <- paste('BiasAnno', i, sep='')
#   rownames(biascode) <- biascode$Row.names
#   biascode <- biascode[,-which(names(biascode) == 'Row.names')]
#   
# }

# calculate residual error matrix - image (day) rep

dat <- merge(biascode, dat[,6:ncol(dat)], by = 0)
rownames(dat) <- dat$Row.names
dat <- dat[,-which(names(dat)=='Row.names')]

errordat <- dat[,1:4]


for(i in which(names(dat) %in% names(bioms))){
  
  temp1 <- dat[,c(which(!names(dat) %in% names(bioms)),i)]
  names(temp1)[ncol(temp1)] <- 'biometric'
  
  myfunc <- 'biometric ~ '
  for(j in which(!names(temp1) %in% c('Cow.ID', 'Side', 'Day','Rep', 'biometric')) ){
    myfunc <- paste(myfunc, names(temp1)[j], '+')
  }
  myfunc <- paste(myfunc, '(1 | Cow.ID/Side)')
  
  mix_out_1 <- lmer(myfunc, #biometric ~ 1 +  (1 | Cow.ID/Side/Day),
                    data=temp1)
  
  pred_out <- temp1
  pred_out$Pred <- predict(mix_out_1, 
                           newdata = temp1[,-which(names(temp1) == 'biometric')], 
                           re.form= ~(1|Cow.ID/Side),
                           allow.new.levels = TRUE)
  
  pred_out$Resid <- temp1$biometric - pred_out$Pred
  errordat[,ncol(errordat)+1] <- pred_out$Resid
  names(errordat)[ncol(errordat)] <- names(dat)[i]

}


# encode image replicate (day) error


tempdat <- scale(as.matrix(errordat[complete.cases(errordat), 5:ncol(errordat)]))
set.seed(61916)
tempdat[abs(tempdat)>10] <- NA
dmplotout_day <- dmplotGrid(tempdat,
                         n_rowclusters = 5:8,
                         n_colclusters = 2:5,
                         annotation_row = dat[,c('Side','Day','Rep')],
                         annotation_colors = mycolors,
                         filename = "Visualizations/DataMechanics/Forehead/Geom/Image/ErrorEncoding_Image",
                         imheight = 15,
                         imwidth = 15,
                         fontsize_row = 2,
                         fontsize_col = 3,
                         show_rownames = F
                         )

mydmplot <- dmplotout_day$nrow_7_ncol_5
biascode <- merge(biascode, mydmplot$rowclust, by = 0)
names(biascode)[ncol(biascode)] <- 'BiasDay'
biascode$BiasDay <- as.factor(biascode$BiasDay)
rownames(biascode) <- biascode$Row.names
biascode <- biascode[,-which(names(biascode) == 'Row.names')]


# mydmplot <- dmplotout_anno$nrow_6_ncol_5
# for(i in 1:max(mydmplot$colclust)){
#   
#   codetemp <- encodePlot(tempdat[,mydmplot$colclust == i],
#                          distrow = dist(tempdat[,mydmplot$colclust == i]),
#                          distcol = dist(t(tempdat[,mydmplot$colclust == i])),
#                          n_rowclusters = max(mydmplot$rowclust),
#                          showplot = F
#                          )
#   
#   biascode <- merge(biascode, codetemp[[1]]$rowclust, by = 0)
#   names(biascode)[ncol(biascode)] <- paste('BiasImage', i, sep='')
#   rownames(biascode) <- biascode$Row.names
#   biascode <- biascode[,-which(names(biascode) == 'Row.names')]
#   
# }


# Recalculate repeatability with bias correction term

set.seed(61916)
dat <- merge(biascode, dat[,which(names(dat) %in% names(bioms))], by = 0)
rownames(dat) <- dat$Row.names
dat <- dat[,-which(names(dat)=='Row.names')]

var_cow<- c()
var_side <- c()
var_day <- c()
var_rep <- c()

err_day <- c()
err_day_low <- c()
err_day_high <- c()

err_rep <- c()
err_rep_low <- c()
err_rep_high <- c()

repeat_os <- c()
repeat_os_low <- c()
repeat_os_high <- c()

repeat_rep <- c()
repeat_rep_low <- c()
repeat_rep_high <- c()

marginalout <- c()
conditionalout <- c()

myfunc <- 'biometric ~ '
for(j in which(!names(biascode) %in% c('Cow.ID', 'Side', 'Day','Rep', 'biometric')) ){
  myfunc <- paste(myfunc, names(biascode)[j], '+')
}
myfunc <- paste(myfunc, '(1 | Cow.ID/Side/Day)')
Bsim = 100

for (i in which(names(dat) %in% names(bioms))){  
  rm(temp)
  rm(temp2)
  temp <- dat[,which(names(dat) %in% names(biascode))]
  temp$Cow.ID <- as.factor(temp$Cow.ID)
  #names(temp) <- 'Cow.ID'
  #temp$Day <- dat$Day
  #temp$Side <- dat$Side
  temp$biometric<-dat[,i]
  
  mix_out <-lmer(#biometric ~ 1 +  (1 | Cow.ID/Side/Day), 
                myfunc,
                data=temp)  # day nested within side nested within cow
  sigma <- as.data.frame(VarCorr(mix_out))
  
  var_cow[i] <- sigma$vcov[3] 
  var_side[i]<- sigma$vcov[2]
  var_day[i]<- sigma$vcov[1]
  var_rep[i]<- sigma$vcov[4]
  
  rsout <- piecewiseSEM::rsquared(mix_out)
  marginalout[i] <- rsout$Marginal
  conditionalout[i] <- rsout$Conditional
  
  bootday <- bootMer(mix_out,errDay, nsim = Bsim, seed = 12, parallel = "multicore")
  err_day[i] <- bootday$t0
  temp2 <-boot::boot.ci(bootday, index=1, type= "basic")
  err_day_low[i] <- temp2$basic[4]
  err_day_high[i] <- temp2$basic[5]

  bootrep <- bootMer(mix_out,errRep, nsim = Bsim, seed = 12, parallel = "multicore")
  err_rep[i] <- bootrep$t0
  temp2 <-boot::boot.ci(bootrep, index=1, type="basic")
  err_rep_low[i] <- temp2$basic[4]
  err_rep_high[i] <- temp2$basic[5]

    RepeatOneShot <- function(.) {  # repeatability of one-shot biometric
    sigma <- as.data.frame(VarCorr(.))
    cow <- sigma$vcov[3]
    side<- sigma$vcov[2]
    day<- sigma$vcov[1]
    rep<- sigma$vcov[4]
    #fixedr <- rsquared(.)$Conditional # proportion tss marginal (fixed effects)
    #tss <- rep/(1-fixedr) #sum(cow,side,day,rep)
    #return(sum(cow,side)/tss)
    return(sum(cow,side)/sum(cow,side,day,rep))
  }

  
  bootros <- bootMer(mix_out,RepeatOneShot, nsim = Bsim, seed = 12, parallel = "multicore")
  repeat_os[i] <- bootros$t0
  temp2 <-boot::boot.ci(bootros, index=1, type="basic")
  repeat_os_low[i] <- temp2$basic[4]
  repeat_os_high[i] <- temp2$basic[5]
  
  RepeatInPhoto <- function(.) {  # repeatability of one-shot biometric
    sigma <- as.data.frame(VarCorr(.))
    cow <- sigma$vcov[3]
    side<- sigma$vcov[2]
    day<- sigma$vcov[1]
    rep<- sigma$vcov[4]
    return(sum(cow,side,day)/sum(cow,side,day,rep))
  }
  
  
  bootros <- bootMer(mix_out,RepeatInPhoto, nsim = Bsim, seed = 12, parallel = "multicore")
  repeat_rep[i] <- bootros$t0
  temp2 <-boot::boot.ci(bootros, index=1, type="basic")
  repeat_rep_low[i] <- temp2$basic[4]
  repeat_rep_high[i] <- temp2$basic[5]
  
}

tempc <- which(names(dat) %in% names(bioms))
ReapData_OneShot_BC <- data.frame(names(dat)[tempc],var_cow[tempc], var_side[tempc], var_day[tempc], var_rep[tempc], err_day_low[tempc], err_day[tempc],err_day_high[tempc], err_rep_low[tempc], err_rep[tempc],err_rep_high[tempc], repeat_rep_low[tempc], repeat_rep[tempc], repeat_rep_high[tempc], repeat_os_low[tempc],repeat_os[tempc],repeat_os_high[tempc],  marginalout[tempc], conditionalout[tempc])
names(ReapData_OneShot_BC) <- c('Biometric', 'Var_Cow', 'Var_Side', 'Var_Day', 'Var_Rep', 'ErrorDay_low', 'ErrorDay','ErrorDay_high','ErrorRep_low', 'ErrorRep','ErrorRep_high','RepeatabilityRep_low', 'RepeatabilityRep', 'RepeatabilityRep_high', 'RepeatabilityOS_low','RepeatabilityOS','RepeatabilityOS_high', 'MarginalRSquared', 'ConditionalRSquared')
# ReapData_OneShot_BC$RepeatabilityRep_low <- repeat_rep_low[tempc]
# ReapData_OneShot_BC$RepeatabilityRep <- repeat_rep[tempc]
# ReapData_OneShot_BC$RepeatabilityRep_high <- repeat_rep_high[tempc]

ReapData_OneShot_Biom_Forehead_BC <- ReapData_OneShot_BC

write.csv(ReapData_OneShot_BC, file = 'Data/Results/BiasCorrection/RepeatBC_Geom_Forehead.csv')


# Visualization

tempdat <- merge(ReapData_OneShot_Biom_Forehead_BC, ReapData_OneShot_Biom_Forehead, by = 'Biometric', all.x = T)


jpeg("Visualizations/BiasCorrection/BiasCorrection_PB_Forehead.jpeg", width = 8, height = 5, units = 'in', res = 600)
  ggplot(tempdat, aes(x = RepeatabilityOS.y, 
                      y = RepeatabilityOS.x, 
                      colour = MarginalRSquared)) +
  geom_point(size = 3) +
  scale_color_viridis(limits = c(0, 0.9)) +
  lims(y = c(0,1)) +
  ggtitle('Repeatability of Projective Biometrics with Bias Correction: Forehead') +
  ylab('Repeatability With Bias Correction') + 
  xlab('Repeatability Without Bias Correction') +
  labs(colour = 'Marginal\nR-Squared') +
  geom_abline(intercept = 0, slope = 1, color = 'black')
dev.off()

plotout_bc_gm_forehead <- ggplot(tempdat, aes(x = RepeatabilityOS.y, 
                      y = RepeatabilityOS.x, 
                      colour = MarginalRSquared)) +
  geom_point(size = 3) +
  scale_color_viridis(limits = c(0, 0.9)) +
  lims(y = c(0,1)) +
  ggtitle('Repeatability of Projective Biometrics with Bias Correction: Forehead') +
  ylab('Repeatability With Bias Correction') + 
  xlab('Repeatability Without Bias Correction') +
  labs(colour = 'Marginal\nR-Squared') +
  geom_abline(intercept = 0, slope = 1, color = 'black')

plotout_bc_gm_forehead

```


Normalized Length

```{r}


# calculate residual error matrix - annotation rep

dat <- cbind(normdist[,1:5], normdists)
rownames(dat) <- paste(paste('Cow',biom$Cow.ID,sep=''), 
                       normdist$Side, 
                       normdist$Day, 
                       normdist$Rep,
                       #paste('An',biom$Rep,sep=''), 
                       sep = '_')

errordat <- dat[,1:5]

for(i in 6:ncol(dat)){
  
  temp1 <- dat[,c(1,2,3,4,5,i)]
  names(temp1)[ncol(temp1)] <- 'biometric'
  mix_out_1 <- lmer(biometric ~ 1 +  (1 | Cow.ID/Side/Day),
                    data=temp1)
  
  pred_out <- temp1
  pred_out$Pred <- predict(mix_out_1, 
                           newdata = temp1[,c(1,2,3)], 
                           re.form= ~(1|Cow.ID/Side/Day),
                           allow.new.levels = TRUE)
  
  pred_out$Resid <- temp1$biometric - pred_out$Pred
  errordat[,i] <- pred_out$Resid
  names(errordat)[i] <- names(dat)[i]

}

 
# encode annotation error

biascode <- errordat[,c(1,3,2,5)]

library('LIT')

mycolors <- list(Side = c(R = 'tomato',
                          L = 'darkolivegreen1'),
                 Rep = c('1' = 'cornflowerblue',
                         '2' = 'gold'),
                 Day = c('D1' = 'mediumpurple1',
                         'D2' = 'steelblue1',
                         'D3' = 'olivedrab1')
)

tempdat <- scale(as.matrix(errordat[complete.cases(errordat),6:ncol(errordat)]))
set.seed(61916)
dmplotout_anno <- dmplotGrid(tempdat,
                         n_rowclusters = 5:8,
                         n_colclusters = 2:5,
                         annotation_row = dat[,c('Side','Day','Rep')],
                         annotation_colors = mycolors,
                         filename = "Visualizations/DataMechanics/Forehead/NormLength/Annotation/ErrorEncoding_Annotation",
                         imheight = 15,
                         imwidth = 8,
                         fontsize_row = 2,
                         show_rownames = F
                         )


mydmplot <- dmplotout_anno$nrow_7_ncol_4
biascode <- merge(biascode, mydmplot$rowclust, by = 0)
names(biascode)[ncol(biascode)] <- 'BiasAnno'
biascode$BiasAnno <- as.factor(biascode$BiasAnno)
rownames(biascode) <- biascode$Row.names
biascode <- biascode[,-which(names(biascode) == 'Row.names')]


# mydmplot <- dmplotout_anno$nrow_7_ncol_5
# for(i in 1:max(mydmplot$colclust)){
#   
#   codetemp <- encodePlot(tempdat[,mydmplot$colclust == i],
#                          distrow = dist(tempdat[,mydmplot$colclust == i]),
#                          distcol = dist(t(tempdat[,mydmplot$colclust == i])),
#                          n_rowclusters = max(mydmplot$rowclust),
#                          showplot = F
#                          )
#   
#   biascode <- merge(biascode, codetemp[[1]]$rowclust, by = 0)
#   names(biascode)[ncol(biascode)] <- paste('BiasAnno', i, sep='')
#   rownames(biascode) <- biascode$Row.names
#   biascode <- biascode[,-which(names(biascode) == 'Row.names')]
#   
# }

# calculate residual error matrix - image (day) rep

dat <- merge(biascode, dat[,6:ncol(dat)], by = 0)
rownames(dat) <- dat$Row.names
dat <- dat[,-which(names(dat)=='Row.names')]

errordat <- dat[,1:4]


for(i in which(names(dat) %in% names(normdists))){
  
  temp1 <- dat[,c(which(!names(dat) %in% names(normdists)),i)]
  names(temp1)[ncol(temp1)] <- 'biometric'
  
  myfunc <- 'biometric ~ '
  for(j in which(!names(temp1) %in% c('Cow.ID', 'Side', 'Day','Rep', 'biometric')) ){
    myfunc <- paste(myfunc, names(temp1)[j], '+')
  }
  myfunc <- paste(myfunc, '(1 | Cow.ID/Side)')
  
  mix_out_1 <- lmer(myfunc, #biometric ~ 1 +  (1 | Cow.ID/Side/Day),
                    data=temp1)
  
  pred_out <- temp1
  pred_out$Pred <- predict(mix_out_1, 
                           newdata = temp1[,-which(names(temp1) == 'biometric')], 
                           re.form= ~(1|Cow.ID/Side),
                           allow.new.levels = TRUE)
  
  pred_out$Resid <- temp1$biometric - pred_out$Pred
  errordat[,ncol(errordat)+1] <- pred_out$Resid
  names(errordat)[ncol(errordat)] <- names(dat)[i]

}


# encode image replicate (day) error


tempdat <- scale(as.matrix(errordat[complete.cases(errordat), 5:ncol(errordat)]))
set.seed(61916)
dmplotout_day <- dmplotGrid(tempdat,
                         n_rowclusters = 5:8,
                         n_colclusters = 2:5,
                         annotation_row = dat[,c('Side','Day','Rep')],
                         annotation_colors = mycolors,
                         filename = "Visualizations/DataMechanics/Forehead/NormLength/Image/ErrorEncoding_Image",
                         imheight = 15,
                         imwidth = 8,
                         fontsize_row = 2,
                         show_rownames = F
                         )


mydmplot <- dmplotout_day$nrow_8_ncol_4
biascode <- merge(biascode, mydmplot$rowclust, by = 0)
names(biascode)[ncol(biascode)] <- 'BiasDay'
biascode$BiasDay <- as.factor(biascode$BiasDay)
rownames(biascode) <- biascode$Row.names
biascode <- biascode[,-which(names(biascode) == 'Row.names')]

# mydmplot <- dmplotout_anno$nrow_6_ncol_4
# for(i in 1:max(mydmplot$colclust)){
#   
#   codetemp <- encodePlot(tempdat[,mydmplot$colclust == i],
#                          distrow = dist(tempdat[,mydmplot$colclust == i]),
#                          distcol = dist(t(tempdat[,mydmplot$colclust == i])),
#                          n_rowclusters = max(mydmplot$rowclust),
#                          showplot = F
#                          )
#   
#   biascode <- merge(biascode, codetemp[[1]]$rowclust, by = 0)
#   names(biascode)[ncol(biascode)] <- paste('BiasImage', i, sep='')
#   rownames(biascode) <- biascode$Row.names
#   biascode <- biascode[,-which(names(biascode) == 'Row.names')]
#   
# }


# Recalculate repeatability with bias correction term

set.seed(61916)
dat <- merge(biascode, dat[,which(names(dat) %in% names(normdists))], by = 0)
rownames(dat) <- dat$Row.names
dat <- dat[,-which(names(dat)=='Row.names')]

var_cow<- c()
var_side <- c()
var_day <- c()
var_rep <- c()

err_day <- c()
err_day_low <- c()
err_day_high <- c()

err_rep <- c()
err_rep_low <- c()
err_rep_high <- c()

repeat_os <- c()
repeat_os_low <- c()
repeat_os_high <- c()

repeat_rep <- c()
repeat_rep_low <- c()
repeat_rep_high <- c()

marginalout <- c()
conditionalout <- c()

myfunc <- 'biometric ~ '
for(j in which(!names(biascode) %in% c('Cow.ID', 'Side', 'Day','Rep', 'biometric')) ){
  myfunc <- paste(myfunc, names(biascode)[j], '+')
}
myfunc <- paste(myfunc, '(1 | Cow.ID/Side/Day)')
Bsim = 100

for (i in which(names(dat) %in% names(normdists))){  
  rm(temp)
  rm(temp2)
  temp <- dat[,which(names(dat) %in% names(biascode))]
  temp$Cow.ID <- as.factor(temp$Cow.ID)
  #names(temp) <- 'Cow.ID'
  #temp$Day <- dat$Day
  #temp$Side <- dat$Side
  temp$biometric<-dat[,i]
  
  mix_out <-lmer(#biometric ~ 1 +  (1 | Cow.ID/Side/Day), 
                myfunc,
                data=temp)  # day nested within side nested within cow
  sigma <- as.data.frame(VarCorr(mix_out))
  
  var_cow[i] <- sigma$vcov[3] 
  var_side[i]<- sigma$vcov[2]
  var_day[i]<- sigma$vcov[1]
  var_rep[i]<- sigma$vcov[4]
  
  rsout <- piecewiseSEM::rsquared(mix_out)
  marginalout[i] <- rsout$Marginal
  conditionalout[i] <- rsout$Conditional
  
  bootday <- bootMer(mix_out,errDay, nsim = Bsim, seed = 12, parallel = "multicore")
  err_day[i] <- bootday$t0
  temp2 <-boot::boot.ci(bootday, index=1, type= "basic")
  err_day_low[i] <- temp2$basic[4]
  err_day_high[i] <- temp2$basic[5]

  bootrep <- bootMer(mix_out,errRep, nsim = Bsim, seed = 12, parallel = "multicore")
  err_rep[i] <- bootrep$t0
  temp2 <-boot::boot.ci(bootrep, index=1, type="basic")
  err_rep_low[i] <- temp2$basic[4]
  err_rep_high[i] <- temp2$basic[5]

    RepeatOneShot <- function(.) {  # repeatability of one-shot biometric
    sigma <- as.data.frame(VarCorr(.))
    cow <- sigma$vcov[3]
    side<- sigma$vcov[2]
    day<- sigma$vcov[1]
    rep<- sigma$vcov[4]
    #fixedr <- rsquared(.)$Conditional # proportion tss marginal (fixed effects)
    #tss <- rep/(1-fixedr) #sum(cow,side,day,rep)
    #return(sum(cow,side)/tss)
    return(sum(cow,side)/sum(cow,side,day,rep))
  }

  
  bootros <- bootMer(mix_out,RepeatOneShot, nsim = Bsim, seed = 12, parallel = "multicore")
  repeat_os[i] <- bootros$t0
  temp2 <-boot::boot.ci(bootros, index=1, type="basic")
  repeat_os_low[i] <- temp2$basic[4]
  repeat_os_high[i] <- temp2$basic[5]
  
  RepeatInPhoto <- function(.) {  # repeatability of one-shot biometric
    sigma <- as.data.frame(VarCorr(.))
    cow <- sigma$vcov[3]
    side<- sigma$vcov[2]
    day<- sigma$vcov[1]
    rep<- sigma$vcov[4]
    return(sum(cow,side,day)/sum(cow,side,day,rep))
  }
  
  
  bootros <- bootMer(mix_out,RepeatInPhoto, nsim = Bsim, seed = 12, parallel = "multicore")
  repeat_rep[i] <- bootros$t0
  temp2 <-boot::boot.ci(bootros, index=1, type="basic")
  repeat_rep_low[i] <- temp2$basic[4]
  repeat_rep_high[i] <- temp2$basic[5]
  
}

tempc <- which(names(dat) %in% names(normdists))
ReapData_OneShot_BC <- data.frame(names(dat)[tempc],var_cow[tempc], var_side[tempc], var_day[tempc], var_rep[tempc], err_day_low[tempc], err_day[tempc],err_day_high[tempc], err_rep_low[tempc], err_rep[tempc],err_rep_high[tempc], repeat_rep_low[tempc], repeat_rep[tempc], repeat_rep_high[tempc], repeat_os_low[tempc],repeat_os[tempc],repeat_os_high[tempc],  marginalout[tempc], conditionalout[tempc])
names(ReapData_OneShot_BC) <- c('Biometric', 'Var_Cow', 'Var_Side', 'Var_Day', 'Var_Rep', 'ErrorDay_low', 'ErrorDay','ErrorDay_high','ErrorRep_low', 'ErrorRep','ErrorRep_high','RepeatabilityRep_low', 'RepeatabilityRep', 'RepeatabilityRep_high', 'RepeatabilityOS_low','RepeatabilityOS','RepeatabilityOS_high', 'MarginalRSquared', 'ConditionalRSquared')
# ReapData_OneShot_BC$RepeatabilityRep_low <- repeat_rep_low[tempc]
# ReapData_OneShot_BC$RepeatabilityRep <- repeat_rep[tempc]
# ReapData_OneShot_BC$RepeatabilityRep_high <- repeat_rep_high[tempc]

ReapData_OneShot_NL_Forehead_BC <- ReapData_OneShot_BC

write.csv(ReapData_OneShot_NL_Forehead_BC, file = 'Data/Results/BiasCorrection/RepeatBC_NormLength_Forehead.csv')


# Visualization

tempdat <- merge(ReapData_OneShot_NL_Forehead_BC, ReapData_OneShot_NL_Forehead, by = 'Biometric', all.x = T)


jpeg("Visualizations/BiasCorrection/BiasCorrection_NL_Forehead.jpeg", width = 8, height = 5, units = 'in', res = 600)
  ggplot(tempdat, aes(x = RepeatabilityOS.y, 
                      y = RepeatabilityOS.x, 
                      colour = MarginalRSquared)) +
  geom_point(size = 3) +
  scale_color_viridis(limits = c(0, 0.9)) +
  lims(y = c(0,1)) +
  ggtitle('Repeatability of Normalized Length Biometrics with Bias Correction: Forehead') +
  ylab('Repeatability With Bias Correction') + 
  xlab('Repeatability Without Bias Correction') +
  labs(colour = 'Marginal\nR-Squared') +
  geom_abline(intercept = 0, slope = 1, color = 'black')
dev.off()

plotout_bc_nl_forehead <- ggplot(tempdat, aes(x = RepeatabilityOS.y, 
                      y = RepeatabilityOS.x, 
                      colour = MarginalRSquared)) +
  geom_point(size = 3) +
  scale_color_viridis(limits = c(0, 0.9)) +
  lims(y = c(0,1)) +
  ggtitle('Repeatability of Normalized Length Biometrics with Bias Correction: Forehead') +
  ylab('Repeatability With Bias Correction') + 
  xlab('Repeatability Without Bias Correction') +
  labs(colour = 'Marginal\nR-Squared') +
  geom_abline(intercept = 0, slope = 1, color = 'black')

plotout_bc_nl_forehead

```


```{r}

save.image(file = 'Data/Results/Results_Forehead.RData')

```


#Eye

###Data Wrangling

```{r}

rm(list = ls())


##Load Geometric Biometric Data Data

biom <- read.csv('Data/CSVs/Eye_Results_Master.csv', header=TRUE)
biom <- biom[,1:179] # getting rid of junk columns

biom_names <- names(biom)
biom_names[54] # start of biometrics
start <- 54
biom_names[158]
done <- 179

# remove redundant area biometrics
cdrops <- c('Z1_front_1', 'Z1_front_2', 'Z1_front_3', 'Z1_front_4', 'Z1_front_5', 'Z1_front_6', 
            'Z3_front_1', 'Z3_front_2', 'Z3_front_3', 'Z3_front_4', 'Z3_front_5', 'Z3_front_6', 
            'Z5_1', 'Z5_2', 'Z5_3', 'Z5_4', 'Z5_5', 'Z5_6', 
            'Z7_height_1', 'Z7_height_2', 'Z7_height_3', 'Z7_height_4', 'Z7_height_5', 'Z7_height_6', 
            "Z8_poly_1", "Z9_poly_1", "Z10_poly_1", "Z11_poly_1", "Z12_1", "Z13_1", "Z14_1", 
            "Z8_poly_2", "Z9_poly_2", "Z10_poly_2", "Z11_poly_2", "Z12_2", "Z13_2", "Z14_2", 
            "Z8_poly_3", "Z9_poly_3", "Z10_poly_3", "Z11_poly_3", "Z12_3", "Z13_3", "Z14_3", 
            "Z8_poly_4", "Z9_poly_4", "Z10_poly_4", "Z11_poly_4", "Z12_4", "Z13_4", "Z14_4", 
            "Z8_poly_5", "Z9_poly_5", "Z10_poly_5", "Z11_poly_5", "Z12_5", "Z13_5", "Z14_5", 
            "Z8_poly_6", "Z9_poly_6", "Z10_poly_6", "Z11_poly_6", "Z12_6", "Z13_6", "Z14_6")

biom <- biom[ , !names(biom) %in%  cdrops]
biom_names <- names(biom)
done <- ncol(biom)

biom_R1 <- biom[1:(nrow(biom)/2),]
biom_R2 <- biom[((nrow(biom)/2)+1):nrow(biom),]

biom_avg <- cbind(biom[1:(nrow(biom)/2),1:(start-1)], (biom_R1[,start:done]+biom_R2[,start:done])/2)  # average biometric value across the two reps

## load normalized distance measures

eyedist <- read.csv('Data/CSVs/EyeRawDist_All.csv', header=TRUE)
eyedist$Cow.ID <- as.factor(eyedist$Cow.ID)
eyedist$Rep <- as.factor(eyedist$Rep)
eyedist$Day <- as.factor(eyedist$Day)
eyedist$Side <- as.factor(eyedist$Side)

eyedist_R1 <- eyedist[1:(nrow(eyedist)/2),]
eyedist_R2 <- eyedist[((nrow(eyedist)/2)+1):nrow(eyedist),]

eyedist_avg <- cbind(eyedist[1:(nrow(eyedist)/2), 1:5], (eyedist_R1[,6:ncol(eyedist)]+eyedist_R2[,6:ncol(eyedist)])/2)  # average biometric value across the two reps

```

Note: I'm using coded names for eye biometrics

Z1 - Eye Height Proportion
Z2 - Eye Height Point Proportion
Z3 - Eye Depth Proportion
Z4 - Eye Depth Point Proportion 
Z6 - Eye Displacement Proportion
Z7- Eye Length Proportion
Z8 - Eye Height Proportion - Upper Front
Z9 - Eye Height Proportion - Upper Back
Z10 - Eye Height Proportion - Lower Back
Z11 - Eye Height Proportion - Lower Front

###Repeatability Analyses

Projective length

```{r  }

dat<- biom

var_cow<- c()
var_side <- c()
var_day <- c()
var_rep <- c()

err_day <- c()
err_day_low <- c()
err_day_high <- c()

err_rep <- c()
err_rep_low <- c()
err_rep_high <- c()

repeat_os <- c()
repeat_os_low <- c()
repeat_os_high <- c()

repeat_rep <- c()
repeat_rep_low <- c()
repeat_rep_high <- c()

for (i in start:done){  
  rm(temp)
  rm(temp2)
  temp <- data.frame(as.factor(dat$Cow.ID))
  names(temp) <- 'Cow.ID'
  temp$Day <- dat$Day
  temp$Side <- dat$Side
  temp$biometric<-dat[,i]
  
  mix_out<-lmer(biometric ~ 1 +  (1 | Cow.ID/Side/Day), data=temp)  # day nested within side nested within cow
  sigma <- as.data.frame(VarCorr(mix_out))
  
  var_cow[i] <- sigma$vcov[3] 
  var_side[i]<- sigma$vcov[2]
  var_day[i]<- sigma$vcov[1]
  var_rep[i]<- sigma$vcov[4]
  
  errDay <- function(.) {  # percent of total error attributed to variance between days
    sigma <- as.data.frame(VarCorr(.))
    cow <- sigma$vcov[3]
    side<- sigma$vcov[2]
    day<- sigma$vcov[1]
    rep<- sigma$vcov[4]
    return(day/sum(cow,side,day,rep))
  }
  
  bootday <- bootMer(mix_out,errDay, nsim = 500, seed = 12, parallel = "multicore")
  err_day[i] <- bootday$t0
  temp2 <-boot::boot.ci(bootday, index=1, type= "basic")
  err_day_low[i] <- temp2$basic[4]
  err_day_high[i] <- temp2$basic[5]
  
  
  errRep <- function(.) { # percent of total error attributed to rep
    sigma <- as.data.frame(VarCorr(.))
    cow <- sigma$vcov[3]
    side<- sigma$vcov[2]
    day<- sigma$vcov[1]
    rep<- sigma$vcov[4]
    return(rep/sum(cow,side,day,rep))
  }
  
  bootrep <- bootMer(mix_out,errRep, nsim = 500, seed = 12, parallel = "multicore")
  err_rep[i] <- bootrep$t0
  temp2 <-boot::boot.ci(bootrep, index=1, type="basic")
  err_rep_low[i] <- temp2$basic[4]
  err_rep_high[i] <- temp2$basic[5]
  
  RepeatOneShot <- function(.) {  # repeatability of one-shot biometric
    sigma <- as.data.frame(VarCorr(.))
    cow <- sigma$vcov[3]
    side<- sigma$vcov[2]
    day<- sigma$vcov[1]
    rep<- sigma$vcov[4]
    return(sum(cow,side)/sum(cow,side,day,rep))
  }
  
  bootros <- bootMer(mix_out,RepeatOneShot, nsim = 500, seed = 12, parallel = "multicore")
  repeat_os[i] <- bootros$t0
  temp2 <-boot::boot.ci(bootros, index=1, type="basic")
  repeat_os_low[i] <- temp2$basic[4]
  repeat_os_high[i] <- temp2$basic[5]
  
  RepeatPhoto <- function(.) {  # repeatability of one-shot biometric
    sigma <- as.data.frame(VarCorr(.))
    cow <- sigma$vcov[3]
    side<- sigma$vcov[2]
    day<- sigma$vcov[1]
    rep<- sigma$vcov[4]
    return(sum(cow,side,day)/sum(cow,side,day,rep))
  }
  
  bootros <- bootMer(mix_out,RepeatPhoto, nsim = 500, seed = 12, parallel = "multicore")
  repeat_rep[i] <- bootros$t0
  temp2 <-boot::boot.ci(bootros, index=1, type="basic")
  repeat_rep_low[i] <- temp2$basic[4]
  repeat_rep_high[i] <- temp2$basic[5]
  
}

ReapData_OneShot <- data.frame(names(biom)[start:done],var_cow[start:done], var_side[start:done], var_day[start:done], var_rep[start:done], err_day_low[start:done], err_day[start:done],err_day_high[start:done], err_rep_low[start:done], err_rep[start:done],err_rep_high[start:done], repeat_os_low[start:done],repeat_os[start:done],repeat_os_high[start:done], repeat_rep_low[start:done],repeat_rep[start:done],repeat_rep_high[start:done])
names(ReapData_OneShot) <- c('Biometric', 'Var_Cow', 'Var_Side', 'Var_Day', 'Var_Rep', 'ErrorDay_low', 'ErrorDay','ErrorDay_high','ErrorRep_low', 'ErrorRep','ErrorRep_high','RepeatabilityOS_low','RepeatabilityOS','RepeatabilityOS_high','RepeatabilityRep_low','RepeatabilityRep','RepeatabilityRep_high')

write.csv(ReapData_OneShot, file = 'Data/Results/Repeatability/Repeat_Geom_Eye.csv')

ReapData_OneShot_Biom_Eye <- ReapData_OneShot

```


```{r  }

#ReapData_OneShot <- read.csv(file = '../ManuscriptSups/Repeat_Geom_Eye.csv', header = T)
ReapData_OneShot <- ReapData_OneShot_Biom_Eye


jpeg("Visualizations/Repeatability/OverallRep_Geom_Eye.jpeg", width = 8, height = 6, units = 'in', res = 600)
qplot(ReapData_OneShot$RepeatabilityOS, geom="histogram", xlab = 'Repeatability of Biometrics', ylab = '', main = 'Overall Repeatability of Projective Biometrics: Eye', xlim = c(0,1), col=I("black"), fill=I("blue"), alpha=I(.5), bins = 20) 
dev.off()
qplot(ReapData_OneShot$RepeatabilityOS, geom="histogram", xlab = 'Repeatability of Biometrics', ylab = '', main = 'Overall Repeatability of Projective Biometrics: Eye', xlim = c(0,1), col=I("black"), fill=I("blue"), alpha=I(.5), bins = 20) 


jpeg("Visualizations/Repeatability/InPhotoRep_Geom_Eye.jpeg", width = 8, height = 6, units = 'in', res = 600)
qplot(ReapData_OneShot$RepeatabilityRep, geom="histogram", xlab = 'Repeatability of Biometrics Between Coordinate Extraction Reps', ylab = '', main = 'Repeatability of Projective Biometrics Within-Photo: Eye', col=I("black"), xlim = c(0,1),fill=I("blue"), alpha=I(.5), bins = 20) 
dev.off()
qplot(ReapData_OneShot$RepeatabilityRep, geom="histogram", xlab = 'Repeatability of Biometrics Between Coordinate Extraction Reps', ylab = '', main = 'Repeatability of Projective Biometrics Within-Photo: Eye', col=I("black"), xlim = c(0,1),fill=I("blue"), alpha=I(.5), bins = 20) 


jpeg("Visualizations/Repeatability/ComboRep_geom_Eye.jpeg", width = 9, height = 6, units = 'in', res = 600)
 ggplot(ReapData_OneShot, aes(x = RepeatabilityOS)) + 
  geom_histogram(aes(y = ..density.., fill='#7997FF'), color ="black", bins = 25)  +
  geom_density(aes(x=RepeatabilityRep,y = ..density.., alpha = I(0.3), fill = 'darkolivegreen2'), color ='darkolivegreen3', size = 1.5) +
  xlim(c(-0.01,1)) +
  ggtitle('Repeatability Estimates for Projective Biometrics: Eye') +
  xlab('Repeatability') +
  ylab('Density') +
  scale_fill_identity(name = 'Repeatability', guide = 'legend', labels = c('Overall','Within-Photo' )) + 
  guides(fill = guide_legend(override.aes = list(linetype = 0)))
dev.off()

repOSplot_geom_eye <- ggplot(ReapData_OneShot, aes(x = RepeatabilityOS)) + 
  geom_histogram(aes(y = ..density.., fill='#7997FF'), color ="black", bins = 25)  +
  geom_density(aes(x=RepeatabilityRep,y = ..density.., alpha = I(0.3), fill = 'darkolivegreen2'), color ='darkolivegreen3', size = 1.5) +
  xlim(c(-0.01,1)) +
  ggtitle('Repeatability Estimates for Projective Biometrics: Eye') +
  xlab('Repeatability') +
  ylab('Density') +
  scale_fill_identity(name = 'Repeatability', guide = 'legend', labels = c('Overall','Within-Photo' )) + 
  guides(fill = guide_legend(override.aes = list(linetype = 0)))

repOSplot_geom_eye


mean(ReapData_OneShot$RepeatabilityRep[1:21])
mean(ReapData_OneShot$RepeatabilityRep[85:105])
mean(ReapData_OneShot$RepeatabilityRep[106:126])

mean(ReapData_OneShot$RepeatabilityOS[1:21])
mean(ReapData_OneShot$RepeatabilityOS[85:105])
mean(ReapData_OneShot$RepeatabilityOS[106:126])


```


Normalized length

```{r  }

dat <- eyedist

var_cow<- c()
var_side <- c()
var_day <- c()
var_rep <- c()

err_day <- c()
err_day_low <- c()
err_day_high <- c()

err_rep <- c()
err_rep_low <- c()
err_rep_high <- c()

repeat_os <- c()
repeat_os_low <- c()
repeat_os_high <- c()

repeat_rep <- c()
repeat_rep_low <- c()
repeat_rep_high <- c()

for (i in 6:ncol(dat)){  
  rm(temp)
  rm(temp2)
  temp <- data.frame(as.factor(dat$Cow.ID))
  names(temp) <- 'Cow.ID'
  temp$Day <- dat$Day
  temp$Side <- dat$Side
  temp$biometric<-dat[,i]
  
  mix_out<-lmer(biometric ~ 1 +  (1 | Cow.ID/Side/Day), data=temp)  # day nested within side nested within cow
  sigma <- as.data.frame(VarCorr(mix_out))
  
  var_cow[i] <- sigma$vcov[3] 
  var_side[i]<- sigma$vcov[2]
  var_day[i]<- sigma$vcov[1]
  var_rep[i]<- sigma$vcov[4]
  
  errDay <- function(.) {  # percent of total error attributed to variance between days
    sigma <- as.data.frame(VarCorr(.))
    cow <- sigma$vcov[3]
    side<- sigma$vcov[2]
    day<- sigma$vcov[1]
    rep<- sigma$vcov[4]
    return(day/sum(cow,side,day,rep))
  }
  
  err_day[i] <- errDay(mix_out)
  
  
  errRep <- function(.) { # percent of total error attributed to rep
    sigma <- as.data.frame(VarCorr(.))
    cow <- sigma$vcov[3]
    side<- sigma$vcov[2]
    day<- sigma$vcov[1]
    rep<- sigma$vcov[4]
    return(rep/sum(cow,side,day,rep))
  }
  
  err_rep[i] <- errRep(mix_out)
  
  RepeatOneShot <- function(.) {  # repeatability of one-shot biometric
    sigma <- as.data.frame(VarCorr(.))
    cow <- sigma$vcov[3]
    side<- sigma$vcov[2]
    day<- sigma$vcov[1]
    rep<- sigma$vcov[4]
    return(sum(cow,side)/sum(cow,side,day,rep))
  }
  
  bootros <- bootMer(mix_out,RepeatOneShot, nsim = 500, seed = 12, parallel = "multicore")
  repeat_os[i] <- bootros$t0
  temp2 <-boot::boot.ci(bootros, index=1, type="basic")
  repeat_os_low[i] <- temp2$basic[4]
  repeat_os_high[i] <- temp2$basic[5]
  
  RepeatPhoto <- function(.) {  # repeatability of one-shot biometric
    sigma <- as.data.frame(VarCorr(.))
    cow <- sigma$vcov[3]
    side<- sigma$vcov[2]
    day<- sigma$vcov[1]
    rep<- sigma$vcov[4]
    return(sum(cow,side,day)/sum(cow,side,day,rep))
  }
  
  bootros <- bootMer(mix_out,RepeatPhoto, nsim = 500, seed = 12, parallel = "multicore")
  repeat_rep[i] <- bootros$t0
  temp2 <-boot::boot.ci(bootros, index=1, type="basic")
  repeat_rep_low[i] <- temp2$basic[4]
  repeat_rep_high[i] <- temp2$basic[5]
  
}

eyecords <- c('aa', 'ab', 'ac', 'ba', 'bb', 'bc', 'ca', 'cb', 'cc', 'da', 'db', 'dc', 'ea', 'eb', 'ec', 'fa', 'fb', 'fc', 'ga', 'gb', 'gc', 'ha', 'hb', 'hc')
eyecords_set <- rep(c(1,2,3), 8)

eyecords_a <- subset(eyecords, eyecords_set == 1)
eyecords_b <- subset(eyecords, eyecords_set == 2)
eyecords_c <- subset(eyecords, eyecords_set == 3)

eyecross <- c()

for(i in 1:length(eyecords_a)){
  for(j in i:length(eyecords_a)){
    if(i != j){
      eyecross <- c(eyecross, paste(eyecords_a[i], 'x',eyecords_a[j], sep = ''))
    }
  }
}

for(i in 1:length(eyecords_b)){
  for(j in i:length(eyecords_b)){
    if(i != j){
     eyecross <- c(eyecross, paste(eyecords_b[i], 'x',eyecords_b[j], sep = ''))
    }
  }
}

for(i in 1:length(eyecords_c)){
  for(j in i:length(eyecords_c)){
    if(i != j){
      eyecross <- c(eyecross, paste(eyecords_c[i], 'x',eyecords_c[j], sep = ''))
    }
  }
}


ReapData_OneShot_NL <- data.frame(eyecross, var_cow[6:ncol(dat)], var_side[6:ncol(dat)], var_day[6:ncol(dat)], var_rep[6:ncol(dat)],  err_day[6:ncol(dat)], err_rep[6:ncol(dat)], repeat_os_low[6:ncol(dat)],repeat_os[6:ncol(dat)], repeat_os_high[6:ncol(dat)], repeat_rep_low[6:ncol(dat)],repeat_rep[6:ncol(dat)],repeat_rep_high[6:ncol(dat)])
names(ReapData_OneShot_NL) <- c('Biometric', 'Var_Cow', 'Var_Side', 'Var_Day', 'Var_Rep', 'ErrorDay', 'ErrorRep','RepeatabilityOS_low','RepeatabilityOS','RepeatabilityOS_high','RepeatabilityRep_low','RepeatabilityRep','RepeatabilityRep_high')

write.csv(ReapData_OneShot_NL, file = 'Data/Results/Repeatability/Repeat_NL_Eye.csv')

ReapData_OneShot_NL_Eye <- ReapData_OneShot_NL

```

```{r  }

#ReapData_OneShot_NL <- read.csv(file = '../ManuscriptSups/Repeat_NL_Eye.csv', header = T)
ReapData_OneShot_NL <- ReapData_OneShot_NL_Eye 


jpeg("Visualizations/Repeatability/OverallRep_NormLength_Eye.jpeg", width = 8, height = 6, units = 'in', res = 600)
qplot(ReapData_OneShot_NL$RepeatabilityOS, geom="histogram", xlab = 'Repeatability of Biometrics', ylab = '', main = 'Overall Repeatability of Normalized Length Biometrics: Eye', col=I("black"), fill=I("red"), alpha=I(.5), bins = 20, xlim = c(0,1)) 
dev.off()
qplot(ReapData_OneShot_NL$RepeatabilityOS, geom="histogram", xlab = 'Repeatability of Biometrics', ylab = '', main = 'Overall Repeatability of Normalized Length Biometrics: Eye', col=I("black"), fill=I("red"), alpha=I(.5), bins = 20, xlim = c(0,1))


jpeg("Visualizations/Repeatability/InPhotoRep_NormLength_Eye.jpeg", width = 8, height = 6, units = 'in', res = 600)
qplot(ReapData_OneShot_NL$RepeatabilityRep, geom="histogram", xlab = 'Repeatability of Biometrics Between Coordinate Extraction Reps', ylab = '', main = 'Repeatability of Normalized Length Biometrics Within-Photo: Eye', xlim = c(0,1), col=I("black"), fill=I("red"), alpha=I(.5), bins = 20) 
dev.off()
qplot(ReapData_OneShot_NL$RepeatabilityRep, geom="histogram", xlab = 'Repeatability of Biometrics Between Coordinate Extraction Reps', ylab = '', main = 'Repeatability of Normalized Length Biometrics Within-Photo: Eye', xlim = c(0,1), col=I("black"), fill=I("red"), alpha=I(.5), bins = 20) 


jpeg("Visualizations/Repeatability/ComboRep_NL_Eye.jpeg", width = 9, height = 6, units = 'in', res = 600)
ggplot(ReapData_OneShot_NL,  aes(x = RepeatabilityOS)) + 
  geom_histogram(aes(y = ..density.., fill='#FC717F'), col=I("black"), bins = 25)  +
  geom_density(aes(x=RepeatabilityRep,y = ..density.., alpha = I(0.3), fill = 'gold'),col = I('gold2'), size = 1.5) +
  xlim(c(-0.01,1)) +
  ggtitle('Repeatability Estimates for Normalized Length Biometrics: Eye') +
  xlab('Repeatability') +
  ylab('Density') +
  scale_fill_identity(name = 'Repeatability', guide = 'legend', labels = c('Within-Photo','Overall')) +   guides(fill = guide_legend(override.aes = list(linetype = 0)))

dev.off()

repOSplot_nl_eye <- ggplot(ReapData_OneShot_NL, 
                              aes(x = RepeatabilityOS)) + 
  geom_histogram(aes(y = ..density.., fill='#FC717F'), col=I("black"), bins = 25)  +
  geom_density(aes(x=RepeatabilityRep,y = ..density.., alpha = I(0.3), fill = 'gold'),col = I('gold2'), size = 1.5) +
  xlim(c(-0.01,1)) +
  ggtitle('Repeatability Estimates for Normalized Length Biometrics: Eye') +
  xlab('Repeatability') +
  ylab('Density') +
  scale_fill_identity(name = 'Repeatability', guide = 'legend', labels = c('Overall', 'Within-Photo')) +   guides(fill = guide_legend(override.aes = list(linetype = 0)))


repOSplot_nl_eye


mean(ReapData_OneShot$RepeatabilityRep[1:28])
mean(ReapData_OneShot$RepeatabilityRep[29:56])
mean(ReapData_OneShot$RepeatabilityRep[57:nrow(ReapData_OneShot)])

mean(ReapData_OneShot$RepeatabilityOS[1:28])
mean(ReapData_OneShot$RepeatabilityOS[29:56])
mean(ReapData_OneShot$RepeatabilityOS[57:nrow(ReapData_OneShot)])


```


###Error Correlation Structure

Projective length

```{r}


dat <- biom[complete.cases(biom),]
names(dat)[104:ncol(dat)]
dat <- dat[ ,c(c(1,2,3,4,5), 104:ncol(dat))]

cordat_geom_resid <- data.frame(Biom1 = NA, Biom2 = NA, Cor_Overall = NA, R_Overall = NA, Cor_Day = NA, R_Day = NA, P_Day = NA, Add_Day = NA, Cor_Rep = NA, R_Rep = NA, P_Rep = NA, Add_Rep = NA)


for(i in 6:ncol(dat)){
  for(j in i:ncol(dat)){
    if(i!=j){
      
      temp1 <- dat[,c(1,2,3,4,5,i)]
      names(temp1)[ncol(temp1)] <- 'biometric'
      mix_out_1 <- lmer(biometric ~ 1 +  (1 | Cow.ID/Side),
                        data=temp1)  
      # day nested within side nested within cow
      
      #pred_out <- coef(mix_out_1)$`Side:Cow.ID`
      #preddat <- data.frame(Cow.ID = substr(rownames(pred_out),3,10),
                  # Side = substr(rownames(pred_out),1,1), 
                  # Pred = pred_out$`(Intercept)`)
      #preddat <- data.frame(Cow_Side = rownames(pred_out), 
                  #Pred = pred_out1$`(Intercept)`)
      pred_out <- temp1[,c(1,3)]
      pred_out$Pred <- predict(mix_out_1, 
                         newdata = temp1[,c(1,2,3)], 
                         re.form= ~(1|Cow.ID/Side))
      pred_out <- unique(pred_out)
      pred_out$Cow_Side <- paste(paste(pred_out$Side , 
                                 pred_out$Cow.ID, sep = ':'))
      pred_out <- pred_out[,c('Cow_Side','Pred')]
      temp1$Cow_Side = paste(temp1$Side, temp1$Cow.ID, sep=':')
      temp1 <- merge(temp1, pred_out, by = 'Cow_Side', all.x = T)
      temp1$Resid1 <- temp1$biometric - temp1$Pred
      temp1$ObsID <- paste(temp1$Rep,
                               temp1$Cow.ID, 
                               temp1$Side,
                               temp1$Day,
                               sep = '_')
      
     
      #temp <-  summary(mix_out_1 )
      #tempdat <- data.frame(Cow = dat$Cow.ID, Side = dat$Side,  
                  #Day = dat$Day, Resid_1= temp$residuals)
      
      
      temp2 <- dat[,c(1,2,3,4,5,j)]
      names(temp2)[ncol(temp2)] <- 'biometric'
      mix_out_2 <- lmer(biometric ~ 1 +  (1 | Cow.ID/Side),
                        data=temp2)  
      # day nested within side nested within cow
      
      #pred_out <- coef(mix_out_2)$`Side:Cow.ID`
      #preddat <- data.frame(Cow_Side = rownames(pred_out), 
                  #Pred = pred_out$`(Intercept)`)
      pred_out <- temp2[,c(1,3)]
      pred_out$Pred <- predict(mix_out_2, 
                         newdata = temp2[,c(1,2,3)], 
                         re.form= ~(1|Cow.ID/Side))
      pred_out <- unique(pred_out)
      pred_out$Cow_Side <- paste(paste(pred_out$Side , 
                                 pred_out$Cow.ID, sep = ':'))
      pred_out <- pred_out[,c('Cow_Side','Pred')]
      temp2$Cow_Side = paste(temp2$Side, temp2$Cow.ID, sep=':')
      temp2 <- merge(temp2, pred_out, by = 'Cow_Side', all.x = T)
      temp2$Resid2 <- temp2$biometric - temp2$Pred
      temp2$ObsID <- paste(temp2$Rep,
                               temp2$Cow.ID, 
                               temp2$Side,
                               temp2$Day,
                               sep = '_')
      
      
      tempdat <- merge(temp1, temp2, by = 'ObsID')
      tempdat$PhotoID <- substr(tempdat$ObsID, 3,100)
      tempdat <- tempdat[,c('PhotoID', 'Resid1', 'Resid2')]
      tempdat$PhotoID <- as.factor(tempdat$PhotoID)
      #tempdat <- data.frame(Resid1 = temp1$Resid, Resid2 = temp2$Resid,
      #PhotoID = paste(temp1$Cow.ID, temp1$Side, temp1$Day, sep = '_'))
      
      #temp <-  summary(mix_out_2)
      #tempdat$Resid_2 <- temp$residuals
      
      cor.out <- statsBy(tempdat, group = 'PhotoID')

      add_day = cor.out$etabg[1] * cor.out$etabg[2] * cor.out$rbg[2]
      add_rep = cor.out$etawg[1] * cor.out$etawg[2] * cor.out$rwg[2]
      
      temp <- data.frame(Biom1 = names(dat)[i], Biom2 = names(dat)[j], Cor_Overall = cor(tempdat$Resid1, tempdat$Resid2), R_Overall = cor(tempdat$Resid1, tempdat$Resid2)^2, Cor_Day = cor.out$rbg[2],  R_Day = cor.out$rbg[2]^2, P_Day = cor.out$pbg[2], Add_Day = add_day, Cor_Rep = cor.out$rwg[2], R_Rep = cor.out$rwg[2]^2, P_Rep = cor.out$pwg[2], Add_Rep = add_rep)
      cordat_geom_resid <- rbind(cordat_geom_resid, temp)
      
    }
    
  } 
}


cordat_geom_resid <- cordat_geom_resid[-1, ]
write.csv(cordat_geom_resid, 'Data/Results/ErrCor/ErrCor_Geom_Eye.csv')
#cordat_geom_resid <- read.csv('../ManuscriptSups/ErrCor/ErrCor_Geom_Eye.csv')

jpeg("Visualizations/ErrCor/ErrCor_Geom_Eye.jpeg", width = 9, height = 6, units = 'in', res = 600)
ggplot(cordat_geom_resid, aes(x = Cor_Overall)) + 
  geom_histogram(aes(y = ..density.., fill='#7997FF'), col=I("black"))  + 
  geom_line(aes(x = Add_Day, alpha=I(.8), y = 0.7*..density.., col = "gold"), stat = 'density', size = 2)+ 
  geom_line(aes(x = Add_Rep, alpha=I(.8), y = 0.7*..density.., col = "darkolivegreen2"), stat = 'density', size = 2) +
  ggtitle('Correlation in Error Estimates for Projective Biometrics: Eye') +
  xlab('Correlation') +
  ylab('Density') + 
  xlim(-1,1) +
  ylim(0,4) +
  scale_colour_manual(name = 'Density Lines', values = c('gold' = 'gold', 'darkolivegreen2'='darkolivegreen2'), labels = c( 'Within-Photo\nAdditive R','Between-Photo\nAdditive R'))+
  scale_fill_identity(name = 'Histogram', guide = 'legend', labels = c('Overall R')) 
dev.off()

corplot_geom_resid_eye <- ggplot(cordat_geom_resid, aes(x = Cor_Overall)) + 
  geom_histogram(aes(y = ..density.., fill='#7997FF'), col=I("black"))  + 
  geom_line(aes(x = Add_Day, alpha=I(.8), y = 0.7*..density.., col = "gold"), stat = 'density', size = 2)+ 
  geom_line(aes(x = Add_Rep, alpha=I(.8), y = 0.7*..density.., col = "darkolivegreen2"), stat = 'density', size = 2) +
  ggtitle('Correlation in Error Estimates for Projective Biometrics: Eye') +
  xlab('Correlation') +
  ylab('Density') + 
  xlim(-1,1) +
  ylim(0,4) +
  scale_colour_manual(name = 'Density Lines', values = c('gold' = 'gold', 'darkolivegreen2'='darkolivegreen2'), labels = c( 'Within-Photo\nAdditive R','Between-Photo\nAdditive R'))+
  scale_fill_identity(name = 'Histogram', guide = 'legend', labels = c('Overall R')) 

corplot_geom_resid_eye


jpeg("Visualizations/ErrCor/ErrCor_Overall_Geom_Eye.jpeg", width = 8, height = 6, units = 'in', res = 600)
qplot(cordat_geom_resid$Cor_Overall, geom="histogram",  main = 'Overall Error Correlation Between Projective Biometrics: Eye', col=I("black"), fill=I("blue"), alpha=I(.5), xlim = c(-1,1), xlab = 'R') #+ xlab(expression(R^{2})) # expression(paste('R^',2, sep = '')) 
dev.off()
qplot(cordat_geom_resid$Cor_Overall, geom="histogram",  main = 'Overall Error Correlation Between Projective Biometrics: Eye', col=I("black"), fill=I("blue"), alpha=I(.5), xlim = c(-1,1), xlab = 'R')

mean(cordat_geom_resid$R_Overall)

jpeg("Visualizations/ErrCor/ErrCor_BetweenPhoto_Geom_Eye.jpeg", width = 8, height = 6, units = 'in', res = 600)
qplot(cordat_geom_resid$Cor_Day, geom="histogram",  main = 'Between-Photo Error Correlation Between Projective Biometrics: Eye', col=I("black"), fill=I("blue"), alpha=I(.5), xlim = c(-1,1), xlab = 'R') #+ xlab(expression(R^{2})) # expression(paste('R^',2, sep = ''))
dev.off()
qplot(cordat_geom_resid$Cor_Day, geom="histogram",  main = 'Between-Photo Error Correlation Between Projective Biometrics: Eye', col=I("black"), fill=I("blue"), alpha=I(.5), xlim = c(-1,1), xlab = 'R')

mean(cordat_geom_resid$R_Day)

jpeg("Visualizations/ErrCor/ErrCor_WithinPhoto_Geom_Eye.jpeg", width = 8, height = 6, units = 'in', res = 600)
qplot(cordat_geom_resid$Cor_Rep, geom="histogram",  main = 'Within-Photo Error Correlation Between Projective Biometrics: Eye', col=I("black"), fill=I("blue"), alpha=I(.5), xlim = c(-1,1), xlab = 'R') #+ xlab(expression(R^{2})) # expression(paste('R^',2, sep = ''))
dev.off()
qplot(cordat_geom_resid$Cor_Rep, geom="histogram",  main = 'Within-Photo Error Correlation Between Projective Biometrics: Eye', col=I("black"), fill=I("blue"), alpha=I(.5), xlim = c(-1,1), xlab = 'R')

mean(cordat_geom_resid$R_Rep)


```


Normalized length

```{r}

dat <- eyedist[complete.cases(eyedist), ]
cordat_resid <- data.frame(Biom1 = NA, Biom2 = NA, Cor_Overall = NA, R_Overall = NA, Cor_Day = NA, R_Day = NA, P_Day = NA, Add_Day = NA, Cor_Rep = NA, R_Rep = NA, P_Rep = NA, Add_Rep = NA)

tempdat <- read.csv('Data/Results/Repeatability/Repeat_NL_Eye.csv', stringsAsFactors = F)
names(dat)[6:ncol(dat)] <- tempdat$Biometric

#names(dat)[57:ncol(dat)]
dat <- dat[,c(c(1,2,3,4,5), 62:ncol(dat))]
names(dat)

for(i in 6:ncol(dat)){
  for(j in i:ncol(dat)){
    if(i!=j){
      
      temp1 <- dat[,c(1,2,3,4,5,i)]
      names(temp1)[ncol(temp1)] <- 'biometric'
      mix_out_1 <- lmer(biometric ~ 1 +  (1 | Cow.ID/Side),
                        data=temp1)  
      # day nested within side nested within cow
      
      #pred_out <- coef(mix_out_1)$`Side:Cow.ID`
      #preddat <- data.frame(Cow.ID = substr(rownames(pred_out),3,10),
                  # Side = substr(rownames(pred_out),1,1), 
                  # Pred = pred_out$`(Intercept)`)
      #preddat <- data.frame(Cow_Side = rownames(pred_out), 
                  #Pred = pred_out1$`(Intercept)`)
      pred_out <- temp1[,c(1,3)]
      pred_out$Pred <- predict(mix_out_1, 
                         newdata = temp1[,c(1,2,3)], 
                         re.form= ~(1|Cow.ID/Side))
      pred_out <- unique(pred_out)
      pred_out$Cow_Side <- paste(paste(pred_out$Side , 
                                 pred_out$Cow.ID, sep = ':'))
      pred_out <- pred_out[,c('Cow_Side','Pred')]
      temp1$Cow_Side = paste(temp1$Side, temp1$Cow.ID, sep=':')
      temp1 <- merge(temp1, pred_out, by = 'Cow_Side', all.x = T)
      temp1$Resid1 <- temp1$biometric - temp1$Pred
      temp1$ObsID <- paste(temp1$Rep,
                               temp1$Cow.ID, 
                               temp1$Side,
                               temp1$Day,
                               sep = '_')
      
     
      #temp <-  summary(mix_out_1 )
      #tempdat <- data.frame(Cow = dat$Cow.ID, Side = dat$Side,  
                  #Day = dat$Day, Resid_1= temp$residuals)
      
      
      temp2 <- dat[,c(1,2,3,4,5,j)]
      names(temp2)[ncol(temp2)] <- 'biometric'
      mix_out_2 <- lmer(biometric ~ 1 +  (1 | Cow.ID/Side),
                        data=temp2)  
      # day nested within side nested within cow
      
      #pred_out <- coef(mix_out_2)$`Side:Cow.ID`
      #preddat <- data.frame(Cow_Side = rownames(pred_out), 
                  #Pred = pred_out$`(Intercept)`)
      pred_out <- temp2[,c(1,3)]
      pred_out$Pred <- predict(mix_out_2, 
                         newdata = temp2[,c(1,2,3)], 
                         re.form= ~(1|Cow.ID/Side))
      pred_out <- unique(pred_out)
      pred_out$Cow_Side <- paste(paste(pred_out$Side , 
                                 pred_out$Cow.ID, sep = ':'))
      pred_out <- pred_out[,c('Cow_Side','Pred')]
      temp2$Cow_Side = paste(temp2$Side, temp2$Cow.ID, sep=':')
      temp2 <- merge(temp2, pred_out, by = 'Cow_Side', all.x = T)
      temp2$Resid2 <- temp2$biometric - temp2$Pred
      temp2$ObsID <- paste(temp2$Rep,
                               temp2$Cow.ID, 
                               temp2$Side,
                               temp2$Day,
                               sep = '_')
      
      
      tempdat <- merge(temp1, temp2, by = 'ObsID')
      tempdat$PhotoID <- substr(tempdat$ObsID, 3,100)
      tempdat <- tempdat[,c('PhotoID', 'Resid1', 'Resid2')]
      tempdat$PhotoID <- as.factor(tempdat$PhotoID)
      #tempdat <- data.frame(Resid1 = temp1$Resid, Resid2 = temp2$Resid,
      #PhotoID = paste(temp1$Cow.ID, temp1$Side, temp1$Day, sep = '_'))
      
      #temp <-  summary(mix_out_2)
      #tempdat$Resid_2 <- temp$residuals
      
      cor.out <- statsBy(tempdat, group = 'PhotoID')
      
      
      add_day = cor.out$etabg[1] * cor.out$etabg[2] * cor.out$rbg[2]
      add_rep = cor.out$etawg[1] * cor.out$etawg[2] * cor.out$rwg[2]
      
      temp <- data.frame(Biom1 = names(dat)[i], Biom2 = names(dat)[j], Cor_Overall = cor(tempdat$Resid1, tempdat$Resid2), R_Overall = cor(tempdat$Resid1, tempdat$Resid2)^2, Cor_Day = cor.out$rbg[2],  R_Day = cor.out$rbg[2]^2, P_Day = cor.out$pbg[2], Add_Day = add_day, Cor_Rep = cor.out$rwg[2], R_Rep = cor.out$rwg[2]^2, P_Rep = cor.out$pwg[2], Add_Rep = add_rep)
      cordat_resid <- rbind(cordat_resid, temp)
      
    }
    
  } 
}

cordat_resid <- cordat_resid[-1, ]
write.csv(cordat_resid, 'Data/Results/ErrCor/ErrCor_NormDist_Eye.csv')
#cordat_resid <- read.csv('../ManuscriptSups/ErrCor/ErrCor_NormDist_Eye.csv')

jpeg("Visualizations/ErrCor/ErrCor_NormLength_Eye.jpeg", width = 9, height = 6, units = 'in', res = 600)
ggplot(cordat_resid, aes(x = Cor_Overall)) + 
  geom_histogram(aes(y = ..density.., fill='#FC717F'), col=I("black"))  + 
  geom_line(aes(x = Add_Day, alpha=I(.8), y = 0.45*..density.., col = "gold"), stat = 'density', size = 2)+ 
  geom_line(aes(x = Add_Rep, alpha=I(.8), y = 0.45*..density.., col = "darkolivegreen2"), stat = 'density', size = 2) +
  ggtitle('Correlation in Error Estimates for Normalized Length Biometrics: Eye') +
  xlab('Correlation') +
  ylab('Density') +
  xlim(-1,1) +
  ylim(0,1.6) +
  scale_fill_identity(name = 'Histogram', guide = 'legend', labels = c('Overall R')) +
  scale_colour_manual(name = 'Density Lines', values = c('gold' = 'gold', 'darkolivegreen2'='darkolivegreen2'), labels = c( 'Within-Photo\nAdditive R','Between-Photo\nAdditive R'))
dev.off()

corplot_norm_resid_eye <- ggplot(cordat_resid, aes(x = Cor_Overall)) + 
  geom_histogram(aes(y = ..density.., fill='#FC717F'), col=I("black"))  + 
  geom_line(aes(x = Add_Day, alpha=I(.8), y = 0.45*..density.., col = "gold"), stat = 'density', size = 2)+ 
  geom_line(aes(x = Add_Rep, alpha=I(.8), y = 0.45*..density.., col = "darkolivegreen2"), stat = 'density', size = 2) +
  ggtitle('Correlation in Error Estimates for Normalized Length Biometrics: Eye') +
  xlab('Correlation') +
  ylab('Density') +
  xlim(-1,1) +
  ylim(0,1.6) +
  scale_fill_identity(name = 'Histogram', guide = 'legend', labels = c('Overall R')) +
  scale_colour_manual(name = 'Density Lines', values = c('gold' = 'gold', 'darkolivegreen2'='darkolivegreen2'), labels = c( 'Within-Photo\nAdditive R','Between-Photo\nAdditive R'))

corplot_norm_resid_eye


jpeg("Visualizations/ErrCor/ErrCor_Overall_NL_Eye.jpeg", width = 8, height = 6, units = 'in', res = 600)
qplot(cordat_resid$Cor_Overall, geom="histogram",  main = 'Overall Error Correlation Between Normalized Length Biometrics: Eye', col=I("black"), fill=I("red"), alpha=I(.5), xlim = c(-1,1), xlab = 'R') #+ xlab(expression(R^{2})) # expression(paste('R^',2, sep = ''))
dev.off()
qplot(cordat_resid$Cor_Overall, geom="histogram",  main = 'Overall Error Correlation Between Normalized Length Biometrics: Eye', col=I("black"), fill=I("red"), alpha=I(.5), xlim = c(-1,1), xlab = 'R') 

mean(cordat_resid$R_Overall)

jpeg("Visualizations/ErrCor/ErrCor_BetweenPhoto_NL_Eye.jpeg", width = 8, height = 6, units = 'in', res = 600)
qplot(cordat_resid$Cor_Day, geom="histogram",  main = 'Between-Photo Error Correlation Between Normalized Length Biometrics: Eye', col=I("black"), fill=I("red"), alpha=I(.5), xlim = c(-1,1), xlab = 'R') #+ xlab(expression(R^{2})) # expression(paste('R^',2, sep = ''))
dev.off()
qplot(cordat_resid$Cor_Day, geom="histogram",  main = 'Between-Photo Error Correlation Between Normalized Length Biometrics: Eye', col=I("black"), fill=I("red"), alpha=I(.5), xlim = c(-1,1), xlab = 'R')

mean(cordat_resid$R_Day)

jpeg("Visualizations/ErrCor/ErrCor_WithinPhoto_NL_Eye.jpeg", width = 8, height = 6, units = 'in', res = 600)
qplot(cordat_resid$Cor_Rep, geom="histogram",  main = 'Within-Photo Error Correlation Between Normalized Length Biometric Error: Eye', col=I("black"), fill=I("red"), alpha=I(.5), xlim = c(-1,1), xlab = 'R') #+ xlab(expression(R^{2})) # expression(paste('R^',2, sep = ''))
dev.off()
qplot(cordat_resid$Cor_Rep, geom="histogram",  main = 'Within-Photo Error Correlation Between Normalized Length Biometric Error: Eye', col=I("black"), fill=I("red"), alpha=I(.5), xlim = c(-1,1), xlab = 'R')

mean(cordat_resid$R_Rep)

```


###Image Attribute Correlations

Projective length

```{r}

library('piecewiseSEM')

# load up and merge image attribute data to biometrics data

imatrib <- read.csv('Data/CSVs/ImageAttributes_R2.csv', header=TRUE)
imatrib <- imatrib[, c(1,2,3,4,26,27,28,29,30,31,32,33,34,35,36,37,38)]  # just keep the indexing info and image attribute metrics

imatrib$PhotoID <- paste(imatrib$Cow.ID, imatrib$Side, imatrib$Day, sep = '_' )
biom$PhotoID <- paste(biom$Cow.ID, biom$Side, biom$Day, sep = '_' )

tempdat <- merge(biom, imatrib, by = 'PhotoID', all.x = T)
tempdat <- tempdat[complete.cases(tempdat),]

errmod_geom <- data.frame(biometric = NA, marginalR = NA, conditionalR = NA, Chisq = NA, Pval = NA, B_FaceAngle = NA, B_FaceAngle2 = NA, B_FrameFaceRatio = NA, B_FrameFaceRatio2 = NA, B_interaction = NA)


# geometric biometrics

for(i in start:done+1){
  
  temp <- tempdat[,c(1,2,3,4,i)]
  names(temp)[2] <- 'Cow.ID'
  names(temp)[3] <- 'Day'
  names(temp)[4] <- 'Side'
  names(temp)[ncol(temp)] <- 'biometric'
  temp$biometric <- scale(temp$biometric)
  
  temp$OverallFaceAngle <- scale(tempdat$OverallFaceAngle)
  temp$OverallFaceAngle2 <- scale(temp$OverallFaceAngle^2)
  temp$FrameFaceRatio <- scale(tempdat$raw_head2frameratio)
  temp$FrameFaceRatio2 <- scale(temp$FrameFaceRatio^2)
  
  temp <- temp[complete.cases(temp), ]
  
  # fill out statitics
  
  out.all <- data.frame(biometric = names(tempdat)[i], marginalR = NA, conditionalR = NA, Chisq = NA, Pval = NA, B_FaceAngle = NA, B_FaceAngle2 = NA, B_FrameFaceRatio = NA, B_FrameFaceRatio2 = NA, B_interaction = NA)
  
  tempout <- rsquared(lmer(biometric ~ OverallFaceAngle*FrameFaceRatio + OverallFaceAngle2 + FrameFaceRatio2 + (1 | Cow.ID/Side/Day), data=temp))
  out.all$marginalR <- tempout$Marginal 
  out.all$conditionalR <- tempout$Conditional
  
  out.full <- lmer(biometric ~ OverallFaceAngle*FrameFaceRatio + OverallFaceAngle2 + FrameFaceRatio2 + (1 | Cow.ID/Side/Day), data=temp, REML = F)
  out.null <- lmer(biometric ~ 1 + (1 | Cow.ID/Side/Day), data=temp, REML = F)
  tempout <- anova(out.full, out.null)  
  out.all$Chisq <- tempout$Chisq[2]
  out.all$Pval <- tempout$`Pr(>Chisq)`[2]
  
  tempout <- summary(lmer(biometric ~ OverallFaceAngle*FrameFaceRatio + OverallFaceAngle2 + FrameFaceRatio2 + (1 | Cow.ID/Side/Day), data=temp))
  #tempout$coefficients
  out.all$B_FaceAngle <- tempout$coefficients[2,1]
  out.all$B_FaceAngle2 <- tempout$coefficients[4,1]
  out.all$B_FrameFaceRatio <- tempout$coefficients[3,1]
  out.all$B_FrameFaceRatio2 <- tempout$coefficients[5,1]
  out.all$B_interaction <- tempout$coefficients[6,1]
  
  errmod_geom <- rbind(errmod_geom, out.all)
  
}

errmod_geom  <- errmod_geom[-1, ]
errmod_geom_eye <- errmod_geom 


jpeg("Visualizations/ErrorMod/ErrMod_Geom_Eye.jpeg", width = 8, height = 5, units = 'in', res = 600)
qplot(errmod_geom$marginalR, geom="histogram", main = 'Proportion of Variance in Projective Biometrics from Image Attributes: Eye',  col=I("black"), fill=I("blue"), alpha=I(.5), xlim = c(-0.05,1)) + xlab(expression(R^{2})) # expression(paste('R^',2, sep = ''))
dev.off()
qplot(errmod_geom$marginalR, geom="histogram", main = 'Proportion of Variance in Projective Biometrics from Image Attributes: Eye',  col=I("black"), fill=I("blue"), alpha=I(.5), xlim = c(-0.05,1)) + xlab(expression(R^{2}))

write.csv(errmod_geom, "Data/Results/ErrorMod/ErrMod_Geom_Eye.csv")

```


Normalized length

```{r}

temp <- read.csv('Data/Results/Repeatability/Repeat_NL_Eye.csv', stringsAsFactors = F)
names(eyedist)[6:ncol(eyedist)] <-  temp$Biometric
eyedist$PhotoID <- paste(eyedist$Cow.ID, eyedist$Side, eyedist$Day, sep = '_' )

tempdat <- merge(eyedist, imatrib, by = 'PhotoID', all.x = T)
tempdat <- tempdat[complete.cases(tempdat),]

errmod_norm <- data.frame(biometric = NA, marginalR = NA, conditionalR = NA, Chisq = NA, Pval = NA, B_FaceAngle = NA, B_FaceAngle2 = NA, B_FrameFaceRatio = NA, B_FrameFaceRatio2 = NA, B_interaction = NA)

for(i in 7:which(names(tempdat) == 'gcxhc')){
  
  temp <- tempdat[,c(1,2,3,4,i)]
  names(temp)[2] <- 'Cow.ID'
  names(temp)[3] <- 'Day'
  names(temp)[4] <- 'Side'
  names(temp)[ncol(temp)] <- 'biometric'
  temp$biometric <- scale(temp$biometric)
  #temp$biometric <- temp$biometric
  
  
  temp$OverallFaceAngle <- scale(tempdat$OverallFaceAngle)
  #temp$OverallFaceAngle <- tempdat$OverallFaceAngle
  temp$OverallFaceAngle2 <- scale(temp$OverallFaceAngle^2)
  temp$FrameFaceRatio <- scale(tempdat$raw_head2frameratio)
  temp$FrameFaceRatio2 <- scale(temp$FrameFaceRatio^2)
  
  temp <- temp[complete.cases(temp), ]
  
  # fill out statitics
  
  out.all <- data.frame(biometric = names(tempdat)[i], marginalR = NA, conditionalR = NA, Chisq = NA, Pval = NA, B_FaceAngle = NA, B_FaceAngle2 = NA, B_FrameFaceRatio = NA, B_FrameFaceRatio2 = NA, B_interaction = NA)
  
  tempout <- rsquared(lmer(biometric ~ OverallFaceAngle*FrameFaceRatio + OverallFaceAngle2 + FrameFaceRatio2 + (1 | Cow.ID/Side/Day), data=temp))
  out.all$marginalR <- tempout$Marginal 
  out.all$conditionalR <- tempout$Conditional
  
  out.full <- lmer(biometric ~ OverallFaceAngle*FrameFaceRatio + OverallFaceAngle2 + FrameFaceRatio2 + (1 | Cow.ID/Side/Day), data=temp, REML = F)
  out.null <- lmer(biometric ~ 1 + (1 | Cow.ID/Side/Day), data=temp, REML = F)
  tempout <- anova(out.full, out.null)  
  out.all$Chisq <- tempout$Chisq[2]
  out.all$Pval <- tempout$`Pr(>Chisq)`[2]
  
  tempout <- summary(lmer(biometric ~ OverallFaceAngle*FrameFaceRatio + OverallFaceAngle2 + FrameFaceRatio2 + (1 | Cow.ID/Side/Day), data=temp))
  #tempout$coefficients
  out.all$B_FaceAngle <- tempout$coefficients[2,1]
  out.all$B_FaceAngle2 <- tempout$coefficients[4,1]
  out.all$B_FrameFaceRatio <- tempout$coefficients[3,1]
  out.all$B_FrameFaceRatio2 <- tempout$coefficients[5,1]
  out.all$B_interaction <- tempout$coefficients[6,1]
  
  errmod_norm <- rbind(errmod_norm, out.all)
  
}

errmod_norm <- errmod_norm[-1, ]
errmod_norm_eye <- errmod_norm


jpeg("Visualizations/ErrorMod/ErrMod_NL_Eye.jpeg", width = 8, height = 5, units = 'in', res = 600)
qplot(errmod_norm$marginalR, geom="histogram",  main = 'Proportion of Variance in Normalized Length Biometrics from Image Attributes: Eye',col=I("black"), fill=I("red"), alpha=I(.5), xlim = c(-0.05,1)) + xlab(expression(R^{2})) # expression(paste('R^',2, sep = ''))
dev.off()
qplot(errmod_norm$marginalR, geom="histogram",  main = 'Proportion of Variance in Normalized Length Biometrics from Image Attributes: Eye',col=I("black"), fill=I("red"), alpha=I(.5), xlim = c(-0.05,1)) + xlab(expression(R^{2}))

write.csv(errmod_norm, "Data/Results/ErrorMod/ErrMod_Norm_Eye.csv")

```


### HMFA Analysis

Projective Biometrics

```{r}

library('FactoMineR')

bioms <- biom[,start:done]
bioms <- as.data.frame(apply(bioms, 2, scale))


biom_long <- cbind( 
  subset(bioms, biom$Side=='R' & biom$Day=='D1' & biom$Rep==1),
  subset(bioms, biom$Side=='R' & biom$Day=='D1' & biom$Rep==2),
  subset(bioms, biom$Side=='R' & biom$Day=='D2' & biom$Rep==1),
  subset(bioms, biom$Side=='R' & biom$Day=='D2' & biom$Rep==2),
  subset(bioms, biom$Side=='R' & biom$Day=='D3' & biom$Rep==1),
  subset(bioms, biom$Side=='R' & biom$Day=='D3' & biom$Rep==2),
  
  subset(bioms, biom$Side=='L' & biom$Day=='D1' & biom$Rep==1),
  subset(bioms, biom$Side=='L' & biom$Day=='D1' & biom$Rep==2),
  subset(bioms, biom$Side=='L' & biom$Day=='D2' & biom$Rep==1),
  subset(bioms, biom$Side=='L' & biom$Day=='D2' & biom$Rep==2),
  subset(bioms, biom$Side=='L' & biom$Day=='D3' & biom$Rep==1),
  subset(bioms, biom$Side=='L' & biom$Day=='D3' & biom$Rep==2)

)

hlist = list(rep(length(start:done), 2*3*2), 
             rep(2, 2*3 ), 
             rep(3,2))

hmfa.out <- HMFA(biom_long, 
                 H = hlist, 
                 type = rep('s',2*3*2),
                 ncp = length(start:done),
                 name.group = list(rep(c('R1','R2'), 6),
                                   rep(c('D1','D2','D3'), 2),
                                   c('R','L')),
                 graph = F
              
                 )

hmfa.pb.eye <- hmfa.out

# Scree Plot

# qplot(1:length(hmfa.out$eig[,1]), hmfa.out$eig[,1], 
#       ylab = 'Eigen Value',
#       xlab = 'Dimension', 
#       main = 'Scree Plot of HMFA for Projective Biometrics: Muzzle')

k_eff <- 2*21 # length(159:ncol(dat))

qplot(1:length(hmfa.out$eig[,2]), hmfa.out$eig[,2], 
      ylab = 'Percentage Variance',
      xlab = 'Dimension', 
      main = 'Scree Plot of HMFA for Projective Biometrics: Eye') + 
  geom_hline(yintercept=100*1/k_eff, linetype="dashed", color = "red")

# Repeatability - Side Level

par.out.lr <- hmfa.out$partial[[3]]
par.out.r <- as.data.frame(par.out.lr[ , , 1])
par.out.r$Cow.ID <- unique(biom$Cow.ID)
par.out.l <- as.data.frame(par.out.lr[ , , 2])
par.out.l$Cow.ID <- unique(biom$Cow.ID)

dat <- rbind(par.out.r, par.out.l)
repOS <- c()

for(i in 1:(ncol(dat)-1)){
  
  rm(temp)
  temp <- data.frame(Cow.ID = as.factor(dat$Cow.ID))
  temp$biometric <- dat[ ,i]
  
  mix_out <- lmer(biometric ~ 1 +  (1 | Cow.ID), data=temp)  # day nested within side nested within cow
  sigma <- as.data.frame(VarCorr(mix_out))
  
  RepeatOneShot <- function(.) {  # repeatability of one-shot biometric
    sigma <- as.data.frame(VarCorr(.))
    cow<- sigma$vcov[1]
    err<- sigma$vcov[2]
    return(sum(cow)/sum(cow,err))
  }
  repOS[i] <- RepeatOneShot(mix_out)
  
}

repPCA_PB_Eye <- repOS 

qplot(repOS, geom="histogram",  main = 'Repeatability of HMFA Scores from Projective Biometrics: Eye', col=I("black"), fill=I("blue"), alpha=I(.5),  xlim = c(-0.1,1.1),xlab = 'R') 


# Group Level Cannonical Correlation

plot(hmfa.out, axes = c(5,4), choix = 'group')

```


Normalized Length

```{r}

library('FactoMineR')

normdist <- eyedist
normdist <- normdist[,-which(names(normdist) == 'PhotoID')]


normdists <- normdist[,6:(ncol(normdist)-1)] 
normdists <- as.data.frame(apply(normdists, 2, scale))


normdist_long <- cbind( 
  subset(normdists, normdist$Side=='R' & normdist$Day=='D1' & normdist$Rep==1),
  subset(normdists, normdist$Side=='R' & normdist$Day=='D1' & normdist$Rep==2),
  subset(normdists, normdist$Side=='R' & normdist$Day=='D2' & normdist$Rep==1),
  subset(normdists, normdist$Side=='R' & normdist$Day=='D2' & normdist$Rep==2),
  subset(normdists, normdist$Side=='R' & normdist$Day=='D3' & normdist$Rep==1),
  subset(normdists, normdist$Side=='R' & normdist$Day=='D3' & normdist$Rep==2),
  
  subset(normdists, normdist$Side=='L' & normdist$Day=='D1' & normdist$Rep==1),
  subset(normdists, normdist$Side=='L' & normdist$Day=='D1' & normdist$Rep==2),
  subset(normdists, normdist$Side=='L' & normdist$Day=='D2' & normdist$Rep==1),
  subset(normdists, normdist$Side=='L' & normdist$Day=='D2' & normdist$Rep==2),
  subset(normdists, normdist$Side=='L' & normdist$Day=='D3' & normdist$Rep==1),
  subset(normdists, normdist$Side=='L' & normdist$Day=='D3' & normdist$Rep==2)

)

hlist = list(rep(ncol(normdists), 2*3*2), 
             rep(2, 2*3 ), 
             rep(3,2))

hmfa.out <- HMFA(normdist_long, 
                 H = hlist, 
                 type = rep('s',2*3*2),
                 ncp = length(6:ncol(normdist)),
                 name.group = list(rep(c('R1','R2'), 6),
                                   rep(c('D1','D2','D3'), 2),
                                   c('R','L')),
                 graph = F
              
                 )

hmfa.nl.eye <- hmfa.out

# Scree Plot

# qplot(1:length(hmfa.out$eig[,1]), hmfa.out$eig[,1], 
#       ylab = 'Eigen Value',
#       xlab = 'Dimension', 
#       main = 'Scree Plot of HMFA for Projective Biometrics: Muzzle')

qplot(1:length(hmfa.out$eig[,2]), hmfa.out$eig[,2], 
      ylab = 'Percentage Variance',
      xlab = 'Dimension', 
      main = 'Scree Plot of HMFA for Normalized Length Biometrics: Eye') + 
  geom_hline(yintercept=100*1/length(6:ncol(normdist)),
             linetype="dashed", color = "red")

# Repeatability - Side Level

par.out.lr <- hmfa.out$partial[[3]]
par.out.r <- as.data.frame(par.out.lr[ , , 1])
par.out.r$Cow.ID <- unique(biom$Cow.ID)
par.out.l <- as.data.frame(par.out.lr[ , , 2])
par.out.l$Cow.ID <- unique(biom$Cow.ID)

dat <- rbind(par.out.r, par.out.l)
repOS <- c()

for(i in 1:(ncol(dat)-1)){
  
  rm(temp)
  temp <- data.frame(Cow.ID = as.factor(dat$Cow.ID))
  temp$biometric <- dat[ ,i]
  
  mix_out <- lmer(biometric ~ 1 +  (1 | Cow.ID), data=temp)  # day nested within side nested within cow
  sigma <- as.data.frame(VarCorr(mix_out))
  
  RepeatOneShot <- function(.) {  # repeatability of one-shot biometric
    sigma <- as.data.frame(VarCorr(.))
    cow<- sigma$vcov[1]
    err<- sigma$vcov[2]
    return(sum(cow)/sum(cow,err))
  }
  repOS[i] <- RepeatOneShot(mix_out)
  
}

repPCA_NL_Eye <- repOS 

qplot(repOS, geom="histogram",  main = 'Repeatability of HMFA Scores from Normalized Length Biometrics: Eye', col=I("black"), fill=I("red"), alpha=I(.5),  xlim = c(-0.1,1.1),xlab = 'R') 


# Group Level Cannonical Correlation

plot(hmfa.out, axes = c(1,2), choix = 'group')

```

### Cannonical Correlation between Observed to Error Biometrics


Projective Biometric

```{r}

# Get residual values

dat <- cbind(biom[,1:5], biom[,start:done])
rownames(dat) <- paste(biom$Rep, biom$Cow.ID, biom$Side, biom$Day,sep = '_')

errordat <- dat[,1:5]

for(i in 6:ncol(dat)){
  
  temp1 <- dat[,c(1,2,3,4,5,i)]
  names(temp1)[ncol(temp1)] <- 'biometric'
  mix_out_1 <- lmer(biometric ~ 1 +  (1 | Cow.ID/Side),
                    data=temp1)
  
  pred_out <- temp1[,c(1,3)]
  pred_out$Pred <- predict(mix_out_1, 
                           newdata = temp1[,c(1,2,3)], 
                           re.form= ~(1|Cow.ID/Side),
                           allow.new.levels = TRUE)
  
  pred_out$Pred[is.na(temp1$biometric)] <- NA
  pred_out$Resid <- temp1$biometric
  errordat[,i] <- temp1$biometric - pred_out$Pred
  names(errordat)[i] <- names(dat)[i]

}

# HMFA on Error Terms

errordats <- as.data.frame(apply(errordat[,6:ncol(errordat)], 2, scale))

error_long <- cbind( 
  subset(errordats, errordat$Side=='R' & errordat$Day=='D1' & errordat$Rep==1),
  subset(errordats, errordat$Side=='R' & errordat$Day=='D1' & errordat$Rep==2),
  subset(errordats, errordat$Side=='R' & errordat$Day=='D2' & errordat$Rep==1),
  subset(errordats, errordat$Side=='R' & errordat$Day=='D2' & errordat$Rep==2),
  subset(errordats, errordat$Side=='R' & errordat$Day=='D3' & errordat$Rep==1),
  subset(errordats, errordat$Side=='R' & errordat$Day=='D3' & errordat$Rep==2),
  
  subset(errordats, errordat$Side=='L' & errordat$Day=='D1' & errordat$Rep==1),
  subset(errordats, errordat$Side=='L' & errordat$Day=='D1' & errordat$Rep==2),
  subset(errordats, errordat$Side=='L' & errordat$Day=='D2' & errordat$Rep==1),
  subset(errordats, errordat$Side=='L' & errordat$Day=='D2' & errordat$Rep==2),
  subset(errordats, errordat$Side=='L' & errordat$Day=='D3' & errordat$Rep==1),
  subset(errordats, errordat$Side=='L' & errordat$Day=='D3' & errordat$Rep==2)

)

hlist = list(rep(length(start:done), 2*3*2), 
             rep(2, 2*3 ), 
             rep(3,2))

hmfa.out <- HMFA(error_long, 
                 H = hlist, 
                 type = rep('s',2*3*2),
                 ncp = length(start:done),
                 name.group = list(rep(c('R1','R2'), 6),
                                   rep(c('D1','D2','D3'), 2),
                                   c('R','L')),
                 graph = F
              
                 )

hmfa.err.pb.eye <- hmfa.out

qplot(1:length(hmfa.out$eig[,2]), hmfa.out$eig[,2], 
      ylab = 'Percentage Variance',
      xlab = 'Dimension', 
      main = 'Scree Plot of HMFA for Projective Biometric Errors: Eye') + 
  geom_hline(yintercept=5,
             linetype="dashed", color = "red") 
  


# Cannonical correlation Analysis

basis.error <- hmfa.out$quanti.var$coord
basis.obs <- hmfa.pb.eye$quanti.var$coord
ccout <- c()

k <- sum(hmfa.pb.eye$eig[,2] > 1/k_eff*100)
p <- sum(hmfa.err.pb.eye$eig[,2] > 5)

for(i in 1:ncol(basis.obs)){
  
  temp <- cancor(basis.error[,1:p], basis.obs[, i])
  ccout[i] <- temp$cor
  
}

ccout.pb.eye <- ccout
ccout


HMFA_PB_eye <- data.frame(EigPerVar = hmfa.pb.eye$eig[1:dim(basis.obs)[2],2],
                          Repeat = repPCA_PB_Eye,
                          ErrorCor = ccout.pb.eye)
library("viridis")

hmfa_geom_eye <- ggplot(HMFA_PB_eye, aes(x = EigPerVar, y = Repeat, colour = ErrorCor)) +
  geom_point(size = 3) +
  scale_color_viridis(limits = c(0, 1)) +
  lims(y = c(0,1)) +
  ggtitle('Performance of HMFA Scores from Projective Biometrics: Eye') +
  ylab('Repeatability of PCA Score') + 
  xlab('Percentage of Variance Explained by PCA Dimension') +
  labs(colour = 'Correlation\nto Error PCA') 
hmfa_geom_eye


ggplot(HMFA_PB_eye, aes(x = Repeat, y = ErrorCor, colour = EigPerVar)) +
  geom_point(size = 3) +
  scale_color_viridis(limits = c(0, 15)) +
  #scale_color_viridis() +
  lims(x = c(0,1), y = c(0,1)) +
  ggtitle('Performance of HMFA Scores from Projective Biometrics: Eye') +
  ylab('Correlation to Error PCA Basis') + 
  xlab('Repeatability of PCA Score') +
  labs(colour = 'Dimension\n% Variance')


jpeg("Visualizations/HMFA/HMFA_PB_Eye.jpeg", width = 8, height = 5, units = 'in', res = 600)
  ggplot(HMFA_PB_eye, aes(x = EigPerVar, y = Repeat, colour = ErrorCor)) +
  geom_point(size = 3) +
  scale_color_viridis(limits = c(0, 1)) +
  lims(y = c(0,1)) +
  ggtitle('Performance of HMFA Scores from Projective Biometrics: Eye') +
  ylab('Repeatability of PCA Score') + 
  xlab('Percentage of Variance Explained by PCA Dimension') +
  labs(colour = 'Correlation\nto Error PCA') 
dev.off()

```


Normalized Length

```{r}

# Get residual values

dat <- cbind(normdist[,1:5], normdists)
rownames(dat) <- paste(normdist$Rep, 
                       normdist$Cow.ID, 
                       normdist$Side, 
                       normdist$Day,sep = '_')

errordat <- dat[,1:5]

for(i in 6:ncol(dat)){
  
  temp1 <- dat[,c(1,2,3,4,5,i)]
  names(temp1)[ncol(temp1)] <- 'biometric'
  mix_out_1 <- lmer(biometric ~ 1 +  (1 | Cow.ID/Side),
                    data=temp1)
  
  pred_out <- temp1[,c(1,3)]
  pred_out$Pred <- predict(mix_out_1, 
                           newdata = temp1[,c(1,2,3)], 
                           re.form= ~(1|Cow.ID/Side),
                           allow.new.levels = TRUE)
  
  pred_out$Pred[is.na(temp1$biometric)] <- NA
  pred_out$Resid <- temp1$biometric
  errordat[,i] <- temp1$biometric - pred_out$Pred
  names(errordat)[i] <- names(dat)[i]

}

# HMFA on Error Terms

errordats <- as.data.frame(apply(errordat[,6:ncol(errordat)], 2, scale))

error_long <- cbind( 
  subset(errordats, errordat$Side=='R' & errordat$Day=='D1' & errordat$Rep==1),
  subset(errordats, errordat$Side=='R' & errordat$Day=='D1' & errordat$Rep==2),
  subset(errordats, errordat$Side=='R' & errordat$Day=='D2' & errordat$Rep==1),
  subset(errordats, errordat$Side=='R' & errordat$Day=='D2' & errordat$Rep==2),
  subset(errordats, errordat$Side=='R' & errordat$Day=='D3' & errordat$Rep==1),
  subset(errordats, errordat$Side=='R' & errordat$Day=='D3' & errordat$Rep==2),
  
  subset(errordats, errordat$Side=='L' & errordat$Day=='D1' & errordat$Rep==1),
  subset(errordats, errordat$Side=='L' & errordat$Day=='D1' & errordat$Rep==2),
  subset(errordats, errordat$Side=='L' & errordat$Day=='D2' & errordat$Rep==1),
  subset(errordats, errordat$Side=='L' & errordat$Day=='D2' & errordat$Rep==2),
  subset(errordats, errordat$Side=='L' & errordat$Day=='D3' & errordat$Rep==1),
  subset(errordats, errordat$Side=='L' & errordat$Day=='D3' & errordat$Rep==2)

)

hlist = list(rep(ncol(normdists), 2*3*2), 
             rep(2, 2*3 ), 
             rep(3,2))

hmfa.out <- HMFA(error_long, 
                 H = hlist, 
                 type = rep('s',2*3*2),
                 ncp = length(start:done),
                 name.group = list(rep(c('R1','R2'), 6),
                                   rep(c('D1','D2','D3'), 2),
                                   c('R','L')),
                 graph = F
              
                 )

hmfa.err.nl.eye <- hmfa.out

qplot(1:length(hmfa.out$eig[,2]), hmfa.out$eig[,2], 
      ylab = 'Percentage Variance',
      xlab = 'Dimension', 
      main = 'Scree Plot of HMFA for Normalized Length Biometric Errors: Eye') + 
  geom_hline(yintercept=5, linetype="dashed", color = "red") 
  


# Cannonical correlation Analysis

basis.error <- hmfa.out$quanti.var$coord
basis.obs <- hmfa.nl.eye$quanti.var$coord
ccout <- c()

k <- sum(hmfa.nl.eye$eig[,2] > 1/length(6:ncol(normdist))*100)
p <- sum(hmfa.err.nl.eye$eig[,2] > 5)

for(i in 1:ncol(basis.obs)){
  
  temp <- cancor(basis.error[,1:p], basis.obs[, i])
  ccout[i] <- temp$cor
  
}

ccout.nl.eye <- ccout
ccout

HMFA_NL_eye <- data.frame(EigPerVar = hmfa.nl.eye$eig[1:dim(basis.obs)[2],2],
                          Repeat = repPCA_NL_Eye,
                          ErrorCor = ccout.nl.eye)
library("viridis")
hmfa_nl_eye <- ggplot(HMFA_NL_eye, aes(x = EigPerVar, y = Repeat, colour = ErrorCor)) +
  geom_point(size = 3) +
  scale_color_viridis(limits = c(0, 1)) +
  lims(y = c(0,1)) +
  ggtitle('Performance of HMFA Scores from Normalized Length Biometrics: Eye') +
  ylab('Repeatability of PCA Score') + 
  xlab('Percentage of Variance Explained by PCA Dimension') +
  labs(colour = 'Correlation\nto Error PCA') 
hmfa_nl_eye

ggplot(HMFA_NL_eye, aes(x = Repeat, y = ErrorCor, colour = EigPerVar)) +
  geom_point(size = 3) +
  scale_color_viridis(limits = c(0, 15)) +
  #scale_color_viridis() +
  lims(x = c(0,1), y = c(0,1)) +
  ggtitle('Performance of HMFA Scores from Normalized Length Biometrics: Eye') +
  ylab('Correlation to Error PCA Basis') + 
  xlab('Repeatability of PCA Score') +
  labs(colour = 'Dimension\n% Variance')


jpeg("Visualizations/HMFA/HMFA_NL_Eye.jpeg", width = 8, height = 5, units = 'in', res = 600)
  ggplot(HMFA_NL_eye, aes(x = EigPerVar, y = Repeat, colour = ErrorCor)) +
  geom_point(size = 3) +
  scale_color_viridis(limits = c(0, 1)) +
  lims(y = c(0,1)) +
  ggtitle('Performance of HMFA Scores from Normalized Length Biometrics: Eye') +
  ylab('Repeatability of PCA Score') + 
  xlab('Percentage of Variance Explained by PCA Dimension') +
  labs(colour = 'Correlation\nto Error PCA') 
dev.off()


```

### Bias Correction

Projective Biometrics

```{r}

# calculate residual error matrix - annotation rep

dat <- cbind(biom[,1:5], bioms)
rownames(dat) <- paste(paste('Cow',biom$Cow.ID,sep=''), 
                       biom$Side, 
                       biom$Day, 
                       biom$Rep,
                       #paste('An',biom$Rep,sep=''), 
                       sep = '_')

errordat <- dat[,1:5]

for(i in 6:ncol(dat)){
  
  temp1 <- dat[,c(1,2,3,4,5,i)]
  names(temp1)[ncol(temp1)] <- 'biometric'
  mix_out_1 <- lmer(biometric ~ 1 +  (1 | Cow.ID/Side/Day),
                    data=temp1)
  
  pred_out <- temp1
  pred_out$Pred <- predict(mix_out_1, 
                           newdata = temp1[,c(1,2,3)], 
                           re.form= ~(1|Cow.ID/Side/Day),
                           allow.new.levels = TRUE)
  
  pred_out$Resid <- temp1$biometric - pred_out$Pred
  errordat[,i] <- pred_out$Resid
  names(errordat)[i] <- names(dat)[i]

}

 
# encode annotation error

biascode <- errordat[,c(1,3,2,5)]

library('LIT')

mycolors <- list(Side = c(R = 'tomato',
                          L = 'darkolivegreen1'),
                 Rep = c('1' = 'cornflowerblue',
                         '2' = 'gold'),
                 Day = c('D1' = 'mediumpurple1',
                         'D2' = 'steelblue1',
                         'D3' = 'olivedrab1')
)

tempdat <- scale(as.matrix(errordat[complete.cases(errordat),6:ncol(errordat)]))
tempdat[abs(tempdat) > 10] <- NA
set.seed(61916)
dmplotout_anno <- dmplotGrid(tempdat,
                         n_rowclusters = 5:8,
                         n_colclusters = 2:5,
                         annotation_row = dat[,c('Side','Day','Rep')],
                         annotation_colors = mycolors,
                         filename = "Visualizations/DataMechanics/Eye/Geom/Annotation/ErrorEncoding_Annotation",
                         imheight = 15,
                         imwidth = 8,
                         fontsize_row = 2,
                         show_rownames = F
                         )

mydmplot <- dmplotout_anno$nrow_8_ncol_5
biascode <- merge(biascode, mydmplot$rowclust, by = 0)
names(biascode)[ncol(biascode)] <- 'BiasAnno'
biascode$BiasAnno <- as.factor(biascode$BiasAnno)
rownames(biascode) <- biascode$Row.names
biascode <- biascode[,-which(names(biascode) == 'Row.names')]


# mydmplot <- dmplotout_anno$nrow_8_ncol_5
# for(i in 1:max(mydmplot$colclust)){
#   
#   codetemp <- encodePlot(tempdat[,mydmplot$colclust == i],
#                          distrow = dist(tempdat[,mydmplot$colclust == i]),
#                          distcol = dist(t(tempdat[,mydmplot$colclust == i])),
#                          n_rowclusters = max(mydmplot$rowclust),
#                          showplot = F
#                          )
#   
#   biascode <- merge(biascode, codetemp[[1]]$rowclust, by = 0)
#   names(biascode)[ncol(biascode)] <- paste('BiasAnno', i, sep='')
#   rownames(biascode) <- biascode$Row.names
#   biascode <- biascode[,-which(names(biascode) == 'Row.names')]
#   
# }

# calculate residual error matrix - image (day) rep

dat <- merge(biascode, dat[,6:ncol(dat)], by = 0)
rownames(dat) <- dat$Row.names
dat <- dat[,-which(names(dat)=='Row.names')]

errordat <- dat[,1:4]


for(i in which(names(dat) %in% names(bioms))){
  
  temp1 <- dat[,c(which(!names(dat) %in% names(bioms)),i)]
  names(temp1)[ncol(temp1)] <- 'biometric'
  
  myfunc <- 'biometric ~ '
  for(j in which(!names(temp1) %in% c('Cow.ID', 'Side', 'Day','Rep', 'biometric')) ){
    myfunc <- paste(myfunc, names(temp1)[j], '+')
  }
  myfunc <- paste(myfunc, '(1 | Cow.ID/Side)')
  
  mix_out_1 <- lmer(myfunc, #biometric ~ 1 +  (1 | Cow.ID/Side/Day),
                    data=temp1)
  
  pred_out <- temp1
  pred_out$Pred <- predict(mix_out_1, 
                           newdata = temp1[,-which(names(temp1) == 'biometric')], 
                           re.form= ~(1|Cow.ID/Side),
                           allow.new.levels = TRUE)
  
  pred_out$Resid <- temp1$biometric - pred_out$Pred
  errordat[,ncol(errordat)+1] <- pred_out$Resid
  names(errordat)[ncol(errordat)] <- names(dat)[i]

}


# encode image replicate (day) error


tempdat <- scale(as.matrix(errordat[complete.cases(errordat), 5:ncol(errordat)]))
tempdat[abs(tempdat)>10] <- NA
set.seed(61916)
dmplotout_day <- dmplotGrid(tempdat,
                         n_rowclusters = 5:8,
                         n_colclusters = 2:5,
                         annotation_row = dat[,c('Side','Day','Rep')],
                         annotation_colors = mycolors,
                         filename = "Visualizations/DataMechanics/Eye/Geom/Image/ErrorEncoding_Image",
                         imheight = 15,
                         imwidth = 8,
                         fontsize_row = 2,
                         show_rownames = F
                         )

mydmplot <- dmplotout_day$nrow_8_ncol_4 
biascode <- merge(biascode, mydmplot$rowclust, by = 0)
names(biascode)[ncol(biascode)] <- 'BiasDay'
biascode$BiasDay <- as.factor(biascode$BiasDay)
rownames(biascode) <- biascode$Row.names
biascode <- biascode[,-which(names(biascode) == 'Row.names')]


# mydmplot <- dmplotout_anno$nrow_8_ncol_4
# for(i in 1:max(mydmplot$colclust)){
#   
#   codetemp <- encodePlot(tempdat[,mydmplot$colclust == i],
#                          distrow = dist(tempdat[,mydmplot$colclust == i]),
#                          distcol = dist(t(tempdat[,mydmplot$colclust == i])),
#                          n_rowclusters = max(mydmplot$rowclust),
#                          showplot = F
#                          )
#   
#   biascode <- merge(biascode, codetemp[[1]]$rowclust, by = 0)
#   names(biascode)[ncol(biascode)] <- paste('BiasImage', i, sep='')
#   rownames(biascode) <- biascode$Row.names
#   biascode <- biascode[,-which(names(biascode) == 'Row.names')]
#   
# }


# Recalculate repeatability with bias correction term

set.seed(61916)
dat <- merge(biascode, dat[,which(names(dat) %in% names(bioms))], by = 0)
rownames(dat) <- dat$Row.names
dat <- dat[,-which(names(dat)=='Row.names')]

var_cow<- c()
var_side <- c()
var_day <- c()
var_rep <- c()

err_day <- c()
err_day_low <- c()
err_day_high <- c()

err_rep <- c()
err_rep_low <- c()
err_rep_high <- c()

repeat_os <- c()
repeat_os_low <- c()
repeat_os_high <- c()

repeat_rep <- c()
repeat_rep_low <- c()
repeat_rep_high <- c()

marginalout <- c()
conditionalout <- c()

myfunc <- 'biometric ~ '
for(j in which(!names(biascode) %in% c('Cow.ID', 'Side', 'Day','Rep', 'biometric')) ){
  myfunc <- paste(myfunc, names(biascode)[j], '+')
}
myfunc <- paste(myfunc, '(1 | Cow.ID/Side/Day)')
Bsim = 100

for (i in which(names(dat) %in% names(bioms))){  
  rm(temp)
  rm(temp2)
  temp <- dat[,which(names(dat) %in% names(biascode))]
  temp$Cow.ID <- as.factor(temp$Cow.ID)
  #names(temp) <- 'Cow.ID'
  #temp$Day <- dat$Day
  #temp$Side <- dat$Side
  temp$biometric<-dat[,i]
  
  mix_out <-lmer(#biometric ~ 1 +  (1 | Cow.ID/Side/Day), 
                myfunc,
                data=temp)  # day nested within side nested within cow
  sigma <- as.data.frame(VarCorr(mix_out))
  
  var_cow[i] <- sigma$vcov[3] 
  var_side[i]<- sigma$vcov[2]
  var_day[i]<- sigma$vcov[1]
  var_rep[i]<- sigma$vcov[4]
  
  rsout <- piecewiseSEM::rsquared(mix_out)
  marginalout[i] <- rsout$Marginal
  conditionalout[i] <- rsout$Conditional
  
  bootday <- bootMer(mix_out,errDay, nsim = Bsim, seed = 12, parallel = "multicore")
  err_day[i] <- bootday$t0
  temp2 <-boot::boot.ci(bootday, index=1, type= "basic")
  err_day_low[i] <- temp2$basic[4]
  err_day_high[i] <- temp2$basic[5]

  bootrep <- bootMer(mix_out,errRep, nsim = Bsim, seed = 12, parallel = "multicore")
  err_rep[i] <- bootrep$t0
  temp2 <-boot::boot.ci(bootrep, index=1, type="basic")
  err_rep_low[i] <- temp2$basic[4]
  err_rep_high[i] <- temp2$basic[5]

    RepeatOneShot <- function(.) {  # repeatability of one-shot biometric
    sigma <- as.data.frame(VarCorr(.))
    cow <- sigma$vcov[3]
    side<- sigma$vcov[2]
    day<- sigma$vcov[1]
    rep<- sigma$vcov[4]
    #fixedr <- rsquared(.)$Conditional # proportion tss marginal (fixed effects)
    #tss <- rep/(1-fixedr) #sum(cow,side,day,rep)
    #return(sum(cow,side)/tss)
    return(sum(cow,side)/sum(cow,side,day,rep))
  }

  
  bootros <- bootMer(mix_out,RepeatOneShot, nsim = Bsim, seed = 12, parallel = "multicore")
  repeat_os[i] <- bootros$t0
  temp2 <-boot::boot.ci(bootros, index=1, type="basic")
  repeat_os_low[i] <- temp2$basic[4]
  repeat_os_high[i] <- temp2$basic[5]
  
  RepeatInPhoto <- function(.) {  # repeatability of one-shot biometric
    sigma <- as.data.frame(VarCorr(.))
    cow <- sigma$vcov[3]
    side<- sigma$vcov[2]
    day<- sigma$vcov[1]
    rep<- sigma$vcov[4]
    return(sum(cow,side,day)/sum(cow,side,day,rep))
  }
  
  bootros <- bootMer(mix_out,RepeatInPhoto, nsim = Bsim, seed = 12, parallel = "multicore")
  repeat_rep[i] <- bootros$t0
  temp2 <-boot::boot.ci(bootros, index=1, type="basic")
  repeat_rep_low[i] <- temp2$basic[4]
  repeat_rep_high[i] <- temp2$basic[5]
  
}

tempc <- which(names(dat) %in% names(bioms))
ReapData_OneShot_BC <- data.frame(names(dat)[tempc],var_cow[tempc], var_side[tempc], var_day[tempc], var_rep[tempc], err_day_low[tempc], err_day[tempc],err_day_high[tempc], err_rep_low[tempc], err_rep[tempc],err_rep_high[tempc], repeat_rep_low[tempc], repeat_rep[tempc], repeat_rep_high[tempc], repeat_os_low[tempc],repeat_os[tempc],repeat_os_high[tempc],  marginalout[tempc], conditionalout[tempc])
names(ReapData_OneShot_BC) <- c('Biometric', 'Var_Cow', 'Var_Side', 'Var_Day', 'Var_Rep', 'ErrorDay_low', 'ErrorDay','ErrorDay_high','ErrorRep_low', 'ErrorRep','ErrorRep_high','RepeatabilityRep_low', 'RepeatabilityRep', 'RepeatabilityRep_high', 'RepeatabilityOS_low','RepeatabilityOS','RepeatabilityOS_high', 'MarginalRSquared', 'ConditionalRSquared')
# ReapData_OneShot_BC$RepeatabilityRep_low <- repeat_rep_low[tempc]
# ReapData_OneShot_BC$RepeatabilityRep <- repeat_rep[tempc]
# ReapData_OneShot_BC$RepeatabilityRep_high <- repeat_rep_high[tempc]

ReapData_OneShot_Biom_Eye_BC <- ReapData_OneShot_BC

write.csv(ReapData_OneShot_BC, file = 'Data/Results/BiasCorrection/RepeatBC_Geom_Eye.csv')


# Visualization

tempdat <- merge(ReapData_OneShot_Biom_Eye_BC, ReapData_OneShot_Biom_Eye, by = 'Biometric', all.x = T)


jpeg("Visualizations/BiasCorrection/BiasCorrection_PB_Eye.jpeg", width = 8, height = 5, units = 'in', res = 600)
  ggplot(tempdat, aes(x = RepeatabilityOS.y, 
                      y = RepeatabilityOS.x, 
                      colour = MarginalRSquared)) +
  geom_point(size = 3) +
  scale_color_viridis(limits = c(0, 0.8)) +
  lims(y = c(0,1)) +
  ggtitle('Repeatability of Projective Biometrics with Bias Correction: Eye') +
  ylab('Repeatability With Bias Correction') + 
  xlab('Repeatability Without Bias Correction') +
  labs(colour = 'Marginal\nR-Squared') +
  geom_abline(intercept = 0, slope = 1, color = 'black')
dev.off()

plotout_bc_gm_eye <- ggplot(tempdat, aes(x = RepeatabilityOS.y, 
                      y = RepeatabilityOS.x, 
                      colour = MarginalRSquared)) +
  geom_point(size = 3) +
  scale_color_viridis(limits = c(0, 0.8)) +
  lims(y = c(0,1)) +
  ggtitle('Repeatability of Projective Biometrics with Bias Correction: Eye') +
  ylab('Repeatability With Bias Correction') + 
  xlab('Repeatability Without Bias Correction') +
  labs(colour = 'Marginal\nR-Squared') +
  geom_abline(intercept = 0, slope = 1, color = 'black')

plotout_bc_gm_eye 

```


Normalized Length

```{r}


# calculate residual error matrix - annotation rep

dat <- cbind(normdist[,1:5], normdists)
rownames(dat) <- paste(paste('Cow',biom$Cow.ID,sep=''), 
                       normdist$Side, 
                       normdist$Day, 
                       normdist$Rep,
                       #paste('An',biom$Rep,sep=''), 
                       sep = '_')

errordat <- dat[,1:5]

for(i in 6:ncol(dat)){
  
  temp1 <- dat[,c(1,2,3,4,5,i)]
  names(temp1)[ncol(temp1)] <- 'biometric'
  mix_out_1 <- lmer(biometric ~ 1 +  (1 | Cow.ID/Side/Day),
                    data=temp1)
  
  pred_out <- temp1
  pred_out$Pred <- predict(mix_out_1, 
                           newdata = temp1[,c(1,2,3)], 
                           re.form= ~(1|Cow.ID/Side/Day),
                           allow.new.levels = TRUE)
  
  pred_out$Resid <- temp1$biometric - pred_out$Pred
  errordat[,i] <- pred_out$Resid
  names(errordat)[i] <- names(dat)[i]

}

 
# encode annotation error

biascode <- errordat[,c(1,3,2,5)]

library('LIT')

mycolors <- list(Side = c(R = 'tomato',
                          L = 'darkolivegreen1'),
                 Rep = c('1' = 'cornflowerblue',
                         '2' = 'gold'),
                 Day = c('D1' = 'mediumpurple1',
                         'D2' = 'steelblue1',
                         'D3' = 'olivedrab1')
)

tempdat <- scale(as.matrix(errordat[complete.cases(errordat),6:ncol(errordat)]))
tempdat[abs(tempdat)>10] <- NA
set.seed(61916)
dmplotout_anno <- dmplotGrid(tempdat,
                         n_rowclusters = 5:8,
                         n_colclusters = 2:5,
                         annotation_row = dat[,c('Side','Day','Rep')],
                         annotation_colors = mycolors,
                         filename = "Visualizations/DataMechanics/Eye/NormLength/Annotation/ErrorEncoding_Annotation",
                         imheight = 15,
                         imwidth = 8,
                         fontsize_row = 2,
                         show_rownames = F
                         )

mydmplot <- dmplotout_anno$nrow_7_ncol_3
biascode <- merge(biascode, mydmplot$rowclust, by = 0)
names(biascode)[ncol(biascode)] <- 'BiasAnno'
biascode$BiasAnno <- as.factor(biascode$BiasAnno)
rownames(biascode) <- biascode$Row.names
biascode <- biascode[,-which(names(biascode) == 'Row.names')]


# mydmplot <- dmplotout_anno$nrow_6_ncol_4
# for(i in 1:max(mydmplot$colclust)){
#   
#   codetemp <- encodePlot(tempdat[,mydmplot$colclust == i],
#                          distrow = dist(tempdat[,mydmplot$colclust == i]),
#                          distcol = dist(t(tempdat[,mydmplot$colclust == i])),
#                          n_rowclusters = max(mydmplot$rowclust),
#                          showplot = F
#                          )
#   
#   biascode <- merge(biascode, codetemp[[1]]$rowclust, by = 0)
#   names(biascode)[ncol(biascode)] <- paste('BiasAnno', i, sep='')
#   rownames(biascode) <- biascode$Row.names
#   biascode <- biascode[,-which(names(biascode) == 'Row.names')]
#   
# }

# calculate residual error matrix - image (day) rep

dat <- merge(biascode, dat[,6:ncol(dat)], by = 0)
rownames(dat) <- dat$Row.names
dat <- dat[,-which(names(dat)=='Row.names')]

errordat <- dat[,1:4]


for(i in which(names(dat) %in% names(normdists))){
  
  temp1 <- dat[,c(which(!names(dat) %in% names(normdists)),i)]
  names(temp1)[ncol(temp1)] <- 'biometric'
  
  myfunc <- 'biometric ~ '
  for(j in which(!names(temp1) %in% c('Cow.ID', 'Side', 'Day','Rep', 'biometric')) ){
    myfunc <- paste(myfunc, names(temp1)[j], '+')
  }
  myfunc <- paste(myfunc, '(1 | Cow.ID/Side)')
  
  mix_out_1 <- lmer(myfunc, #biometric ~ 1 +  (1 | Cow.ID/Side/Day),
                    data=temp1)
  
  pred_out <- temp1
  pred_out$Pred <- predict(mix_out_1, 
                           newdata = temp1[,-which(names(temp1) == 'biometric')], 
                           re.form= ~(1|Cow.ID/Side),
                           allow.new.levels = TRUE)
  
  pred_out$Resid <- temp1$biometric - pred_out$Pred
  errordat[,ncol(errordat)+1] <- pred_out$Resid
  names(errordat)[ncol(errordat)] <- names(dat)[i]

}


# encode image replicate (day) error


tempdat <- scale(as.matrix(errordat[complete.cases(errordat), 5:ncol(errordat)]))
tempdat[abs(tempdat)>10] <- NA
set.seed(61916)
dmplotout_day <- dmplotGrid(tempdat,
                         n_rowclusters = 5:8,
                         n_colclusters = 2:5,
                         annotation_row = dat[,c('Side','Day','Rep')],
                         annotation_colors = mycolors,
                         filename = "Visualizations/DataMechanics/Eye/NormLength/Image/ErrorEncoding_Image",
                         imheight = 15,
                         imwidth = 8,
                         fontsize_row = 2,
                         show_rownames = F
                         )

mydmplot <- dmplotout_day$nrow_6_ncol_4 
biascode <- merge(biascode, mydmplot$rowclust, by = 0)
names(biascode)[ncol(biascode)] <- 'BiasDay'
biascode$BiasDay <- as.factor(biascode$BiasDay)
rownames(biascode) <- biascode$Row.names
biascode <- biascode[,-which(names(biascode) == 'Row.names')]


# mydmplot <- dmplotout_anno$nrow_7_ncol_4
# for(i in 1:max(mydmplot$colclust)){
#   
#   codetemp <- encodePlot(tempdat[,mydmplot$colclust == i],
#                          distrow = dist(tempdat[,mydmplot$colclust == i]),
#                          distcol = dist(t(tempdat[,mydmplot$colclust == i])),
#                          n_rowclusters = max(mydmplot$rowclust),
#                          showplot = F
#                          )
#   
#   biascode <- merge(biascode, codetemp[[1]]$rowclust, by = 0)
#   names(biascode)[ncol(biascode)] <- paste('BiasImage', i, sep='')
#   rownames(biascode) <- biascode$Row.names
#   biascode <- biascode[,-which(names(biascode) == 'Row.names')]
#   
# }


# Recalculate repeatability with bias correction term

set.seed(61916)
dat <- merge(biascode, dat[,which(names(dat) %in% names(normdists))], by = 0)
rownames(dat) <- dat$Row.names
dat <- dat[,-which(names(dat)=='Row.names')]

var_cow<- c()
var_side <- c()
var_day <- c()
var_rep <- c()

err_day <- c()
err_day_low <- c()
err_day_high <- c()

err_rep <- c()
err_rep_low <- c()
err_rep_high <- c()

repeat_os <- c()
repeat_os_low <- c()
repeat_os_high <- c()

repeat_rep <- c()
repeat_rep_low <- c()
repeat_rep_high <- c()

marginalout <- c()
conditionalout <- c()

myfunc <- 'biometric ~ '
for(j in which(!names(biascode) %in% c('Cow.ID', 'Side', 'Day','Rep', 'biometric')) ){
  myfunc <- paste(myfunc, names(biascode)[j], '+')
}
myfunc <- paste(myfunc, '(1 | Cow.ID/Side/Day)')
Bsim = 100

for (i in which(names(dat) %in% names(normdists))){  
  rm(temp)
  rm(temp2)
  temp <- dat[,which(names(dat) %in% names(biascode))]
  temp$Cow.ID <- as.factor(temp$Cow.ID)
  #names(temp) <- 'Cow.ID'
  #temp$Day <- dat$Day
  #temp$Side <- dat$Side
  temp$biometric<-dat[,i]
  
  mix_out <-lmer(#biometric ~ 1 +  (1 | Cow.ID/Side/Day), 
                myfunc,
                data=temp)  # day nested within side nested within cow
  sigma <- as.data.frame(VarCorr(mix_out))
  
  var_cow[i] <- sigma$vcov[3] 
  var_side[i]<- sigma$vcov[2]
  var_day[i]<- sigma$vcov[1]
  var_rep[i]<- sigma$vcov[4]
  
  rsout <- piecewiseSEM::rsquared(mix_out)
  marginalout[i] <- rsout$Marginal
  conditionalout[i] <- rsout$Conditional
  
  bootday <- bootMer(mix_out,errDay, nsim = Bsim, seed = 12, parallel = "multicore")
  err_day[i] <- bootday$t0
  temp2 <-boot::boot.ci(bootday, index=1, type= "basic")
  err_day_low[i] <- temp2$basic[4]
  err_day_high[i] <- temp2$basic[5]

  bootrep <- bootMer(mix_out,errRep, nsim = Bsim, seed = 12, parallel = "multicore")
  err_rep[i] <- bootrep$t0
  temp2 <-boot::boot.ci(bootrep, index=1, type="basic")
  err_rep_low[i] <- temp2$basic[4]
  err_rep_high[i] <- temp2$basic[5]

    RepeatOneShot <- function(.) {  # repeatability of one-shot biometric
    sigma <- as.data.frame(VarCorr(.))
    cow <- sigma$vcov[3]
    side<- sigma$vcov[2]
    day<- sigma$vcov[1]
    rep<- sigma$vcov[4]
    #fixedr <- rsquared(.)$Conditional # proportion tss marginal (fixed effects)
    #tss <- rep/(1-fixedr) #sum(cow,side,day,rep)
    #return(sum(cow,side)/tss)
    return(sum(cow,side)/sum(cow,side,day,rep))
  }

  
  bootros <- bootMer(mix_out,RepeatOneShot, nsim = Bsim, seed = 12, parallel = "multicore")
  repeat_os[i] <- bootros$t0
  temp2 <-boot::boot.ci(bootros, index=1, type="basic")
  repeat_os_low[i] <- temp2$basic[4]
  repeat_os_high[i] <- temp2$basic[5]
  
  RepeatInPhoto <- function(.) {  # repeatability of one-shot biometric
    sigma <- as.data.frame(VarCorr(.))
    cow <- sigma$vcov[3]
    side<- sigma$vcov[2]
    day<- sigma$vcov[1]
    rep<- sigma$vcov[4]
    return(sum(cow,side,day)/sum(cow,side,day,rep))
  }
  
  bootros <- bootMer(mix_out,RepeatInPhoto, nsim = Bsim, seed = 12, parallel = "multicore")
  repeat_rep[i] <- bootros$t0
  temp2 <-boot::boot.ci(bootros, index=1, type="basic")
  repeat_rep_low[i] <- temp2$basic[4]
  repeat_rep_high[i] <- temp2$basic[5]
  
}

tempc <- which(names(dat) %in% names(normdists))
ReapData_OneShot_BC <- data.frame(names(dat)[tempc],var_cow[tempc], var_side[tempc], var_day[tempc], var_rep[tempc], err_day_low[tempc], err_day[tempc],err_day_high[tempc], err_rep_low[tempc], err_rep[tempc],err_rep_high[tempc], repeat_rep_low[tempc], repeat_rep[tempc], repeat_rep_high[tempc], repeat_os_low[tempc],repeat_os[tempc],repeat_os_high[tempc],  marginalout[tempc], conditionalout[tempc])
names(ReapData_OneShot_BC) <- c('Biometric', 'Var_Cow', 'Var_Side', 'Var_Day', 'Var_Rep', 'ErrorDay_low', 'ErrorDay','ErrorDay_high','ErrorRep_low', 'ErrorRep','ErrorRep_high','RepeatabilityRep_low', 'RepeatabilityRep', 'RepeatabilityRep_high', 'RepeatabilityOS_low','RepeatabilityOS','RepeatabilityOS_high', 'MarginalRSquared', 'ConditionalRSquared')
# ReapData_OneShot_BC$RepeatabilityRep_low <- repeat_rep_low[tempc]
# ReapData_OneShot_BC$RepeatabilityRep <- repeat_rep[tempc]
# ReapData_OneShot_BC$RepeatabilityRep_high <- repeat_rep_high[tempc]

ReapData_OneShot_NL_Eye_BC <- ReapData_OneShot_BC

write.csv(ReapData_OneShot_NL_Eye_BC, file = 'Data/Results/BiasCorrection/RepeatBC_NormLength_Eye.csv')


# Visualization

tempdat <- merge(ReapData_OneShot_NL_Eye_BC, ReapData_OneShot_NL_Eye, by = 'Biometric', all.x = T)


jpeg("Visualizations/BiasCorrection/BiasCorrection_NL_Eye.jpeg", width = 8, height = 5, units = 'in', res = 600)
  ggplot(tempdat, aes(x = RepeatabilityOS.y, 
                      y = RepeatabilityOS.x, 
                      colour = MarginalRSquared)) +
  geom_point(size = 3) +
  scale_color_viridis(limits = c(0, 0.8)) +
  lims(y = c(0,1)) +
  ggtitle('Repeatability of Normalized Length Biometrics with Bias Correction: Eye') +
  ylab('Repeatability With Bias Correction') + 
  xlab('Repeatability Without Bias Correction') +
  labs(colour = 'Marginal\nR-Squared') +
  geom_abline(intercept = 0, slope = 1, color = 'black')
dev.off()

plotout_bc_nl_eye <- ggplot(tempdat, aes(x = RepeatabilityOS.y, 
                      y = RepeatabilityOS.x, 
                      colour = MarginalRSquared)) +
  geom_point(size = 3) +
  scale_color_viridis(limits = c(0, 0.8)) +
  lims(y = c(0,1)) +
  ggtitle('Repeatability of Normalized Length Biometrics with Bias Correction: Eye') +
  ylab('Repeatability With Bias Correction') + 
  xlab('Repeatability Without Bias Correction') +
  labs(colour = 'Marginal\nR-Squared') +
  geom_abline(intercept = 0, slope = 1, color = 'black')

plotout_bc_nl_eye

```


```{r}

save.image(file = 'Data/Results/Results_Eye.RData')

```


# Combined Plots

```{r}

rm(list = ls())

load('Data/Results/Results_Eye.RData')
load('Data/Results/Results_Forehead.RData')
load('Data/Results/Results_Muzzle.RData')
load('Data/Results/Results_Topline.RData')

```


### Bias Correction

```{r}

library('ggpubr')

plotlist <- list(plotout_bc_gm_eye, plotout_bc_nl_eye,
                 plotout_bc_gm_muzzle, plotout_bc_nl_muzzle,
                 plotout_bc_gm_topline, plotout_bc_nl_topline,
                 plotout_bc_gm_forehead, plotout_bc_nl_forehead
                 )

bcplot_all <- ggarrange(plotlist = plotlist, 
                              widths = c(1,1), heights = c(1,1), 
                              nrow= 4,ncol = 2)
ggsave("Visualizations/BiasPlot.pdf",
       bcplot_all,
       width = 16, height = 20)

```


### Error Correlation

```{r}

library('ggpubr')

plotlist <- list(corplot_geom_resid_eye, corplot_norm_resid_eye,
                 corplot_geom_resid_muzzle, corplot_norm_resid_muzzle,
                 corplot_geom_resid_topline, corplot_norm_resid_topline,
                 corplot_geom_resid_forhead, corplot_norm_resid_forhead
                 )

errorcorplot_all <- ggarrange(plotlist = plotlist, 
                              widths = c(1,1), heights = c(1,1), 
                              nrow= 4,ncol = 2)
ggsave("Visualizations/ErrCorPlotAll.pdf",
       errorcorplot_all,
       width = 16, height = 20)

```


### Repeatability Plots

```{r}

library('ggpubr')

plotlist <- list(repOSplot_geom_eye, repOSplot_nl_eye,
                 repOSplot_geom_muzzle, repOSplot_nl_muzzle,
                 repOSplot_geom_topline, repOSplot_nl_topline,
                 repOSplot_geom_forehead, repOSplot_nl_forehead
                 )

repplot_all <- ggarrange(plotlist = plotlist, 
                              widths = c(1,1), heights = c(1,1), 
                              nrow= 4,ncol = 2)
ggsave("Visualizations/RepPlotAll.pdf",
       repplot_all,
       width = 16, height = 20)

```


### Attribute Correlation

```{r}

# Compile Geom Data

atribdat_geom_all <- data.frame(MarginalR = errmod_geom_eye$marginalR,
                                Subregion = rep('Eye',
                                  length(errmod_geom_eye$marginalR)))

temp <- data.frame(MarginalR = errmod_geom_muzzle$marginalR,
                   Subregion = rep('Muzzle',
                               length(errmod_geom_muzzle$marginalR)))
atribdat_geom_all <- rbind(atribdat_geom_all, temp)  
temp <- data.frame(MarginalR = errmod_geom_topline$marginalR,
                   Subregion = rep('Topline',
                               length(errmod_geom_topline$marginalR)))
atribdat_geom_all <- rbind(atribdat_geom_all, temp)  
temp <- data.frame(MarginalR = errmod_geom_forhead$marginalR,
                   Subregion = rep('Forehead',
                               length(errmod_geom_forhead$marginalR)))
atribdat_geom_all <- rbind(atribdat_geom_all, temp)  


# Make Geom Plot 

atribplot_geom <- ggplot(atribdat_geom_all, 
                              aes(x = MarginalR,
                                  col = Subregion,
                                  fill = Subregion)) + 
  geom_density(aes(y = ..scaled..), alpha = I(0.2)) + #x=RepeatabilityRep + , size = 1.5
  xlim(c(-0.1,1.1)) +
  ggtitle('Correlation Between Projective Biometrics & Image Attributes') +
  xlab('Marginal R') +
  ylab('Scaled Density') 
  #guide_legend(title = '')
  #scale_col_identity(name = 'Anatomical \nSubregion', guide = 'legend') # + guides(fill = guide_legend(override.aes = list(linetype = 0)))

atribplot_geom


# Compile NL Data

atribdat_norm_all <- data.frame(MarginalR = errmod_norm_eye$marginalR,
                                Subregion = rep('Eye',
                                  length(errmod_norm_eye$marginalR)))

temp <- data.frame(MarginalR = errmod_norm_muzzle$marginalR,
                   Subregion = rep('Muzzle',
                               length(errmod_norm_muzzle$marginalR)))
atribdat_norm_all <- rbind(atribdat_norm_all, temp)  
temp <- data.frame(MarginalR = errmod_norm_topline$marginalR,
                   Subregion = rep('Topline',
                               length(errmod_norm_topline$marginalR)))
atribdat_norm_all <- rbind(atribdat_norm_all, temp)  
temp <- data.frame(MarginalR = errmod_norm_forhead$marginalR,
                   Subregion = rep('Forehead',
                               length(errmod_norm_forhead$marginalR)))
atribdat_norm_all <- rbind(atribdat_norm_all, temp)  


# Make Norm Plot

atribplot_norm <- ggplot(atribdat_norm_all, 
                              aes(x = MarginalR,
                                  col = Subregion,
                                  fill = Subregion)) + 
  geom_density(aes(y = ..scaled..), alpha = I(0.2)) + #x=RepeatabilityRep + , size = 1.5
  xlim(c(-0.1,1.1)) +
  ggtitle('Correlation Between Normalized Length Biometrics & Image Attributes') +
  xlab('Marginal R') +
  ylab('Scaled Density') 
  #guide_legend(title = '')
  #scale_col_identity(name = 'Anatomical \nSubregion', guide = 'legend') # + guides(fill = guide_legend(override.aes = list(linetype = 0)))

atribplot_norm


# Combined Plot

atribplot_all <- ggarrange(plotlist = list(atribplot_geom,
                                           atribplot_norm), 
                              widths = c(1,1), heights = c(1,1), 
                              nrow = 1,ncol = 2)
ggsave("Visualizations/AtribPlotAll.pdf",
       atribplot_all,
       width = 16, height = 5)


```


### Canonical Correlation Plots

```{r}

library('ggpubr')

plotlist <- list(hmfa_geom_eye, hmfa_nl_eye,
                 hmfplot_geom_muzzle, hmfplot_nl_muzzle,
                 hmfa_geom_topline, hmfa_nl_topline,
                 hmfa_geom_forhead, hmfa_nl_forhead
                 )

hmfaplot_all <- ggarrange(plotlist = plotlist, 
                              widths = c(1,1), heights = c(1,1), 
                              nrow= 4,ncol = 2)
ggsave("Visualizations/HMFAPlotAll.pdf",
       hmfaplot_all,
       width = 16, height = 20)

```


# Save Output

```{r}

save.image('Data/Results/BiomRR.RData')

```
