# Supplementary material for: Improving the Reliability of Scale-Free Image Morphometrics in Applications with Minimally Restrained Livestock Using Projective Geometry and Unsupervised Machine Learning
Source: Sensors (Basel). 2022 Oct 31;22(21):8347. doi: 10.3390/s22218347 (PMC9653925; doi:10.3390/s22218347)
Supplement: Supplementary file 1 [file sensors-22-08347-s001.zip › SupplementalMaterials/Results/BiasCorrection/RepeatBC_Geom_Eye.csv]

	Biometric	Var_Cow	Var_Side	Var_Day	Var_Rep	ErrorDay_low	ErrorDay	ErrorDay_high	ErrorRep_low	ErrorRep	ErrorRep_high	RepeatabilityRep_low	RepeatabilityRep	RepeatabilityRep_high	RepeatabilityOS_low	RepeatabilityOS	RepeatabilityOS_high	MarginalRSquared	ConditionalRSquared
1	Z1_full_1	0.396717761503698	0.101784057430094	0.183343945045734	0.242768042607764	0.139570051702119	0.198292458688724	0.248135190799269	0.221303746818557	0.262561559083581	0.315985924738661	0.684014075261339	0.737438440916419	0.778696253181443	0.449560307286365	0.539145982227694	0.625633960834399	0.0649082853414875	0.754480861513122
2	Z2_1	0.372795339237718	0.0951665565652087	0.134189068824269	0.233740150088566	0.106728254835322	0.16053414907981	0.207090134574442	0.235077453354449	0.279629901518989	0.337103299587788	0.662896700412212	0.720370098481011	0.764922546645551	0.473297316147733	0.559835949401201	0.642730880714246	0.134952523992698	0.758106859474828
3	Z3_full_1	0.472360912814085	0	0.316870798127743	0.199939133149872	0.253301820344264	0.320339807850592	0.390445516870436	0.15829020943771	0.202128008871374	0.242236630878387	0.757763369121613	0.797871991128626	0.84170979056229	0.378939468647531	0.477532183278034	0.568316551850728	0.0110544464974499	0.80010640438833
4	Z4_1	0.487216107982131	0.0373261866222578	0.235329897011378	0.133445044201888	0.1967070990255	0.263433736164264	0.326544956454059	0.11816525443561	0.149381472618454	0.18192585384165	0.81807414615835	0.850618527381546	0.88183474556439	0.496991621959041	0.587184791217282	0.675286633549114	0.0541395806382156	0.858705977664228
5	Z6_1	0.382442221110038	0.0681909517369943	0.206115086918128	0.205910451818711	0.177192945500422	0.238930047480415	0.294300382082011	0.200608862628076	0.238692833044777	0.287382918441065	0.712617081558935	0.761307166955223	0.799391137371923	0.428624759700819	0.522377119474808	0.611232487321361	0.0869173281911413	0.782053710261849
6	Z7_length_1	0.376467047685076	0.0947883453549941	0.1410655831276	0.226876661868434	0.113232829059265	0.168095781892002	0.215217137243935	0.226731035972066	0.270349500028828	0.326197260764554	0.673802739235446	0.729650499971172	0.773268964027934	0.474777355204386	0.56155471807917	0.645144918461286	0.131058573432784	0.765082119773216
7	Z8_linear_1	0.0870372624969171	0.0440095438780429	0.115388346850496	0.726195371551634	0.0265644292585894	0.118635333676105	0.193200528169544	0.662836385872909	0.746630249670671	0.848824001642306	0.151175998357694	0.253369750329329	0.33716361412709	0.0541103664997625	0.134734416653224	0.190189696458538	0.0374587824996355	0.281337610459391
8	Z9_linear_1	0.304319932912578	0	0.203952828269124	0.461138306427597	0.144414384453937	0.210388384333283	0.279647172510792	0.406125402408118	0.475689129034629	0.557880650270652	0.442119349729348	0.524310870965371	0.593874597591882	0.217733923509714	0.313922486632087	0.392114214306777	0.0435202423163591	0.545012977128216
9	Z10_linear_1	0.127351921585644	0.128425060156962	0.219625081126522	0.486242777682965	0.144622449480515	0.228384817205937	0.29659586865716	0.444297829133823	0.50563654810835	0.586985785988326	0.413014214011674	0.49436345189165	0.555702170866177	0.18094951353054	0.265978634685712	0.341051148438932	0.0445804039070575	0.51690493343649
10	Z11_linear_1	0.307403565068409	0.064757863546488	0.148504701001965	0.328475160898071	0.109026792247872	0.174888093019137	0.227618954112365	0.337571062123318	0.386832161581588	0.459860377665299	0.540139622334701	0.613167838418412	0.662428937876682	0.342520407450219	0.438279745399275	0.517579892995249	0.130992551381694	0.66383997022048
11	Z1_full_2	0.315373606614158	0.121845064596482	0.184482031247541	0.250335225356937	0.150309389500556	0.211553246102784	0.264319877458264	0.245656735854655	0.287069852711402	0.34234395184945	0.65765604815055	0.712930147288598	0.754343264145345	0.410601846017635	0.501376901185814	0.589221966538871	0.109632552077638	0.7444023478659
12	Z2_2	0.16648463976984	0.0970461330386676	0.0938303168982837	0.189617434272239	0.111669852503607	0.171542963361174	0.22368737545895	0.298792244094476	0.346663398944541	0.410193263244874	0.589806736755126	0.653336601055459	0.701207755905524	0.393609893254555	0.481793637694285	0.565807928231143	0.414324298271319	0.796967670559506
13	Z3_full_2	0.44087187198807	0	0.294035243592512	0.242268251741594	0.23664276397462	0.300903249739377	0.368706600491958	0.196889601651909	0.247927096653592	0.296302839329532	0.703697160670469	0.752072903346408	0.803110398348091	0.352328981077156	0.451169653607032	0.539846035297429	0.0273370643430388	0.75885050234001
14	Z4_2	0.404824160551836	0.0436262162779966	0.167164904565574	0.189870230183835	0.14864485709051	0.207533099183657	0.258220376316376	0.192510479430419	0.235721471652015	0.285506533855215	0.714493466144785	0.764278528347985	0.807489520569581	0.464714824732117	0.556745429164328	0.640704547729103	0.145553699370364	0.798588660567962
15	Z6_2	0.243619560141642	0.0974944778108138	0.0844014390133441	0.177200165653006	0.0875912602214892	0.140035255508914	0.18375251360308	0.248534990531176	0.29400293127132	0.35316346468719	0.64683653531281	0.70599706872868	0.751465009468824	0.482447121034374	0.565961813219766	0.647563280434341	0.331332642078835	0.803409836725729
16	Z7_length_2	0.172545814681526	0.0846007945568048	0.106531400138736	0.201613129299351	0.12539890572316	0.188454042262489	0.242906268478083	0.310500759992815	0.356653617057241	0.422250128819983	0.577749871180017	0.643346382942759	0.689499240007185	0.364963893041144	0.454892340680269	0.539021423909845	0.397658842940016	0.785172847632113
17	Z8_linear_2	0.167596776942543	0.0051942374294308	0.273274705794491	0.515778137345222	0.209181107547659	0.284115455601556	0.36473659488982	0.460407031129002	0.536238947015321	0.619171814912677	0.380828185087323	0.463761052984679	0.539592968870998	0.0897949484315449	0.179645597383123	0.248370478633235	0.0476194119393578	0.489296436300529
18	Z9_linear_2	0.10308830997521	0.0609271374810558	0.111027266869933	0.714888365774876	0.0220600105316305	0.112156562311991	0.184707807776389	0.642006354573738	0.722159734293708	0.824899329514142	0.175100670485858	0.277840265706292	0.357993645426262	0.083645865741093	0.165683703394301	0.224547330634831	0.0164294633844743	0.289704962618612
19	Z10_linear_2	0.0180756515501052	0.12331436902668	0.108887825363627	0.593157151114632	0.0379662186223794	0.129100435414492	0.201246479314666	0.625433636861117	0.703263622194612	0.800921175419573	0.199078824580426	0.296736377805388	0.374566363138883	0.0999549413004861	0.167635942390897	0.219925209728904	0.156799088373116	0.407007472651479
20	Z11_linear_2	0.150327584294156	0.114921935280339	0.0758010710945514	0.243786837446288	0.0676958200129798	0.1296104993465	0.178242730653014	0.364612353323731	0.416845478292834	0.49078356612441	0.50921643387559	0.583154521707166	0.635387646676269	0.367655536108483	0.453544022360666	0.532262102538147	0.376718354308604	0.740187864290625
21	Z1_full_3	0.211483163166873	0.132344329385603	0.18441070892023	0.363798489195758	0.135844965956709	0.206729959484109	0.265511678391814	0.361119896524732	0.407829064657798	0.48053150567201	0.51946849432799	0.592170935342202	0.638880103475268	0.295454984586387	0.385440975858093	0.466343609472414	0.0990753379083045	0.632576737732001
22	Z2_3	0.255460432391153	0.299661397033016	0.0204801786620342	0.0796013954932525	0.00999483512534421	0.0312577415656703	0.0448281240980862	0.0959257442816296	0.121491120251178	0.148900448896839	0.851099551103161	0.878508879748822	0.90407425571837	0.813846872278426	0.847251138183152	0.889296002416064	0.308905824695278	0.916038194443166
23	Z3_full_3	0.349680953587925	0.0728270671835423	0.200679830613263	0.338886779504366	0.143418676686842	0.208590710294279	0.263843239996146	0.305660839096383	0.352245832728367	0.419330812865973	0.580669187134027	0.647754167271633	0.694339160903617	0.342265440242205	0.439163456977354	0.521398881652835	0.0392112439180091	0.661566164537847
24	Z4_3	0.388296218240913	0.088056824519003	0.069423462534883	0.134441746082018	0.0592501140810888	0.102060570110203	0.133743076830425	0.157220412230444	0.19764501439045	0.243902837404682	0.756097162595318	0.80235498560955	0.842779587769556	0.631622653191641	0.700294415499347	0.771410193709025	0.246000735932092	0.850975804602909
25	Z6_3	0.353703666546231	0.20030474845747	0.0317008319351677	0.0813949531025694	0.0207283279347461	0.0475200604841021	0.0643247429102202	0.0966964410184484	0.122012352939036	0.151563394371733	0.848436605628267	0.877987647060964	0.903303558981552	0.789613617025689	0.830467586576861	0.879720952750956	0.263655328677191	0.910156854077783
26	Z7_length_3	0.36329472857016	0.110808569791067	0.0711261264473867	0.154873612851697	0.0575793130288549	0.101593797800227	0.134347678959132	0.178909388467667	0.22121545618381	0.271248168020687	0.728751831979313	0.77878454381619	0.821090611532333	0.605986957987284	0.677190746015962	0.751308017412213	0.257149233046742	0.835669928711942
27	Z8_linear_3	0.196706313718665	0.106448062519865	0.154611999644124	0.503179064307395	0.082736497691505	0.160895710804919	0.220782380050766	0.46751377101977	0.523629171087882	0.611628116348772	0.388371883651228	0.476370828912118	0.53248622898023	0.22550651453406	0.315475118107199	0.38489171159253	0.0625295387305024	0.509113119446079
28	Z9_linear_3	0.201610083448779	0.12312636941264	0.184764139646885	0.437990647039857	0.119228653283687	0.195003533473296	0.256959493439878	0.411146904780107	0.46226353211321	0.54243823545906	0.457561764540941	0.53773646788679	0.588853095219894	0.253052380595157	0.342732934413493	0.418223963997453	0.0633995734942835	0.567043778664728
29	Z10_linear_3	0.135332487554856	0.19480370020206	0.12186100385036	0.420172332414137	0.0700453860953155	0.139721694572039	0.194809378984312	0.425690150173426	0.481755347832838	0.559316367414466	0.440683632585534	0.518244652167162	0.574309849826574	0.296527135292114	0.378522957595123	0.454993692057433	0.128453623484599	0.580127872229373
30	Z11_linear_3	0.263063476699197	0.265278099463502	0.0652000978376378	0.150904163367734	0.0449818226777469	0.087582057101894	0.117205614681162	0.165265642135217	0.202706705838054	0.244539244944145	0.755460755055855	0.797293294161945	0.834734357864783	0.648882524402411	0.709711237060051	0.777066107194627	0.211601466109213	0.840186330307447
31	Z1_full_4	0.360991312106216	0.130116440994605	0.1840220318453	0.215757275072317	0.144821490968967	0.206560449807736	0.2560635771194	0.203687067176314	0.242182522067221	0.291615501394167	0.708384498605832	0.757817477932779	0.796312932823686	0.463358332328714	0.551257028125043	0.639391205903988	0.0820063761093096	0.777677988924525
32	Z2_4	0.164791104413344	0.103248716590762	0.091091396393608	0.197762476935302	0.103723164466189	0.163570529385697	0.214594732933347	0.306228466195413	0.355117105738034	0.419913206438814	0.580086793561187	0.644882894261966	0.693771533804587	0.393635423942779	0.481312364876269	0.564165416605906	0.403096073503082	0.788029205218746
33	Z3_full_4	0.462635064895234	5.40388828951899e-15	0.336959273239866	0.195180863746331	0.270661685506737	0.338729064217291	0.411227842710063	0.15440755433469	0.196206000488534	0.234854317492148	0.765145682507852	0.803793999511465	0.845592445665309	0.365456234702444	0.465064935294174	0.556166304130396	0.0125360231291254	0.806253642471663
34	Z4_4	0.425131790331484	0.0415881161642864	0.214435792970941	0.149929687036803	0.192272249851619	0.258018967067993	0.32034435884556	0.145619897063031	0.180402266086734	0.21877941248539	0.78122058751461	0.819597733913266	0.854380102936969	0.46902475197623	0.561578766845273	0.650153072894598	0.101451232565431	0.837899766165362
35	Z6_4	0.240336687450149	0.094666056744097	0.105669775152943	0.16286519340639	0.117446030477301	0.175083963967779	0.223313714574195	0.227523145355898	0.269850897408439	0.324248879268478	0.675751120731521	0.730149102591561	0.772476854644102	0.469078198760742	0.555065138623782	0.640195432048848	0.330560573234835	0.819351169926829
36	Z7_length_4	0.178772197821045	0.082486689531879	0.105675401583311	0.22047639733925	0.11550195186846	0.179900373030924	0.2343300332985	0.328696990112049	0.375336034039821	0.443918832687495	0.556081167312505	0.624663965960179	0.671303009887951	0.35465182154499	0.444763592929254	0.527458057465491	0.374620091759823	0.765272385472945
37	Z8_linear_4	0.173242977675574	0.00511345593283107	0.261435002237387	0.524162816696634	0.196451295026629	0.27121100565494	0.351471393022013	0.468097976243827	0.543763166472015	0.62786475220122	0.37213524779878	0.456236833527985	0.531902023756173	0.0942811887084978	0.185025827873045	0.254304028986242	0.0415713748691256	0.478841815961416
38	Z9_linear_4	0.154221632149175	0.0484802792012764	0.128290543225437	0.649525971231924	0.0449036352369328	0.130839502704647	0.197146609555551	0.588509720115866	0.662431173281424	0.759574421395203	0.240425578604797	0.337568826718576	0.411490279884134	0.11782063927609	0.206729324013929	0.268033403241289	0.0245094728158157	0.353804665552466
39	Z10_linear_4	0.136706428702598	0.0527870289784277	0.107597473467947	0.610068195517322	0.0325503202633895	0.118609260828753	0.18618721314403	0.598354832401823	0.67250405974446	0.771577908424168	0.228422091575832	0.32749594025554	0.401645167598177	0.121531713676486	0.208886679426786	0.270571363382719	0.0965401812287368	0.392419604060331
40	Z11_linear_4	0.156151170086718	0.116305116683495	0.0845998085839636	0.239286213071604	0.0798548763378677	0.141864508670011	0.19159579879285	0.349820050550279	0.401256475837293	0.472523458347503	0.527476541652497	0.598743524162707	0.650179949449721	0.370233784031689	0.456879015492696	0.536674367935847	0.362721654297316	0.744287936875921
41	Z1_full_5	0.229938151691546	0.173264558464485	0.206006040643517	0.276583065180479	0.167750401718395	0.232567107673709	0.287931524827489	0.267039927092226	0.312243870614758	0.369835596313564	0.630164403686436	0.687756129385243	0.732960072907774	0.364957889554362	0.455189021711533	0.542459669725443	0.0969445412932088	0.718026468193606
42	Z2_5	0.26988970830553	0.310767104917749	0.0272174380148333	0.0635277375864268	0.0175321942864012	0.0405382147623428	0.0546969017083051	0.0739787657661253	0.0946195254763071	0.116188388170365	0.883811611829635	0.905380474523693	0.926021234233875	0.834342963072003	0.86484225976135	0.904408282332628	0.287876923827966	0.932619252451874
43	Z3_full_5	0.378036111477435	0.069652877347609	0.260116422058311	0.256766270157432	0.205584395542124	0.269670390672927	0.328222663088055	0.225927839537683	0.266197189078138	0.31858799135446	0.68141200864554	0.733802810921862	0.774072160462316	0.36600604293395	0.464132420248935	0.552992736269467	0.0340855043856602	0.742876276377635
44	Z4_5	0.419247067205806	0.103810532727368	0.0768269199243107	0.0840801589932808	0.068487275205291	0.112325858775923	0.143245114808084	0.0942708145821156	0.122930557078703	0.153433409391349	0.846566590608651	0.877069442921297	0.905729185417884	0.706239491494517	0.764743584145374	0.829401611654428	0.225852577275445	0.904833626063428
45	Z6_5	0.356480649203731	0.19359193491021	0.0275537072082125	0.0607129751763207	0.0194277531262045	0.0431646753604156	0.0578355670044385	0.0743996394879349	0.0951108264251918	0.118841120802753	0.881158879197247	0.904889173574808	0.925600360512065	0.827145128782754	0.861724498214393	0.904272208120217	0.293895412679209	0.932841809157301
46	Z7_length_5	0.407178593871679	0.127968722371029	0.0747515724403226	0.121195795266066	0.0590963892077858	0.10224608943474	0.132979352622704	0.130494481611418	0.165773049547307	0.205208157934312	0.794791842065688	0.834226950452693	0.869505518388582	0.668817711366152	0.731980861017953	0.801390222652897	0.21680861709776	0.870167976077123
47	Z8_linear_5	0.209077903910058	0.11473284095896	0.16265043981375	0.492018359615712	0.0895376347475417	0.166227736452439	0.225818291222462	0.449457634202167	0.502839699084833	0.588360812583924	0.411639187416076	0.497160300915167	0.550542365797833	0.240535399753301	0.330932564462728	0.402669415343411	0.045663366998754	0.520121654636021
48	Z9_linear_5	0.19042760025201	0.134576177028042	0.218329043493018	0.412223458595799	0.152826616661636	0.228483709653628	0.290232558375604	0.379846143496387	0.431396315942863	0.505930490318825	0.494069509681175	0.568603684057137	0.620153856503613	0.251241529608365	0.340119974403509	0.420782345557807	0.0510737906440139	0.590636729182202
49	Z10_linear_5	0.143160003877759	0.199855987465431	0.160702209525304	0.38809526768854	0.110212459659777	0.180197109811901	0.239635535795553	0.380403099252538	0.435175382937963	0.50787334332249	0.492126656677511	0.564824617062037	0.619596900747462	0.299692869861319	0.384627507250136	0.466937484288488	0.104887939704584	0.610469266388554
50	Z11_linear_5	0.284112154972775	0.297010235005506	0.0683110000178552	0.114483811645052	0.048035329195377	0.0894219947804511	0.117348854609764	0.120230938000726	0.149864162502294	0.181857160075676	0.818142839924324	0.850135837497706	0.879769061999274	0.708273208681978	0.760713842717255	0.82169892718428	0.187988672744214	0.878308602498436
51	Z1_full_6	0.309014117892597	0.155688479561472	0.201165175409275	0.234751745331162	0.158923161740281	0.223363108777118	0.275237409512789	0.220373758515919	0.26065584921119	0.311047713227472	0.688952286772528	0.73934415078881	0.779626241484081	0.427275706739765	0.515981042011692	0.604075601621162	0.0687573838761799	0.757266165072595
52	Z2_6	0.301712289704004	0.267821550908464	0.040080326500768	0.073933659744378	0.0286258927983433	0.0586357309992836	0.0776075063472663	0.0853384580126321	0.108161648445674	0.132788867345342	0.867211132654658	0.891838351554326	0.914661541987368	0.793661490993824	0.833202620555042	0.881227036187361	0.26207848222644	0.920185192214078
53	Z3_full_6	0.406050352100085	0.0854249611414007	0.297559900305437	0.186599165213333	0.234836875280398	0.304991200375235	0.374603502361791	0.160761451657315	0.191259317297167	0.230066382129224	0.769933617870776	0.808740682702833	0.839238548342685	0.408343212999364	0.503749482327597	0.599127628615798	0.0149479141185025	0.811599610552154
54	Z4_6	0.41727669356547	0.106790428790945	0.078871386369119	0.103096934491115	0.067373097495601	0.111710236542498	0.143336714736063	0.113487544876974	0.146022321516059	0.181500873363275	0.818499126636725	0.853977678483941	0.886512455123026	0.679924598520855	0.742267441941443	0.810137903841566	0.209202577038453	0.884525924450238
55	Z6_6	0.358622123535074	0.154728956774267	0.0375800888967569	0.078095844694138	0.0291536757174794	0.0597432034973256	0.0794832146535907	0.0976381729482814	0.124153403539715	0.154854531013315	0.845145468986685	0.875846596460285	0.902361827051718	0.770768225738143	0.816103392962959	0.869718213456494	0.30335876616634	0.913509619773444
56	Z7_length_6	0.409915928711065	0.134115258733634	0.0640645532825077	0.154753925841604	0.0442292362240353	0.083980574535296	0.11222895710728	0.162278788702647	0.202862939611241	0.249908474641227	0.750091525358773	0.797137060388759	0.837721211297353	0.648073455020216	0.713156485853463	0.783333129894139	0.187713916994905	0.835217257396286
57	Z8_linear_6	0.188849998961559	0.0971108795102723	0.211755349829919	0.494316762875215	0.131572073954872	0.213455955309197	0.279303216121692	0.441318745523442	0.49828661674724	0.581689851633788	0.418310148366212	0.50171338325276	0.558681254476558	0.197852498159295	0.288257427943563	0.357189392772515	0.0276000323660176	0.515466110002537
58	Z9_linear_6	0.195348408142323	0.148911214920022	0.233212394732868	0.39688215571208	0.16547655861273	0.239350742341868	0.30043838513911	0.3571706613271	0.40732842995218	0.478166933837798	0.521833066162202	0.59267157004782	0.6428293386729	0.263651804852866	0.353320827705951	0.438177966638522	0.0334987628000313	0.606316568504497
59	Z10_linear_6	0.218159258651856	0.145850701991395	0.143145137328773	0.421680025624845	0.0843518555283685	0.154112536974754	0.209129772529471	0.405166709763139	0.453988027489648	0.532375822813122	0.467624177186878	0.546011972510352	0.594833290236861	0.30383517598364	0.391899435535598	0.469259390209205	0.0697947634349869	0.577697959491309
60	Z11_linear_6	0.309553717352127	0.273571375793687	0.0751876340467102	0.12738573686952	0.0522427701489729	0.0956952794052718	0.125521695282869	0.130639308673262	0.16213056623649	0.196869619803171	0.803130380196829	0.83786943376351	0.869360691326738	0.684965653792013	0.742174154358238	0.806715818525815	0.161281714303416	0.864018129427114
