# Supplementary material for: Improving the Reliability of Scale-Free Image Morphometrics in Applications with Minimally Restrained Livestock Using Projective Geometry and Unsupervised Machine Learning
Source: Sensors (Basel). 2022 Oct 31;22(21):8347. doi: 10.3390/s22218347 (PMC9653925; doi:10.3390/s22218347)
Supplement: Supplementary file 1 [file sensors-22-08347-s001.zip › SupplementalMaterials/Results/BiasCorrection/RepeatBC_Geom_Forehead.csv]

	Biometric	Var_Cow	Var_Side	Var_Day	Var_Rep	ErrorDay_low	ErrorDay	ErrorDay_high	ErrorRep_low	ErrorRep	ErrorRep_high	RepeatabilityRep_low	RepeatabilityRep	RepeatabilityRep_high	RepeatabilityOS_low	RepeatabilityOS	RepeatabilityOS_high	MarginalRSquared	ConditionalRSquared
1	Canthus.Length.Proportion_V1	0.203831211930519	0.0121703250320184	0.194664163520869	0.513386239570792	0.141900701433802	0.210663659782426	0.300248438053713	0.485325606265227	0.555581582936432	0.626951656256648	0.373048343743352	0.444418417063568	0.514674393734773	0.149612800052136	0.233754757281142	0.298385261526331	0.0941129373112367	0.496705831749742
2	Canthus.Length.Proportion_V2	0.161125988378128	0.016444381946967	0.150728255205894	0.611516260280247	0.0843207179704991	0.160380791453188	0.248502028303745	0.573595027778896	0.650677350947037	0.732430886706144	0.267569113293857	0.349322649052963	0.426404972221104	0.108523760822764	0.188941857599775	0.248620522393196	0.0743973291211568	0.397731306083052
3	Canthus.Length.Proportion_V3	0.217675788158726	0.0148307218063632	0.104505990907591	0.651085647881934	0.0289308652833951	0.105764787677529	0.185928567454764	0.57671946280814	0.658928112255401	0.741866018597961	0.258133981402039	0.341071887744599	0.42328053719186	0.152945323112279	0.23530710006707	0.299144513236627	0.0266778856114383	0.35865069654951
4	Canthus.Length.Proportion_V4	0.183459227693482	0.011447034956796	0.1806130289429	0.532093787341282	0.128856823356669	0.198997825323253	0.289416653371749	0.514607499429743	0.586256191863125	0.660811333463426	0.339188666536574	0.413743808136875	0.485392500570257	0.132190539527509	0.214745982813622	0.276603729962156	0.112452319279769	0.479669676604009
5	Canthus.Length.Proportion_V5	0.171598775280994	0.0270585550286195	0.150699030935608	0.601688278086151	0.0802845856879599	0.158456317088918	0.244741432006978	0.551847608105435	0.632660395950673	0.713822631428237	0.286177368571763	0.367339604049327	0.448152391894565	0.12526713303454	0.208883286960409	0.271989364954565	0.0619129083182529	0.406509449140411
6	Canthus.Depth.Proportion_Depth_V1	0.27735813575531	0.0266098003503658	0.18948839756222	0.456174738545721	0.130029853137876	0.19953896108361	0.281284523543831	0.41099996231587	0.480370484805605	0.547822567037265	0.452177432962736	0.519629515194395	0.58900003768413	0.231849521101609	0.320090554110785	0.400356925259696	0.0550029631514988	0.546051315269226
7	Canthus.Depth.Proportion_Depth_V2	0.265775981878806	0.0154977548162934	0.187882249430803	0.500816201617625	0.126581244465035	0.193698594459578	0.277252759965049	0.44496078002353	0.516320166645899	0.586614215696516	0.413385784303484	0.483679833354101	0.55503921997647	0.202441819385375	0.289981238894523	0.361839444622966	0.0443705776664079	0.506589257408995
8	Canthus.Depth.Proportion_Depth_V3	0.237646218211588	0.0144129936229817	0.201229497818051	0.512860770408013	0.139889288297522	0.208279880050675	0.295490732265789	0.460618801660418	0.530829629361107	0.60039414311193	0.39960585688807	0.469170370638893	0.539381198339582	0.174814726161656	0.260890490588217	0.329426875678138	0.0466548484977383	0.493936146574846
9	Canthus.Depth.Proportion_Depth_V4	0.266545742630764	0.0296889693624773	0.203658549636872	0.447746105569993	0.143568111650541	0.214911449108115	0.298661352672997	0.404932047365627	0.472485758894655	0.538912669217602	0.461087330782398	0.527514241105345	0.595067952634373	0.22502115732363	0.312602791997229	0.393895264268892	0.0519111457561667	0.552041518203038
10	Canthus.Depth.Proportion_Depth_V5	0.248026156927993	0.0232842300788363	0.199725635184685	0.496610353587098	0.13488852856125	0.206403537680774	0.291954456657496	0.443039596468795	0.513214709441249	0.582979310114454	0.417020689885546	0.486785290558751	0.556960403531205	0.193450887962787	0.280381752877978	0.355232961813693	0.0405239191274387	0.50758276193916
11	Canthus.Depth.Proportion_Depth_V6	0.215857991040638	0.0242009396002885	0.214781611674051	0.510712473474903	0.148198252172674	0.222444141504076	0.311921888436584	0.459932696916257	0.528932606623479	0.600103712569615	0.399896287430385	0.471067393376521	0.540067303083743	0.162873468911243	0.248623251872445	0.320583512804203	0.0419970323694581	0.493280993178149
12	Canthus.Depth.Proportion_Length_V1	0.242893481094439	0.0137498900432488	0.191044819240796	0.514653370987796	0.131054061687572	0.198520802707056	0.284394100426087	0.463455595883175	0.534792834112994	0.605172024153835	0.394827975846165	0.465207165887006	0.536544404116825	0.180259448318192	0.26668636317995	0.335475790788445	0.0509373627070468	0.492448102451349
13	Canthus.Depth.Proportion_Length_V2	0.189762934025185	0.0402633995399585	0.195293627265751	0.539615770080293	0.12537988017701	0.202390295031707	0.29108583370458	0.482503772872585	0.559224570915966	0.63626583922293	0.36373416077707	0.440775429084034	0.517496227127414	0.151920740274468	0.238385134052327	0.309409170208865	0.0443402424182844	0.465571582124709
14	Canthus.Depth.Proportion_Length_V3	0.164817436911115	0.0201385422705786	0.192445823852516	0.581272205675163	0.125461382355541	0.200741672460276	0.292749636438115	0.532952138541082	0.606329367850191	0.68379670978192	0.31620329021808	0.393670632149809	0.467047861458918	0.110762329948445	0.192928959689533	0.25498458738993	0.0501851394789476	0.424099356045553
15	Canthus.Depth.Proportion_Length_V4	0.244228186981052	0.0145941709670034	0.195727161395886	0.509648316012849	0.134986462865439	0.202994815191075	0.289135850678517	0.457838404215372	0.528572350325034	0.598505620487638	0.401494379512362	0.471427649674966	0.542161595784628	0.181905021340115	0.268432834483891	0.337834459587392	0.0488746093981959	0.497261416835789
16	Canthus.Depth.Proportion_Length_V5	0.192811498260972	0.0392422633036911	0.191956425820957	0.54031930326047	0.122537987869508	0.199056886347371	0.287247994166804	0.483654130007879	0.560305692713454	0.637425997081866	0.362574002918134	0.439694307286546	0.516345869992121	0.154106815628979	0.240637420939174	0.312086792648048	0.0449652310855901	0.464888582237978
17	Chin.Length.Proportion_V1	0.415039244202138	0.0449021228121331	0.207563350437125	0.197230374487092	0.171506034136374	0.240031140602641	0.305794470227801	0.188041127478086	0.22808184416913	0.267242638190564	0.732757361809436	0.77191815583087	0.811958872521914	0.448236041778922	0.531887015228229	0.624271092508062	0.0962870600379478	0.793879486053949
18	Chin.Length.Proportion_V2	0.310365238221694	0.0722695217561825	0.257185971465224	0.303963234859607	0.196325561706412	0.272505128978568	0.353351693064742	0.271209386675087	0.322068657354276	0.374718872661999	0.625281127338002	0.677931342645724	0.728790613324913	0.316342623809694	0.405426213667155	0.50157747561658	0.0431012838413032	0.691812915262738
19	Chin.Length.Proportion_V3	0.498590706196507	0.0398751454774214	0.124197473728982	0.20371142961712	0.0879658048653406	0.143353061719938	0.194248203228542	0.192384882459477	0.235130846595836	0.278043099078942	0.721956900921058	0.764869153404164	0.807615117540523	0.551044139045848	0.621516091684226	0.706283468081333	0.0857266283003414	0.785026128092229
20	Chin.Length.Proportion_V4	0.445532400317589	0.068645273480338	0.222955317131947	0.163397327321609	0.17786945492959	0.247582244165692	0.30990504440679	0.149056376254558	0.181445670412152	0.214521279128845	0.785478720871155	0.818554329587848	0.850943623745442	0.491713629913855	0.570972085422156	0.660658649146659	0.0418187482931323	0.826142160407692
21	Chin.Length.Proportion_V5	0.352451725862156	0.0537095752012084	0.263177321866465	0.301204625790941	0.195818385254698	0.271164960668519	0.350078704521993	0.259559433540661	0.310346423189225	0.361457157896745	0.638542842103255	0.689653576810775	0.740440566459339	0.327960742282096	0.418488616142256	0.51501462665965	0.0144645365886116	0.69414259400414
22	Chin.Length.Proportion_V6	0.530874246081552	0.0458647436800778	0.162036354259351	0.172458952052449	0.119814003357847	0.177820737166694	0.229901295896379	0.15437268827398	0.189258627331726	0.223828288465224	0.776171711534776	0.810741372668274	0.845627311726019	0.561667389264592	0.63292063550158	0.720739072611025	0.0317931098882602	0.816758493004333
23	Cranio.Topline.Length.Ratio_V1	0.343188707267167	0.0484249751195429	0.45410068910965	0.0832916043733438	0.401698675682326	0.488802764357394	0.5738033104293	0.0749527588316345	0.0896566938607355	0.104119067559096	0.895880932440904	0.910343306139265	0.925047241168366	0.32965080824575	0.42154054178187	0.516291954569195	0.0396412263671826	0.913897407435931
24	Cranio.Topline.Length.Ratio_V2	0.330979147145972	0.0440826591056695	0.423331253182866	0.079272910046375	0.395921280512739	0.48233754970955	0.567342463307825	0.0754425038581277	0.0903224151362083	0.104978974337071	0.895021025662929	0.909677584863792	0.924557496141872	0.33537727692319	0.427340035154241	0.521575467014488	0.119126784139261	0.920437403714659
25	Cranio.Topline.Length.Ratio_V3	0.345753013289324	0.0496041309295178	0.443137309787104	0.090520829143826	0.390478014955295	0.476996792006126	0.561386698753458	0.0814414733599834	0.0974373950414684	0.113185424305047	0.886814575694953	0.902562604958532	0.918558526640017	0.333647039170393	0.425565812952405	0.519341794401803	0.044439456459281	0.906892669832983
26	Cranio.Topline.Length.Ratio_V4	0.313402884260729	0.0581622985860126	0.503725953163102	0.0425064631063921	0.453105980288512	0.54884209072692	0.634178141207808	0.0386556410781814	0.0463135479405507	0.0536086632486885	0.946391336751311	0.953686452059449	0.961344358921819	0.316428617110792	0.40484436133253	0.504183995184701	0.0373473078397805	0.955416138391537
27	Cranio.Topline.Length.Ratio_V5	0.221592938839031	0.0435132383917067	0.377174791983671	0.0404466525462493	0.458021931454	0.552452808355681	0.637572584281502	0.049474637607904	0.0592427364253157	0.0684113345262394	0.93158866547376	0.940757263574684	0.950525362392096	0.299174517662717	0.388304455219003	0.487043496205601	0.297374768058306	0.958374558578302
28	Cranio.Topline.Length.Ratio_V6	0.315303470460432	0.0590091598642144	0.505518730734318	0.0407202627285503	0.453310054682035	0.549147617223696	0.634468217865688	0.0369060181064455	0.0442346324489776	0.0512096581823683	0.948790341817632	0.955765367551022	0.963093981893555	0.318441121387179	0.406617750327326	0.505919660942904	0.0290506714728067	0.957050413326018
29	Cranio.Topline.Length.Ratio_V7	0.304832503769698	0.0674869245442932	0.401700677477865	0.144703701789107	0.345901653710825	0.437237692289219	0.518583007258342	0.132824159502165	0.157505118072555	0.183407696489441	0.816592303510559	0.842494881927445	0.867175840497835	0.313916517856269	0.405257189638226	0.501915139395578	0.0467911512951066	0.849864727736932
30	Cranio.Topline.Length.Ratio_V8	0.294519328322887	0.0591268207152684	0.380833364095473	0.130311592970664	0.349700217952918	0.440376134082888	0.521852552085	0.126897337937104	0.150685630380371	0.175452358440608	0.824547641559392	0.849314369619629	0.873102662062896	0.31717662711824	0.40893823553674	0.50495315928697	0.126286197133668	0.868343884843055
31	Cranio.Topline.Length.Ratio_V9	0.306461488983376	0.0691501466200798	0.403012980933158	0.143526153375929	0.345891638446301	0.437035888362789	0.518212380614015	0.131186888501455	0.155642827679405	0.181304827493603	0.818695172506396	0.844357172320595	0.868813111498545	0.316194853546455	0.407321283957806	0.503800723932419	0.048855012287454	0.851961104579326
32	Cranio.Topline.Length.Ratio_V10	0.31344014839495	0.0439300354456943	0.44199545635188	0.0892320265284681	0.41139783751005	0.49740785161285	0.582452437272792	0.0843228527039081	0.100418929590196	0.116341720645749	0.883658279354251	0.899581070409804	0.915677147296092	0.309375996871341	0.402173218796954	0.496231913633056	0.0563405547258323	0.90523872860789
33	Cranio.Topline.Length.Ratio_V11	0.221935043034356	0.0294928481310364	0.324200595580233	0.0749364677595746	0.414496046900217	0.498337012061786	0.583084468921375	0.0971293091973423	0.11518675766445	0.133208368932961	0.866791631067039	0.88481324233555	0.902870690802658	0.292751753741502	0.386476230273764	0.479124134484993	0.326152922755528	0.922381740010543
34	Cranio.Topline.Length.Ratio_V12	0.314962663469321	0.0444921158137696	0.434529062178788	0.0943995702869097	0.403831029110967	0.489123340701978	0.573707687644969	0.0892255017059626	0.106259942541119	0.123116409935187	0.876883590064813	0.893740057458881	0.910774498294037	0.311739435769066	0.404616716756903	0.498120684095661	0.0519681004093715	0.899262184822352
35	Canthus.Width.to.Height.Ratio_V1	0.288972530068616	0.0166574836024885	0.14705057290691	0.510537563535633	0.0872729280895363	0.152665907395495	0.229682641762271	0.453843020094255	0.530033163801363	0.604104297136689	0.395895702863311	0.469966836198637	0.546156979905745	0.230475057445392	0.317300928803142	0.391892754506842	0.0553964522398256	0.499328793042683
36	Canthus.Width.to.Height.Ratio_V2	0.232655573633282	0.0142813373985435	0.122330995593653	0.592670599104747	0.0550128173199196	0.127171326300936	0.205918482765933	0.535575665565668	0.616121088379594	0.694866623260668	0.305133376739332	0.383878911620406	0.464424334434332	0.172497735093663	0.25670758531947	0.323951558202179	0.0548340533796661	0.41766332826895
37	Canthus.Width.to.Height.Ratio_V3	0.000374686932601711	0.00148012762079021	0.002232224025827	0.999986593579203	-0.0888987524742618	0.00222316765855953	0.00444633531711906	0.991859085930913	0.995929542965456	1.0904985251862	-0.0904985251861981	0.00407045703454353	0.00814091406908707	-0.045435686831564	0.001847289375984	0.00369457875196801	0.0059423097027937	0.00998857882100606
38	Canthus.Width.to.Height.Ratio_V4	0.295624853708113	0.0176096996681817	0.141511434434363	0.504795478933825	0.0821920116800534	0.147478185507168	0.223140699340313	0.449583554947208	0.526079900065692	0.600217988297447	0.399782011702553	0.473920099934308	0.550416445052792	0.239830696302206	0.32644191442714	0.402226086028432	0.0609741725724993	0.505997386547837
39	Canthus.Width.to.Height.Ratio_V5	0.230860046915425	0.0203664174503025	0.118912176271911	0.596001526203324	0.0501665503696331	0.123079632079395	0.200727484727761	0.536436663701797	0.616889294802948	0.69643486391088	0.303565136089119	0.383110705197052	0.463563336298203	0.175617380231582	0.260031073117657	0.329447951136718	0.0490376515832339	0.413361507501026
40	Eye.Forehead.Size.Ratio_Linear_V1	0.552141238114838	0.0198532770949981	0.214411208697004	0.0944912727835635	0.172079388407454	0.243400998644067	0.300186557783332	0.0867968699772699	0.10726710743546	0.126730591436211	0.87326940856379	0.89273289256454	0.91320313002273	0.579888000928067	0.649331893920473	0.7322850244771	0.0693335054032099	0.900170097137503
41	Eye.Forehead.Size.Ratio_Linear_V2	0.537045990420303	0.028297142108336	0.206875573493572	0.111596065106588	0.161579476840092	0.234071188049225	0.28962967631702	0.102374402268695	0.126266349864304	0.149190786725523	0.850809213274477	0.873733650135696	0.897625597731305	0.568491505259217	0.639662462086471	0.725156588425654	0.0679649720603255	0.882315339076383
42	Eye.Forehead.Size.Ratio_Linear_V3	0.530003942567409	0.0351980973117802	0.183814715793924	0.140062008810357	0.140726091878865	0.206747391948694	0.259511889875006	0.127994364195465	0.157536108616573	0.186289159549827	0.813710840450173	0.842463891383427	0.872005635804535	0.56435038460287	0.635716499434733	0.723247049779121	0.067465222100286	0.853092099940059
43	Eye.Forehead.Size.Ratio_Linear_V4	0.549841916387155	0.0223531506690757	0.210342254506425	0.102544996971131	0.166217348094386	0.237652758508242	0.293584640241069	0.0937879038012336	0.115859276390252	0.136877222350387	0.863122777649613	0.884140723609748	0.906212096198767	0.57657186438513	0.646487965101506	0.730283677432045	0.0670510855578906	0.891909213863666
44	Eye.Forehead.Size.Ratio_Linear_V5	0.537172685411471	0.0283357849410345	0.208560349244914	0.105033500080309	0.164563794418273	0.237242405777487	0.293370143673145	0.0968426452322368	0.119478128687925	0.141197597525513	0.858802402474486	0.880521871312075	0.903157354767763	0.572473422731321	0.643279465534588	0.72847149670821	0.0714402410869251	0.889057417630155
45	Eye.Orbital.Eye.Height.Ratio_V1	0.591498756356465	0.0605454421050963	0.110931173635226	0.0625894415008541	0.0823268969931097	0.134370035893137	0.170319532251526	0.0592279943036869	0.0758140856659118	0.0909792479039512	0.909020752096049	0.924185914334088	0.940772005696313	0.743043025015021	0.789815878440951	0.857375474268489	0.085872290363454	0.930696243512031
46	Eye.Orbital.Eye.Height.Ratio_V2	0.447514756531487	0.0233358158441275	0.200531450088389	0.0991034719896297	0.185809289967405	0.26026635352894	0.320096375333673	0.104571665759423	0.128624708320961	0.151492021189968	0.848507978810032	0.871375291679039	0.895428334240577	0.536023810346717	0.6111089381501	0.697318722213463	0.115772340319831	0.886266475184313
47	Eye.Orbital.Eye.Height.Ratio_V3	0.424044140942124	0.0147678760394521	0.162813501285808	0.129989940141858	0.154323767105403	0.22253972276613	0.279765948840982	0.144435314408645	0.177675223572362	0.209066532741425	0.790933467258575	0.822324776427638	0.855564685591355	0.525569364186597	0.599785053661508	0.685429971806163	0.165665569944449	0.851759443605761
48	Eye.Orbital.Eye.Height.Ratio_V4	0.0520442206758114	0	0.0115972245784341	0.119478663524177	-0.0070943475618214	0.0633312455731821	0.126662491146331	0.570146670985855	0.652460640839546	0.736484318976373	0.263515681023627	0.347539359160454	0.429853329014145	0.206007207701384	0.284208113587272	0.358673613758245	0.812468706695121	0.87764321219283
49	Eye.Orbital.Eye.Height.Ratio_V5	0.452150118328534	0.026149140617112	0.192421315333548	0.106214740090239	0.173503881536208	0.247667098888044	0.305527864920653	0.111146067401307	0.13670988835981	0.161165586518539	0.838834413481461	0.86329011164019	0.888853932598693	0.541117607087211	0.615623012752146	0.702447137148887	0.113091599678084	0.878750851606613
50	Eye.Orbital.Eye.Height.Ratio_V6	0.426750496188587	0.0162561251080094	0.153869102344972	0.139105331707874	0.144206755045567	0.209066661738888	0.265621716864104	0.153704192589925	0.189006674420209	0.222562769802863	0.777437230197137	0.810993325579791	0.846295807410075	0.528190675040008	0.601926663840903	0.687855228111673	0.167064019969739	0.842569540409543
51	Eye.Orbital.Eye.Height.Ratio_V7	0.0645465762461862	0	0.0108137112097422	0.111472314885963	-0.00733151922641019	0.0578791446149949	0.115758289229952	0.513640243004774	0.596642735200873	0.679261107491642	0.320738892508357	0.403357264799127	0.486359756995226	0.26772832551658	0.345478120184132	0.427033810826618	0.808110210354153	0.885510351048582
52	Eye.Orbital.Eye.Height.Ratio_V8	0.559395210018566	0.0597984255340563	0.0959668723848878	0.0679514168629131	0.074509654714275	0.122545538314137	0.155960981345163	0.0678688482953618	0.0867710153695216	0.104241558616489	0.895758441383512	0.913228984630479	0.932131151704638	0.744483147663242	0.790683446316341	0.858069970249659	0.129132467978909	0.924433939994181
53	Eye.Orbital.Eye.Height.Ratio_V9	0.42997170790777	0.0177706760583917	0.189156098101104	0.120066577612757	0.176897303849868	0.249887489101627	0.308640302000403	0.129075893766825	0.158615745967866	0.186445491998006	0.813554508001995	0.841384254032134	0.870924106233175	0.515127273115632	0.591496764930506	0.677658944503473	0.137650270058619	0.86321775430016
54	Eye.Orbital.Eye.Height.Ratio_V10	0.407724142626426	0.00919669032508738	0.171758071043489	0.134063317470908	0.167151598581859	0.237647761459292	0.297963971389416	0.151012530470087	0.1854925774213	0.21802590370494	0.78197409629506	0.8145074225787	0.848987469529913	0.50036122982385	0.576859661119408	0.661831132570064	0.172106088932445	0.846431824604679
55	Eye.Orbital.Eye.Height.Ratio_V11	0.061324523626346	0	0.012166981206892	0.121174856387982	-0.00504480238023358	0.062501713858335	0.125003427716663	0.540380314198875	0.622474554041097	0.706483427750073	0.293516572249927	0.377525445958903	0.459619685801125	0.236764551022196	0.315023732100568	0.393433057067875	0.799816652233402	0.875390959872533
56	Eye.Orbital.Eye.Height.Ratio_V12	0.449710841413296	0.0187246480980616	0.201949186105498	0.098799147243961	0.188881973744019	0.262549965435299	0.322471275727794	0.104365999096304	0.128446730557201	0.151187101083196	0.848812898916804	0.871553269442799	0.895634000903697	0.534099649499486	0.6090033040075	0.694353079001156	0.115950634264012	0.886446749320045
57	Eye.Orbital.Eye.Height.Ratio_V13	0.417665428387134	0.010502178464091	0.168842716727583	0.129002352711856	0.162393247213705	0.232561664887496	0.29124586345011	0.14448287618074	0.177686088583127	0.209026886068543	0.790973113931457	0.822313911416873	0.85551712381926	0.514983389746741	0.589752246529377	0.674730568988467	0.168592455027831	0.852270445315395
58	Eye.Orbital.Eye.Height.Ratio_V14	0.0722914032701584	6.88328723126059e-16	0.0112676303685698	0.117802151298801	-0.00819710946447007	0.0559573106011737	0.11191462120234	0.501748093325572	0.585029092550026	0.666544868635739	0.333455131364261	0.414970907449974	0.498251906674428	0.281619516466867	0.3590135968488	0.441762303507442	0.792485891796331	0.878598209586279
59	Eye.Orbital.Eye.Height.Ratio_V15	0.590218423367672	0.059953322471938	0.111914378977868	0.0626825111983195	0.0832561434940959	0.135691846283694	0.171937182101978	0.0594068811657442	0.0760001150154295	0.0911774001396095	0.90882259986039	0.923999884984571	0.940593118834256	0.741243745329888	0.788308038700876	0.856150920825804	0.085854305606698	0.930524822085249
60	Eye.Orbital.Eye.Height.Ratio_V16	0.446595659129248	0.0242441566408373	0.200914757876204	0.0987057276933604	0.186092238870405	0.260772368838291	0.320733729944573	0.10417418523262	0.128112671764832	0.150898957090294	0.849101042909706	0.871887328235168	0.89582581476738	0.535934280240934	0.611114959396877	0.697492224818148	0.115238514312185	0.886650842193912
61	Eye.Orbital.Eye.Height.Ratio_V17	0.423511929666718	0.0151094113144136	0.162689960527722	0.130102550037971	0.154263859709927	0.222432156820189	0.279664955027361	0.144612061190934	0.177878159899249	0.209315190665111	0.790684809334889	0.822121840100751	0.855387938809066	0.525409097213816	0.599689683280562	0.685414089141709	0.165833705897586	0.851620034555087
62	Eye.Orbital.Eye.Height.Ratio_V18	0.0446707382929501	0	0.00977038416615279	0.120107417075521	-0.0164008597650077	0.0559751699567486	0.111950339913497	0.607446367381864	0.688103248504672	0.77243991127432	0.22756008872568	0.311896751495328	0.392553632618136	0.17852981791019	0.255921581538579	0.324816908185308	0.821514574615226	0.877183598981998
63	Eye.Orbital.Eye.Height.Ratio_V19	0.451123650427086	0.0271488234655777	0.192742315405603	0.105773129582084	0.173716720702879	0.248127334013406	0.306109641450527	0.110727919989438	0.136167320591886	0.160536211062009	0.839463788937991	0.863832679408114	0.889272080010562	0.541112991598351	0.615705345394709	0.702718893084925	0.112719370001309	0.879181373999998
64	Eye.Orbital.Eye.Height.Ratio_V20	0.426188011888598	0.0166184617035581	0.153831022658224	0.139139796489795	0.144231348476838	0.209072805285045	0.26563931189585	0.153799339435562	0.189105858338753	0.222688719285484	0.777311280714516	0.810894141661247	0.846200660564438	0.528015688739502	0.601821336376202	0.687835666695056	0.167194643774794	0.842511628281921
65	Eye.Orbital.Eye.Height.Ratio_V21	0.0567760150664982	0	0.00870535664587624	0.111568923885807	-0.0181323471110492	0.0491688342934664	0.0983376685869327	0.548930395030263	0.630153841363895	0.715688005817309	0.284311994182691	0.369846158636105	0.451069604969737	0.242903938878142	0.320677324342639	0.39942866362458	0.818353180361521	0.885534558833278
66	Eye.Orbital.Eye.Height.Ratio_V22	0.552980571604999	0.0587509535348456	0.0949656628107634	0.0680166997473264	0.074562166496617	0.12258159343568	0.156014629372467	0.0686990158332729	0.08779589578475	0.105457636576939	0.89454236342306	0.91220410421525	0.931300984166727	0.743253452112219	0.78962251077957	0.857188164246642	0.137427121512389	0.92426964145355
67	Eye.Orbital.Eye.Height.Ratio_V23	0.429394451985198	0.0183525221142406	0.189514852476116	0.119516504805071	0.177275864401864	0.250423201375726	0.30916793888209	0.128527819306025	0.157928021785496	0.185650714121932	0.814349285878068	0.842071978214504	0.871472180693975	0.515189806474243	0.591648776838778	0.677916903599287	0.137169647596273	0.863734909308397
68	Eye.Orbital.Eye.Height.Ratio_V24	0.407433036174863	0.00935999538380998	0.171558745376322	0.134114268820568	0.1670146364962	0.237462710371259	0.297765814072412	0.151130579427814	0.185634009526787	0.218180215370342	0.781819784629658	0.814365990473213	0.848869420572186	0.500489042278218	0.576903280101954	0.661909064912243	0.17230482705701	0.846351626380626
69	Eye.Orbital.Eye.Height.Ratio_V25	0.0535128332809692	0	0.00996525561608032	0.120650996043041	-0.0155191688389356	0.0541210293817658	0.108242058763525	0.574220974596601	0.655252243730516	0.740351864560959	0.259648135439041	0.344747756269484	0.425779025403399	0.212694451485897	0.290626726887718	0.365300444441352	0.81090757443954	0.876096763879063
70	Eye.Orbital.Eye.Height.Ratio_V26	0.448851517236863	0.0195172035006619	0.202264681523525	0.0984238359900552	0.189144115260488	0.26300341699337	0.323051051885287	0.104000806746945	0.127979857798203	0.15063496383811	0.84936503616189	0.872020142201797	0.895999193253056	0.534016267634524	0.609016725208427	0.694510755988175	0.115528053576466	0.886805406070216
71	Eye.Orbital.Eye.Height.Ratio_V27	0.417240574866932	0.0107378401754848	0.16859107927878	0.129168563960537	0.162211142732649	0.23230293265581	0.290981081682479	0.144730002744641	0.177982348433481	0.209357081913225	0.790642918086775	0.822017651566519	0.85526999725536	0.514899168053233	0.58971471891071	0.674746016248359	0.168844439641622	0.85206898145387
72	Eye.Orbital.Eye.Height.Ratio_V28	0.0640778786622387	0	0.00889354314556172	0.117960280935225	-0.0196460032418728	0.0465797089629033	0.0931594179258066	0.536900777765103	0.617814010143657	0.702622670359367	0.297377329640633	0.382185989856343	0.463099222234897	0.258075673001876	0.33560628089344	0.416132322479328	0.803450425157457	0.878568918974498
73	Eye.Orbital.Eye.Height.Ratio_V29	0.589169512501299	0.059781139516318	0.112384504460064	0.0627730188461396	0.0837423845649499	0.136371058830844	0.17277069398622	0.0595639042059948	0.0761708483494584	0.0913701436924592	0.908629856307541	0.923829151650542	0.940436095794005	0.740232938397751	0.787458092819698	0.85545777714047	0.086217760199141	0.9303964315877
74	Eye.Orbital.Eye.Height.Ratio_V30	0.445352134968424	0.0241033884208172	0.202062917784047	0.0982559189305001	0.187721450253934	0.2624962953518	0.322729074071116	0.103803594735523	0.127642493726671	0.150320876364864	0.849679123635135	0.872357506273329	0.896196405264477	0.534509207160414	0.609861210921529	0.696230630452515	0.115291757138079	0.887073633660563
75	Eye.Orbital.Eye.Height.Ratio_V31	0.4225057294765	0.015081290635839	0.163367510076649	0.129745991391924	0.155176223020777	0.22357656146624	0.28093621027418	0.144366889002782	0.177563841218028	0.208923426323638	0.791076573676362	0.822436158781972	0.855633110997218	0.524455252845457	0.598859597315731	0.684600406172875	0.165817374414106	0.851879328723628
76	Eye.Orbital.Eye.Height.Ratio_V32	0.0442325487175017	0	0.00958740858264594	0.118200285154566	-0.0165397515368809	0.055734188289904	0.111468376579808	0.606612055145303	0.687130092760354	0.771525694210135	0.228474305789865	0.312869907239646	0.393387944854697	0.179721153150003	0.257135718949742	0.326226946444934	0.824100375574649	0.879134074752097
77	Eye.Orbital.Eye.Height.Ratio_V33	0.449728591771799	0.0271209035908494	0.193625067692401	0.105543056302068	0.174992588187125	0.249511174569474	0.30772201037669	0.110610474528017	0.136006005107853	0.160323558564123	0.839676441435877	0.863993994892147	0.889389525471983	0.539715134018972	0.614482820322674	0.701522959714889	0.112923665173967	0.879352291474595
78	Eye.Orbital.Eye.Height.Ratio_V34	0.425093742131808	0.0166434765350275	0.154388887408029	0.138874860107399	0.145016011992847	0.210052631916873	0.266745731807767	0.153681166873869	0.188945139526471	0.222478687183661	0.777521312816339	0.811054860473529	0.846318833126131	0.527068257618605	0.601002228556656	0.687048084677648	0.167287489240201	0.842663018469052
79	Eye.Orbital.Eye.Height.Ratio_V35	0.0562969717521183	0	0.00854472494647503	0.110038984276517	-0.0183466405142431	0.0488603137798345	0.0977206275596682	0.548067009972693	0.629223214725349	0.714776952113008	0.285223047886992	0.370776785274651	0.451932990027307	0.244162883773624	0.321916471494817	0.40081282643819	0.820572200304269	0.887099863064356
80	Eye.Orbital.Eye.Height.Ratio_V36	0.551572027208273	0.058799568621646	0.0947465812361291	0.068246190991218	0.0745351538883864	0.122512214357817	0.155936226880481	0.0690709824010651	0.088245843498914	0.10599656856728	0.89400343143272	0.911754156501086	0.930929017598935	0.742818141247214	0.789241942143269	0.85684609619205	0.13873709599147	0.923997128561443
81	Eye.Orbital.Eye.Height.Ratio_V37	0.428325040305409	0.0181007641454773	0.190415761225651	0.119057730996349	0.178697911388385	0.251906255322332	0.310795486463545	0.128191060695748	0.157504751651953	0.18512412519569	0.81487587480431	0.842495248348047	0.871808939304252	0.514010082389764	0.590588993025715	0.676821964205539	0.137483422257126	0.864149540626916
82	Eye.Orbital.Eye.Height.Ratio_V38	0.406613672455192	0.00922663011044914	0.172236270036777	0.13366286789713	0.167954944068323	0.23864051258937	0.299058096297285	0.150780997069612	0.185195460296054	0.217663356563104	0.782336643436896	0.814804539703946	0.849219002930388	0.499611751630735	0.576164027114576	0.661154420768998	0.172336628220328	0.84672050089308
83	Eye.Orbital.Eye.Height.Ratio_V39	0.0530546361695083	0	0.00977746330766847	0.118672382518656	-0.0156310074336475	0.0538689910031697	0.107737982006339	0.572736224732488	0.653826182217255	0.738960836477039	0.261039163522961	0.346173817782745	0.427263775267513	0.214368821547857	0.292304826779575	0.367223271806951	0.813599282065729	0.87812633023048
84	Eye.Orbital.Eye.Height.Ratio_V40	0.447601979502599	0.0193674388723276	0.203328092673707	0.0980322284556617	0.190688571016652	0.26463649943433	0.324934207950982	0.103697223277358	0.127591349670923	0.150153283010362	0.849846716989638	0.872408650329077	0.896302776722642	0.532609064239285	0.607772150894747	0.69326030395641	0.115648341293175	0.887164378281877
85	Eye.Orbital.Eye.Height.Ratio_V41	0.416296429118567	0.0106593869302889	0.16935077258272	0.12873105361679	0.163224920973861	0.233575145226333	0.292381130762756	0.144388807265597	0.177550855452954	0.208842871113767	0.791157128886233	0.822449144547046	0.855611192734403	0.513947157105225	0.588873999320713	0.673907026853429	0.168807024670844	0.852420976183822
86	Eye.Orbital.Eye.Height.Ratio_V42	0.0635558022025617	0	0.00873848562083673	0.116520868954841	-0.0198626102646463	0.0462806364168102	0.0925612728336205	0.5362863433823	0.617116077665805	0.701865790328663	0.298134209671337	0.382883922334195	0.4637136566177	0.259097300428729	0.336603285917385	0.417229704435401	0.805622740671662	0.880046668135867
87	Eye.Orbital.Height.to.Length.Ratio_V1	0.591158864007457	0.0719868831052072	0.075718861493291	0.0905750595002175	0.0548786174846985	0.0912891731669609	0.120664904483791	0.0853892784973728	0.109200298687214	0.131679264072468	0.868320735927532	0.890799701312786	0.914610721502627	0.756224191975638	0.799510528145825	0.86162457112552	0.122841390027536	0.904214017794946
88	Eye.Orbital.Height.to.Length.Ratio_V2	0.381818400580682	0.037185115198282	0.0853530306653277	0.167338324756404	0.0737042325356126	0.127071136500944	0.176154585939265	0.203993390398134	0.249128483677829	0.294573778105195	0.705426221894805	0.750871516322171	0.796006609601866	0.554855108198186	0.623800379821227	0.706208917369068	0.274841752075479	0.819342425268093
89	Eye.Orbital.Height.to.Length.Ratio_V3	0.326384471113961	0.0572951040181384	0.0785473673102709	0.209535559978159	0.0618630282349833	0.116927287586379	0.169551901080044	0.255354317365895	0.311919107159375	0.368229225613243	0.631770774386757	0.688080892840625	0.744645682634104	0.498369676331262	0.571153605254246	0.650576454391898	0.266781409382813	0.771295111862032
90	Eye.Orbital.Height.to.Length.Ratio_V4	0.35178181906904	0.0368154598937056	0.0758859575860029	0.122022086678839	0.0780614575896366	0.129386647623923	0.175386994643352	0.168997521083412	0.208049410374217	0.246857134090953	0.753142865909047	0.791950589625784	0.831002478916588	0.597944120164878	0.66256394200186	0.743437762604849	0.370027921075134	0.868934680427462
91	Eye.Orbital.Height.to.Length.Ratio_V5	0.381923837179522	0.0405636013114709	0.0815740339454332	0.177711582938564	0.0669974949026041	0.119649835531511	0.168268008329232	0.213285719162661	0.260660906935987	0.308008688250705	0.691991311749295	0.739339093064013	0.786714280837339	0.55025142667602	0.619689257532502	0.701125038645237	0.265725442827194	0.808603327987316
92	Eye.Orbital.Height.to.Length.Ratio_V6	0.3258711342733	0.0577724240843517	0.0725438573986701	0.223283690730967	0.0527949244483712	0.106765183546517	0.158493822207106	0.269343119679105	0.328613959591737	0.38747738359622	0.61252261640378	0.671386040408263	0.730656880320895	0.490984701453471	0.564620856861746	0.643455379593874	0.261752063365461	0.757401422382094
93	Eye.Orbital.Height.to.Length.Ratio_V7	0.348271818714621	0.0408241359016534	0.0654347602260702	0.141853534247108	0.0603175945294155	0.109719128776413	0.154481665669449	0.193170651894888	0.23785593677849	0.281913053316262	0.718086946683739	0.76214406322151	0.806829348105112	0.587581300889512	0.652424934445097	0.731271128862397	0.365212434228251	0.849012008888023
94	Eye.Orbital.Height.to.Length.Ratio_V8	0.583473318287993	0.0656215409091848	0.0768498166512625	0.146127944214561	0.048320870570656	0.0881231847936135	0.122436603376329	0.132912741574295	0.167563962969052	0.200816989404257	0.799183010595743	0.832436037030948	0.867087258425705	0.693746449316085	0.744312852237334	0.81366999078277	0.104848404608401	0.850004851218114
95	Eye.Orbital.Height.to.Length.Ratio_V9	0.364505773181871	0.0379978901511569	0.0814896237712996	0.242682230797948	0.0569650567902827	0.112140318152645	0.165133147739895	0.275150373447577	0.333962304796657	0.391808522307124	0.608191477692876	0.666037695203343	0.724849626552423	0.477479600861855	0.553897377050698	0.636424778932085	0.239170651142428	0.745911677098586
96	Eye.Orbital.Height.to.Length.Ratio_V10	0.304624686480509	0.0589970846366578	0.0609948159583879	0.322413443092142	0.0232179896681698	0.0816497510075941	0.135367458739629	0.358948886750107	0.431593684419575	0.503329483453245	0.496670516546755	0.568406315580426	0.641051113249893	0.407299726469208	0.486756564572831	0.56610387554855	0.210301212935434	0.659170990909135
97	Eye.Orbital.Height.to.Length.Ratio_V11	0.338361843763863	0.0331931317985953	0.0854462345829934	0.17176299594462	0.0796037734581418	0.13589551338225	0.188756385368988	0.224556114094753	0.273175531114783	0.321809011376219	0.678190988623781	0.726824468885217	0.775443885905247	0.517718017142018	0.590928955502966	0.674796387130548	0.34023741659443	0.819769005868522
98	Eye.Orbital.Height.to.Length.Ratio_V12	0.372587854131643	0.0448286898985935	0.092518197955562	0.238120127812257	0.0670929049408837	0.123678357953258	0.177926657552772	0.262368407195995	0.318319066456368	0.373312193737593	0.626687806262407	0.681680933543632	0.737631592804005	0.481808575481867	0.558002575590374	0.640808682388559	0.218617239601217	0.75127096916476
99	Eye.Orbital.Height.to.Length.Ratio_V13	0.311241925866987	0.060541458511457	0.0662347659821908	0.32261715897857	0.0287861350728884	0.0870782162870294	0.141530058823981	0.352531077116491	0.424141707619176	0.494629367867839	0.505370632132161	0.575858292380824	0.647468922883509	0.409424350413027	0.488780076093795	0.56861215189726	0.198408749580813	0.660011718234616
100	Eye.Orbital.Height.to.Length.Ratio_V14	0.351479112876214	0.038285819143032	0.0835233444117384	0.156331861556596	0.0782694152475122	0.132656723272384	0.182867388397737	0.203127868379824	0.248295523164603	0.293266185558314	0.706733814441686	0.751704476835397	0.796872131620175	0.549177183037065	0.619047753563013	0.701790291267463	0.338646676811003	0.835788930622139
101	Eye.Orbital.Projection.Proportion_V1	0.562251451554272	0.0703221638698426	0.112914131509697	0.150774617653002	0.0783262318114291	0.125983345916519	0.167641147793232	0.135106310645836	0.168225983384353	0.200398862467974	0.799601137532026	0.831774016615647	0.864893689354164	0.64750324597522	0.705790670699129	0.782719786045262	0.0853330220569243	0.846129248166332
102	Eye.Orbital.Projection.Proportion_V2	0.563254743245891	0.0690024430177473	0.113315113884715	0.159599304302674	0.0770416507751694	0.125186332986482	0.167483207438416	0.14185800930162	0.176319389072605	0.209853153772925	0.790146846227075	0.823680610927395	0.85814199069838	0.639191340482459	0.698494277940913	0.776002542070751	0.0853327236597052	0.838726424630976
103	Eye.Orbital.Projection.Proportion_V3	0.530763887184821	0.0962688143212633	0.120782164217916	0.164381109392656	0.0826443575481655	0.13240813105152	0.177002347310251	0.144257693157643	0.180203721433472	0.215273831464936	0.784726168535064	0.819796278566528	0.855742306842357	0.627379363432633	0.687388147515007	0.764517556352066	0.0717366133119586	0.832723483248377
104	Eye.Orbital.Projection.Proportion_V4	0.523139915683243	0.0609549029081995	0.15631461346261	0.161521737964218	0.116638428571394	0.17331102267975	0.223934427460933	0.145678782590218	0.179084328531352	0.21186262450121	0.78813737549879	0.820915671468648	0.854321217409782	0.578887844829303	0.647604648788898	0.733344147843891	0.0802351724388054	0.835284533449449
105	Eye.Orbital.Projection.Proportion_V5	0.536993118627101	0.056238889607519	0.149110585641728	0.167046076175631	0.108468443919788	0.16396793862981	0.213430144601955	0.149560072447111	0.183690518341386	0.21756293897494	0.78243706102506	0.816309481658614	0.850439927552889	0.584440040588712	0.652341543028804	0.737345315736362	0.081022310567916	0.831192511884052
106	Eye.Orbital.Projection.Proportion_V6	0.503701052882566	0.0794814283155556	0.156437914129985	0.170614253382825	0.114751115090056	0.171865479249259	0.2236367040599	0.151784851133644	0.187439858089832	0.222771446480239	0.777228553519761	0.812560141910168	0.848215148866356	0.572113060593673	0.640694662660909	0.725058102507039	0.0732285359892405	0.826286088304117
107	Eye.Orbital.Projection.Proportion_V7	0.525608096990417	0.105069968806118	0.121537498025093	0.135606912267141	0.0885598905097865	0.136893918884005	0.17974366923147	0.121519957161003	0.152741021904003	0.183110423998743	0.816889576001257	0.847258978095997	0.878480042838997	0.65351676319857	0.710365059211992	0.785612745581131	0.0699419013605574	0.857941975583717
108	Eye.Orbital.Projection.Proportion_V8	0.530826545171842	0.101911092467163	0.121988315107088	0.138384456943129	0.0881077472128411	0.136588168476882	0.179520346862199	0.123426156762719	0.154946639790351	0.185597033627937	0.814402966372063	0.845053360209649	0.876573843237281	0.651335966168591	0.708465191732767	0.784096820758414	0.0688226499060009	0.855717198554051
109	Eye.Orbital.Projection.Proportion_V9	0.503761422004414	0.110415114032489	0.126937423019888	0.146729608115442	0.0925683023904157	0.142972734965217	0.188356655458193	0.131652133797599	0.165265158796806	0.198193286654313	0.801806713345687	0.834734841203194	0.868347866202401	0.632625771523387	0.691762106237977	0.768412087683622	0.0678794190580848	0.845952944172863
110	Eye.Orbital.Roundness.Proportion_V1	0.268699904805337	0.0567596843675013	0.290189081694491	0.36802441100385	0.215336997819133	0.295005614205161	0.383193380997946	0.319120173205743	0.374132847372198	0.430425930051154	0.569574069948845	0.625867152627801	0.680879826794257	0.239937227749027	0.33086153842264	0.425283151466763	0.0146635002897352	0.631353249743643
111	Eye.Orbital.Roundness.Proportion_V2	0.171885655908047	0.0522360448677732	0.22367783402806	0.554133244918309	0.142561233100839	0.223246348013567	0.315068844427779	0.474832448740807	0.553064293466829	0.629459291943598	0.370540708056402	0.446935706533171	0.525167551259193	0.138240052740835	0.223689358519604	0.291269601472325	0.00815493366801409	0.45144590916054
112	Eye.Orbital.Roundness.Point.Proportion_V1	0.12289910784233	0.057834624965793	0.322604211205918	0.489847034750672	0.242566841749238	0.324817851763285	0.42596862284413	0.422546093466594	0.49320825951267	0.559108105617401	0.440891894382599	0.50679174048733	0.577453906533406	0.100830663012507	0.181973888724045	0.243213537222201	0.0106046777689891	0.512022055152466
113	Eye.Orbital.Roundness.Point.Proportion_V2	0.25177546136089	0.112678574645485	0.180298385141798	0.424977933677771	0.11062608255261	0.185926308529508	0.263175854780491	0.371653554081224	0.438243406079672	0.50579432731987	0.494205672680129	0.561756593920328	0.628346445918776	0.293846904358553	0.375830285390819	0.456450669205341	0.0400619206939373	0.579313466499332
114	Eye.Sinus.Size.Ratio_Linear_V1	0.525275391499114	0.0593088836090122	0.145432332624213	0.143798778665794	0.110718554121084	0.166433705434835	0.214370220659602	0.13343517542477	0.164564255681663	0.195122190280359	0.804877809719641	0.835435744318337	0.86656482457523	0.603320561017449	0.669002038883502	0.753131159384338	0.0883100542927694	0.849968422672233
115	Eye.Sinus.Size.Ratio_Linear_V2	0.520391328881909	0.0527090986916943	0.141259353479201	0.165828859779833	0.105211938562616	0.160487589734825	0.209832414528714	0.153506518924687	0.188401499504655	0.223167317947403	0.776832682052597	0.811598500495345	0.846493481075313	0.583166363632455	0.651110910760521	0.73593061459043	0.0799608202086247	0.826663238924272
116	Eye.Sinus.Size.Ratio_Linear_V3	0.527542882391876	0.0472342709328463	0.141165148799126	0.180328270432729	0.101818832429926	0.157502826848882	0.207556844738078	0.164215955886858	0.201198472820936	0.238229552053341	0.761770447946659	0.798801527179064	0.835784044113142	0.572083240400461	0.641298700330183	0.726615657330513	0.0624442898450881	0.811365222932284
117	Eye.Sinus.Size.Ratio_Linear_V4	0.530754925235021	0.0474446676975215	0.136384821598323	0.155944074765053	0.102775967525765	0.15666899277315	0.204289389554273	0.145789727255687	0.179137244423994	0.212569511829443	0.787430488170557	0.820862755576007	0.854210272744313	0.597906256614622	0.664193762802857	0.748386791242192	0.0947938339649991	0.837843861780882
118	Eye.Sinus.Size.Ratio_Linear_V5	0.512973373617496	0.0648523728769821	0.144908528501867	0.159021007910193	0.108987215742443	0.164340981348253	0.213771022067999	0.146269040802849	0.180345965590374	0.213725982810512	0.786274017189488	0.819654034409626	0.853730959197151	0.588223261820202	0.655313053061373	0.739448156410131	0.0752483600769138	0.833224772566789
119	Eye.Sinus.Size.Ratio_Linear_V6	0.414479645357018	0.0282221987759745	0.0597561916183911	0.469258246456291	0.000673007595079378	0.0614955133638689	0.117021964645168	0.402904617352804	0.482916932697853	0.560154090275365	0.439845909724635	0.517083067302147	0.597095382647196	0.378447657894315	0.455587553938278	0.537218471481261	0.0362970137960067	0.534611509870606
120	Eye.Sinus.Size.Ratio_Linear_V7	0.41024874010252	0.0100802781757189	0.0423193034406275	0.510782046352891	-0.0193186624191415	0.0434744023082582	0.0869488046165164	0.442892749110634	0.524723763616175	0.605375142818878	0.394624857181122	0.475276236383825	0.557107250889366	0.356414699413072	0.431801834075567	0.517832781228163	0.0322843970299913	0.492216626699481
121	Eye.Sinus.Size.Ratio_Linear_V8	0.409412254181088	0	0.039557028493344	0.529513111032981	-0.0193136474971696	0.0404269190204483	0.0808538380408955	0.459628699019242	0.541157525611357	0.618245532950677	0.381754467049323	0.458842474388643	0.540371300980758	0.343687922137506	0.418415555368195	0.505133136882176	0.0262214778314942	0.473032424449808
122	Eye.Sinus.Size.Ratio_Linear_V9	0.416768240286265	0.0227133479548098	0.0629801944899177	0.464279635516704	0.00571513391300391	0.0651468875762816	0.122009274119732	0.400746382771749	0.480252140596449	0.557558213918253	0.442441786081746	0.519747859403551	0.59925361722825	0.377605003285431	0.454600971827269	0.537350666537851	0.0408514696792566	0.539366865163525
123	Eye.Sinus.Size.Ratio_Linear_V10	0.404845338242443	0.0158459796816724	0.0354789886182916	0.520594122440197	-0.027537768491305	0.0363229736521491	0.0726459473042982	0.453580644964286	0.532978174668427	0.61682277144981	0.38317722855019	0.467021825331573	0.546419355035714	0.355103097069093	0.430698851679424	0.515616428040562	0.0291366999306559	0.482551050476475
124	Eye.Topline.Size.Ratio_Linear_V1	0.760411882105213	0.0534205806201289	0.119103835175786	0.0662058026763436	0.0709505023900606	0.119206102021872	0.151339619595067	0.0507110919894262	0.066262649364969	0.0796415311179258	0.920358468882074	0.933737350635031	0.949288908010574	0.772524959841571	0.814531248613159	0.877348178422237	0.00306934222115265	0.933940733382412
125	Eye.Topline.Size.Ratio_Linear_V2	0.696537748072031	0.0430804743845706	0.11166322217244	0.146067716763518	0.0689851493768661	0.111960010089675	0.148261656907731	0.1162479939141	0.146455947844353	0.175259761749779	0.824740238250221	0.853544052155647	0.8837520060859	0.689125809304601	0.741584042065972	0.815347724124239	0.00366796575182896	0.854081247556492
126	Eye.Topline.Size.Ratio_Linear_V3	0.600169704838725	0.025120334608446	0.105039292705973	0.260764355659769	0.0569493109955813	0.105983212281139	0.151650256904312	0.214624017925714	0.26310767474991	0.311621383927271	0.688378616072729	0.73689232525009	0.785375982074285	0.563628110271214	0.630909112968951	0.71231524965736	0.00697363598385951	0.738727142398355
127	Eye.Topline.Size.Ratio_Linear_V4	0.737258559988072	0.0481836948873004	0.113477641354813	0.0932848467563951	0.0685687276709982	0.1143691784956	0.14576869433318	0.0728109029721817	0.0940177391972584	0.112895682356377	0.887104317643623	0.905982260802742	0.927189097027818	0.746065241904791	0.791613082307142	0.858998352817162	0.00689511338582019	0.906630523774785
128	Eye.Topline.Size.Ratio_Linear_V5	0.711103282110763	0.055816719937692	0.106866328476775	0.126172909570451	0.0653856203443867	0.106870684515651	0.140324205558235	0.0993089944418013	0.126178052575801	0.151293381621442	0.848706618378558	0.873821947424199	0.900691005558199	0.718337685527033	0.766951262908548	0.836637330990828	0.00476601613234499	0.874423314058323
129	Forehead.Eye.Angle_Slope_V1	0.423287624979273	0.0330736911169665	0.101652531571459	0.137013792791558	0.0928305765563095	0.146256818655858	0.193891691366075	0.160454153208526	0.197134307782382	0.233921016709423	0.766078983290577	0.802865692217618	0.839545846791474	0.590008948462639	0.65660887356176	0.740453889226162	0.2591147709416	0.853946103223381
130	Forehead.Eye.Angle_Slope_V2	0.359355609051879	0.0232028520311549	0.0719009697875524	0.127377059927846	0.0728145055753333	0.123575903066659	0.169121127034293	0.178137093754276	0.218922432577324	0.259969645829174	0.740030354170826	0.781077567422676	0.821862906245724	0.592765347173675	0.657501664356017	0.739241005577768	0.366595444990278	0.861333534011714
131	Forehead.Eye.Angle_Slope_V3	0.458682311580195	0.0238720719479178	0.0960105021751177	0.168809867433703	0.0765066098025295	0.128463668022148	0.175484695570843	0.183715250008095	0.225870444144872	0.267816520503943	0.732183479496057	0.774129555855128	0.816284749991905	0.578558942968018	0.64566588783298	0.72883312011214	0.183493918317161	0.815575408683308
132	Forehead.Eye.Angle_Slope_V4	0.420033930566493	0.0278386424581321	0.0903783500268185	0.138880334926421	0.0817915183938213	0.133472423495436	0.179607196123186	0.166707957410933	0.20510105432315	0.243583834785668	0.756416165214332	0.79489894567685	0.833292042589067	0.596596073817456	0.661426522181415	0.744008519134274	0.27671533227543	0.851653552073922
133	Forehead.Eye.Angle_Slope_V5	0.362732544538499	0.0218610990052326	0.0710039915665754	0.124318011082901	0.0722022519635633	0.12243848227354	0.167330895725579	0.174202259088168	0.214372576251345	0.254698573927138	0.745301426072862	0.785627423748655	0.825797740911832	0.599112787199828	0.663188941475116	0.744625767042282	0.369696726865036	0.864880263518403
134	Forehead.Eye.Angle_Slope_V6	0.459464172728733	0.0232694039190216	0.0919961138451033	0.163596003837118	0.0736291426640973	0.124600991881488	0.170485085085679	0.180030193929291	0.221577015527788	0.262953611765799	0.737046388234201	0.778422984472212	0.819969806070708	0.587906091665964	0.653821992590723	0.736229365034366	0.192326644168451	0.821038148293532
135	Forehead.Eye.Angle_Slope_V7	0.397206576519891	0.0323392133231987	0.0957184494214089	0.138280044104902	0.0903251931211124	0.144253295251617	0.192715499252593	0.169931641455032	0.208396104933241	0.247049551312786	0.752950448687214	0.791603895066759	0.830068358544968	0.579764217026258	0.647350599815141	0.731295765103062	0.293097552997652	0.852684283476934
136	Forehead.Eye.Angle_Slope_V8	0.347503601908712	0.0197423600488799	0.0642378657850146	0.13376259979599	0.0638361617672449	0.113645770508878	0.158696854828888	0.192735378520949	0.236644750464799	0.280852398066869	0.719147601933131	0.763355249535201	0.807264621479051	0.58398469156118	0.649709479026323	0.730915993476752	0.389329797770922	0.855488102377212
137	Forehead.Eye.Angle_Slope_V9	0.450527057805169	0.0245072978306441	0.0895703259151984	0.158932565972103	0.0730457035535925	0.123795044722058	0.169376770183225	0.178505361488715	0.219660517155373	0.260777386298177	0.739222613701823	0.780339482844627	0.821494638511285	0.591208388845292	0.656544438122569	0.738633142171017	0.204645670761392	0.825292056717682
138	Forehead.Eye.Angle_Slope_V10	0.395818326696961	0.0261742156751081	0.0849243239742649	0.140974919633019	0.078983061846743	0.131077945132293	0.177974900048887	0.177139239384868	0.217590225225532	0.258185366986937	0.741814633013063	0.782409774774468	0.822860760615132	0.585495334554791	0.651331829642176	0.734148920378876	0.309037815121665	0.849653382569998
139	Forehead.Eye.Angle_Slope_V11	0.352609305211	0.0172036394734607	0.0642654546283964	0.12945354764428	0.0646434026660775	0.114040481600743	0.158534334780975	0.186694693122987	0.229718205584051	0.272753469524321	0.727246530475679	0.770281794415949	0.813305306877013	0.591209367216521	0.656241312815206	0.737382834708642	0.392222456719791	0.860382433363388
140	Forehead.Eye.Angle_Slope_V12	0.450735159013031	0.0235002312932948	0.0861278353883605	0.154439255385238	0.0706102972692136	0.120491796920232	0.165095694974703	0.175392905541035	0.216058644832781	0.256682544185966	0.743317455814033	0.783941355167219	0.824607094458965	0.599097571163726	0.663449558246986	0.744867167037899	0.213877153110383	0.830151363028941
141	Forehead.Eye.Angle_Slope_V13	0.401764264222	0.033352636973074	0.0979601665301	0.13884101348365	0.0917176901420244	0.1457918297925	0.194354636268771	0.168507058031951	0.206633840294736	0.244942255100035	0.755057744899965	0.793366159705264	0.831492941968049	0.579882929053095	0.647574329912764	0.731622082881825	0.285600075977103	0.852380800192881
142	Forehead.Eye.Angle_Slope_V14	0.347321211606471	0.0213016132092391	0.0670645453937701	0.134208660484299	0.067104551263389	0.117678562021439	0.163469176964976	0.191933656849198	0.235496745469374	0.279397484764881	0.720602515235119	0.764503254530626	0.808066343150802	0.580579722618362	0.646824692509187	0.728491540981587	0.38236809674258	0.854549696884823
143	Forehead.Eye.Angle_Slope_V15	0.45508565527385	0.0238766385372121	0.0993234166803843	0.152130572037665	0.0837430499954323	0.135981931202945	0.182818079542328	0.169076791045704	0.208279272623693	0.247146414688582	0.752853585311418	0.791720727376307	0.830923208954296	0.590125800933772	0.655738796173363	0.739274213201165	0.198791571887127	0.833124891372679
144	Forehead.Eye.Angle_Slope_V16	0.398845936289921	0.0286211532463855	0.0871913469912153	0.14074787985645	0.0807038496427283	0.13303403524133	0.180090044885612	0.174913933061546	0.214749043971666	0.254834623519664	0.745165376480336	0.785250956028334	0.825086066938454	0.586202298572406	0.652216920787004	0.735039729451715	0.301609402587784	0.850021286886926
145	Forehead.Eye.Angle_Slope_V17	0.351698936326734	0.0198597765462879	0.0669577480737797	0.129375764546858	0.0677821335026439	0.117905731172098	0.16305001895085	0.18534028869076	0.227817460318978	0.270460717699424	0.729539282300575	0.772182539681022	0.81465971130924	0.588858874033254	0.654276808508924	0.735760574268868	0.385260933707825	0.859951707158457
146	Forehead.Eye.Angle_Slope_V18	0.454790070330468	0.023345919029575	0.095806764928669	0.147454987367741	0.0814325832913831	0.132807131761572	0.178684541048547	0.165775202997332	0.204401786771828	0.24272196143112	0.75727803856888	0.795598213228172	0.834224797002668	0.59818768720603	0.6627910814666	0.745644952766562	0.207646746578605	0.838041579246196
147	Forehead.Eye.Angle_Slope_V19	0.418177760132027	0.0329492561204128	0.0954400051607948	0.137996758770921	0.086851584111115	0.139417258002053	0.186329499445713	0.164118180389931	0.201583494139579	0.239292706714616	0.760707293285384	0.798416505860421	0.835881819610069	0.593221153990621	0.658999247858368	0.741970108407589	0.269206487095521	0.852684090174178
148	Forehead.Eye.Angle_Slope_V20	0.359230926201599	0.0223075098051955	0.0652536161668459	0.128927811209373	0.0642940159679585	0.113342652072844	0.157273346478356	0.182179598172358	0.223941919342116	0.266134901940448	0.733865098059552	0.776058080657884	0.817820401827642	0.598887284057857	0.66271542858504	0.743106828413803	0.37636034491588	0.860340938662607
149	Forehead.Eye.Angle_Slope_V21	0.455140327386338	0.0257752514808433	0.0821937203524178	0.176332545400318	0.0617370437652539	0.111156436372175	0.155856733335594	0.194240234487238	0.238467090662086	0.283053752816264	0.716946247183736	0.761532909337914	0.805759765512762	0.584924779966995	0.650376472965738	0.731275798694643	0.190500372155095	0.806960978855784
150	Forehead.Eye.Angle_Slope_V22	0.416435255326103	0.0259856629306066	0.0845788276620578	0.140694059371165	0.075853665930903	0.126673075280863	0.172083738335353	0.171239277019403	0.21071643657091	0.250317449394127	0.749682550605873	0.78928356342909	0.828760722980597	0.598510770986201	0.662610488148227	0.744490947463558	0.286693413047364	0.849694577814783
151	Forehead.Eye.Angle_Slope_V23	0.363494139438978	0.0197020358486564	0.0646983551827102	0.126275976775568	0.0640769880496007	0.112681432372841	0.156083942578353	0.178597348156797	0.219927661177284	0.261452874276108	0.738547125723892	0.780072338822716	0.821402651843203	0.603914511118054	0.667390906449875	0.74765213777748	0.379340290101637	0.863499761615082
152	Forehead.Eye.Angle_Slope_V24	0.456300846710533	0.0246070131189964	0.0784151549792342	0.171362998157944	0.058930940799785	0.107317169875547	0.150882566202059	0.190798764463162	0.234523441145646	0.278603391817717	0.721396608182283	0.765476558854354	0.809201235536838	0.593917378498219	0.658159388978807	0.73831377981222	0.199767018608578	0.812326607485844
153	Forehead.Jaw.Angle_Slope_V1	0.525225938729603	0.0467580315385477	0.146917402868068	0.169709902215763	0.109133928287099	0.165333714463474	0.215615249686288	0.155740187831997	0.190983286981746	0.226147530050542	0.773852469949458	0.809016713018254	0.844259812168003	0.574324868752742	0.643682998554779	0.729741066567219	0.0570517899892417	0.819912651398591
154	Forehead.Jaw.Angle_Slope_V2	0.511229381981291	0.0491797190950489	0.118724061972017	0.12883177198775	0.0956417827907804	0.146942097142756	0.190952846817799	0.128758321017054	0.159452182144505	0.18969916730489	0.81030083269511	0.840547817855495	0.871241678982946	0.631927486370533	0.693605720712739	0.774673984192963	0.147520037731405	0.864070209781807
155	Forehead.Jaw.Angle_Slope_V3	0.48082366485745	0.0456076272290192	0.144458195987176	0.200877773314991	0.106838274163107	0.165707296414262	0.220160311987677	0.188999289299481	0.230425920095936	0.271709048766584	0.728290951233416	0.769574079904064	0.811000710700519	0.529989700068941	0.603866783489802	0.690801882818093	0.0922905241017373	0.790840208836343
156	Forehead.Jaw.Angle_Slope_V4	0.511444649457531	0.0528257904569888	0.134077873795845	0.173326161940241	0.0988628858823531	0.153816450453905	0.203144114977681	0.162047675346636	0.198842763877963	0.23546960171583	0.764530398284169	0.801157236122037	0.837952324653364	0.579327950463157	0.647340785668132	0.731560413682318	0.0732644918820471	0.815725350181977
157	Forehead.Jaw.Angle_Slope_V5	0.511275220221397	0.0481433867625043	0.119422596980092	0.13126629414266	0.0961085002414173	0.147415740823533	0.191754814465697	0.130960751411412	0.162035648910114	0.192736481728642	0.807263518271358	0.837964351089886	0.869039248588588	0.628382686268096	0.690548610266353	0.771956916044133	0.1489040710835	0.862092118873259
158	Forehead.Jaw.Angle_Slope_V6	0.481433752883843	0.0473336042843549	0.141281463703843	0.197660158213887	0.10453011701773	0.162821253564384	0.216553087893841	0.186831913991443	0.227795450984164	0.268741552683342	0.731258447316658	0.772204549015836	0.813168086008557	0.536330241844233	0.609383295451452	0.69581766827399	0.0958971780328561	0.79404948993394
159	Forehead.Jaw.Angle_Slope_V7	0.525737858394156	0.0416010191894055	0.147179449216199	0.174064947670374	0.109084391997596	0.165633827965041	0.21638726732163	0.159637996514357	0.195890416431897	0.231919831263125	0.768080168736875	0.804109583568103	0.840362003485643	0.568461860342773	0.638475755603061	0.725099681169829	0.0577237664406136	0.815417116214172
160	Forehead.Jaw.Angle_Slope_V8	0.515186066891701	0.0427871986253818	0.121150239670722	0.133208263797908	0.0972699721355221	0.149138867019804	0.19384640443918	0.132769383222974	0.163982585544122	0.195065658636485	0.804934341363515	0.836017414455878	0.867230616777026	0.62392303670604	0.686878547436074	0.769092010384211	0.143952007820776	0.859623036892596
161	Forehead.Jaw.Angle_Slope_V9	0.485143138800837	0.0376165255819504	0.146746583089885	0.204645530468138	0.108591126721996	0.167873116308895	0.222935331730234	0.191724410022392	0.234107549320794	0.276030616258599	0.723969383741401	0.765892450679206	0.808275589977608	0.523626784231388	0.598019334370312	0.685842581396963	0.0894726917254092	0.786838683270176
162	Forehead.Jaw.Angle_Slope_V10	0.51151170540838	0.0484126486817249	0.133910256388882	0.177673487424583	0.0983897661439434	0.153653484931472	0.203380968366185	0.166524936102104	0.203869003457317	0.241394041119438	0.758605958880562	0.796130996542683	0.833475063897896	0.57371611490949	0.642477511611211	0.727172412026669	0.0741900962629584	0.811256057534215
163	Forehead.Jaw.Angle_Slope_V11	0.514893908467557	0.0418202408582463	0.121370738068668	0.136237945926172	0.0973770939318117	0.149044989410087	0.194070240873546	0.135580735471172	0.167302131724124	0.198972797705787	0.801027202294213	0.832697868275876	0.864419264528828	0.620261643346031	0.683652878865788	0.766135368848121	0.145431483434664	0.857028865474297
164	Forehead.Jaw.Angle_Slope_V12	0.485235342077157	0.0397824783063898	0.143420422798826	0.201593850863061	0.106123818428543	0.164844979605242	0.219185687029948	0.18977002080668	0.231708522297953	0.273336886229117	0.726663113770883	0.768291477702047	0.81022997919332	0.529573661067439	0.603446498096805	0.690744240546827	0.0931459086009865	0.789874178542082
165	Forehead.Poll.Length.Ratio_V1	0.549306665727845	0.00916852790411166	0.0557229519604448	0.117928523363447	0.0408541198510896	0.0761110806684809	0.106764995697099	0.125227643657747	0.16107666659874	0.193552919619466	0.806447080380534	0.83892333340126	0.874772356342254	0.715320033493208	0.76281225273278	0.830307072406123	0.238126493890925	0.877279955266056
166	Forehead.Poll.Length.Ratio_V2	0.539219560181439	0.0107789593652869	0.0513620188085693	0.123298043732249	0.0363496090978002	0.0708775416149897	0.101190711810102	0.132564272079469	0.170146392770318	0.204448574947438	0.795551425052562	0.829853607229682	0.867435727920531	0.711316684125947	0.758976065614693	0.826310548833392	0.246064782083582	0.871720642289018
167	Forehead.Poll.Length.Ratio_V3	0.550825775940689	0.0104957041321708	0.0555682336726815	0.12267075196717	0.039850047630803	0.0751368363357967	0.105995379162614	0.129252950784411	0.165869807344221	0.199245617004301	0.800754382995699	0.834130192655779	0.870747049215589	0.710980040585279	0.758993356319982	0.826865950171104	0.232557025478179	0.87270438166839
168	Forehead.Poll.Length.Ratio_V4	0.542727306050964	0.0122516932279495	0.0889511936686569	0.131237922691011	0.0709341435555147	0.114750841622761	0.153844148087262	0.134533716950863	0.169302529404086	0.201898907996045	0.798101092003955	0.830697470595914	0.865466283049138	0.658682290180687	0.715946628973153	0.792679272016132	0.186188403203884	0.862219638204039
169	Forehead.Poll.Length.Ratio_V5	0.162176328488308	0.0156576507736933	0.0314978169157207	0.229106855370288	0.00564527709380455	0.0718408762651521	0.13369930944044	0.441021579702727	0.522551683254596	0.601638276262624	0.398361723737376	0.477448316745404	0.558978420297273	0.324790700159882	0.405607440480252	0.487294457489394	0.566951889186247	0.77370998076405
170	Forehead.Poll.Length.Ratio_V6	0.539998282362365	0.00957171712002886	0.0869627787229247	0.12625542070065	0.0704599346817712	0.114006455327509	0.152627400940621	0.131170882702372	0.165518319347012	0.197505640403629	0.802494359596371	0.834481680652988	0.868829117297628	0.663949482049506	0.720475225325479	0.796003700728145	0.196331855416875	0.86697819939587
171	Forehead.Poll.Length.Ratio_V7	0.544954596454814	0.00104488027658229	0.0543918518258465	0.11460143110257	0.0408092392991628	0.0760732903809063	0.106821930131299	0.124400589076505	0.160283344907012	0.192492813978238	0.807507186021762	0.839716655092988	0.875599410923495	0.715278604343415	0.763643364712082	0.829971046539512	0.267411741772896	0.882578303531758
172	Forehead.Poll.Length.Ratio_V8	0.534365739455446	0.00222307757321994	0.0509470637514558	0.119501446960604	0.0372617805136949	0.0720571061138349	0.102664889193375	0.131438404017175	0.169017168220043	0.203006744818524	0.796993255181476	0.830982831779957	0.868561595982825	0.710214075775649	0.758925725666122	0.826092144368286	0.275433908325302	0.877535890996878
173	Forehead.Poll.Length.Ratio_V9	0.544983894377414	0.00265208450092798	0.0535231480772492	0.121711281148164	0.038821901145177	0.0740425219752071	0.105005618190035	0.131053431940115	0.1683722003055	0.202185002791263	0.797814997208737	0.8316277996945	0.868946568059885	0.708663629294218	0.757585277719293	0.825220304759656	0.261846379540839	0.87571545075982
174	Forehead.Poll.Length.Ratio_V10	0.515655591359199	0.0195526147698089	0.0812463867367248	0.141014402123455	0.0622758487261766	0.107260346329931	0.146525876381249	0.148993421103737	0.186165246440836	0.222032333210662	0.777967666789337	0.813834753559164	0.851006578896262	0.648559886124506	0.706574407229233	0.783766939202793	0.21950003719114	0.854698032076625
175	Forehead.Poll.Length.Ratio_V11	0	0.0399145310649014	0.00999386620179364	0.555614949825056	-0.0868496636673627	0.0165045101064936	0.0330090202129872	0.860096327541161	0.917578079348388	1.01401905283098	-0.0140190528309831	0.0824219206516123	0.139903672458839	0.0206139932735172	0.0659174105451187	0.119688433596195	0.399410982508419	0.44891268285234
176	Forehead.Poll.Length.Ratio_V12	0.515983395442263	0.0159662799455215	0.0802386467387491	0.131762380425121	0.0639994953419661	0.107854789925651	0.14639618184568	0.141057863633245	0.177111709113511	0.211301833661773	0.788698166338227	0.822888290886489	0.858942136366754	0.658093911781348	0.715033500960838	0.791654873109916	0.229767401336817	0.863582788035823
177	Forehead.Topline.Angle_Slope_V1	0.629075665525955	0.04320944226102	0.0803511670923455	0.182361491651198	0.0445748427339149	0.0859372823857145	0.121771194834169	0.155939701126103	0.195039494402093	0.233208356323526	0.766791643676474	0.804960505597907	0.844060298873897	0.663873674854821	0.719023223212193	0.791911415591908	0.0548615258965211	0.815660669870892
178	Forehead.Topline.Angle_Slope_V2	0.335868424026986	0.018186149619569	0.043600860967068	0.0828440895687087	0.0501437221148796	0.0907406954070638	0.125548458383187	0.136956911627916	0.172412427899247	0.206398999292731	0.793601000707269	0.827587572100753	0.863043088372084	0.684596068381793	0.73684687669369	0.808824226330854	0.483585774097414	0.910963769510425
179	Forehead.Topline.Angle_Slope_V3	0.559311522730726	0.0439407063258435	0.0778141893514691	0.231361149292148	0.0403714850218947	0.0852825934968221	0.125837549540646	0.205569078603982	0.253566592551893	0.301513452790774	0.698486547209226	0.746433407448107	0.794430921396018	0.597847209748746	0.661150813951285	0.737976602752699	0.0754310607001902	0.765560204482429
180	Forehead.Topline.Angle_Slope_V4	0.612789735729713	0.0379473169211388	0.0742097550117395	0.193114281357527	0.0396891825123967	0.0808331339812544	0.116801923753608	0.168618801753947	0.210350142999356	0.251330510724759	0.748669489275241	0.789649857000644	0.831381198246053	0.65238345899595	0.708816723019389	0.782188261690481	0.0704050984238846	0.804459579521992
181	Forehead.Topline.Angle_Slope_V5	0.332467979089127	0.017026979131258	0.0448103689109176	0.0831793225323249	0.0524549125382284	0.0938467214443127	0.129428627840145	0.138576333513556	0.174203134259755	0.208419455196141	0.791580544803859	0.825796865740245	0.861423666486445	0.678894374762337	0.731950144295932	0.804881001354805	0.489447043581145	0.911060074786251
182	Forehead.Topline.Angle_Slope_V6	0.559751512602856	0.0439445129105797	0.0770336949712598	0.227931411463624	0.0401443127048745	0.0847771432746186	0.12499986723842	0.203186806074712	0.250843139922692	0.298375884837795	0.701624115162205	0.749156860077308	0.796813193925288	0.601493608441487	0.664379716802689	0.740972500146394	0.0785230284745416	0.768853823096101
183	Forehead.Topline.Length.Ratio_V1	0.440903419922295	0.0395897955241783	0.179669277251878	0.0849576211572092	0.166701087378061	0.241127938852965	0.298495035467263	0.0926435367156678	0.11401869252677	0.134740399454539	0.865259600545461	0.88598130747323	0.907356463284332	0.573263987151784	0.644853368620265	0.731070047285263	0.171613697822135	0.905548476918594
184	Forehead.Topline.Length.Ratio_V2	0.429098607861417	0.0381983484781643	0.169684698293198	0.0820828955154183	0.162113382319813	0.235979785484108	0.292443677187574	0.0926939479764627	0.114152332358063	0.134978324514716	0.865021675485284	0.885847667641937	0.907306052023537	0.579050640942009	0.649867882157829	0.735778888077661	0.201734039878356	0.908876078810066
185	Forehead.Topline.Length.Ratio_V3	0.442116572954006	0.0374599845993591	0.178523897011074	0.084395699180542	0.166040808152661	0.240437470430843	0.29762938074775	0.0923568539458917	0.113664830120492	0.134357114467301	0.865642885532699	0.886335169879508	0.907643146054108	0.574386208699439	0.645897699448665	0.732138488917828	0.17464531983903	0.90618620049035
186	Forehead.Topline.Length.Ratio_V4	0.391933922981377	0.047667788944408	0.141505437892707	0.12282118720719	0.138251393010797	0.20102250534566	0.255497449866889	0.14246928895613	0.174479674630159	0.206249367496697	0.793750632503303	0.825520325369841	0.85753071104387	0.551937960325481	0.62449782002418	0.712700903865062	0.243226055613996	0.867958328414948
187	Forehead.Topline.Length.Ratio_V5	0.379941777938514	0.0446580086452086	0.135687678333811	0.116173270497491	0.137656265826869	0.200584706887035	0.254640689041466	0.14023810137798	0.171736901220462	0.202932354461761	0.797067645538239	0.828263098779538	0.85976189862202	0.555441458465711	0.627678391892503	0.715757811244525	0.271186749598219	0.874835870807585
188	Forehead.Topline.Length.Ratio_V6	0.393142312546703	0.0454768813865377	0.141793564067544	0.120154702529502	0.139065703300887	0.202398158715814	0.256675042707351	0.140137909499412	0.17151053866897	0.202587731749054	0.797412268250946	0.82848946133103	0.859862090500588	0.553565331049544	0.626091302615215	0.714304564074567	0.246195096627941	0.870714514971347
189	Forehead.Temple.Ratio_V1	0.503528617552303	0.0224493291765289	0.0423263977777282	0.0944741847561806	0.0320086362733779	0.0638620533239227	0.0903550663221701	0.109584026955268	0.14254261504408	0.171855872660441	0.82814412733956	0.85745738495592	0.890415973044732	0.751256220983095	0.793595331631997	0.854966218522146	0.299042629935863	0.900083703436637
190	Forehead.Temple.Ratio_V2	0.504237303436106	0.0229697567635024	0.0429350067626397	0.0935581191591451	0.0327555997184523	0.0646903642042775	0.0912331748382655	0.108360691375446	0.140964431102379	0.169946471542449	0.830053528457551	0.859035568897621	0.891639308624554	0.75213000107658	0.794345204693344	0.855691407692819	0.297311867866891	0.900945967211463
191	Forehead.Temple.Ratio_V3	0.504501233118768	0.0234651359405921	0.0429244365284721	0.0932500988142843	0.0327517879157976	0.0646315205763665	0.0911195813255288	0.107922824011977	0.140407100656195	0.16927896205758	0.83072103794242	0.859592899343805	0.892077175988023	0.752868836855643	0.794961378767439	0.856190783786172	0.296042410319904	0.901159355848094
192	Forehead.Temple.Ratio_V4	0.503410445276869	0.0230336454690718	0.0427785663636125	0.0938578924513234	0.0325742066586781	0.0645148864522455	0.0910709078222192	0.108837552770431	0.141548251586448	0.170644806430706	0.829355193569294	0.858451748413552	0.891162447229569	0.751663096434764	0.793936861961306	0.855321649396456	0.298222443225805	0.900664613836003
193	Forehead.Temple.Ratio_V5	0.504447108841976	0.022405577974583	0.0425506248609288	0.0940687701145231	0.0322760655826188	0.0641332559856948	0.0906191512705545	0.108968686912235	0.141782559803341	0.170944632608405	0.829055367391595	0.858217440196659	0.891031313087765	0.751815211947199	0.794084184210964	0.855415708499208	0.297928595328002	0.900458519080877
194	Forehead.Temple.Ratio_V6	0.502700932534601	0.0242092285087587	0.0419597738247873	0.0963980391465119	0.0312017133396051	0.0630719882269017	0.0896139996927973	0.1115865079788	0.144901066805882	0.174659365266643	0.825340634733357	0.855098933194118	0.8884134920212	0.74952771857229	0.792026944967216	0.853490537807886	0.296412490707512	0.898049419312225
195	Forehead.Temple.Ratio_V7	0.503408198473638	0.0247438175759975	0.0425658247368434	0.0954749826917812	0.0319432972731124	0.0638941508174809	0.090486260038387	0.110354487969067	0.143314336821127	0.172739840243758	0.827260159756242	0.856685663178873	0.889645512030933	0.750417802746397	0.792791512361392	0.854226717264164	0.294654122108754	0.8989138232805
196	Forehead.Temple.Ratio_V8	0.503647416908816	0.0252321341181815	0.0425860519817119	0.0951850009626295	0.0319721374487921	0.063880617114903	0.0904301766767668	0.109938518825123	0.14278094161409	0.172099348516275	0.827900651483725	0.85721905838591	0.890061481174877	0.751074269216744	0.793338441271007	0.854673239773205	0.293352672688484	0.899104229217382
197	Forehead.Temple.Ratio_V9	0.502565812638304	0.024802238316015	0.0423962167222913	0.0958132079218045	0.0317427494618348	0.0636983946672373	0.0903035666965671	0.110878249657485	0.143955003638997	0.17350605581619	0.82649394418381	0.856044996361003	0.889121750342515	0.74990950248881	0.792346601693765	0.853822661746126	0.295577462926633	0.898594851112212
198	Forehead.Temple.Ratio_V10	0.503639447459476	0.0241730968147666	0.0421948608077771	0.0959499325224474	0.0314858009137498	0.0633597055324255	0.0898936897833051	0.110918919974776	0.144078197062279	0.173673346487293	0.826326653512707	0.855921802937721	0.889081080025224	0.750139206875937	0.792562097405295	0.853982007246426	0.295282070958163	0.898465511346189
199	Forehead.Temple.Ratio_V11	0.487583944094863	0.0247549321192116	0.0399258107952181	0.089371066462417	0.0310163754888525	0.062225040576668	0.0881219535637221	0.106958745123668	0.139286294410583	0.167990785877077	0.832009214122923	0.860713705589417	0.893041254876332	0.757122076367822	0.798488665012749	0.858795590302578	0.320150649989481	0.905306303279591
200	Forehead.Temple.Ratio_V12	0.488400457279078	0.0252491952012321	0.0404700007445083	0.0885269745446037	0.0316998558921067	0.0629739564416242	0.0889089998816488	0.105768709914035	0.137753736998316	0.166137047376187	0.833862952623813	0.862246263001684	0.894231290085965	0.758036446189325	0.79927230656006	0.859535158857543	0.318424586349974	0.906110439723536
201	Forehead.Temple.Ratio_V13	0.48871811789718	0.0257053874968768	0.0405116671655291	0.0882433662538802	0.0317511721105261	0.0629866587903647	0.0888829492399521	0.105336829780789	0.137198866144805	0.16546971211771	0.83453028788229	0.862801133855195	0.894663170219211	0.758686482982734	0.79981447506483	0.85997844214982	0.317075777387451	0.906303570994736
202	Forehead.Temple.Ratio_V14	0.487511217880923	0.0253465954263575	0.0403316125560673	0.08881580557361	0.0315353436832466	0.0628213145020575	0.0887751255478804	0.106251655329777	0.138341248987675	0.166838805585752	0.833161194414248	0.861658751012325	0.893748344670223	0.757539513735614	0.798837436510268	0.859145945265441	0.319310508143518	0.905832565523789
203	Forehead.Temple.Ratio_V15	0.488574846661985	0.024663451186741	0.0401346686108102	0.0889708209359143	0.0312742392843809	0.0624816015946018	0.0883664576361385	0.106326557261228	0.138509662087135	0.167060698012566	0.832939301987434	0.861490337912865	0.893673442738772	0.757715773937648	0.799008736318263	0.859269655100124	0.319073383374628	0.905685084425084
204	Forehead.Temple.Ratio_V16	0.445203776098091	0.0235194114816031	0.0431190694189571	0.0987167768034371	0.0355101689487472	0.0706222773422006	0.100252648413401	0.126310499559943	0.161682607804041	0.194248629848899	0.805751370151101	0.838317392195959	0.873689500440057	0.720836672820941	0.767695114853759	0.83352258392551	0.359260699567736	0.896403598983575
205	Forehead.Temple.Ratio_V17	0.445477852546803	0.0242775035415823	0.0438062912831272	0.0980512963523008	0.0363714441917879	0.0716242056886698	0.101365372198602	0.125278157371514	0.160315927513427	0.192584069152765	0.807415930847235	0.839684072486573	0.874721842628487	0.72124524870288	0.768059866797903	0.833932691869493	0.357640381263652	0.897019521925111
206	Forehead.Temple.Ratio_V18	0.445376363967856	0.0246451971537156	0.0435711725550961	0.0984723143581321	0.0359897890151144	0.0711871600820748	0.100887392821152	0.125754273268249	0.160885374314877	0.193264941817607	0.806735058182394	0.839114625685123	0.874245726731751	0.721091987208352	0.767927465603048	0.833748661508887	0.356675447074705	0.896498488496663
207	Forehead.Temple.Ratio_V19	0.444747230358602	0.0242404222451076	0.0438192710216212	0.0981776921014531	0.0364136866858407	0.0717191069852012	0.101512301585932	0.125599415318896	0.160687666390205	0.193019830087553	0.806980169912447	0.839312333609795	0.874400584681104	0.720697096501876	0.767593226624594	0.833539941983168	0.358366388876301	0.896897392351013
208	Forehead.Temple.Ratio_V20	0.445976017844148	0.0236477938134363	0.0431520026451875	0.0985113372053324	0.0355285310311855	0.0705920327929801	0.100172278661355	0.125867416062153	0.161153946982683	0.193623421988645	0.806376578011355	0.838846053017317	0.874132583937847	0.721491420664122	0.768254020224337	0.833999505655898	0.358361652186169	0.896597447714353
209	Forehead.Temple.Ratio_V21	0.443874579615775	0.0251195859345923	0.04247382963356	0.102315798081225	0.0340154557528448	0.0691999855643165	0.0989649259310005	0.130574216456675	0.166696806275927	0.200196168101536	0.799803831898463	0.833303193724072	0.869425783543325	0.716631745760367	0.764103208159756	0.83015996191523	0.356118054128509	0.892666936004493
210	Forehead.Temple.Ratio_V22	0.444138416954458	0.0258924684242194	0.0431751548414175	0.101649428415839	0.0348886328172	0.07022000623529	0.100102586193505	0.129536619340521	0.165322475933002	0.198544457378356	0.801455542621644	0.834677524066998	0.870463380659479	0.717027429711205	0.764457517831707	0.830561903712238	0.354463374124845	0.893278286704883
211	Forehead.Temple.Ratio_V23	0.444022801511266	0.0262397735757722	0.0429756758207713	0.102088361881139	0.0345524301237879	0.0698420561171333	0.0996962673001807	0.130032452919083	0.165909225701171	0.199250581793425	0.800749418206575	0.834090774298829	0.869967547080917	0.716785269244332	0.764248718181696	0.830318305464685	0.353464389693013	0.892733777505734
212	Forehead.Temple.Ratio_V24	0.443406160571881	0.0258503667538467	0.043155513394901	0.101819144217741	0.0348831710648266	0.0702593981763253	0.100187858327468	0.129916876062241	0.165766810143248	0.199070148678554	0.800929851321446	0.834233189856752	0.870083123937759	0.716460326426936	0.763973791680427	0.830146074438943	0.355203691597955	0.893114172764051
213	Forehead.Temple.Ratio_V25	0.44463854208023	0.0252630037722158	0.0425437924997751	0.102058886524144	0.0340878300767827	0.0692327095201578	0.0989547430983496	0.130062911096415	0.166083295106194	0.199468612875985	0.800531387124015	0.833916704893806	0.869937088903585	0.71731070210512	0.764683995373649	0.830664702402636	0.355206754838899	0.892910613181429
214	Forehead.Temple.Ratio_V26	0.4301305274386	0.0250910759713237	0.0411718446907584	0.095518302094294	0.0347019799988964	0.0695574039156958	0.0989639161472342	0.126142305492411	0.161372539171304	0.193876848097583	0.806123151902417	0.838627460828696	0.873857694507589	0.722441526993713	0.769070056913	0.834480686009377	0.377340922978583	0.899519923702993
215	Forehead.Temple.Ratio_V27	0.430527991689785	0.0258045319319962	0.0418168932088905	0.0948930932883201	0.0355273682775371	0.0705124716953261	0.100021813606044	0.125108233016472	0.160010609137076	0.192239951697879	0.807760048302121	0.839989390862924	0.874891766983528	0.72290163815913	0.769476919167598	0.834920207513889	0.375696659969719	0.900104842275444
216	Forehead.Temple.Ratio_V28	0.430517674254714	0.0261520426499111	0.0416100403169286	0.095306374504536	0.0351670438696617	0.0700994145465136	0.0995706562426538	0.125568806063699	0.160560311992793	0.192903018948377	0.807096981051623	0.839439688007207	0.874431193936302	0.722744291210008	0.769340273460694	0.83473521494663	0.374640651201619	0.899592107849322
217	Forehead.Temple.Ratio_V29	0.429763783380193	0.0258050045884579	0.0418128120481066	0.0950356882380136	0.035545223485928	0.0705799997351273	0.100139229495799	0.12546271975284	0.160420180373168	0.19272438670629	0.80727561329371	0.839579819626832	0.874537280247159	0.722340964845382	0.768999819891704	0.834513402001331	0.376393123692911	0.899960872420869
218	Forehead.Temple.Ratio_V30	0.430954126782871	0.0251702424319261	0.0412231206922519	0.0952843519617186	0.0347505022063986	0.0695594090291563	0.0989170650351948	0.125644979644227	0.160781694856717	0.193175875587878	0.806824124412123	0.839218305143283	0.874355020355774	0.723131804779808	0.769658896114126	0.834989152649385	0.376474636043339	0.899748535196896
219	Forehead.Width.to.Length.Ratio_V1	0.477134183750504	0.0566830020285645	0.0688178079987892	0.129680956162942	0.052121947076503	0.0939728378227355	0.130377307327897	0.141074898300707	0.17708334247455	0.211836411017881	0.788163588982119	0.82291665752545	0.858925101699293	0.675906783660328	0.728943819702715	0.800419792430607	0.193453084002872	0.857173976252689
220	Forehead.Width.to.Length.Ratio_V2	0.477134183750504	0.0566830020285645	0.0688178079987892	0.129680956162942	0.052121947076503	0.0939728378227355	0.130377307327897	0.141074898300707	0.17708334247455	0.211836411017881	0.788163588982119	0.82291665752545	0.858925101699293	0.675906783660328	0.728943819702715	0.800419792430607	0.193453084002872	0.857173976252689
221	Forehead.Width.to.Length.Ratio_V3	0.477134183750504	0.0566830020285645	0.0688178079987892	0.129680956162942	0.052121947076503	0.0939728378227355	0.130377307327897	0.141074898300707	0.17708334247455	0.211836411017881	0.788163588982119	0.82291665752545	0.858925101699293	0.675906783660328	0.728943819702715	0.800419792430607	0.193453084002872	0.857173976252689
222	Forehead.Width.to.Length.Ratio_V4	0.477175687745914	0.0557203393322666	0.0715420726854552	0.127388349835711	0.0553286147562962	0.0977582495475838	0.134678604572404	0.138744961213737	0.174069070481741	0.20814290928578	0.79185709071422	0.825930929518259	0.861255038786263	0.674923620798958	0.728172679970675	0.800213594002898	0.19329469416542	0.859577557260686
223	Forehead.Width.to.Length.Ratio_V5	0.477175687745914	0.0557203393322666	0.0715420726854552	0.127388349835711	0.0553286147562962	0.0977582495475838	0.134678604572404	0.138744961213737	0.174069070481741	0.20814290928578	0.79185709071422	0.825930929518259	0.861255038786263	0.674923620798958	0.728172679970675	0.800213594002898	0.19329469416542	0.859577557260686
224	Forehead.Width.to.Length.Ratio_V6	0.477175687745914	0.0557203393322666	0.0715420726854552	0.127388349835711	0.0553286147562962	0.0977582495475838	0.134678604572404	0.138744961213737	0.174069070481741	0.20814290928578	0.79185709071422	0.825930929518259	0.861255038786263	0.674923620798958	0.728172679970675	0.800213594002898	0.19329469416542	0.859577557260686
225	Forehead.Width.to.Length.Ratio_V7	0.439590004475985	0.0628209016182451	0.0731351390794794	0.130765420140432	0.0590254499314275	0.103545167636422	0.142831555602796	0.148259222563895	0.185138464490693	0.221098048589742	0.778901951410258	0.814861535509307	0.851740777436105	0.655554083261935	0.711316367872885	0.784773981754357	0.221034767300262	0.855783572926335
226	Forehead.Width.to.Length.Ratio_V8	0.439590004475985	0.0628209016182451	0.0731351390794794	0.130765420140432	0.0590254499314275	0.103545167636422	0.142831555602796	0.148259222563895	0.185138464490693	0.221098048589742	0.778901951410258	0.814861535509307	0.851740777436105	0.655554083261935	0.711316367872885	0.784773981754357	0.221034767300262	0.855783572926335
227	Forehead.Width.to.Length.Ratio_V9	0.439590004475985	0.0628209016182451	0.0731351390794794	0.130765420140432	0.0590254499314275	0.103545167636422	0.142831555602796	0.148259222563895	0.185138464490693	0.221098048589742	0.778901951410258	0.814861535509307	0.851740777436105	0.655554083261935	0.711316367872885	0.784773981754357	0.221034767300262	0.855783572926335
228	Forehead.Width.to.Length.Ratio_V10	0.439092606177417	0.0620609019877824	0.0738998719954536	0.129684243957131	0.0601541513314148	0.104861539197604	0.144312173580032	0.147379706974652	0.184017767065401	0.219726513828882	0.780273486171118	0.815982232934599	0.852620293025348	0.655211502265796	0.711120693736994	0.784788721954174	0.222309674339454	0.856891162803582
229	Forehead.Width.to.Length.Ratio_V11	0.439092606177417	0.0620609019877824	0.0738998719954536	0.129684243957131	0.0601541513314148	0.104861539197604	0.144312173580032	0.147379706974652	0.184017767065401	0.219726513828882	0.780273486171118	0.815982232934599	0.852620293025348	0.655211502265796	0.711120693736994	0.784788721954174	0.222309674339454	0.856891162803582
230	Forehead.Width.to.Length.Ratio_V12	0.439092606177417	0.0620609019877824	0.0738998719954536	0.129684243957131	0.0601541513314148	0.104861539197604	0.144312173580032	0.147379706974652	0.184017767065401	0.219726513828882	0.780273486171118	0.815982232934599	0.852620293025348	0.655211502265796	0.711120693736994	0.784788721954174	0.222309674339454	0.856891162803582
231	Forehead.Width.to.Length.Ratio_V13	0.412420560454011	0.0548345019540577	0.0513570580061444	0.166415322593175	0.0330221789099489	0.0749708037690843	0.112606901784596	0.19555989885282	0.242932344232201	0.289661307098666	0.710338692901334	0.757067655767799	0.80444010114718	0.621668980101353	0.682096851998715	0.754904472569948	0.254914670024951	0.818994674136139
232	Forehead.Width.to.Length.Ratio_V14	0.412420560454011	0.0548345019540577	0.0513570580061444	0.166415322593175	0.0330221789099489	0.0749708037690843	0.112606901784596	0.19555989885282	0.242932344232201	0.289661307098666	0.710338692901334	0.757067655767799	0.80444010114718	0.621668980101353	0.682096851998715	0.754904472569948	0.254914670024951	0.818994674136139
233	Forehead.Width.to.Length.Ratio_V15	0.412420560454011	0.0548345019540577	0.0513570580061444	0.166415322593175	0.0330221789099489	0.0749708037690843	0.112606901784596	0.19555989885282	0.242932344232201	0.289661307098666	0.710338692901334	0.757067655767799	0.80444010114718	0.621668980101353	0.682096851998715	0.754904472569948	0.254914670024951	0.818994674136139
234	Forehead.Width.to.Length.Ratio_V16	0.410318183981619	0.0546632527250332	0.0516962631351581	0.166816769492655	0.0334541320378318	0.0756352325505955	0.113515329951153	0.196571195867431	0.244064549132472	0.290946163393384	0.709053836606616	0.755935450867528	0.803428804132569	0.619605847198056	0.680300218316932	0.753295597302378	0.256514253274503	0.818541486439022
235	Forehead.Width.to.Length.Ratio_V17	0.410318183981619	0.0546632527250332	0.0516962631351581	0.166816769492655	0.0334541320378318	0.0756352325505955	0.113515329951153	0.196571195867431	0.244064549132472	0.290946163393384	0.709053836606616	0.755935450867528	0.803428804132569	0.619605847198056	0.680300218316932	0.753295597302378	0.256514253274503	0.818541486439022
236	Forehead.Width.to.Length.Ratio_V18	0.410318183981619	0.0546632527250332	0.0516962631351581	0.166816769492655	0.0334541320378318	0.0756352325505955	0.113515329951153	0.196571195867431	0.244064549132472	0.290946163393384	0.709053836606616	0.755935450867528	0.803428804132569	0.619605847198056	0.680300218316932	0.753295597302378	0.256514253274503	0.818541486439022
237	Forehead.Zygomatic.Angle_V1	0	0.00247054301130169	0	0.236962957009272	-0.0971644238239059	0	0	0.979363430672071	0.989681715336035	1.0865200603723	-0.0865200603722977	0.0103182846639647	0.0206365693279294	-0.0324220380414429	0.0103182846639647	0.0206365693279294	0.761170734663604	0.763635043009431
238	Forehead.Zygomatic.Angle_V2	0.00119192903068754	0.00522506877729575	0.00284392384301966	0.13259393295048	-0.0814701740507782	0.0200481249020993	0.0400962498041987	0.885002707416956	0.934715511308936	1.03024898368319	-0.0302489836831907	0.0652844886910636	0.114997292583044	-0.00491349841898742	0.0452363637889643	0.0846828293109793	0.857850193039632	0.867130370504573
239	Forehead.Zygomatic.Angle_V3	0	0.00244017003853946	7.61959032141676e-17	0.243887662122314	-0.0970086346235897	3.09327218714008e-16	6.18654437428016e-16	0.980187622185169	0.990093811092585	1.08689050199682	-0.0868905019968186	0.00990618890741545	0.0198123778148309	-0.0327811831259408	0.00990618890741514	0.0198123778148303	0.754329168754446	0.756762830417806
240	Forehead.Zygomatic.Angle_V4	0	0.00477104223166098	0.00203566521270468	0.153820829042498	-0.0838230184957606	0.0126732019753734	0.0253464039507468	0.915871061495154	0.957624280411458	1.05481861739196	-0.0548186173919625	0.0423757195885422	0.0841289385048462	-0.0116613759220741	0.0297025176131688	0.0594050352263367	0.839385617636116	0.846191767665055
241	Forehead.Zygomatic.Angle_V5	0	0.00247054301130169	0	0.236962957009272	-0.0971644238239059	0	0	0.979363430672071	0.989681715336035	1.0865200603723	-0.0865200603722977	0.0103182846639647	0.0206365693279294	-0.0324220380414429	0.0103182846639647	0.0206365693279294	0.761170734663604	0.763635043009431
242	Forehead.Zygomatic.Angle_V6	0.00119192903068754	0.00522506877729575	0.00284392384301966	0.13259393295048	-0.0814701740507782	0.0200481249020993	0.0400962498041987	0.885002707416956	0.934715511308936	1.03024898368319	-0.0302489836831907	0.0652844886910636	0.114997292583044	-0.00491349841898742	0.0452363637889643	0.0846828293109793	0.857850193039632	0.867130370504573
243	Forehead.Zygomatic.Angle_V7	0	0.00244017003853946	7.61959032141676e-17	0.243887662122314	-0.0970086346235897	3.09327218714008e-16	6.18654437428016e-16	0.980187622185169	0.990093811092585	1.08689050199682	-0.0868905019968186	0.00990618890741545	0.0198123778148309	-0.0327811831259408	0.00990618890741514	0.0198123778148303	0.754329168754446	0.756762830417806
244	Forehead.Zygomatic.Angle_V8	0	0.00477104223166098	0.00203566521270468	0.153820829042498	-0.0838230184957606	0.0126732019753734	0.0253464039507468	0.915871061495154	0.957624280411458	1.05481861739196	-0.0548186173919625	0.0423757195885422	0.0841289385048462	-0.0116613759220741	0.0297025176131688	0.0594050352263367	0.839385617636116	0.846191767665055
245	Forehead.Zygomatic.Angle_V9	0	0.00247054301130169	0	0.236962957009272	-0.0971644238239059	0	0	0.979363430672071	0.989681715336035	1.0865200603723	-0.0865200603722977	0.0103182846639647	0.0206365693279294	-0.0324220380414429	0.0103182846639647	0.0206365693279294	0.761170734663604	0.763635043009431
246	Forehead.Zygomatic.Angle_V10	0.00119192903068754	0.00522506877729575	0.00284392384301966	0.13259393295048	-0.0814701740507782	0.0200481249020993	0.0400962498041987	0.885002707416956	0.934715511308936	1.03024898368319	-0.0302489836831907	0.0652844886910636	0.114997292583044	-0.00491349841898742	0.0452363637889643	0.0846828293109793	0.857850193039632	0.867130370504573
247	Forehead.Zygomatic.Angle_V11	0	0.00244017003853946	7.61959032141676e-17	0.243887662122314	-0.0970086346235897	3.09327218714008e-16	6.18654437428016e-16	0.980187622185169	0.990093811092585	1.08689050199682	-0.0868905019968186	0.00990618890741545	0.0198123778148309	-0.0327811831259408	0.00990618890741514	0.0198123778148303	0.754329168754446	0.756762830417806
248	Forehead.Zygomatic.Angle_V12	0	0.00477104223166098	0.00203566521270468	0.153820829042498	-0.0838230184957606	0.0126732019753734	0.0253464039507468	0.915871061495154	0.957624280411458	1.05481861739196	-0.0548186173919625	0.0423757195885422	0.0841289385048462	-0.0116613759220741	0.0297025176131688	0.0594050352263367	0.839385617636116	0.846191767665055
249	Jaw.Angle_Slope_V1	0.369518976213678	0.164389093565307	0.290954025490459	0.133656209087043	0.22866724789083	0.303545612189216	0.368845362291426	0.115332021054964	0.13944043476225	0.165572592317685	0.834427407682315	0.86055956523775	0.884667978945036	0.483128938435781	0.557013953048534	0.641032781933787	0.0208200462534555	0.863462721539102
250	Jaw.Angle_Slope_V2	0.36778719819873	0.165908730738602	0.290011198958741	0.133812118225683	0.228082062616819	0.302877670744869	0.368149832192525	0.115628023891628	0.139748750500486	0.165971715149789	0.834028284850212	0.860251249499514	0.884371976108372	0.4836924097461	0.557373578754644	0.64146549467605	0.0207458743629515	0.863150459519776
251	Jaw.Angle_Slope_V3	0.369219031185124	0.165682993545586	0.284386229407666	0.136604650588219	0.223669193211224	0.297508463554299	0.362735602378866	0.118205866227184	0.142907903084907	0.169746451269614	0.830253548730386	0.857092096915093	0.881794133772816	0.486093396126242	0.559583633360793	0.643548842611992	0.0213982033428497	0.860150069284604
252	Jaw.Angle_Slope_V4	0.374390390743921	0.150249741925939	0.29690609807993	0.139597858691248	0.233197547746602	0.308909040113432	0.375724155911029	0.120193044557479	0.145241343337431	0.172014133184948	0.827985866815052	0.854758656662569	0.879806955442521	0.469602514754381	0.545849616549137	0.631087738726929	0.020222513015206	0.857695801618556
253	Jaw.Angle_Slope_V5	0.372914257697842	0.151336336994157	0.296415512960155	0.139389686384211	0.233145009539699	0.308748215261463	0.375531266088867	0.120167639029281	0.145189151766039	0.171964015292397	0.828035984707603	0.854810848233961	0.879832360970719	0.469961628862616	0.546062632972498	0.63120887903221	0.0201543436193447	0.857737040288455
254	Jaw.Angle_Slope_V6	0.374845453994379	0.151468139505067	0.289896853717752	0.142242593882061	0.227867620572627	0.30246328331878	0.369115752866906	0.122820582310289	0.148408516414035	0.175832328112322	0.824167671887678	0.851591483585965	0.877179417689711	0.473322818141985	0.549128200267184	0.634157869916142	0.0209574059138005	0.854701741105519
255	Jowel.Jaw.Length.Proportion_V1	0.416826761412115	0.0355593132513985	0.25467433269365	0.253976211345831	0.194962040006901	0.264999613685227	0.337869863258265	0.218630431175483	0.264273188350091	0.307001358035911	0.692998641964089	0.735726811649909	0.781369568824517	0.38305748412046	0.470727197964682	0.560322141583962	0.0416996025559812	0.74674689857031
256	Jowel.Jaw.Length.Proportion_V2	0.435302513132425	0.0458177166466469	0.272072945900713	0.240410397333455	0.200184510355813	0.273824443963717	0.345622925562609	0.200094154904223	0.241958064426417	0.282302437455747	0.717697562544253	0.758041935573583	0.799905845095777	0.396411675723587	0.484217491609867	0.577792996442324	0.0215845870898382	0.763264500487284
257	Jowel.Jaw.Length.Proportion_V3	0.46006556847723	0.0571375392257386	0.184116788703069	0.285880639246127	0.121418655218389	0.186503939223896	0.250377817648051	0.240311736800857	0.289587200291852	0.339459806307221	0.660540193692779	0.710412799708148	0.759688263199143	0.442158081159886	0.523908860484252	0.614067118775373	0.0280192629714629	0.718526819626295
258	Jowel.Jaw.Length.Proportion_V4	0.459130096164056	0.0573811660644665	0.203228585759466	0.303299902653324	0.131640590368371	0.198651700124133	0.265220552233828	0.246400434884516	0.296469323370079	0.347043905575083	0.652956094424917	0.703530676629921	0.753599565115484	0.421175658214844	0.504878976505788	0.596860547168154	0.0112712903005777	0.706872268438841
259	Jowel.Jaw.Length.Proportion_V5	0.416502917224954	0.0481081714698482	0.2609959562013	0.242984080261006	0.196923633764519	0.26945937188818	0.341727660570116	0.207796153217258	0.250863417958319	0.2929816253078	0.7070183746922	0.749136582041681	0.792203846782742	0.39151851401653	0.479677210153501	0.57407646198952	0.0364083132327976	0.758270095941358
260	Jowel.Jaw.Length.Proportion_V6	0.434410928835793	0.0551711718229936	0.273577387607219	0.233027541323013	0.200957314967275	0.274624522786735	0.345874846511764	0.193649077934857	0.233919469338152	0.273891371579689	0.726108628420311	0.766080530661848	0.806350922065143	0.403973618999823	0.491456007875113	0.58616288035257	0.0242758693199577	0.771759129130895
261	Jowel.Jaw.Length.Proportion_V7	0.459461604699252	0.0741444406699403	0.182947291406706	0.28166864277511	0.118890962414374	0.183273154823734	0.246291508847072	0.233001691729065	0.282170347422927	0.332434935842585	0.667565064157415	0.717829652577073	0.766998308270935	0.454521622179689	0.534556497753339	0.622687817159692	0.0146673168407164	0.72196833446578
262	Jowel.Jaw.Length.Proportion_V8	0.461444589502093	0.0719815211520814	0.197328224475172	0.301411066497378	0.125244515875762	0.191178879048045	0.256367009249133	0.24212691983817	0.29201818431653	0.343333316705368	0.656666683294633	0.70798181568347	0.757873080161831	0.434912673397843	0.516802936635426	0.606662071953	0.00460653563191447	0.709327007854691
263	Jaw.Length.Proportion_V1	0.424472128475385	0.09226173703976	0.368800858488048	0.0863497374241968	0.299390557752931	0.379469857915411	0.455253782979009	0.0728256119988496	0.0888477394703651	0.105068259099746	0.894931740900254	0.911152260529635	0.92717438800115	0.449245281417823	0.531682402614224	0.617344541314194	0.0199169210750658	0.912921833944364
264	Jaw.Length.Proportion_V2	0.437854865386094	0.0788703413796034	0.359726337374904	0.0825745482646832	0.294782594659518	0.375095464266976	0.451325719444126	0.0704947719604291	0.0861025043203801	0.101546814961944	0.898453185038056	0.91389749567962	0.929505228039571	0.455999943781002	0.538802031412644	0.624255952432205	0.0235402487475283	0.915924370049107
265	Jaw.Length.Proportion_V3	0.422558724874581	0.0866201093981786	0.377690927139954	0.0852051076055347	0.307674178312047	0.388540985038945	0.465514726984931	0.0719185547675118	0.0876528242023046	0.1034649004347	0.8965350995653	0.912347175797695	0.928081445232488	0.440312044148233	0.52380619075875	0.610112873935236	0.0133351454002174	0.913516038953173
266	Jaw.Length.Proportion_V4	0.438401871863707	0.0765687379649936	0.37273742086597	0.0792285295282357	0.304991885042246	0.38548280848957	0.462868228771125	0.0671054140745396	0.0819376707712565	0.0965009140300643	0.903499085969936	0.918062329228743	0.93289458592546	0.44910418515941	0.532579520739173	0.618701155175674	0.0102632548435866	0.918903276425159
267	Midface.Thickness.Proportion_V1	0.435556609614236	0.0565911977380816	0.380668627017056	0.0788805973268168	0.318208310194729	0.399989297369771	0.47991231956646	0.0681289590260813	0.0828841476853505	0.0969689845640547	0.903031015435946	0.91711585231465	0.931871040973919	0.430906327235565	0.517126554944879	0.60594561665493	0.0217152179201462	0.918915699643763
268	Midface.Thickness.Proportion_V2	0.333434502833808	0.0894646940272859	0.276059917428567	0.186429153953229	0.234384218831571	0.311795318879056	0.38684167409671	0.17511947319031	0.210562033223243	0.247589121876452	0.752410878123548	0.789437966776757	0.82488052680969	0.391971660454645	0.4776426478977	0.571962185416142	0.0578460156615643	0.801618141448319
269	Nasion.Thickness.Proportion_V1	0.530692029288909	0.0250811821154363	0.26954408307407	0.119395920785334	0.209795914872518	0.285318421208724	0.348828587050877	0.102945016641641	0.126383243990083	0.14845347099894	0.85154652900106	0.873616756009917	0.897054983358359	0.510443165354833	0.588298334801194	0.674289513368435	0.024492574488971	0.876712207027502
270	Nasion.Thickness.Proportion_V2	0.516795387221554	0.0444636283616629	0.211490497805343	0.127260247479633	0.162878180324687	0.234986893476943	0.291086249031781	0.115207540759761	0.141398741450172	0.16684603468993	0.83315396531007	0.858601258549828	0.884792459240239	0.549484908703925	0.623614365072885	0.712060670304319	0.0530954439266713	0.866108887497797
271	Nasion.Thickness.Proportion_V3	0.518326132119411	0.0450625789641727	0.175329269414896	0.143023817654571	0.135101690086182	0.19884423056971	0.251195902935496	0.132090786103651	0.162206008555064	0.191839815294101	0.808160184705899	0.837793991444936	0.867909213896349	0.567643543224707	0.638949760875226	0.726850388987069	0.0695956844200998	0.849082829627379
272	Nasion.Thickness.Proportion_V4	0.464813317422603	0.0311306454570116	0.306705643225545	0.151532693006535	0.24324898290959	0.32143296255975	0.389561122159887	0.130291450172237	0.158808954166941	0.185244030624813	0.814755969375187	0.841191045833059	0.869708549827763	0.434210089692098	0.51975808327331	0.606767822620428	0.0290268889632855	0.845800775712039
273	Nasion.Thickness.Proportion_V5	0.463081847713501	0.0492618026778093	0.233380341019495	0.156892084340334	0.185535163643344	0.258559920756209	0.32083584459259	0.142616600195869	0.173819288793157	0.204164400273132	0.795835599726869	0.826180711206843	0.857383399804131	0.486689294407456	0.567620790450634	0.658406918283842	0.0611192622284322	0.836804417898951
274	Nasion.Thickness.Proportion_V6	0.473262626914618	0.0567013265235366	0.179189597852059	0.167774584799722	0.142085805234931	0.204337836223425	0.261104978809856	0.156829882411669	0.19132079117429	0.22577150057035	0.77422849942965	0.80867920882571	0.843170117588331	0.52928492638179	0.604341372602284	0.693768879790695	0.0824509742059156	0.824453794443876
275	Nasion.Thickness.Proportion_V7	0.479194244432666	0.0490585468976994	0.283410507292458	0.131472899874751	0.22016481766487	0.300497963861353	0.366923434030032	0.1143197657552	0.1393996965488	0.163443166175279	0.83655683382472	0.8606003034512	0.885680234244799	0.477488667179679	0.560102339589847	0.650044035956584	0.0255881129746752	0.864167278635126
276	Nasion.Thickness.Proportion_V8	0.495269010389593	0.0598539451148509	0.217819928884945	0.133265850766322	0.168562962015471	0.240363969618454	0.297602150632826	0.120389310992356	0.147058669373147	0.17365248826225	0.82634751173775	0.852941330626853	0.879610689007644	0.537439599419569	0.612577361008398	0.700937197028006	0.0493314248180186	0.860195944318872
277	Nasion.Thickness.Proportion_V9	0.511337981003038	0.0624987542324696	0.166517332273787	0.148722192638887	0.126957549399211	0.187292518918493	0.23891242403098	0.136041922346721	0.167277205910435	0.198028602453687	0.801971397546313	0.832722794089565	0.863958077653278	0.57595225271955	0.645430275171072	0.732188519211889	0.0672424493799455	0.843970923140416
278	Overall.Eye.Angle_Slope_V1	0.53240809286927	0.071684002724791	0.0854949985545947	0.118061241521219	0.063989509795837	0.105856713595136	0.141784690909757	0.116008090256987	0.146179019143645	0.175216786216169	0.824783213783831	0.853820980856355	0.883991909743013	0.696728122236276	0.747964267261219	0.818274588728117	0.153591876371003	0.876272890692701
279	Overall.Eye.Angle_Slope_V2	0.518259445954976	0.0679038772774802	0.0780819237324771	0.122262487875373	0.0580199297035114	0.0992767397873473	0.134857500780069	0.123383644929531	0.155449822626598	0.186325630323193	0.813674369676807	0.844550177373402	0.876616355070469	0.694065732335363	0.745273437586055	0.815258224727362	0.180345954051632	0.872584923942153
280	Overall.Eye.Angle_Slope_V3	0.492895706685443	0.057398501562399	0.0592835953026571	0.169058573273512	0.0355141506565738	0.0761377159701549	0.111920872914958	0.173691163952625	0.217121339697854	0.259366675075533	0.740633324924467	0.782878660302146	0.826308836047375	0.649890162233301	0.706740944331991	0.778295021279591	0.206469969527126	0.827707696693251
281	Overall.Eye.Angle_Slope_V4	0.518602856457714	0.068081975183775	0.0790859434929179	0.123451822196583	0.0586736301574656	0.100207398724229	0.13606050390487	0.124223630565614	0.15642205711554	0.187442136489214	0.812557863510786	0.84357794288446	0.875776369434386	0.691870893842633	0.743370544160231	0.813663344189093	0.177649903989953	0.871366306312947
282	Overall.Eye.Angle_Slope_V5	0.532560462387877	0.0739937859108949	0.0783792431304067	0.119567494963622	0.0571310595117091	0.0974259130269578	0.132067690116197	0.117699522174443	0.148623180065615	0.178386320625452	0.821613679374548	0.851376819934385	0.882300477825557	0.704010979002332	0.753950906907427	0.822499740882901	0.158331080751911	0.87490848865896
283	Poll.Depth.Proportion_Height_V1	0.443311938000569	0.0207721367854753	0.0702054540616765	0.404932606300328	0.0186246541474954	0.0747485088291814	0.127265142222291	0.357467691019268	0.431136140372691	0.503100260300025	0.496899739699975	0.568863859627309	0.642532308980732	0.418806084839655	0.494115350798127	0.57714645555513	0.0604910027105477	0.594943717063208
284	Poll.Depth.Proportion_Height_V2	0.00205151777663741	0	0.00398277740966975	0.996575367176814	-0.0854297776201122	0.0039724107588216	0.0079448215176432	0.987962822596214	0.993981411298107	1.08708723520678	-0.0870872352067838	0.00601858870189273	0.0120371774037855	-0.0463479055424193	0.00204617794307113	0.00409235588614225	0.00741544937125806	0.0133894075333455
285	Poll.Depth.Proportion_Height_V3	0.0788740976684457	0.0286647111792197	0.165165440868608	0.691649535583349	0.0849949955054744	0.17127058905803	0.266707788057365	0.631322886221299	0.717215555252324	0.804188565525187	0.195811434474813	0.282784444747676	0.368677113778701	0.0385498792693089	0.111513855689645	0.154144402154328	0.0425728803311698	0.313318376753087
286	Poll.Depth.Proportion_Height_V4	0.456417833910116	0.0261975363794402	0.0785938453007147	0.367207634981474	0.0288560497558422	0.0846536178789888	0.136234594850436	0.32674793582285	0.39552021783678	0.463009861733424	0.536990138266576	0.60447978216322	0.67325206417715	0.444629134711321	0.519826164284231	0.601643444589607	0.0707336627830826	0.632456375875578
287	Poll.Depth.Proportion_Height_V5	0.00310708750666042	0	0.00307256567157243	0.996798232149362	-0.0865979997238632	0.00306344308934475	0.0061268861786895	0.98767738896613	0.993838694483065	1.08686916044882	-0.0868691604488156	0.00616130551693514	0.0123226110338703	-0.0454777184191868	0.00309786242759039	0.00619572485518078	0.0070775804635985	0.0131952788449767
288	Poll.Depth.Proportion_Height_V6	0.0788573022522806	0.0282140458911607	0.163702349365829	0.69374603157983	0.0836098291585662	0.16972421032842	0.265034057736139	0.633368137594913	0.719265776175474	0.806357644128079	0.193642355871921	0.280734223824526	0.366631862405087	0.0381249462924796	0.111010013496106	0.15345221959978	0.042412465049348	0.31124005841776
289	Poll.Depth.Proportion_Length_V1	0.395593542347219	0.0546898375082316	0.173895648230458	0.341023889091385	0.112904250585213	0.18016485977789	0.248336853176665	0.294904274487722	0.353318336509694	0.412307915743043	0.587692084256957	0.646681663490306	0.705095725512278	0.381762250205861	0.466516803712416	0.557544688561729	0.0528552999168818	0.66535641013266
290	Poll.Depth.Proportion_Length_V2	0.0447438616893792	0.00767028506443356	0.0202981730536552	0.0991093336775726	0.0423708977414303	0.118135128151484	0.191461623620864	0.498552254211152	0.576815154943212	0.657454588403284	0.342545411596716	0.423184845056788	0.501447745788848	0.219575630420785	0.305049716905303	0.383137269830367	0.829266279196196	0.901518202380523
291	Poll.Depth.Proportion_Length_V3	0.235105506788836	0.0338230140326062	0.22210489991465	0.42129927590058	0.168894694414874	0.243447265162635	0.330966640166937	0.397329750150415	0.461782502648108	0.526634098282007	0.473365901717993	0.538217497351892	0.602670249849585	0.205957769797695	0.294770232189257	0.377283020861377	0.0818501462480676	0.576014462728438
292	Poll.Depth.Proportion_Length_V4	0.384654066441624	0.0576120905337985	0.173460663102844	0.339217477058439	0.114057216027789	0.181644797108006	0.250315091103244	0.296624227908201	0.355222265922259	0.414850768987673	0.585149231012328	0.644777734077741	0.7033757720918	0.378344437987088	0.463132936969735	0.553985414665347	0.0614630235364743	0.666610768568801
293	Poll.Depth.Proportion_Length_V5	0.0421574098426711	0.00837495735865986	0.0188175215329181	0.110043693996631	0.0259479473441236	0.104895176552372	0.179024599760073	0.531705263286878	0.613420459759224	0.697708166879815	0.302291833120185	0.386579540240776	0.468294736713122	0.197044120777781	0.281684363688405	0.355836710850324	0.821465691770186	0.890483402562872
294	Poll.Depth.Proportion_Length_V6	0.234978698557756	0.0335872406357474	0.222319259793355	0.421286362524956	0.169193275152185	0.243725269646521	0.331288017856159	0.397418311841297	0.461849919796583	0.52667718397425	0.47332281602575	0.538150080203417	0.602581688158703	0.205633514604211	0.294424810556895	0.376788293021642	0.081962379610023	0.576004398652643
295	Poll.Height.Proportion_V1	0.512898303839444	0.0279813526775623	0.0707803299912519	0.276108716256433	0.0311398221108086	0.0797283456499735	0.123540379737074	0.254072883019266	0.311014248865245	0.367935587744633	0.632064412255367	0.688985751134755	0.745927116980733	0.541667300989866	0.609257405484782	0.68788398131422	0.083314811365746	0.714897844611022
296	Poll.Height.Proportion_V2	0	0	0	0.4179036298708	-0.0909365652104567	0	0	1	1	1.09280482411011	-0.0928048241101052	0	0	-0.0474444697188122	0	0	0.584052333448717	0.584052333448717
297	Poll.Height.Proportion_V3	0.309551538183355	0.00891390248115233	0.207167267941254	0.4166022903789	0.157199595435862	0.219867939701342	0.301634954874242	0.375410075656949	0.442142661679756	0.503656272833997	0.496343727166003	0.557857338320244	0.624589924343051	0.249035278208256	0.337989398618902	0.410299878542777	0.0603033006441957	0.584520000175143
298	Poll.Height.Proportion_V4	0.543732612806057	0.0159973502068911	0.108707395381153	0.213931864388253	0.0748592431890113	0.123199441429256	0.170559348575673	0.197049629883299	0.242451639137715	0.28691741579043	0.71308258420957	0.757548360862285	0.8029503701167	0.566077898453102	0.634348919433029	0.717357480928321	0.0852571971687364	0.778219108064133
299	Poll.Height.Proportion_V5	0.023887519293834	0.00550690635776851	0.00899661768666878	0.109488348411843	-0.0263371452235344	0.0608375351034119	0.12167507020682	0.659295157465375	0.740389496576073	0.83200642731068	0.16799357268932	0.259610503423927	0.340704842534625	0.119748267022893	0.198772968320515	0.256088105541243	0.852609655705564	0.890873737187668
300	Poll.Height.Proportion_V6	0.384784848460131	0.0103804393708508	0.227820082460239	0.318856364968544	0.179221959585248	0.241887860700295	0.318210580837388	0.281163781413404	0.33854558895779	0.390002979678161	0.609997020321839	0.66145441104221	0.718836218586596	0.330762313368447	0.419566550341914	0.498858427476913	0.0525219453015551	0.679235483947534
301	Poll.Height.Proportion_V7	0.511445712514773	0.0286486642560949	0.0689204926425567	0.278658533063995	0.0290724188676666	0.0776417232398825	0.121196073866378	0.256447053777025	0.313920111029894	0.371371347661544	0.628628652338456	0.686079888970106	0.743552946222975	0.540831066800069	0.608438165730223	0.686800873089677	0.0841552368375223	0.712497910261888
302	Poll.Height.Proportion_V8	0	0.000296192320627961	0.00086972709623735	0.784220419795637	-0.0898667003763371	0.00110738760379944	0.00221477520759889	0.997030965886078	0.998515482943039	1.09198303573422	-0.0919830357342179	0.00148451705696124	0.00296903411392249	-0.0477677660617856	0.000377129453161802	0.000754258906323604	0.220880493716513	0.222037109913002
303	Poll.Height.Proportion_V9	0.303428798813409	0.00853772028670252	0.207014771262553	0.419632741447884	0.157835609669384	0.220553671953135	0.302835999787156	0.380441612728319	0.447076995683123	0.509134808137297	0.490865191862703	0.552923004316877	0.619558387271681	0.24344360453741	0.332369332363741	0.404135091633765	0.0624193432708124	0.580829256778905
304	Poll.Height.Proportion_V10	0.54701528211036	0.016066845907633	0.107470128940049	0.212677558509021	0.073614126394859	0.121678556427828	0.168594424271237	0.195631750174299	0.240795266174925	0.285060167916947	0.714939832083053	0.759204733825075	0.804368249825701	0.569732055919078	0.637526177397247	0.720381993773555	0.085229357390942	0.779727559623944
305	Poll.Height.Proportion_V11	0.0223828605427617	0.00689990003301767	0.00822738145118759	0.115105953781492	-0.0351731045782785	0.0539090022425509	0.107818004485102	0.676170985297927	0.754218964728046	0.847283390251995	0.152716609748005	0.245781035271954	0.323829014702073	0.11563932598885	0.191872033029404	0.24966114033049	0.847900948888267	0.885284011134391
306	Poll.Height.Proportion_V12	0.376581113461703	0.0106143294964995	0.228311603170831	0.322356958007881	0.180688082311996	0.243437856836118	0.320452036919	0.285706904298753	0.343713967681845	0.3956390986104	0.6043609013896	0.656286032318155	0.714293095701247	0.32392131879166	0.412848175482037	0.491662851670542	0.0546430041857939	0.67506759609291
307	Poll.Height.Point.Proportion_V1	0.360182723169677	0.0548701067758258	0.119566033529388	0.302451827352218	0.0806836151160194	0.14283863339098	0.204619228314143	0.300169184456782	0.361321726667273	0.422854596711127	0.577145403288873	0.638678273332727	0.699830815543218	0.415408340219753	0.495839639941747	0.582315356613564	0.155642906334652	0.694915436993076
308	Poll.Height.Point.Proportion_V2	0	0.0102931607894999	0.00552591472360638	0.36937562077283	-0.0822336023137716	0.0143457705334147	0.0286915410668293	0.917864520640459	0.958932260320211	1.05571495824096	-0.0557149582409604	0.0410677396797893	0.0821354793595408	-0.0151287616529134	0.0267219691463747	0.0534439382927493	0.6161733279763	0.631936221825129
309	Poll.Height.Point.Proportion_V3	0.368705332696333	0.0774315894563803	0.104851465173868	0.326406607508163	0.0606957555886674	0.119503149426577	0.177512920479899	0.307388392244528	0.372017859036957	0.43665268338581	0.56334731661419	0.627982140963043	0.692611607755472	0.431391989086414	0.508478991536466	0.590390640651435	0.124852109516571	0.674429355441646
310	Poll.Height.Point.Proportion_V4	0.342872153516123	0.069132560577356	0.223002346590467	0.222642848914217	0.187657975652295	0.260015589222123	0.332789034464328	0.215931039208455	0.259596423228835	0.305282557148322	0.694717442851678	0.740403576771165	0.784068960791545	0.394365903573941	0.480387987549041	0.57583872288161	0.136240610338149	0.775771151913461
311	Poll.Height.Point.Proportion_V5	0.204851564908589	0.0448599563276591	0.120001267331107	0.305644807261885	0.105179104492023	0.177685522561959	0.253695593658424	0.384966596905904	0.452567364533152	0.521982224152735	0.478017775847265	0.547432635466848	0.615033403094096	0.284024247301218	0.369747112904889	0.456786662539364	0.31487300578447	0.689933881857358
312	Poll.Height.Point.Proportion_V6	0.354930912469692	0.0998070701951063	0.197508503810275	0.257355043162997	0.14835856919722	0.217137391896057	0.286749292785538	0.234118416407608	0.282931629705371	0.333384342662981	0.666615657337019	0.717068370294629	0.765881583592392	0.418653238719324	0.499930978398573	0.588787179992668	0.0992771349447216	0.74515701187702
313	Poll.Height.Point.Proportion_V7	0.362089951721566	0.0599062956965989	0.117697854403868	0.300007315483926	0.0786217171316207	0.140166316238314	0.201153976101629	0.296609501418107	0.357278562713934	0.418802357208525	0.581197642791475	0.642721437286066	0.703390498581893	0.423052615714583	0.502555121047752	0.588119771708178	0.152853551381589	0.697332734429401
314	Poll.Height.Point.Proportion_V8	0	0.00121388111735579	0.000988874806990441	0.787733988083138	-0.0904946506051164	0.00125184049797926	0.00250368099595851	0.994422956164385	0.997211478082193	1.09146447349327	-0.0914644734932657	0.00278852191780734	0.00557704383561468	-0.0454852398993036	0.00153668141982808	0.00307336283965617	0.21639760844275	0.218582700886453
315	Poll.Height.Point.Proportion_V9	0.369930165843352	0.079641090422719	0.10398667468043	0.325036377514395	0.0598104339893778	0.11835573447157	0.175978761218839	0.305351444339786	0.369950470182065	0.43447608404129	0.56552391595871	0.630049529817935	0.694648555660214	0.435040090761239	0.511693795346365	0.593194812180725	0.123750693518922	0.675831157070617
316	Poll.Height.Point.Proportion_V10	0.336426939403352	0.0792382182232696	0.221692774279818	0.223542234922287	0.185386217173557	0.25751275562701	0.330307843834305	0.215240701627279	0.259661042633716	0.305452207991765	0.694547792008235	0.740338957366284	0.784759298372721	0.397870707128715	0.482826201739274	0.576975299028616	0.131927965955338	0.774595510558792
317	Poll.Height.Point.Proportion_V11	0.194466991491942	0.047683812866373	0.124330972142791	0.328003472134454	0.104698748214579	0.179026080664869	0.256895653220638	0.401904753776653	0.472297248615251	0.543049157207108	0.456950842792892	0.527702751384749	0.598095246223347	0.262991093835752	0.34867667071988	0.433733465810028	0.296562850564434	0.667768569747827
318	Poll.Height.Point.Proportion_V12	0.352959637751622	0.1041487941179	0.197297849719759	0.25704985636488	0.147835098289575	0.216464447935597	0.286009108739032	0.233655381830048	0.282021093128903	0.332349138764174	0.667650861235826	0.717978906871097	0.766344618169952	0.420751296618538	0.5015144589355	0.589842591602225	0.0972212423310453	0.745397347908649
