# Supplementary material for: Improving the Reliability of Scale-Free Image Morphometrics in Applications with Minimally Restrained Livestock Using Projective Geometry and Unsupervised Machine Learning
Source: Sensors (Basel). 2022 Oct 31;22(21):8347. doi: 10.3390/s22218347 (PMC9653925; doi:10.3390/s22218347)
Supplement: Supplementary file 1 [file sensors-22-08347-s001.zip › SupplementalMaterials/Results/BiasCorrection/RepeatBC_Geom_Muzzle.csv]

	Biometric	Var_Cow	Var_Side	Var_Day	Var_Rep	ErrorDay_low	ErrorDay	ErrorDay_high	ErrorRep_low	ErrorRep	ErrorRep_high	RepeatabilityRep_low	RepeatabilityRep	RepeatabilityRep_high	RepeatabilityOS_low	RepeatabilityOS	RepeatabilityOS_high	MarginalRSquared	ConditionalRSquared
1	NFP_UF	0.0219171070988297	0.0168988722804408	0.0666300838185848	0.24841259091202	0.073974502727657	0.188295758898964	0.278557389797743	0.626145679331915	0.70201078319505	0.778827746620654	0.221172253379346	0.29798921680495	0.373854320668085	0.0107562485096908	0.109693457905986	0.193685636136461	0.635768960377723	0.744305882610818
2	NFPP_UF	0.149960587319854	0.0475993271999016	0.113581860706725	0.247960217640838	0.118563239325096	0.203150520219446	0.271902667785383	0.37869294128807	0.443497288158803	0.517659408551365	0.482340591448635	0.556502711841197	0.62130705871193	0.250000506620332	0.353352191621751	0.467179014245376	0.375690891758719	0.723120603522151
3	NFP_UB	0.164823786596488	0.0353785135505407	0.380213860979586	0.36653399940061	0.31531425987012	0.401514120624783	0.486937561479654	0.330216433931725	0.387067888764641	0.440183644021452	0.559816355978548	0.612932111235359	0.669783566068275	0.114203492768071	0.211417990610576	0.31266590948291	0.0531947386874568	0.6335220864325
4	NFPP_UB	0.186181500359122	0.0524231502628573	0.360325511981865	0.328810236453014	0.303302709707378	0.388390450979792	0.471309359538991	0.299200332793794	0.354420521934027	0.406623719079774	0.593376280920226	0.645579478065973	0.700799667206206	0.162072301332723	0.257189027086181	0.365924910687735	0.0484361260189191	0.662746235130061
5	NFP_LB	0.134961817701853	0.0177611375990064	0.383443797854968	0.424604810635394	0.321217130805501	0.399099861305108	0.486105249606467	0.383362082384279	0.441941483946398	0.497114102532243	0.502885897467758	0.558058516053602	0.616637917615722	0.0595094468961529	0.158958654748494	0.248561499434744	0.0406285155069506	0.576013942487283
6	NFPP_LB	0.0469640243376156	0	0.176917286543913	0.702014821621691	0.103014390653958	0.191076817726418	0.281694498788113	0.673656965647857	0.758200403887366	0.842523536698803	0.157476463301197	0.241799596112634	0.326343034352143	-0.0351223966010129	0.0507227783862163	0.0979199784364329	0.0838663358773133	0.305387085847367
7	NFP_LF	0.318223957141302	0.0992852625538017	0.373789952989224	0.199721874099619	0.285749701152876	0.377176604071371	0.447501125678499	0.163925772382359	0.201531415248702	0.238776979197641	0.761223020802359	0.798468584751298	0.836074227617641	0.327102003422339	0.421291980679928	0.539505250763003	0.0101929282824107	0.800522780013581
8	NFPP_LF	0.237527178755779	0.268387532022429	0.278677499940341	0.0755765090069598	0.222344693793894	0.323980044321154	0.388728300509537	0.0703552724387128	0.0878624242823865	0.103133902861024	0.896866097138976	0.912137575717614	0.929644727561287	0.51816743783835	0.588157531396459	0.708122370440177	0.0862211734077361	0.919713177037689
9	NDP_Linear	0.256070921730784	0.129455444595391	0.324839409803299	0.0612632348000009	0.308103772310362	0.42097874134101	0.501181309580683	0.0627047954045295	0.0793946753326518	0.0946097258627374	0.905390274137263	0.920605324667348	0.937295204595471	0.410259890085138	0.499626583326338	0.62710031770647	0.105754322630419	0.929001654777615
10	NDPP	0.155492924679635	0.0999801205187437	0.391773977268486	0.221325739267883	0.352046439357994	0.451054873613605	0.537166479118946	0.213950332311482	0.254815427121894	0.291842639795661	0.708157360204339	0.745184572878106	0.786049667688518	0.20145894461744	0.294129699264501	0.412377979508473	0.0760012967859403	0.764550875780433
11	NHP_Linear	0.216309201402199	0.173284040987583	0.330538148798249	0.1479412148545	0.282827569052897	0.380772468221459	0.454416725138512	0.138001417617426	0.170424931998432	0.199045432366621	0.800954567633378	0.829575068001568	0.861998582382573	0.365135588497509	0.448802599780109	0.57622835459947	0.153886065883121	0.855801090315205
12	NHPP	0.216474938076704	0.143946903895099	0.121635008747336	0.0885584926940921	0.142333788185328	0.21316463034407	0.26136371386218	0.125336918689142	0.155198232428109	0.185610746830034	0.814389253169966	0.844801767571891	0.874663081310858	0.563894489472303	0.63163713722782	0.731762809883579	0.298917869374001	0.891193292539912
13	NPA	0.321786565472791	0.11347905716251	0.169636247183204	0.0675141753893731	0.174513410457347	0.252278702140073	0.307491983527894	0.0772943314344882	0.100405360446896	0.122321410854995	0.877678589145006	0.899594639553104	0.922705668565512	0.574716985280913	0.647315937413032	0.74373926576497	0.209210931689237	0.920600538558793
14	NMR_Height_V1	0.224490300698721	0.126179064322578	0.239392873752408	0.102622466596614	0.251047689204469	0.345601500793098	0.413641961934838	0.119116550815607	0.148151772084747	0.175630049611076	0.824369950388924	0.851848227915253	0.880883449184393	0.424572693726754	0.506246727122155	0.628481639554684	0.245160792825831	0.888169233818101
15	NMR_Length	0.233977568197421	0.132903741081871	0.12769654711393	0.154464543567841	0.127548926005337	0.196746078717801	0.246422982204837	0.194269664538952	0.237988371140479	0.283774331354859	0.716225668645141	0.762011628859521	0.805730335461048	0.485225375021729	0.56526555014172	0.66911192995043	0.259939612785019	0.823874233901114
16	ULRP_V1	0.343658925661745	0.209089944561607	0.235562188856133	0.162009861182896	0.171053372127529	0.24787646344889	0.302081730943673	0.137819819991786	0.170479106298286	0.203111060476231	0.796888939523769	0.829520893701714	0.862180180008215	0.507697531534027	0.581644430252824	0.690159379507882	0.0457866679806863	0.837326563939437
17	ULRPP_V1	0.138559426864166	0.0945738674343994	0.311243876332542	0.394532064824536	0.240181582739876	0.331495169691773	0.414837940263734	0.364011149831852	0.420202560509562	0.47513104555268	0.52486895444732	0.579797439490439	0.635988850168148	0.150096473986185	0.248302269798665	0.35632988329019	0.0434450038643232	0.598053141355575
18	MTP_V1	0.306271346203204	0.149441465851699	0.322978721946545	0.0440322569112169	0.279939269547876	0.392572483637866	0.470844502779671	0.0418075173513513	0.0535200967780098	0.0642362245467631	0.935763775453237	0.94647990322199	0.958192482648649	0.469497577379291	0.553907419584125	0.676699526035488	0.0987015551340441	0.951762420004904
19	CTP_V1	0.253071145546068	0.263429823836285	0.247870055726998	0.0983125033218167	0.196466883022937	0.287324433071954	0.347130494259043	0.0914595096491061	0.113961261669853	0.134554740322378	0.865445259677622	0.886038738330147	0.908540490350894	0.53183003165368	0.598714305258193	0.71362029487356	0.0888698388276934	0.896166457287347
20	CTPP_V1	0.268758825345352	0.0589093355655893	0.302038808249097	0.311305684352674	0.23761484436444	0.320972100769968	0.392983758071201	0.277165559225585	0.330819870689941	0.388919059878273	0.611080940121727	0.669180129310059	0.722834440774415	0.247305913866348	0.348208028540091	0.465503862498751	0.0695432069849498	0.692186404052184
21	CLTR_V1	0.262247185883068	0.172254727580619	0.295746312252746	0.0545411909555768	0.266242355959278	0.37684798745999	0.449749129173271	0.0549533446943045	0.06949786757684	0.0828353053623052	0.917164694637695	0.93050213242316	0.945046655305696	0.472238861741631	0.553654144963171	0.677715258357449	0.109936873155769	0.938142510675552
