# Supplementary material for: Improving the Reliability of Scale-Free Image Morphometrics in Applications with Minimally Restrained Livestock Using Projective Geometry and Unsupervised Machine Learning
Source: Sensors (Basel). 2022 Oct 31;22(21):8347. doi: 10.3390/s22218347 (PMC9653925; doi:10.3390/s22218347)
Supplement: Supplementary file 1 [file sensors-22-08347-s001.zip › SupplementalMaterials/Results/BiasCorrection/RepeatBC_Geom_Topline.csv]

	Biometric	Var_Cow	Var_Side	Var_Day	Var_Rep	ErrorDay_low	ErrorDay	ErrorDay_high	ErrorRep_low	ErrorRep	ErrorRep_high	RepeatabilityRep_low	RepeatabilityRep	RepeatabilityRep_high	RepeatabilityOS_low	RepeatabilityOS	RepeatabilityOS_high	MarginalRSquared	ConditionalRSquared
1	NTP_V1	0.233195758983036	0.007588951670849	0.403095496034464	0.270612035117677	0.356862870306162	0.440786129840088	0.515279088756224	0.247828793813426	0.295915069310207	0.349242384121863	0.650757615878137	0.704084930689793	0.752171206186574	0.173999968678623	0.263298800849705	0.337918492433511	0.0994403495227381	0.733510828611045
2	NTP_V2	0.191318448008841	0.0871548526701654	0.382668798675281	0.30399536846453	0.301286584022584	0.396491496221882	0.469963039052558	0.268702089816647	0.314976237687208	0.371079387413053	0.628920612586947	0.685023762312792	0.731297910183353	0.200784647274719	0.28853226609091	0.384137187880065	0.0524270553024534	0.701537038944978
3	NTP_V3	0.191063688142335	0.0945596816447143	0.387620317849973	0.292384940243319	0.307280130652582	0.401417591254353	0.474888503458184	0.258168343016258	0.302792328024839	0.356660539122298	0.643339460877702	0.697207671975161	0.741831656983742	0.207894123067473	0.295790080720808	0.39156797172816	0.0506144900114231	0.71253335123751
4	NRP	0.352462668034099	0.0690142491350624	0.235922748299184	0.339811120177367	0.157569933941875	0.236582627961068	0.298101865896565	0.281624954125287	0.34076157726005	0.405958317319597	0.594041682680403	0.65923842273995	0.718375045874713	0.343386440554062	0.422655794778882	0.52159412377829	0.013099594879068	0.663702261352409
5	NRPP	0.153864249687283	0.132707332153194	0.28638938644751	0.407271167031816	0.200283773183533	0.292164861901896	0.359693674758789	0.361876433472401	0.415484406557374	0.487041469977944	0.512958530022057	0.584515593442626	0.638123566527599	0.20931149851892	0.292350731540731	0.382700365653189	0.0314969536526453	0.597602086539361
6	SMRP_V1	0.533713739303302	0.0351563908450089	0.112257534522918	0.252509230900653	0.0647189458416572	0.120236823389629	0.159269351446809	0.209532714561901	0.270457639472338	0.324819243739219	0.675180756260781	0.729542360527662	0.790467285438099	0.541646167639721	0.609305537138033	0.694224832988605	0.0789570068270592	0.75089688621391
7	SMRP_V2	0.502836857005813	0.0291957131375231	0.102541121053117	0.229999170975533	0.0639341815458351	0.118603214997417	0.157212809605639	0.204815531209732	0.26602635941837	0.319653126407737	0.680346873592263	0.73397364058163	0.795184468790268	0.548146261031269	0.615370425584213	0.699453764758363	0.117811910403263	0.765314714202334
8	SMRP_V3	0.540635922023113	0.0431976894133981	0.105245890172121	0.241129407663081	0.060519363632747	0.113142208296544	0.150371181455802	0.200779733542175	0.259220703284672	0.312314432332707	0.687685567667293	0.740779296715328	0.799220266457825	0.56202818416583	0.627637088418784	0.710976748885716	0.0820251893893711	0.7620419239959
9	SMRP_V4	0.508795932081076	0.02650306932676	0.102544811129542	0.213506070576296	0.0657928329429224	0.120449668418936	0.158312579804467	0.191323900978082	0.250785340799521	0.30230952051547	0.69769047948453	0.749214659200478	0.808676099021918	0.56239593572267	0.628764990781542	0.710391929173644	0.129953462043409	0.781805082467113
10	MNRP_V1	0.57752116356591	0.0443094701463687	0.0765555829168337	0.172286190625615	0.0449959066717599	0.0879269657324012	0.117229978607522	0.147827318420358	0.197877168485036	0.240448226749176	0.759551773250824	0.802122831514964	0.852172681579642	0.659627792751303	0.714195865782563	0.78681729728431	0.150393826740323	0.831882336107968
11	MNRP_V2	0.584149873180327	0.0482808784298757	0.0665607887510884	0.161884606624711	0.0371325140553451	0.0773174968131283	0.104132429274774	0.13940477306318	0.188046337665972	0.228705178314466	0.771294821685534	0.811953662334028	0.86059522693682	0.683353092702308	0.734636165520899	0.804088162587452	0.155291995197631	0.841155753299784
12	MNRP_V3	0.641389098273563	0.0619526158743443	0.0917699882057934	0.129256949996754	0.0573483472720319	0.099278559449678	0.126526323640598	0.103617072493351	0.139832684360383	0.171014586429325	0.828985413570675	0.860167315639617	0.896382927506649	0.714090269834533	0.760888756189938	0.826433410880606	0.125159904664305	0.877668761083116
13	MNRP_V4	0.648270401144629	0.0533953651328944	0.0819025514296089	0.126594899892864	0.0504296955054587	0.0899866637607892	0.115545815230867	0.101969345497575	0.139090327366427	0.17044388361923	0.82955611638077	0.860909672633573	0.898030654502425	0.725046146603835	0.770923008872784	0.834813078291468	0.130482246149491	0.879058490966013
14	MDP_V1	0.459978231685876	0.241466827447714	0.0771134786058807	0.107059926842219	0.0520495106778655	0.0870730248858398	0.111730971589907	0.0918692091807274	0.120887189149548	0.146900544145953	0.853099455854047	0.879112810850452	0.908130790819273	0.751216638027832	0.792039785964612	0.849793899831342	0.0925219868167921	0.890297533771265
15	MDP_V2	0.475658280747449	0.23178024188968	0.0761068859343253	0.0942500578351895	0.0523632629441436	0.0867023000766655	0.110753825472354	0.0808205007872768	0.10737131990555	0.130789241006824	0.869210758993176	0.89262868009445	0.919179499212723	0.766952184138113	0.805926380017784	0.860672387167175	0.0873384397594526	0.902006323649913
16	MDP_V3	0.482632078601169	0.248365791819292	0.0817611589782382	0.0855331061982167	0.0563338950336456	0.0910184512791129	0.11565421220779	0.0715262052101374	0.0952174719211805	0.115922659204542	0.884077340795459	0.90478252807882	0.928473794789863	0.775880252769955	0.813764076799707	0.867552270885177	0.0882114403371785	0.913181798422252
17	MDP_V4	0.491266996250188	0.236968649445684	0.0793729308457706	0.0760064019516759	0.0557111840647535	0.089827507203547	0.113769980032461	0.0643142680871407	0.0860175571958692	0.104900643182014	0.895099356817986	0.913982442804131	0.935685731912859	0.788011305190685	0.824154935600584	0.875821132186373	0.0853890341176181	0.921327398930243
18	NDP_V1	0.481786131331148	0.146967362387201	0.0960282827270111	0.111885607361025	0.0708466859750998	0.114774741534843	0.144859343836356	0.101270840644104	0.133727702939734	0.163135568934743	0.836864431065257	0.866272297060266	0.898729159355896	0.701237922915626	0.751497555525423	0.818403156286719	0.128405053062992	0.883443609852234
19	NDP_V2	0.501376427839923	0.134526990836978	0.104460395976771	0.111965857419975	0.0769424165520787	0.122558675826254	0.154040191586777	0.0993370564549926	0.131364495556715	0.160353523438251	0.839646476561749	0.868635504443285	0.900662943545008	0.695244677828554	0.746076828617032	0.814126641097223	0.11759766087656	0.884083661842984
20	NaDP_V1	0.560468730358993	0.0572425398856977	0.220227264890819	0.108023095432345	0.160010086464652	0.232807819867512	0.27938691768328	0.0860670463803505	0.114193950305891	0.139273901221444	0.860726098778556	0.885806049694109	0.91393295361965	0.58995562053748	0.652998229826597	0.739521587050306	0.0468969982016203	0.891161403176241
21	NaDP_V2	0.528980882771483	0.0898300348436248	0.189168384001447	0.162638506136235	0.130892604797102	0.194894821103084	0.239158313492572	0.130844661423091	0.167561840342474	0.202419138353059	0.797580861646941	0.832438159657526	0.869155338576909	0.572429530418658	0.637543338554443	0.72456577766094	0.0156515076911673	0.835060755090393
22	NaDP_V3	0.523458126609447	0.102864936201431	0.173012160810754	0.13085560347363	0.124304850497207	0.185996416833119	0.227546539980916	0.108264627879065	0.14067608458606	0.170557262313423	0.829442737686577	0.85932391541394	0.891735372120935	0.613534242660372	0.673327498580821	0.755820069248415	0.0817257348065241	0.87082077179644
23	NaDP_V4	0.531438969653676	0.0927372370899277	0.178363808114351	0.130060417462254	0.128897163249987	0.19125426273994	0.233354897206332	0.107094544715771	0.139459958364675	0.169331368894173	0.830668631105827	0.860540041635325	0.892905455284229	0.609139914479781	0.669285778895385	0.752274791499571	0.0779572798223538	0.871411960633574
24	MIP_V1	0.471291213228316	0.0142392242907815	0.151516803898902	0.26986447897981	0.104026557032555	0.167068966572006	0.214957801847632	0.23291072924616	0.297564220320624	0.355521661567089	0.644478338432911	0.702435779679376	0.76708927075384	0.458667128497162	0.53536681310737	0.619158772721349	0.114076787330728	0.736380949958126
25	MIPP_V1	0.336022939249605	0	0.12268147664265	0.377258962562864	0.0867339600427067	0.146754606486912	0.20485381702582	0.372310384965261	0.451286470538994	0.530407461708349	0.469592538291651	0.548713529461006	0.627689615034739	0.319457628930516	0.401958922974095	0.481757424295397	0.133252896293258	0.608848758718289
26	MIP_V2	0.542751230161049	0	0.149637010583912	0.24526282513122	0.10488650662725	0.15958709591407	0.203713611576174	0.198905595629669	0.261571531305237	0.316661570322811	0.683338429677189	0.738428468694763	0.801094404370331	0.504568651526433	0.578841372780693	0.658491172740877	0.0543877986728434	0.75265476847794
27	MIPP_V2	0.196651817308691	0.00664538588837369	0.172471353089788	0.472263891966434	0.121853307006458	0.203378247430309	0.273836878440528	0.484062623397898	0.556893657712235	0.646141449128151	0.353858550871849	0.443106342287765	0.515937376602102	0.16288297135335	0.239728094857456	0.312665050893247	0.142992673333958	0.522738055166764
28	MIP_V3	0.423183663213064	0.00372037014814953	0.148269275563137	0.317305540733605	0.1036061353022	0.166131976819352	0.218142681335387	0.28565111499541	0.355532840756073	0.42153215565515	0.57846784434485	0.644467159243927	0.71434888500459	0.397755383090916	0.478335182424575	0.558299576272105	0.127164088648989	0.689678168923459
29	MIPP_V3	0.315275641548807	0.00818826700725382	0.0883940362523279	0.399234197559848	0.0450350665909153	0.108981497458764	0.163649884969754	0.411007839943713	0.492218056007988	0.57630656168341	0.42369343831659	0.507781943992012	0.588992160056287	0.318557156203286	0.398800446533247	0.479276104233264	0.152641042961755	0.582914621425678
30	MIP_V4	0.505471975480062	0	0.178766927422856	0.245909770765598	0.131400560123928	0.192191778028127	0.240513095613702	0.202451913726935	0.264376843968102	0.318309803657621	0.681690196342379	0.735623156031898	0.797548086273065	0.465842707335978	0.543431378003771	0.623630003039179	0.0581411577257101	0.750994331816073
31	MIPP_V4	0.199864701868782	5.64488729686748e-11	0.14488880949899	0.529748143577083	0.0886194268401185	0.165681572665262	0.236411676092984	0.524983630259899	0.605771459147545	0.695656400138989	0.304343599861011	0.394228540852455	0.475016369740101	0.152053568419985	0.228546968187193	0.295632455779147	0.117474386712622	0.465391171503823
32	NIP_V1	0.423774425424065	0.0558108710381208	0.0899789105915714	0.337241201467368	0.0401134258734572	0.0992262614956329	0.143219700113136	0.300203562389969	0.371900297790859	0.442554763043079	0.557445236956921	0.628099702209141	0.699796437610031	0.452994316706361	0.528873440713508	0.618670325251066	0.129032468434702	0.676086915644696
33	NIPP_V1	0.21312894253922	0.0454535008687907	0.101960669842244	0.578898491129991	0.0215911045974477	0.108533270579929	0.173687107409952	0.542187815302967	0.616215514014725	0.712980561407919	0.287019438592081	0.383784485985275	0.457812184697033	0.201715347500807	0.275251215405346	0.355160206354844	0.0591874925556558	0.420256737133701
34	NIP_V2	0.450445816678037	0.056486033288928	0.0699917313915251	0.3413552220943	0.020285616444793	0.0762205673574861	0.117250795382344	0.296578986478316	0.371733748847062	0.44274376582255	0.55725623417745	0.628266251152938	0.703421013521684	0.478805329600803	0.552045683795452	0.636561742875636	0.112751806171022	0.670179902750169
35	NIPP_V2	0.17431665488106	0.0403476015412122	0.146749274923438	0.620391978645293	0.0578000237812138	0.149468783206139	0.220704190481449	0.558255589098448	0.631888874458423	0.729529930056706	0.270470069943295	0.368111125541577	0.441744410901552	0.145032465647092	0.218642342335438	0.295997790794688	0.0417419567370492	0.394487403601844
36	NaTLP	0.266269972962727	0.22018510530491	0.127951001089181	0.195353339996375	0.0981795481622449	0.15801113025815	0.202189797039772	0.197962261204104	0.241248616968748	0.287858069578142	0.712141930421858	0.758751383031252	0.802037738795896	0.533411033624883	0.600740252773102	0.679321300717862	0.194383556400908	0.805646147174437
37	NTLP_V1	0.242921263441174	0.0472998212915622	0.0834556457580893	0.206510327271251	0.0769758830922792	0.143842653229802	0.192279733086291	0.292322765245032	0.355937493793487	0.422936214908922	0.577063785091078	0.644062506206513	0.707677234754968	0.42464024477265	0.500219852976711	0.59494520843994	0.403484705746386	0.787677841153884
38	MTLP_V1	0.412457104782637	0.0463263939912186	0.0780254981251814	0.130401193778893	0.0679226142942474	0.116942905272328	0.151547198590759	0.148105646619285	0.195442449172422	0.23803305683138	0.76196694316862	0.804557550827578	0.851894353380715	0.629728975348235	0.68761464555525	0.765431231713256	0.241927415773411	0.851840437488288
39	STLP_V1	0.471897656784093	0.0298628733944571	0.0782576621661952	0.116607533479503	0.0665136924460641	0.112338174237824	0.143430576121036	0.124531392692436	0.167389071572878	0.204642951103667	0.795357048896333	0.832610928427122	0.875468607307564	0.665973551739477	0.720272754189298	0.791884747597891	0.206421529394764	0.867163636585165
40	NNLP_V1	0.228434680107618	0.182907150738157	0.101191218611088	0.198131978633786	0.0818569391692114	0.142389472692866	0.18610033574511	0.229736683864744	0.278797986114652	0.331875794587792	0.668124205412208	0.721202013885348	0.770263316135256	0.51026110153522	0.578812541192482	0.656621136071394	0.274550057426215	0.797746016983438
41	ULTLP_V1	0.368153664564112	0.078162241331975	0.136666184752428	0.204250146028819	0.109038148052838	0.17360338967984	0.221437631925191	0.209665334528489	0.259453483372196	0.311233657454667	0.688766342545333	0.740546516627804	0.790334665471511	0.496887272251718	0.566943126947964	0.660807217765513	0.220881354042605	0.797854953346125
42	SMLP_V1	0.386599541028728	0.0295358971049435	0.140336848111539	0.142910918446884	0.136339358202848	0.200658018622741	0.247907737522587	0.158177470737618	0.204338504968534	0.246131494516775	0.753868505483225	0.795661495031466	0.841822529262382	0.525684984941062	0.595003476408725	0.686755836524758	0.209562001824457	0.838483081182489
43	MNLP_V1	0.355091942500381	0.0277073722406232	0.0907092972630802	0.197527862845895	0.0747114060570722	0.13517789369551	0.177869332331484	0.231341874301031	0.294362333865764	0.352711517672185	0.647288482327815	0.705637666134236	0.768658125698969	0.498819426025202	0.570459772438726	0.659180862481184	0.262739325848162	0.782978227289218
44	MTLP_V2	0.240981441112801	0.0744142362107026	0.057915022173095	0.219152961815443	0.036442710375809	0.0977528681587646	0.140483696569064	0.304958632633037	0.369901103014685	0.44119979257888	0.558800207421119	0.630098896985315	0.695041367366963	0.458061842675523	0.532346028826551	0.62461228455675	0.393784628796353	0.775760265527314
45	SMLP_V2	0.268354998927104	0.011817740994393	0.0702110257763202	0.195664886070203	0.0674076552624437	0.128580165062193	0.175379285599352	0.284553634676799	0.358328668034746	0.426675331695324	0.573324668304677	0.641671331965254	0.715446365323202	0.437767896737707	0.513091166903061	0.602096620062713	0.445716612157416	0.801384371920581
46	MNLP_V2	0.0588728624191353	7.97572857772567e-14	0.137016584840905	0.780230639612862	0.0461102392921963	0.14036857419853	0.22370592561749	0.714583740738587	0.799318290961868	0.893488039881746	0.106511960118254	0.200681709038132	0.285416259261412	0.00121018456125063	0.0603131348396028	0.0990378377910568	0.0481659716485667	0.239181651178782
47	MTLP_V3	0.388958811535321	0.0398912915593902	0.0990083497662781	0.215470028204898	0.0740007911671001	0.133195958836807	0.175459476195456	0.228964071795381	0.289871885301539	0.347297418160327	0.652702581839673	0.710128114698461	0.771035928204619	0.506326830636554	0.576932155861654	0.665667084498489	0.208862336717663	0.770671434011295
48	SMLP_V3	0.368611035566637	0.0344187659418986	0.147572011946195	0.16491439661879	0.13824611576427	0.206245518785706	0.256665438789126	0.181384123975394	0.230483103383283	0.277068752419641	0.722931247580359	0.769516896616718	0.818615876024607	0.49042718221517	0.563271377831012	0.6558396722098	0.204481229894049	0.816646365066328
49	MNLP_V3	0.274894633728234	0.0293286064582047	0.105532858649294	0.312214507212355	0.0711930549256183	0.146173345237638	0.201323555136704	0.360515614856834	0.432447671133525	0.511265252680921	0.488734747319079	0.567552328866475	0.639484385143166	0.341851843121823	0.421378983628837	0.514418348254552	0.271851740015857	0.685113980729929
50	NTLP_V2	0.225487085943379	0.0370960337468773	0.065227111225112	0.254156962980883	0.0439276684577609	0.112080392003575	0.162593059613596	0.364097192487488	0.436720429684894	0.515262061707147	0.484737938292853	0.563279570315106	0.635902807512512	0.372720521271508	0.451199178311531	0.541485634070116	0.406992934634626	0.741021699607456
51	MTLP_V4	0.210870732342033	0.0228958009118234	0.0847848676127763	0.33052227054139	0.0540428782976449	0.130624413448868	0.189727413380171	0.436841971276466	0.509221503045092	0.596815540465294	0.403184459534706	0.490778496954908	0.563158028723534	0.280175524953494	0.36015408350604	0.446665085717967	0.334003440297782	0.660860230845576
52	STLP_V2	0.354811916444212	0.00791562917495197	0.0837190085651414	0.180164973756703	0.0779314642849624	0.133605918231723	0.175920867768384	0.220972816475659	0.287522596893021	0.346209330413093	0.653790669586907	0.712477403106979	0.779027183524341	0.506881097146113	0.578871484875256	0.660825273946811	0.363336651016192	0.816944900553568
53	NNLP_V2	0.207993696944665	0.13207472230368	0.0968709247503268	0.20296104637373	0.0860009155392375	0.151384381394034	0.198200811468135	0.264022014609548	0.317176000245308	0.377675223490117	0.622324776509883	0.682823999754692	0.735977985390452	0.456491804644727	0.531439618360658	0.615037050098107	0.347767612209527	0.793127540010171
54	ULTLP_V2	0.317808065978682	0.0404272348816676	0.0652241533537278	0.338920003767522	0.0197317795665777	0.0855533982072509	0.133422662256903	0.365226361615504	0.444555529689655	0.524138466731053	0.475861533268947	0.555444470310345	0.634773638384496	0.389904823331306	0.469891072103094	0.557927220387689	0.234597562333601	0.659736113897461
55	SMLP_V4	0.237702970559191	0.0142092111009325	0.07955934822507	0.246330368744966	0.0701117198894838	0.13769312356655	0.191649672688944	0.351797539732292	0.426323224843949	0.503834321801961	0.496165678198039	0.573676775156051	0.648202460267707	0.35597703264697	0.4359836515895	0.523713472892306	0.41037129077891	0.74862758722429
56	MNLP_V4	0.194147269987614	0.0113910783162891	0.0858596577518418	0.353447737012054	0.0585938298048859	0.133147591768803	0.195946595456647	0.469516022080718	0.548112073021614	0.638682072373216	0.361317927626784	0.451887926978386	0.530483977919282	0.237783821431514	0.318740335209583	0.397822803423659	0.345165338882429	0.641077216408443
57	SPP	0.497321884990083	0.0442000547356095	0.0707607286590332	0.130473763463861	0.0528087806029469	0.0952677427281546	0.125137000771707	0.131208463764051	0.175661573389725	0.213957975857806	0.786042024142194	0.824338426610275	0.868791536235949	0.676879384298664	0.72907068388212	0.800644280344109	0.179231672462964	0.855822544196391
