# Supplementary material for: Improving the Reliability of Scale-Free Image Morphometrics in Applications with Minimally Restrained Livestock Using Projective Geometry and Unsupervised Machine Learning
Source: Sensors (Basel). 2022 Oct 31;22(21):8347. doi: 10.3390/s22218347 (PMC9653925; doi:10.3390/s22218347)
Supplement: Supplementary file 1 [file sensors-22-08347-s001.zip › SupplementalMaterials/Results/BiasCorrection/RepeatBC_NormLength_Eye.csv]

	Biometric	Var_Cow	Var_Side	Var_Day	Var_Rep	ErrorDay_low	ErrorDay	ErrorDay_high	ErrorRep_low	ErrorRep	ErrorRep_high	RepeatabilityRep_low	RepeatabilityRep	RepeatabilityRep_high	RepeatabilityOS_low	RepeatabilityOS	RepeatabilityOS_high	MarginalRSquared	ConditionalRSquared
1	aaxba	0.17584040747902	0.317424377241449	0.11684581274437	0.156483810465172	0.104725652651103	0.152421947689238	0.190237739495097	0.164145385679117	0.204128557221955	0.24289642624137	0.75710357375863	0.795871442778045	0.835854614320884	0.579758104065768	0.643449495088808	0.70772544673463	0.146790633411868	0.825835602990107
2	aaxca	0.4174445211039	0.0498356685419016	0.164264603963758	0.240053313422995	0.133748624602097	0.188463699769856	0.240172662951087	0.228815202616178	0.275417433202421	0.320553158523029	0.679446841476971	0.724582566797579	0.771184797383822	0.461206144039659	0.536118867027723	0.625821410395011	0.0869991083201562	0.748543637902016
3	aaxda	0.410337426631205	0.0641699756593289	0.181490841406965	0.215521776079322	0.148058304136455	0.208246325142871	0.259260787844141	0.205173866069295	0.247294119685871	0.288254699697266	0.711745300302733	0.752705880314129	0.794826133930704	0.470043312623335	0.544459555171258	0.639944057188616	0.0916930410944173	0.775381030192893
4	aaxea	0.29568273065125	0.0954603617613681	0.145170760976073	0.295661953658442	0.104361591926311	0.174489161519391	0.230764348841164	0.300260511372523	0.355373258638147	0.411646002335471	0.588353997664529	0.644626741361853	0.699739488627477	0.396457999405102	0.470137579842462	0.56385568331711	0.144039767641858	0.695814622962222
5	aaxfa	0.323933002293857	0.0733455066566056	0.137880957796181	0.285640757593057	0.102564459436846	0.167983577133036	0.223635904487744	0.292547745909083	0.348002777195685	0.403485523214581	0.596514476785419	0.651997222804315	0.707452254090917	0.408610747350377	0.48401364567128	0.577217263656173	0.149193652659362	0.703917028269742
6	aaxga	0.201510426762619	0.216796560424493	0.127333198121882	0.263070397767422	0.0936317407885599	0.15745212290594	0.207778889660207	0.273769916097591	0.325296098842526	0.379141762909859	0.620858237090141	0.674703901157474	0.726230083902408	0.445377100385882	0.517251778251534	0.589275064121056	0.134526875426443	0.71846496892317
7	aaxha	0.30298850032415	7.42235451010044e-16	0.108334246934948	0.472461470544056	0.0656828430095488	0.122579974560122	0.19021119922737	0.468326282648774	0.534589168969849	0.608703002672362	0.391296997327638	0.465410831030151	0.531673717351226	0.268650459256026	0.342830856470029	0.420647196133932	0.115195834620798	0.526993276528872
8	baxca	0.266167049062956	0.0709798447262764	0.198337810851689	0.357599429864994	0.154484697904169	0.222081888131868	0.287316123321515	0.346994898511436	0.400409565066152	0.461015620709134	0.538984379290866	0.599590434933848	0.653005101488564	0.300407587595093	0.37750854680198	0.468469739841498	0.0872048664148636	0.634508097566676
9	baxda	0.142568042839154	0.0264852606549439	0.168782810533231	0.57526329114338	0.117460446052155	0.184846041490604	0.265183444299864	0.560693270996469	0.630011680968987	0.704038866292304	0.295961133707696	0.369988319031013	0.439306729003531	0.111220706780521	0.185142277540409	0.250220405470103	0.0842026825154008	0.423036992584639
10	baxea	0.132057433265148	0.193257154376743	0.0602226736048422	0.384577714987634	0.0159367465555782	0.0781995876762624	0.13824311490697	0.433254367370955	0.49937701103815	0.575151436417124	0.424848563582876	0.50062298896185	0.566745632629045	0.338247758627137	0.422423401285588	0.490478053110037	0.18880906619351	0.59490989609447
11	baxfa	0.25410894167473	0.133762242542007	0.132970703334753	0.308615879815523	0.0898897783138094	0.160310396220471	0.215468645998907	0.315730831095892	0.372069431328827	0.430504825661	0.569495174339	0.627930568671173	0.684269168904108	0.396603976622826	0.467620172450702	0.551811338868429	0.131693291651523	0.676929616805777
12	baxga	0.100973616945451	0.0104814901105093	0.150207484417907	0.530728696217478	0.122397586970806	0.189562261411961	0.274188079338225	0.601567019995245	0.669781084751413	0.742805297141898	0.257194702858102	0.330218915248587	0.398432980004755	0.0690509712253032	0.140656653836626	0.202008399557242	0.21335196870925	0.473118028284518
13	baxha	0.192679472220715	0.0248884202482871	0.109507638892396	0.510024762496015	0.0651211842531101	0.130817823976357	0.206173252000206	0.540586251879585	0.609275574550078	0.687797674352251	0.312202325647749	0.390724425449922	0.459413748120415	0.179886139676147	0.259906601473565	0.326579956442463	0.161308602457689	0.4890058168922
14	caxda	0.138171839856846	0.0923229903380315	0.0585054477465592	0.468476380166996	0.00413037235138891	0.077237294536123	0.148267995869787	0.54752703994603	0.618469724647189	0.694827755971558	0.305172244028442	0.381530275352811	0.45247296005397	0.221780049348402	0.304292980816688	0.378577390640278	0.222324262820492	0.51903110096179
15	caxea	0.134430934252747	0.079335127893296	0.119312016574302	0.467920908314655	0.0746934798391261	0.14895401680338	0.223692136968425	0.517721802175844	0.584171660499502	0.65437347739334	0.34562652260666	0.415828339500498	0.482278197824156	0.186409010962361	0.266874322697118	0.338217203871149	0.18858189164253	0.525992536281451
16	caxfa	0.214969070929155	0.136930194626746	0.107675364330964	0.247017116604105	0.084949141274528	0.152386954511844	0.204593940056956	0.294515163909275	0.34958958667551	0.405400494485929	0.594599505514071	0.65041041332449	0.705484836090725	0.42886424724034	0.498023458812645	0.578309613628697	0.2529283043644	0.738831514705778
17	caxga	0.0712409807385363	0.022837936391335	0.102143483693393	0.600992437070897	0.0510839107878741	0.128125417187674	0.220015358707364	0.677646268532776	0.75386509194738	0.827760058894713	0.172239941105287	0.246134908052621	0.322353731467224	0.0530440799682584	0.118009490864947	0.168270801483195	0.199732583366106	0.396706330376797
18	caxha	0.238835117082487	0.19283003636819	0.0902022469680644	0.242737836822002	0.0575419597858995	0.117972311167499	0.163640439067857	0.264146655751362	0.317468184887116	0.370424981065678	0.629575018934322	0.682531815112884	0.735853344248638	0.499558716237518	0.564559503945384	0.636362679263113	0.167390080436481	0.735672840117161
19	daxea	0.227589611272307	0.0756623161248162	0.104614804764152	0.453732301979636	0.053471939658983	0.121419361697012	0.188421338393391	0.460658225652194	0.526616539713332	0.600310163429302	0.399689836570698	0.473383460286668	0.539341774347806	0.27171742819069	0.351964098589655	0.431021071863538	0.124050321630054	0.538710411413813
20	daxfa	0.226604390735453	0.0962255003207138	0.084754784470923	0.384716248100919	0.0360414698400386	0.10697297193953	0.168657474810045	0.41867910672753	0.485568344839575	0.557035857355208	0.442964142644792	0.514431655160425	0.58132089327247	0.327569662854163	0.407458683220894	0.489409686509565	0.167158202261795	0.595598386759044
21	daxga	0.0333160329364845	0.124766003572748	0.013113131207045	0.435163565789585	-0.0552122481235693	0.0216260284258249	0.0432520568516498	0.655162830792309	0.717666855845456	0.805176308046386	0.194823691953615	0.282333144154544	0.344837169207691	0.183115173585005	0.260707115728719	0.326057913743986	0.376789999524096	0.552742838427013
22	daxha	0.120801906657481	0.0589120048265902	0.0812915789656959	0.528931027629637	0.0297061069213918	0.102909002312417	0.183524720065553	0.59804272302843	0.669586752256551	0.74444588696751	0.25555411303249	0.330413247743449	0.40195727697157	0.151804116361506	0.227504245431032	0.289562395934522	0.218643369617707	0.476813951508198
23	eaxfa	0.16536717143674	0.139573924471554	0.110021612608547	0.234919353718681	0.100598217669257	0.169294736694355	0.224385148470431	0.307079910864261	0.361479978244952	0.417332200395156	0.582667799604844	0.638520021755048	0.692920089135739	0.397037888417899	0.469225285060693	0.544657423204212	0.322744496788435	0.75518569543281
24	eaxga	0.372414548777578	0.0627186848256003	0.234779713261274	0.290252337987049	0.180557338497514	0.244520101867238	0.303316935153303	0.257132233782447	0.30229413890124	0.350590347968082	0.649409652031918	0.69770586109876	0.742867766217553	0.374107784676412	0.453185759231522	0.548861750411824	0.0284527141465373	0.70630694982109
25	eaxha	0.179498752378563	0.0519492216099953	0.0480367453248096	0.293556515202504	0.0172428490555894	0.0838277290209193	0.146062059996312	0.442551047116353	0.512278170436569	0.587191781273964	0.412808218726035	0.487721829563431	0.557448952883646	0.324169983532529	0.403894100542511	0.484294854885525	0.412764035937638	0.699171834715578
26	faxga	0.124085706212883	0.136861762580716	0.0557221043567995	0.476893614197025	-0.000228730638628216	0.0702176023853338	0.136922490726233	0.529601990649178	0.600952289371054	0.680449173109611	0.319550826890389	0.399047710628946	0.470398009350822	0.243202133597705	0.328830108243612	0.397835098530301	0.19422737512294	0.515769096367607
27	faxha	0.191995558112	0.0413755241729197	0.0844442230113715	0.619172204220367	0.02154639008885	0.0901231042609434	0.168927784393807	0.59105908280729	0.660811588128603	0.741867077658496	0.258132922341504	0.339188411871397	0.40894091719271	0.172297394731554	0.249065307610454	0.311637746266344	0.0611090514377025	0.379569981200978
28	gaxha	0.069169747199746	0.0608246803598091	0.0643017668822492	0.285645499726128	0.0540779673165349	0.133978288745528	0.208553027024379	0.527231115412051	0.595167086329824	0.666009548062515	0.333990451937485	0.404832913670176	0.472768884587949	0.187886208329698	0.270854624924648	0.342149520648573	0.514501234139856	0.711047114106293
29	abxbb	0.189763896267232	0.221663178599446	0.213566485474192	0.116038366560775	0.218306117593445	0.288201463015423	0.3476045099158	0.130006972038831	0.156590239027821	0.183829338909277	0.816170661090723	0.843409760972179	0.869993027961169	0.478550169262689	0.555208297956756	0.640619050331734	0.140625576247088	0.865430353570136
30	abxcb	0.148428651352602	0.353068266697404	0.233422846716767	0.126710352968304	0.205244307494537	0.270908411756026	0.329801171590947	0.119096034209839	0.147058871736496	0.174065508650419	0.825934491349581	0.852941128263504	0.880903965790161	0.504278627073907	0.582032716507479	0.66090853404269	0.0640887674456718	0.862365950095048
31	abxdb	0.216972272877524	0.272328575889436	0.207421292064108	0.22691963338459	0.16589241818753	0.224568981021075	0.274739924572849	0.205506890499287	0.245679266268881	0.287475136554331	0.71252486344567	0.75432073373112	0.794493109500713	0.455520442831045	0.529751752710045	0.606774056498824	0.048969764567211	0.766351589559352
32	abxeb	0.170468070872253	0.278918243567523	0.119563601517318	0.249655460318911	0.0870497907898251	0.146057679295042	0.193305926399189	0.256920110946231	0.30497657058477	0.358241057121264	0.641758942878736	0.69502342941523	0.743079889053769	0.477328401262688	0.548965750120188	0.618619317347651	0.161662080109846	0.744326576200731
33	abxfb	0.220375711424303	0.264979674075105	0.142191761158538	0.18073654905563	0.122472770430598	0.175918136061135	0.217912040431952	0.184718416853972	0.223605338093663	0.263888825260423	0.736111174739577	0.776394661906337	0.815281583146028	0.533463492488597	0.600476525845201	0.669853572303858	0.121714826245852	0.803610746780052
34	abxgb	0.154560784673927	0.285001717587792	0.152768330583394	0.101690410777014	0.163320194949832	0.220120539518487	0.269892708952839	0.11685731646205	0.14652348427591	0.17430880571149	0.82569119428851	0.85347651572409	0.88314268353795	0.564302375294594	0.633355976205603	0.704863629393392	0.169445171703027	0.878304212675748
35	abxhb	0.208463944500959	0.0992933597096246	0.138326795730419	0.469822860453686	0.073979379641266	0.15102712580196	0.219352534255541	0.450285869552851	0.512959154990183	0.582067215462283	0.417932784537717	0.487040845009817	0.549714130447149	0.257381027400003	0.336013719207858	0.415635044365232	0.0889391735006682	0.532663008294245
36	bbxcb	0.268608400022207	0.117494560292676	0.224538084393	0.250898234012578	0.189091118855434	0.260624315035849	0.317709610940267	0.248682636877145	0.291220888251556	0.337801112782013	0.662198887217987	0.708779111748444	0.751317363122855	0.371265979071217	0.448154796712594	0.543391583073893	0.12738671182839	0.745876783118553
37	bbxdb	0.0754500854274891	0.243621942525592	0.136592158131417	0.419262950016656	0.0857304043136198	0.156118324024213	0.222426239235214	0.420718025427344	0.479197561393482	0.547859068251849	0.452140931748151	0.520802438606518	0.579281974572656	0.287303259237057	0.364684114582305	0.440889665463911	0.0877820532136874	0.56286738444063
38	bbxeb	0.103455696610031	0.389760743795559	0.153820306634899	0.0946164804122673	0.150889629843186	0.207401924431992	0.255739787628749	0.100130400798421	0.127575094275841	0.152479442255634	0.847520557744366	0.872424905724159	0.899869599201578	0.597941280055932	0.665022981292167	0.734911586712359	0.124475458598777	0.888304874089926
39	bbxfb	0.0796703069639907	0.33651775548083	0.150154417752525	0.130869779315901	0.157761619717279	0.215363995259283	0.265124095578991	0.152418401637348	0.187704357647508	0.22224491796253	0.77775508203747	0.812295642352492	0.847581598362652	0.525413271259276	0.596931647093209	0.672144085701946	0.179902951195274	0.846064210245492
40	bbxgb	0.154929281920226	0.164828055525983	0.0984890907840477	0.411978839148123	0.0474877754554034	0.118629358384922	0.182587250044894	0.431075091091276	0.496225368385905	0.56694822301855	0.43305177698145	0.503774631614095	0.568924908908724	0.303274663840597	0.385145273229173	0.458038664874402	0.153559981676654	0.579974990090925
41	bbxhb	0.119145197027881	0.0567290478161122	0.206042988290913	0.495745543397181	0.166941819507463	0.234763275600056	0.312857671262315	0.501812493810586	0.564847406832067	0.633450063667905	0.366549936332095	0.435152593167933	0.498187506189414	0.129401693266063	0.200389317567877	0.275019413529758	0.140634099065705	0.514589399337361
42	cbxdb	0.366987555684009	0.10749021439564	0.190207043845548	0.203077557598741	0.152699059014553	0.219192546355187	0.269659029047277	0.194435718246194	0.234024387623656	0.273108145988455	0.726891854011545	0.765975612376344	0.805564281753806	0.472756072595924	0.546783066021157	0.646243778569607	0.102799202195991	0.790033132718461
43	cbxeb	0.162356759540566	0.0780316827872258	0.147477200176992	0.363528911890486	0.119645638391182	0.196271318862143	0.265221651463064	0.426181535918029	0.483805624839879	0.550419990875948	0.449580009124052	0.516194375160121	0.573818464081971	0.244758972448404	0.319923056297978	0.398817794355518	0.235646346566295	0.630201403101862
44	cbxfb	0.218786170289644	0.205116551202729	0.202523391500275	0.21456528529397	0.177633036467881	0.240815056982608	0.292857699717962	0.213927480981167	0.255133745399907	0.296557596611977	0.703442403388023	0.744866254600093	0.786072519018833	0.428886006035339	0.504051197617485	0.585629983862945	0.128738085817292	0.777711684610273
45	cbxgb	0.142085459596563	0.0648382048894564	0.113995200922468	0.609025649399519	0.0503384569305113	0.122582798336096	0.202779996663244	0.584111923679119	0.654905362311058	0.730017015343043	0.269982984656957	0.345094637688942	0.415888076320881	0.147356087678403	0.222511839352846	0.285204938115722	0.0696001424544044	0.390676144199945
46	cbxhb	0.0723435147354281	0.304041295590103	0.180566336327842	0.145219930407415	0.193615665728922	0.257154334928851	0.313410560816264	0.171740425066794	0.206815596870338	0.242841222559594	0.757158777440406	0.793184403129662	0.828259574933206	0.457928711848785	0.536030068200811	0.615965520534372	0.182359043386025	0.830899097532247
47	dbxeb	0.16964845254797	0.314810311597235	0.141530573699022	0.214155610732435	0.114020602241416	0.168459709171372	0.212368143707997	0.210962792249824	0.254903170096122	0.300843102191807	0.699156897808193	0.745096829903878	0.789037207750175	0.50573226044539	0.576637120732506	0.645943155824396	0.10128649671462	0.770915079004365
48	dbxfb	0.0944248632086507	0.271222898237041	0.237065780651344	0.17436136248589	0.235765699464227	0.305074554915118	0.368354358199382	0.190711943539459	0.224381667015066	0.261179183264924	0.738820816735076	0.775618332984934	0.809288056460541	0.387430988811279	0.470543778069816	0.553150523678934	0.148992076119657	0.809049423396698
49	dbxgb	0.149888168004079	0.203393451395763	0.112404990152412	0.241110832784949	0.0946684267563705	0.159034234448722	0.211306903786485	0.288859284077673	0.341131444940796	0.39749834434965	0.60250165565035	0.658868555059204	0.711140715922327	0.425964113254461	0.499834320610482	0.57134315243076	0.221063667345704	0.734280323324755
50	dbxhb	0.0846155959618011	0.132320719949515	0.0502608106073101	0.470202970580225	-0.00462859612405078	0.0681594846611099	0.136006079593602	0.565045481982782	0.637649726966598	0.71921328189964	0.28078671810036	0.362350273033402	0.434954518017217	0.209429352377227	0.294190788372292	0.362351780973882	0.265524202429508	0.531661708215602
51	ebxfb	0.162091657795743	0.266735751693286	0.0906856359355288	0.172045511048582	0.0794509738852467	0.131132259281143	0.170740249981656	0.203640167579758	0.248779383087952	0.294908979298934	0.705091020701066	0.751220616912048	0.796359832420242	0.554914613210759	0.620088357630905	0.684128922414584	0.209675079410672	0.803383453816753
52	ebxgb	0.250911167587725	0.141307489948246	0.245637243813196	0.168448454898674	0.229997904620003	0.304645810120977	0.365951780473435	0.176699256857649	0.208914231447978	0.242981663123069	0.757018336876931	0.791085768552022	0.823300743142351	0.405303646095167	0.486439958431045	0.580800646929277	0.105578165971414	0.813142549953627
53	ebxhb	0.132165406438856	0.129097664318102	0.111067070058455	0.440261228629615	0.0595569264590209	0.136682561782942	0.206673266007776	0.477633448364702	0.541799045847974	0.612194958447834	0.387805041552166	0.458200954152026	0.522366551635298	0.239096241598576	0.321518392369085	0.393966909972601	0.201512349558736	0.567380152869533
54	fbxgb	0.096745039543188	0.299991534534566	0.129062684559305	0.180128229186506	0.128453334270199	0.182827112962007	0.228448939032258	0.211446815983226	0.255165342465778	0.300991020472386	0.699008979527614	0.744834657534222	0.788553184016774	0.488283564115443	0.562007544572215	0.633596081616943	0.194228690140728	0.794395087770661
55	fbxhb	0.113925928630302	0.274771498372115	0.153479201558111	0.243721019699808	0.134985122241544	0.195291590320766	0.24797394169749	0.264855370515538	0.310118016308242	0.36231527747859	0.63768472252141	0.689881983691757	0.735144629484461	0.416353448099966	0.494590393370992	0.569531879629463	0.163934638157912	0.740721068481499
56	gbxhb	0.108431981646406	0.203752845435702	0.0640458999305584	0.311393307331786	0.0319465500824577	0.0931408687475804	0.150192867704968	0.393192057214345	0.452854018735185	0.524827540379184	0.475172459620816	0.547145981264815	0.606807942785655	0.374583400823833	0.454005112517235	0.523021996419927	0.285937987323252	0.6766341479332
57	acxbc	0.263251545390501	0.123669583969639	0.195714996028346	0.266630001362672	0.162430434754764	0.230451904136395	0.287221919576362	0.267950991798373	0.31395341573631	0.363688895264305	0.636311104735695	0.68604658426369	0.732049008201627	0.381155183818689	0.455594680127294	0.547348958404403	0.119562569081682	0.723583661221092
58	acxcc	0.352886916750415	0.0993458701521885	0.137703098054916	0.246187408488216	0.101293557987594	0.164692335609297	0.214741536720947	0.244518686660364	0.294439122098437	0.342891262022409	0.657108737977591	0.705560877901564	0.755481313339636	0.469332796612974	0.540868542292266	0.634779074523755	0.126688933885326	0.742863056374346
59	acxdc	0.303971630356638	0.0400158457200782	0.14140371784391	0.221417586324972	0.143896057648804	0.200059367959147	0.256370745881765	0.264037203094089	0.31326377446533	0.363548200601208	0.636451799398792	0.68673622553467	0.735962796905911	0.409518312058242	0.486676857575523	0.577021015690122	0.262263936669649	0.76889401624194
60	acxec	0.181243438163555	0.0817210015956301	0.11674683229427	0.28711167448957	0.0986839041486978	0.17507920640631	0.23730638757415	0.372433961025977	0.430566578396901	0.493647473410419	0.506352526589581	0.569433421603099	0.627566038974023	0.320323780818833	0.394354215196789	0.479160194301615	0.310488690672648	0.703119474776955
61	acxfc	0.16592184932719	0.166384955748609	0.210915978497739	0.301520815412007	0.179995363564507	0.249680469613536	0.310910075340383	0.306771770273637	0.356937674075428	0.40847014339284	0.591529856607161	0.643062325924572	0.693228229726363	0.315051691827145	0.393381856311036	0.472737575380983	0.136013081106595	0.691610518738592
62	acxgc	0.249694344003351	0.104405442034207	0.210389727091025	0.305302295089043	0.170262452471329	0.241885155853738	0.303312461572341	0.302952018293014	0.351006174356444	0.405525817089402	0.594474182910597	0.648993825643556	0.697047981706986	0.331823748934092	0.407108669789817	0.499479019907012	0.10284818354747	0.685094173090063
63	acxhc	0.130567554229535	0.0750987788364886	0.120265549583436	0.51640124971731	0.068961770645348	0.1427767055126	0.219550076208273	0.544576389829618	0.613060593100898	0.684561133516914	0.315438866483086	0.386939406899102	0.455423610170382	0.165332989389869	0.244162701386501	0.311412804263886	0.154024852398684	0.481365974262917
64	bcxcc	0.313745450843743	0.0419673937902376	0.189437600522682	0.230890866893817	0.182753563928506	0.244107623629139	0.302642753103536	0.252550442036994	0.297523937590062	0.345083375334231	0.654916624665769	0.702476062409938	0.747449557963006	0.380270452263992	0.458368438780798	0.552373163653407	0.20767259983516	0.76426363204246
65	bcxdc	0.143147593206538	0.0991486307677376	0.116338805163057	0.517680438675558	0.0547026077545446	0.132759045613351	0.206784660870566	0.523599383190397	0.590746663376359	0.661499980215347	0.338500019784653	0.409253336623641	0.476400616809602	0.194387050529651	0.27649429101029	0.349937324730781	0.114684400346427	0.477002763469611
66	bcxec	0.161917796642596	0.132982268806482	0.134032298222207	0.343553514716296	0.0972528020170982	0.173507764960019	0.237371377760926	0.386521063760107	0.44473759887158	0.506652222482743	0.493347777517257	0.55526240112842	0.613478936239893	0.306621934708429	0.381754636168401	0.456921821154146	0.199516049069025	0.643994689727723
67	bcxfc	0.192804939403377	0.136500284872882	0.118268009644712	0.263378000150292	0.0964875109450011	0.166351788951051	0.222022155026427	0.315141215457382	0.37045860183976	0.427004376832828	0.572995623167172	0.62954139816024	0.684858784542618	0.391963237149875	0.463189609209189	0.541932213065309	0.232603707260442	0.715711442334688
68	bcxgc	0.151011319722353	0.0382271179634874	0.190266265838099	0.407496208803672	0.179827669452354	0.241761175695938	0.317432870458198	0.458724849107979	0.517783654911495	0.585735922834109	0.41426407716589	0.482216345088505	0.541275150892021	0.164577635694588	0.240455169392567	0.318448831076578	0.207774303712495	0.589798483461451
69	bcxhc	0.141963781805534	0.0091029327687014	0.202133540865174	0.535237688338466	0.165846935797193	0.22751565517975	0.308848873579549	0.54007017586223	0.602448029248383	0.673253461662201	0.326746538337799	0.397551970751617	0.45992982413777	0.0990338881228872	0.170036315571867	0.24097652810448	0.113412611204672	0.465877174863785
70	ccxdc	0.241487851082418	0.114651459750583	0.170964076189817	0.376006170547921	0.113727042550945	0.189306020245972	0.251398608530015	0.360316249523167	0.416346131425443	0.477520111419704	0.522479888580296	0.583653868574557	0.639683750476833	0.320529656443838	0.394347848328585	0.479434855227313	0.105011059356817	0.627374816894655
71	ccxec	0.0971096347960621	0.0686440563108471	0.179385272997092	0.492346982807032	0.141661598175281	0.214194964893122	0.293564868137948	0.52179037466525	0.587886859024913	0.655225575127174	0.344774424872826	0.412113140975087	0.47820962533475	0.123889339491195	0.197918176081965	0.267885217596985	0.157153841619398	0.504501819308414
72	ccxfc	0.203672911637213	0.0733030881969556	0.0930819954418386	0.344831003949244	0.0569659597092921	0.130204822766492	0.193744220576975	0.418151321916031	0.482356008167629	0.55220470837497	0.44779529162503	0.517643991832371	0.581848678083968	0.308524125188072	0.387439169065879	0.471630032196683	0.279437868880851	0.652432526796607
73	ccxgc	0.062572908476992	0.0150469587338299	0.102065833569561	0.591101500143924	0.0566917491123174	0.132417654895108	0.226049413449557	0.69184643887053	0.766880274393622	0.839849209342855	0.160150790657145	0.233119725606378	0.30815356112947	0.0350786391569336	0.100702070711271	0.149388165640593	0.238788670613119	0.416242046848255
74	ccxhc	0.159708858302715	0.108766488737223	0.115712241797498	0.295989153619004	0.0943126971102875	0.170120844443469	0.232656579848643	0.376627738605571	0.435165060995834	0.496635381328281	0.503364618671719	0.564834939004166	0.623372261394429	0.320251019123828	0.394714094560697	0.471699054504481	0.28338074034849	0.688152336162961
75	dcxec	0.0901229948999829	0.124062236213342	0.104405680915495	0.483814575060421	0.0519401895750811	0.130115861114348	0.205146586611938	0.533853025204312	0.602955217586409	0.676386524956482	0.323613475043518	0.397044782413591	0.466146974795687	0.18305681738097	0.266928921299243	0.334861705996865	0.198966421922346	0.517012624636169
76	dcxfc	0.158214614486411	0.146894382277808	0.119457547972153	0.323752021988368	0.0853609491490113	0.159634617239284	0.221178750668286	0.373701552512977	0.432639301474737	0.495484550169069	0.50451544983093	0.567360698525263	0.626298447487023	0.332457558818793	0.407726081285979	0.482115636415987	0.209528829201302	0.658011104829733
77	dcxgc	0.110771318040541	0.0556027410246148	0.0625385304729634	0.453376116587039	0.0181345700139628	0.0916599233015758	0.170915135565258	0.594846780941203	0.664493069454197	0.740292481210821	0.259707518789178	0.335506930545803	0.405153219058797	0.166693652428788	0.243847007244227	0.308691375212871	0.318638652007452	0.547240106464982
78	dcxhc	0.160232504470628	0.0236631280348512	0.113146946608293	0.578587275929654	0.0599533348150731	0.129217780728458	0.210165174435642	0.587966047944899	0.660766958318204	0.739396016717596	0.260603983282404	0.339233041681796	0.4120339520551	0.133250114997728	0.210015260953339	0.271186676110847	0.135832494820896	0.428986666125373
79	ecxfc	0.238058595104069	0.105212141593585	0.13317643667819	0.33536054354269	0.0899055493306885	0.164049237156432	0.223639004194089	0.3546683720473	0.413103419139269	0.475105344896367	0.524894655103633	0.586896580860731	0.6453316279527	0.349743869060699	0.4228473437043	0.50878088226829	0.168071223426925	0.656327377917314
80	ecxgc	0.334258958256919	0.102705834893902	0.163604940634454	0.339935444021896	0.103436035411839	0.173954322097308	0.230822766761602	0.30565348835702	0.361439205273139	0.418502074446641	0.581497925553359	0.638560794726861	0.69434651164298	0.390601595524549	0.464606472629554	0.558838362523548	0.067094675880784	0.662811441055271
81	ecxhc	0.10820440537858	0.0845035186108812	0.0870472936829516	0.425762519979321	0.0444274157824674	0.123380730260138	0.197963201243476	0.535282388486578	0.603475288086224	0.67485148237629	0.32514851762371	0.396524711913776	0.464717611513422	0.190582068772437	0.273143981653637	0.34573639741077	0.297061380966102	0.575793914371586
82	fcxgc	0.103576104695262	0.086223677936712	0.142323298722803	0.516553093115252	0.0911486761301627	0.167700358516226	0.246078345979374	0.539897284082091	0.608657469897541	0.677077558134684	0.322922441865317	0.391342530102459	0.460102715917909	0.144405512158071	0.223642171586233	0.289475894487023	0.15700882142035	0.486907122099764
83	fcxhc	0.274420637734848	0.0717809764829681	0.156431541058969	0.253405742032987	0.13947186143165	0.206909382064339	0.265055645374029	0.283605629227781	0.335175535193607	0.388448737654695	0.611551262345305	0.664824464806393	0.716394370772219	0.38181111575601	0.457915082742054	0.5551083281756	0.198270925106713	0.731280028242367
