# Supplementary material for: Improving the Reliability of Scale-Free Image Morphometrics in Applications with Minimally Restrained Livestock Using Projective Geometry and Unsupervised Machine Learning
Source: Sensors (Basel). 2022 Oct 31;22(21):8347. doi: 10.3390/s22218347 (PMC9653925; doi:10.3390/s22218347)
Supplement: Supplementary file 1 [file sensors-22-08347-s001.zip › SupplementalMaterials/Results/BiasCorrection/RepeatBC_NormLength_Forehead.csv]

	Biometric	Var_Cow	Var_Side	Var_Day	Var_Rep	ErrorDay_low	ErrorDay	ErrorDay_high	ErrorRep_low	ErrorRep	ErrorRep_high	RepeatabilityRep_low	RepeatabilityRep	RepeatabilityRep_high	RepeatabilityOS_low	RepeatabilityOS	RepeatabilityOS_high	MarginalRSquared	ConditionalRSquared
1	DxW	0.413091730590531	0.0302198206028048	0.490666023597615	0.057452724911334	0.398582997071858	0.494907230235909	0.581571769815309	0.0475301394622297	0.0579493333304281	0.0678307217449782	0.932169278255022	0.942050666669572	0.95246986053777	0.353775112943533	0.447143436433663	0.546573285544121	0.0104463070352525	0.94265602319803
2	DxX	0.380816764839864	0.011151158944965	0.477051905782199	0.0657324212638776	0.418940332531819	0.510351170974069	0.599194770777701	0.0580930160410028	0.0703206878672372	0.0819087503364487	0.918091249663551	0.929679312132763	0.941906983958997	0.323938835197751	0.419328141158694	0.51469729997239	0.0237853608581169	0.931351915069476
3	DxY	0.531988792005659	0.0601716891049406	0.166085941487025	0.101643052806391	0.127370087488152	0.193148010573091	0.243373595749009	0.0932043303762856	0.118204787607889	0.143391112598183	0.856608887401816	0.881795212392111	0.906795669623714	0.62005476719189	0.68864720181902	0.774635567093245	0.0764085955196256	0.890827074196926
4	DxZ	0.34177796872353	0.0577331837983872	0.512718072473471	0.0754852700435946	0.415559076173262	0.519095421853899	0.60431062059697	0.0634121293546263	0.0764241796822222	0.0888396070179913	0.911160392982009	0.923575820317778	0.936587870645374	0.311553073973057	0.404480398463879	0.517105173057653	0.0167654068297546	0.92485710278178
5	DxS	0.418953597433847	0.0032525189743842	0.219373841794103	0.292057588340452	0.16301571266272	0.234966816198034	0.302079143607252	0.259448182749472	0.312816884262985	0.367227285632199	0.632772714367801	0.687183115737015	0.740551817250528	0.354069438738673	0.45221629953898	0.546917701610046	0.0867734860695616	0.714327327285933
6	DxS_eye	0.569566264688167	0.0422309255872376	0.148084940236743	0.119229081727353	0.106903931368073	0.168448471791757	0.215458990237652	0.105029132122507	0.135624571803176	0.165045582443679	0.834954417556321	0.864375428196824	0.894970867877492	0.627935121471142	0.695926956405067	0.783078490190978	0.0935041195214248	0.877056884368751
7	DxR	0.4793727150014	0.0295835216229828	0.234166152621301	0.203067214477253	0.171620429671187	0.247483328605532	0.310596409433968	0.175023705294049	0.2146157743419	0.25552554283379	0.74447445716621	0.7853842256581	0.824976294705951	0.44724194634432	0.537900897052569	0.641836851772388	0.0536762203116016	0.796903989244021
8	DxT_slope	0.168189092761301	0	0.0613033247927285	0.0785396514727306	0.133716999383997	0.199016047213587	0.25618347994113	0.20411056790678	0.254972320644665	0.30399084624338	0.69600915375662	0.745027679355335	0.79588943209322	0.457388675390781	0.546011632141748	0.637625629106876	0.672406833329293	0.916472810066635
9	DxT_intercept	0.488340594970817	0	0.251014519795546	0.0872695705847379	0.224114439180819	0.303662017653066	0.371168146026967	0.0842503646935755	0.105573390356315	0.126762617237659	0.873237382762341	0.894426609643685	0.915749635306424	0.508938003460929	0.590764591990619	0.686921839577144	0.131951498509255	0.908357176703903
10	DxT_back	0.421317467204101	0.0733908972754651	0.184999552270975	0.166651531359912	0.142696852878051	0.218582722369316	0.27568366451478	0.160197802398293	0.196903965250192	0.234064966244141	0.765935033755859	0.803096034749808	0.839802197601707	0.501633041692709	0.584513312380492	0.681756781585804	0.119156632658735	0.826558448206174
11	DxU	0.459784920053282	0.059784164624625	0.306789647169394	0.127675639918945	0.230720377726685	0.321570853470846	0.391017280579581	0.109387748293301	0.133827086001706	0.158327592449606	0.841672407550394	0.866172913998294	0.890612251706699	0.456850579012023	0.544602060527448	0.647822639241511	0.0525849633420204	0.873210206409863
12	DxM	0.356697903910345	0.0629082669315235	0.217268900423194	0.195148522393187	0.175996645857633	0.261133100165951	0.32528173748866	0.192116976648452	0.234546861267667	0.275079362802901	0.724920637197099	0.765453138732333	0.807883023351548	0.413097491735775	0.504320038566382	0.60677713002535	0.132000260016056	0.796413385405615
13	DxP	0.517222164785207	0.0339443731187961	0.24206717806499	0.0476328854159517	0.203993257223359	0.287878217146804	0.350304027416027	0.0447313628010057	0.0566473746697731	0.0685204495080645	0.931479550491936	0.943352625330227	0.955268637198994	0.582221852488177	0.655474408183423	0.744754100754081	0.069662873911787	0.947298844249281
14	WxX	0.600962383918749	0.0531141663562374	0.212944576453721	0.0815262569832678	0.148350247536139	0.224495454955976	0.277776529702187	0.0673370420560892	0.0859485339195487	0.104460979060276	0.895539020939724	0.914051466080451	0.932662957943911	0.621208128527744	0.689556011124475	0.778202416836238	0.04457626723011	0.917882730896485
15	WxY	0.574360671998232	0.0667789380511175	0.135253047525417	0.114916586135516	0.0945016681219366	0.151746488079036	0.194883712827493	0.09994859986694	0.128930095751222	0.156823287270966	0.843176712729033	0.871069904248778	0.90005140013306	0.655981291006263	0.719323416169742	0.801476137444698	0.0523207689785578	0.877815626002961
16	WxZ	0.488768621468093	0.171827331049109	0.190976697339199	0.153765096602859	0.123606618410997	0.189962724479219	0.238629154226944	0.123847482900191	0.152948695246359	0.183804632873034	0.816195367126966	0.847051304753641	0.876152517099809	0.587405092159608	0.657088580274422	0.740660127544322	0.0133893979865475	0.849099195705818
17	WxS	0.235019094915326	0.0839953965069057	0.165573867213326	0.371242433530118	0.115982997016647	0.193465657848489	0.260099950382843	0.366710690022569	0.433780178194677	0.497960628037071	0.502039371962929	0.566219821805323	0.633289309977431	0.281262095731896	0.372754163956834	0.467946461962985	0.130662877653908	0.622898788157465
18	WxS_eye	0.36591122468523	0.0785531948868775	0.199293528240005	0.145511613522337	0.171010047547717	0.252503755374845	0.313733758248463	0.150559246395468	0.184362378394924	0.217774663349191	0.782225336650809	0.815637621605076	0.849440753604532	0.478725236407668	0.563133866230231	0.659505452857012	0.142509056149867	0.841910930139681
19	WxR	0.301967838273774	0.106549359964925	0.246299306508007	0.190353007502318	0.204126031261843	0.291420008576264	0.356096614382757	0.186317263406353	0.225224649899855	0.263186190621449	0.736813809378551	0.774775350100145	0.813682736593647	0.395100910314905	0.483355341523881	0.586165954923226	0.0972636072116657	0.796681511982389
20	WxT_slope	0.147125153092988	0.00365571455263293	0.028384900896788	0.0688101146030779	0.0569891898967929	0.114466376878007	0.158206564092166	0.220562505041137	0.277487123869651	0.33341439748441	0.666585602515591	0.722512876130349	0.779437494958863	0.526524976833755	0.608046499252342	0.707494807769485	0.73578608243327	0.926684039928075
21	WxT_intercept	0.497975992939302	5.83105678796724e-15	0.177478255777875	0.0963479606681156	0.161901698259584	0.22995302892334	0.286286092051203	0.0980321992048702	0.124835041279361	0.151496111969206	0.848503888030794	0.875164958720639	0.90196780079513	0.570228456349896	0.6452119297973	0.736795795795933	0.177020781529531	0.897263355290183
22	WxT_back	0.289297642897039	0.0839339485343136	0.114092050711556	0.159611267718296	0.10761936957569	0.176357851419757	0.225724015317563	0.202131004957635	0.246719206654869	0.292260226938807	0.707739773061193	0.753280793345131	0.797868995042365	0.495867751744191	0.576922941925374	0.671819691907003	0.287669542507741	0.82425439465141
23	WxU	0.299253360861493	0.0915998729152075	0.332051545086874	0.111751356639917	0.303614354965252	0.39783035307896	0.47069090509803	0.110757984192527	0.133889097421545	0.156465420498457	0.843534579501543	0.866110902578455	0.889242015807474	0.379066220957069	0.468280549499495	0.573577175441949	0.0950160481556816	0.878832515506581
24	WxM	0.281121861719029	0.076287854664827	0.220483500562427	0.177452887915205	0.203315972535513	0.291897315870661	0.358165393392427	0.19382482172171	0.234929242069429	0.27419858606766	0.72580141393234	0.765070757930571	0.80617517827829	0.382127764324034	0.473173442059911	0.577049857423436	0.182065027921125	0.807843156947431
25	WxP	0.332959055745693	0.0772901474942013	0.306159519380935	0.0320642694490011	0.313648619911474	0.409045513498463	0.48639097274017	0.03501283810106	0.0428395811054323	0.0507732081885727	0.949226791811427	0.957160418894568	0.96498716189894	0.463781923684374	0.548114905396105	0.646865048878484	0.091310561269682	0.961072125089863
26	XxY	0.564055193723556	0.0902246673543406	0.163865306715777	0.160610475445358	0.104518239533354	0.167422081137118	0.214641008679833	0.131554551598826	0.164096602205882	0.197916872457887	0.802083127542114	0.835903397794118	0.868445448401174	0.597155185798205	0.668481316657	0.757663851476374	0.0236538787341746	0.839784918923386
27	XxZ	0.430466330408529	0.155950030104453	0.152453559614949	0.217369435250557	0.095902292163453	0.159430333793997	0.204473274895193	0.185778737960286	0.227316972500594	0.271169304679055	0.728830695320945	0.772683027499406	0.814221262039714	0.538011733990956	0.613252693705409	0.702642537852828	0.037150258954247	0.781127911892499
28	XxS	0.391541177614525	0.0711030282695125	0.220940596934479	0.141595856004013	0.183863858319843	0.267748152567881	0.331202666450728	0.139977558034935	0.171593764941194	0.20298510166537	0.79701489833463	0.828406235058806	0.860022441965065	0.475300061438777	0.560658082490925	0.657772735342259	0.115146782574821	0.848164705001684
29	XxS_eye	0.418129663382391	0.0482813035274971	0.247820094600735	0.113744562910503	0.211357377236613	0.299308442532951	0.366428785269337	0.11207739008686	0.137376704767156	0.163342795051849	0.836657204948151	0.862623295232844	0.887922609913141	0.477155339079544	0.563314852699893	0.664782948956639	0.101619355012038	0.876583427364962
30	XxR	0.405023602211539	0.0213935532369659	0.378931147453282	0.0774902183214692	0.333732271962784	0.429219090857338	0.510974237803946	0.0715292690403147	0.0877739433187614	0.103060830456261	0.896939169543739	0.912226056681239	0.928470730959685	0.389881464112239	0.483006965823901	0.581383802469091	0.0540327303285494	0.916968722490455
31	XxT_slope	0.144262912584133	0.00929692874096457	0.0274606717048364	0.0713154682617697	0.0523430706995671	0.108825826440866	0.150776513932579	0.225716334260454	0.282621082798842	0.338898745505083	0.661101254494917	0.717378917201158	0.774283665739546	0.527633247238257	0.608553090760292	0.707984922505375	0.731361880346347	0.92407720374244
32	XxT_intercept	0.453329923615901	0.0184306576235972	0.192092546422391	0.101244777692771	0.170916983332596	0.251069235816751	0.311529783344642	0.105875945989698	0.132329179029499	0.159858747184376	0.840141252815623	0.867670820970501	0.894124054010302	0.535938388189768	0.61660158515375	0.716341786922569	0.174383486433407	0.890746844566536
33	XxT_back	0.3408658369317	0.0834920332941439	0.132092305491901	0.108471449808489	0.129126624887922	0.198658459013662	0.250478699646472	0.132804121783243	0.163134188518297	0.195278864986119	0.804721135013881	0.836865811481703	0.867195878216757	0.563894450663228	0.638207352468041	0.727537285705712	0.247171915702252	0.877188001374303
34	XxU	0.291063180723675	0.0986364272967987	0.383034582415789	0.0829929046554422	0.34902357110468	0.447613011920279	0.523978588397641	0.0805355837895003	0.0969852481374897	0.113151511273826	0.886848488726173	0.90301475186251	0.9194644162105	0.363800001883615	0.455401739942231	0.566155230613399	0.0594286739360085	0.908778456550676
35	XxM	0.31957586197168	0.0682065684415192	0.160914698659488	0.120620256202409	0.161330597284952	0.240416134706184	0.299813778051524	0.147005160683012	0.180213840034699	0.213530243235429	0.786469756764571	0.819786159965301	0.852994839316987	0.496784737307591	0.579370025259117	0.674819285782296	0.248478781990865	0.864565475435019
36	XxP	0.33122226558535	0.0688898072333419	0.301619584210889	0.0359838469928219	0.312258614556007	0.408856235996538	0.485163636286433	0.0398936883032148	0.0487774037506594	0.0577095956166422	0.942290404383358	0.951222596249341	0.960106311696785	0.458238646867839	0.542366360252802	0.641871421987479	0.0985273265005812	0.956028503434532
37	YxZ	0.650826130499957	0.0614809785013116	0.137446513550614	0.0854953289806863	0.0919458169325523	0.146962488784814	0.186993629872559	0.0693556054411394	0.0914145146493747	0.111984615463488	0.888015384536512	0.908585485350625	0.930644394558861	0.706147101881301	0.761622996565812	0.835786101117443	0.0194061690084568	0.910359490871737
38	YxS	0.393368864004707	0.095656108667902	0.152509996669309	0.246661494320346	0.102245171081414	0.171707502685241	0.221354908512885	0.227484740976003	0.277710511594807	0.327891394598337	0.672108605401663	0.722289488405193	0.772515259023997	0.465769250394858	0.550581985719952	0.649159471724984	0.0967878905000852	0.749168502992154
39	YxS_eye	0.435353342946336	0.0857254185862146	0.188077334263795	0.133908972408533	0.148397918245039	0.223087566258989	0.279375287892613	0.129222726430481	0.158835868616479	0.189576168848281	0.810423831151719	0.841164131383521	0.870777273569519	0.540091412727507	0.618076565124532	0.710607560829164	0.107897232343185	0.858302082004065
40	YxR	0.398010185426689	0.0668434539281378	0.317382307149795	0.105928626926311	0.260080453200755	0.357346280908012	0.429389094924282	0.0977878238410474	0.119266890501064	0.140398908990001	0.859601091009999	0.880733109498936	0.902212176158953	0.434820579348253	0.523386828590924	0.628022464581455	0.0547163399039455	0.887258957218879
41	YxT_slope	0.168730473695216	0.00516109558612783	0.0244791383046216	0.0632073729926872	0.0423843850116539	0.0935825289736428	0.129505161716294	0.188799896261844	0.241638645152768	0.292651723337361	0.707348276662639	0.758361354847232	0.811200103738156	0.591827442412496	0.664778825873589	0.758860607297503	0.718344925858321	0.931941249484002
42	YxT_intercept	0.517436319482312	0.00428996036391873	0.170781146690719	0.0796538243796631	0.148117748386653	0.22117290460767	0.275035089662608	0.0796376521202286	0.103156982152508	0.125888737207897	0.874111262792103	0.896843017847492	0.920362347879771	0.604550493419046	0.675670113239823	0.764525919070962	0.165665763736388	0.913932598080528
43	YxT_back	0.326130257409742	0.0847594346850922	0.123386331932671	0.145957520797068	0.11291759335615	0.181388190675736	0.231382544136911	0.175153651717626	0.214569719337656	0.255477521876272	0.744522478123728	0.785430280662344	0.824846348282374	0.525479536541786	0.604042089986608	0.69745041134366	0.256260724799969	0.840416072459937
44	YxU	0.284484624039063	0.120592637679142	0.295184933089438	0.110773403204964	0.273473625858825	0.363960513956194	0.432022628525314	0.111953872257442	0.136582664776253	0.160144462922343	0.839855537077657	0.863417335223747	0.888046127742558	0.412425038664837	0.499456821267552	0.599910907222412	0.0996941581632804	0.877033829008313
45	YxM	0.325733621781565	0.0718377033579947	0.160368740188975	0.123489743056257	0.157220409423318	0.235341539533031	0.293919339012775	0.147837581728554	0.181221516195436	0.214866065806459	0.785133934193541	0.818778483804564	0.852162418271446	0.501481620622233	0.583436944271533	0.67844832702115	0.240426925922611	0.862349015854467
46	YxP	0.325658245614148	0.0793478338168099	0.292956639971998	0.0331047050964686	0.305703883151828	0.400724516172487	0.477045822234035	0.0370035994257854	0.0452826975831073	0.0537288091489037	0.946271190851096	0.954717302416893	0.962996400574215	0.470217734224141	0.553992786244405	0.651967486457471	0.105166080558294	0.959479506238815
47	ZxS	0.367549158489679	0.0809344624446217	0.172385704747349	0.20393779126307	0.133087155056557	0.209001233386427	0.26486150510816	0.202256448001993	0.247255130409766	0.291430057488454	0.708569942511546	0.752744869590234	0.797743551998007	0.457390839564896	0.543743636203807	0.642767572920449	0.115435764983692	0.781286954715228
48	ZxS_eye	0.473677815313142	0.0481084713176077	0.212613519795282	0.09157238022111	0.176189280885095	0.25741002328219	0.317375717760105	0.0893002054638475	0.110866178911942	0.133468837353762	0.866531162646239	0.889133821088058	0.910699794536153	0.554314174878911	0.631723797805868	0.727929970846428	0.0890469359368536	0.899006114619194
49	ZxR	0.425218382469445	0.0484467703891266	0.299168995529907	0.0996373311740993	0.24544295722136	0.342898309615689	0.413798470035603	0.0934225775278288	0.114201247270631	0.135131222533456	0.864868777466544	0.885798752729369	0.906577422472171	0.455004061089937	0.54290044311368	0.646366402774749	0.053816289293522	0.891944640090166
50	ZxT_slope	0.145733266802656	0.0107661992563911	0.0349084285452397	0.0746195916318744	0.0701777889593986	0.131221134474241	0.175628002690508	0.22471157292172	0.280495796459288	0.335330448961716	0.664669551038284	0.719504203540712	0.77528842707828	0.504501978537223	0.58828306906647	0.689717363593207	0.716348472379672	0.920436938843242
51	ZxT_intercept	0.444863918089344	0.00544453874409719	0.200578316990244	0.109014770330831	0.185591505419289	0.263953032512142	0.326353839414104	0.114457880580235	0.143459071993495	0.172968642059162	0.827031357940838	0.856540928006505	0.885542119419764	0.508708373939395	0.592587895494363	0.69075676683824	0.179503106851797	0.882292277135413
52	ZxT_back	0.349061798010458	0.0621843593857237	0.127783489114955	0.116491298166443	0.125012736881272	0.194934258245258	0.247443889124636	0.144273593148252	0.177707972738751	0.212708194101131	0.787291805898869	0.822292027261249	0.855726406851748	0.550212502110202	0.627357769015991	0.720605920388624	0.257181674333364	0.867995261232589
53	ZxU	0.332118566669871	0.0784190395849386	0.324860482622632	0.105751173709603	0.289605979465483	0.386210268583591	0.459647053471939	0.103573019350995	0.125722245044065	0.147346322966389	0.85265367703361	0.874277754955935	0.896426980649005	0.398391575728415	0.488067486372345	0.593770576572108	0.0856385282484217	0.885044422989596
54	ZxM	0.329242824419828	0.0672584199713448	0.195988388606733	0.147654629981073	0.180458782480178	0.264797551517737	0.328261364589304	0.163150326757463	0.199494392332088	0.234657450233493	0.765342549766508	0.800505607667912	0.836849673242538	0.448151143040297	0.535708056150175	0.634446331185291	0.181912179437469	0.836796067362595
55	ZxP	0.379022468165586	0.0541364811097282	0.29439551107107	0.0325905738213664	0.292979992454195	0.387288606566234	0.46227891533502	0.034769634431794	0.0428741521110486	0.0510099849386155	0.948990015061384	0.957125847888951	0.965230365568206	0.487446069631611	0.569837241322718	0.666509270290192	0.0777735936294439	0.960460324772443
56	SxS_eye	0.0771417296280914	0.0696583023763611	0.137533067869005	0.700492474202356	0.0547847712333399	0.139652209984564	0.219678247823903	0.634004332991282	0.711285828315046	0.792219742040022	0.207780257959978	0.288714171684954	0.365995667008718	0.082290002706578	0.149061961700389	0.21586667095403	0.0216518298529493	0.304114811416445
57	SxR	0.200556310606622	0.0636774228800693	0.204189945047694	0.484800775806352	0.13269915900608	0.214209721664049	0.287299606510852	0.436443580986259	0.508590367776125	0.574700370961264	0.425299629038736	0.491409632223875	0.563556419013741	0.186614496228857	0.277199910559826	0.366144080742679	0.0581948064229043	0.52100695022516
58	SxT_slope	0.17023591021271	0	0.0382963214471769	0.116826804138567	0.0625023196102452	0.117704803719974	0.173325407287457	0.288054456986526	0.359070415400838	0.424848548544853	0.575151451455147	0.640929584599162	0.711945543013474	0.433717241511021	0.523224780879188	0.614143376763094	0.658761359887839	0.877471299744109
59	SxT_intercept	0.42107001578602	0.0110705004470644	0.179534277297653	0.153411476333231	0.160067854463067	0.234658867070735	0.295400361909299	0.161038052369798	0.200515265239968	0.240282758209452	0.759717241790548	0.799484734760032	0.838961947630202	0.4768570543513	0.564825867689298	0.667074965026448	0.195277772356052	0.838640909079476
60	SxT_back	0.219425235645303	0.108474415333371	0.102445283922173	0.296561566211227	0.0668220855802536	0.140933233869066	0.197527418827922	0.343332056765232	0.407977595134348	0.474309523136978	0.525690476863022	0.592022404865652	0.656667943234768	0.365995513637158	0.451089170996585	0.552017498676434	0.238049968881388	0.689141458691687
61	SxU	0.256712007642174	0.0629297843613566	0.1905263918873	0.314398557269089	0.147962257535746	0.231062426334691	0.29598583737112	0.31889665813755	0.381289399117437	0.438510422719447	0.561489577280553	0.618710600882563	0.68110334186245	0.292505211244209	0.387648174547872	0.487336346943542	0.159893222399958	0.679676191574393
62	SxM	0.339705243817349	0.0628666790808387	0.130719397429515	0.14441065436241	0.12155757203191	0.192886257250892	0.245886419748359	0.17332207187079	0.213088731855095	0.253619195418367	0.746380804581633	0.786911268144905	0.82667792812921	0.512589795746435	0.594025010894012	0.69084515090868	0.258188134749262	0.841928250358657
63	SxP	0.335650645982567	0.078186646729202	0.167658661006876	0.080725834212037	0.17492574613199	0.253175996414702	0.311955659292698	0.0993771348740948	0.121901507445549	0.14533285549819	0.85466714450181	0.878098492554451	0.900622865125905	0.548884340298014	0.624922496139749	0.716026827384162	0.224160647820933	0.905424013433793
64	S_eyexR	0.272114879848317	0.0730205267812398	0.213181875897634	0.34550890503875	0.15225373509555	0.235866009228772	0.301378959041553	0.320349449446676	0.382273616091194	0.439827107019458	0.560172892980542	0.617726383908806	0.679650550553324	0.287259303811359	0.381860374680034	0.48071059743865	0.0805779244387873	0.648529198461144
65	S_eyexT_slope	0.187479351666595	0.00652133915691639	0.0316295305694475	0.0763711610261613	0.0504069883275728	0.104733065511441	0.143110182414761	0.199703989973174	0.252883481573514	0.305292542965508	0.694707457034492	0.747116518426486	0.800296010026826	0.565855103253513	0.642383452915045	0.739283976004982	0.674442310305646	0.917671837977062
66	S_eyexT_intercept	0.500918601314752	9.42846404730594e-09	0.18310973885734	0.0831614008741998	0.167655930022142	0.238675945219585	0.295941594286467	0.0847434947441277	0.108397434692965	0.131628511389419	0.868371488610581	0.891602565307034	0.915256505255872	0.579373629261887	0.65292662008745	0.743774101587218	0.17299955643706	0.910355273427833
67	S_eyexT_back	0.32315288827492	0.0757326356729581	0.131111528332488	0.201359420798496	0.108265245102734	0.179271713806723	0.230336617800354	0.225488234899902	0.275323222273283	0.324772416103075	0.675227583896925	0.724676777726717	0.774511765100098	0.459789740640604	0.545405063919995	0.64448037704627	0.224509409415188	0.786489431757579
68	S_eyexU	0.285648504956807	0.128847210772976	0.202022829301976	0.178791863885973	0.172914864667485	0.254017584878452	0.312650798205669	0.184141857619357	0.224807649794594	0.263913827961102	0.736086172038898	0.775192350205406	0.815858142380643	0.43802436950808	0.521174765326954	0.618680984098189	0.146745005866102	0.808181750093258
69	S_eyexM	0.352235236392057	0.0683296184052612	0.121503477045527	0.130141563002373	0.11314451616138	0.180752288797391	0.231008387141439	0.157278522895859	0.193602569674073	0.231699052120197	0.768300947879803	0.806397430325927	0.842721477104142	0.548581078149562	0.625645141528536	0.719062658708362	0.255842660353787	0.855929226802671
70	S_eyexP	0.34193112304653	0.0786215383716242	0.217664993618123	0.0442617492378279	0.229416439718166	0.318932691968389	0.383557905039251	0.0528044921434939	0.0648543369376917	0.0774015757602366	0.922598424239763	0.935145663062308	0.947195507856506	0.540097049094091	0.616212971093919	0.709945911906451	0.166252467373868	0.945927856598096
71	RxT_slope	0.15786254406056	0.00518507710493348	0.0345508936883067	0.0871703892614585	0.061315550482476	0.121329587567336	0.167905075291187	0.245061772848095	0.306109227523581	0.365632225606254	0.634367774393746	0.693890772476419	0.754938227151904	0.486554482905972	0.572561184909083	0.673953598912944	0.694798971270317	0.906575148856155
72	RxT_intercept	0.49328039343747	0.00575687113577424	0.198098335655238	0.0975324982219235	0.171670464676946	0.249284369212163	0.308644493353532	0.0971315449612209	0.122733627299386	0.148792098880969	0.851207901119031	0.877266372700614	0.902868455038779	0.549195323964691	0.627982003488452	0.72311679846998	0.166293071811363	0.89767612459878
73	RxT_back	0.318389738818647	0.0728832597312037	0.138683514853779	0.244329549309615	0.106518995424393	0.179111469949241	0.232724028604014	0.259552353744509	0.315554626481894	0.369665664288103	0.630334335711897	0.684445373518106	0.740447646255491	0.416077696593836	0.505333903568865	0.607400030826688	0.19104680117953	0.744731075504873
74	RxU	0.306748075938816	0.135929046137604	0.221120778324253	0.216036650975496	0.169851056953584	0.251320862517155	0.310006985146573	0.202051914993779	0.245542358660032	0.287587276028073	0.712412723971927	0.754457641339968	0.797948085006221	0.418389737473677	0.503136778822812	0.602000255270586	0.0953213572319419	0.777863072225374
75	RxM	0.342817938009419	0.0683004981648162	0.147141271083347	0.163843915130167	0.129613369824067	0.203767529370371	0.258723869850279	0.185008481345787	0.226898065665965	0.268764292609469	0.731235707390531	0.773101934334035	0.814991518654213	0.485238726226619	0.569334404963663	0.667489210448399	0.217890121121766	0.822540781344286
76	RxP	0.375313559653442	0.0831924429052627	0.157346997581079	0.0770427968732299	0.154694139768276	0.227086090375179	0.281434264329671	0.0896151043764294	0.111189586089787	0.133528680847506	0.866471319152494	0.888810413910213	0.910384895623571	0.590747039059929	0.661724323535034	0.748892915852656	0.192726712546825	0.91023961730674
77	T_slopexT_intercept	0.213475029094042	0	0.0992384875893762	0.357743938451553	0.0868374840048622	0.14801608488252	0.22350806252085	0.455977496851366	0.533581863713537	0.609573469112407	0.390426530887593	0.466418136286463	0.544022503148635	0.22096508944973	0.318402051403943	0.408043482598882	0.307298027243197	0.630386790378382
78	T_slopexT_back	0.166076959312071	0.0200458406117293	0.0550227008632445	0.142391845849255	0.0756026858018474	0.143461129263695	0.198191168053894	0.30568299402136	0.371259401719442	0.435106717002196	0.564893282997804	0.628740598280558	0.694317005978639	0.392421062525602	0.485279469016863	0.587402971520772	0.596639841802192	0.850248748990023
79	T_slopexU	0.19179183549611	0.00749134177868606	0.0704005098272967	0.116355000176521	0.112803534394975	0.18236646260401	0.237744513034254	0.245324681939363	0.301407615378572	0.357160332406646	0.642839667593354	0.698592384621428	0.754675318060637	0.423348926143946	0.516225922017418	0.620800727018307	0.596258533614473	0.878309247387291
80	T_slopexM	0.243538358502798	0.0179946563239505	0.242712046771027	0.188802991085664	0.267989146096813	0.350209550162157	0.42539593913909	0.228390098254506	0.272424098667662	0.313647410819962	0.686352589180038	0.727575901332338	0.771609901745494	0.276818555106087	0.37736635117018	0.477710147026027	0.260892426428793	0.798649285451421
81	T_slopexP	0.250100578418539	0.0284763357892355	0.185490643032629	0.0858341940859666	0.245439116888605	0.337315970689716	0.409668940866674	0.127922584314406	0.156090054048625	0.183686387733609	0.816313612266391	0.843909945951375	0.872077415685594	0.414646963884543	0.50659397526166	0.61022224114213	0.393811081301475	0.90537993891667
82	T_interceptxT_back	0.50521870295274	0	0.173196410772433	0.165859885747955	0.139581070890744	0.205142176282036	0.260061005537433	0.155946726250826	0.196452442452353	0.236426709596342	0.763573290403658	0.803547557547647	0.844053273749174	0.51620786766768	0.598405381265611	0.689199774497648	0.138484289517885	0.830753134464714
83	T_interceptxU	0.590866120258754	0.00749381280251402	0.193002236640052	0.116521542968773	0.142372773803251	0.212584755014969	0.266338287959768	0.099920230551036	0.128344127494129	0.156179728484923	0.843820271515078	0.871655872505872	0.900079769448964	0.584818006119838	0.659071117490903	0.751782122851237	0.0950821964670018	0.883859114051654
84	T_interceptxM	0.329666267754351	0.0487276748126412	0.270355028460531	0.161027105354269	0.240444181162635	0.333863936396491	0.406091357900971	0.163504237148409	0.198853868434547	0.231821332445148	0.768178667554852	0.801146131565453	0.836495762851591	0.372791240255277	0.467282195168961	0.572194362225172	0.180347258423818	0.837008881564594
85	T_interceptxP	0.495262892606825	0.0070936338558775	0.186221817239812	0.101524493607386	0.160634390694415	0.235693138217108	0.293115979050083	0.101302108035695	0.128495290503007	0.155914260664024	0.844085739335976	0.871504709496993	0.898697891964305	0.558000922132189	0.635811571279884	0.731473881609557	0.165248929970937	0.892738418758919
86	T_backxU	0.443492242266766	0.112963077687048	0.191375474009402	0.23476826069069	0.122276669691442	0.194764561499409	0.247647678697064	0.195464227669661	0.238925795398186	0.282597104072973	0.717402895927027	0.761074204601814	0.804535772330339	0.483184455406556	0.566309643102405	0.662890855333243	0.0154555449853494	0.764766932980751
87	T_backxM	0.377691926970655	0.0406766737506703	0.279297130037251	0.170491910549292	0.233177631427868	0.321712459521169	0.393319683332959	0.161191019244931	0.196383585695851	0.2303628502024	0.7696371497976	0.803616414304149	0.838808980755068	0.387382623015061	0.48190395478298	0.584236821167239	0.11464899572076	0.82613159518022
88	T_backxP	0.337597753507859	0.0437571904597638	0.214820682177115	0.13091633348455	0.206317062628482	0.295451874184721	0.363457737690974	0.147167076938529	0.18005471213201	0.21255308973504	0.78744691026496	0.81994528786799	0.852832923061471	0.434185822017708	0.524493413683269	0.626496603763532	0.217014086118307	0.859019696672613
89	UxM	0.277335043524349	0.0446267240096076	0.390713029205275	0.231914162509695	0.320969938662717	0.41363285625945	0.491170579016841	0.20625439826456	0.24551860387411	0.281523847342742	0.718476152657259	0.75448139612589	0.79374560173544	0.243186499806588	0.34084853986644	0.440567630917477	0.0703200755036388	0.771746282887865
90	UxP	0.311801020287133	0.0931188562134793	0.219886900253487	0.165952519227642	0.192350232158239	0.278070585285366	0.341959815591183	0.172740450391022	0.209864771835036	0.246504658113666	0.753495341886334	0.790135228164964	0.827259549608978	0.424662094983218	0.512064642879598	0.612695300091683	0.175520833612875	0.826970867863425
91	MxP	0.229511791991227	0.0867122503172045	0.326778501183534	0.335350993577941	0.241779788491589	0.334008606093673	0.40647020379733	0.290155671533962	0.342770768307632	0.392404988838179	0.60759501116182	0.657229231692368	0.709844328466038	0.231570947258524	0.323220625598695	0.422904882330425	0.0254193245275577	0.66594223309054
