# Supplementary material for: Improving the Reliability of Scale-Free Image Morphometrics in Applications with Minimally Restrained Livestock Using Projective Geometry and Unsupervised Machine Learning
Source: Sensors (Basel). 2022 Oct 31;22(21):8347. doi: 10.3390/s22218347 (PMC9653925; doi:10.3390/s22218347)
Supplement: Supplementary file 1 [file sensors-22-08347-s001.zip › SupplementalMaterials/Results/BiasCorrection/RepeatBC_NormLength_Muzzle.csv]

	Biometric	Var_Cow	Var_Side	Var_Day	Var_Rep	ErrorDay_low	ErrorDay	ErrorDay_high	ErrorRep_low	ErrorRep	ErrorRep_high	RepeatabilityRep_low	RepeatabilityRep	RepeatabilityRep_high	RepeatabilityOS_low	RepeatabilityOS	RepeatabilityOS_high	MarginalRSquared	ConditionalRSquared
1	A_extrapxB	0.226478119319242	0.116438724959669	0.253650326416326	0.214785903017933	0.233684977977754	0.312626320937556	0.375405096747132	0.227577785300394	0.264725567668047	0.303598058360074	0.696401941639926	0.735274432331953	0.772422214699606	0.338845877857126	0.422648111394397	0.518093656687414	0.12745594453	0.769015279600325
2	A_extrapxE_upper	0.123635048918238	0.417302870098453	0.168044517733924	0.0540972264029124	0.16330410197676	0.220218839327284	0.274898404070704	0.0553805533889081	0.070893288099631	0.0852979668395612	0.914702033160439	0.929106711900369	0.944619446611092	0.64332595116248	0.708887872573085	0.774214007451417	0.140736500934404	0.939083985207246
3	A_extrapxH	0.298994492202341	0.076179574808482	0.169080996666373	0.135987990981285	0.172840381239443	0.248559680997053	0.30111507989702	0.165679970305841	0.199910884866819	0.232584789075392	0.767415210924608	0.800089115133181	0.834320029694159	0.474495425779727	0.551529434136128	0.65222240579263	0.224775101277861	0.845024104525667
4	A_extrapxI	0.355077284280531	0.0739656186937532	0.217310202502222	0.101358567223033	0.209834238576854	0.290633690012682	0.348917914476287	0.111270851774477	0.135558358821775	0.159064949817916	0.840935050182084	0.864441641178225	0.888729148225523	0.495780946031955	0.573807951165544	0.671365633921116	0.127910777329895	0.881781016228684
5	A_extrapxJ	0.223423049433529	0.1298336565283	0.265855036805605	0.104232497571758	0.275498357140017	0.36753598353246	0.436340029244878	0.121194019775769	0.144098054230558	0.166734878165261	0.833265121834739	0.855901945769442	0.878805980224231	0.402103933699557	0.488365962236983	0.591908880073322	0.138689555258428	0.875886840824283
6	A_extrapxK	0.361439031477346	0.0919796209317488	0.19161472447379	0.10110609193303	0.180899733822234	0.256808187319018	0.310876858331956	0.110398753646574	0.135505620810383	0.158834831590733	0.841165168409267	0.864494379189617	0.889601246353426	0.533078235505896	0.607686191870599	0.700891813362126	0.142420675332223	0.883793181216744
7	A_extrapxJI	0.287864744721696	0.116517440159851	0.179884276610744	0.128133445500241	0.179067569976831	0.252504632363224	0.308418320763681	0.149351631638058	0.179861681960585	0.209687046398879	0.790312953601121	0.820138318039415	0.850648368361942	0.489960275654859	0.567633685676191	0.662632810059704	0.167336823918776	0.850235800643388
8	A_extrapxJH	0.286061584095983	0.0712722248994536	0.210848642890688	0.115357356669674	0.224953148771592	0.308465783925847	0.368034076955507	0.141329876811274	0.168764650172174	0.196538269548805	0.803461730451195	0.831235349827826	0.858670123188726	0.440746707092111	0.522769565901979	0.6242833397064	0.19553981600869	0.864235558471264
9	A_extrapxKI	0.38056624139287	0.0667384493304894	0.173863324613276	0.102460810379869	0.165560308594908	0.240265891068013	0.2907227218212	0.113593509337183	0.141593047068594	0.166794545527954	0.833205454472046	0.858406952931406	0.886406490662818	0.545909119122597	0.618141061863392	0.711613059140058	0.164026108488578	0.881631909431107
10	A_extrapxKH	0.214425591505457	0.0641529495096914	0.175687408512046	0.15770600959415	0.210064275209368	0.287084082682961	0.343846377196755	0.218550161169021	0.257701365632146	0.296675937951548	0.703324062048452	0.742298634367854	0.78144983883098	0.373489841661639	0.455214551684893	0.558151870878463	0.328015252743435	0.826828612948011
11	A_extrapxL	0.356141407306646	0.0848066757428319	0.163932055858042	0.0772680415440533	0.168558325042741	0.240317368800311	0.292288290130414	0.0908741468011336	0.113271637685675	0.133665054030054	0.866334945969946	0.886728362314325	0.909125853198866	0.576249684186043	0.646410993514013	0.734035546339072	0.209459619201701	0.910454196410319
12	A_extrapxQ	0.367389936346481	0.071329754294651	0.21842265958871	0.152321189145909	0.192572043236039	0.26983631623131	0.324561166603374	0.15560963482205	0.188175478865148	0.219805031850237	0.780194968149763	0.811824521134852	0.84439036517795	0.462775553021724	0.541988204903543	0.64045163367398	0.114202406122355	0.833314613594479
13	BxE_upper	0.13215318780224	0.316799553554937	0.163302176497643	0.0759279641331079	0.178070701862038	0.23729473773878	0.294248003072912	0.088480896627255	0.110331085123445	0.131647433453452	0.868352566546548	0.889668914876555	0.911519103372745	0.580026110536153	0.652374177137775	0.724968819811732	0.21680810854813	0.913589588756232
14	BxH	0.256153829629449	0.0671821891233018	0.168569466470388	0.276062405785756	0.149501743890868	0.219500669811774	0.281492467032951	0.30970642585575	0.359471286518356	0.412415996989853	0.587584003010147	0.640528713481644	0.69029357414425	0.340859273403101	0.42102804366987	0.514633456375207	0.20332977095906	0.71361992783578
15	BxI	0.305736113810448	0.112345471450012	0.227596033382722	0.170672198496069	0.201432776425556	0.278797187926483	0.337929956883907	0.175281352261945	0.209067479299693	0.241644485831168	0.758355514168832	0.790932520700307	0.824718647738055	0.430889934904566	0.512135332773823	0.613025983414527	0.118369428113921	0.81567971866223
16	BxJ	0.202909642751723	0.163235848737716	0.298965852209031	0.154172958460574	0.280046704006564	0.364910997832099	0.433562871023145	0.160844732270609	0.188180046968171	0.217631934315878	0.782368065684122	0.811819953031829	0.839155267729391	0.36105714897616	0.446908955199731	0.544722597314567	0.106141503748039	0.831793666192407
17	BxK	0.354820595902379	0.1622512490406	0.12838602740333	0.198795629260432	0.0936078029117412	0.152070470728273	0.195849519729545	0.194824061469605	0.235469120213413	0.277644462687026	0.722355537312974	0.764530879786587	0.805175938530395	0.544824931304686	0.612460409058314	0.696189225554043	0.12035202122124	0.792870064339459
18	BxJI	0.24769725316037	0.122339924932924	0.247955480043754	0.164945753151576	0.23694587838077	0.316698576118713	0.381776851602352	0.178694315936367	0.21067525973096	0.242862745279637	0.757137254720363	0.78932474026904	0.821305684063633	0.388222529150173	0.472626164150328	0.570150798652985	0.131195951497973	0.816964481426526
19	BxJH	0.220413755067332	0.097677283831091	0.175082639637609	0.29960681912607	0.142956650375388	0.22084630002116	0.285595344789324	0.328190075179997	0.377919007858551	0.431871639318795	0.568128360681206	0.622080992141449	0.671809924820003	0.325138830635956	0.401234692120289	0.491552483333345	0.178420625860772	0.689509538048254
20	BxKI	0.353706656030294	0.128297981091854	0.157067376679344	0.198918786614495	0.125038331161218	0.187433294734709	0.233431064119576	0.196841132482985	0.237375859634437	0.277132083806737	0.722867916193262	0.762624140365563	0.803158867517014	0.502996053495915	0.575190845630854	0.667850438257191	0.112996776176135	0.789446847246293
21	BxKH	0.15301272589119	0.131539097990516	0.145439363949807	0.245983091686267	0.140854820916911	0.215155174326395	0.278254497906699	0.31512792147625	0.363894158608733	0.419709940841595	0.580290059158405	0.636105841391267	0.684872078523751	0.340996837525859	0.420950667064872	0.499057494911367	0.318164661276906	0.751884103105659
22	BxL	0.244197838276398	0.216901652736273	0.108079889533226	0.127912728981473	0.104560058057683	0.155043914650682	0.195296567315897	0.150388380631569	0.183494730801354	0.218174601402779	0.781825398597221	0.816505269198646	0.849611619368431	0.598448396585426	0.661461354547963	0.728718852948311	0.229524859708607	0.858621871543095
23	BxQ	0.171909178677238	0.220159540449456	0.216598979587912	0.272429513240662	0.176855731794232	0.245828697048366	0.303799123951825	0.266347630290453	0.30919348006573	0.357042922322918	0.642957077677082	0.69080651993427	0.733652369709547	0.361373579290865	0.444977822885903	0.524504202050122	0.109364980244419	0.724621458773361
24	E_upperxH	0.0570693254206195	0.337968937923522	0.192163399236419	0.0874612415476426	0.215019669983215	0.284828761238521	0.348532355445327	0.106185409717676	0.129636950560754	0.152986055561719	0.847013944438281	0.870363049439246	0.893814590282324	0.505496619855567	0.585534288200725	0.669558321459198	0.219937374234682	0.89887505994937
25	E_upperxI	0.160906970512739	0.227398968048913	0.247140536226663	0.0758822088298302	0.265820022609614	0.3474350773676	0.421341655881741	0.0891243400411717	0.106676717215814	0.125571879083616	0.874428120916384	0.893323282784186	0.910875659958828	0.460167509760488	0.545888205416586	0.635651449104108	0.182981489401242	0.912843147384771
26	E_upperxJ	0.0861271124481058	0.313203594845943	0.234014371459679	0.0764010933342851	0.254626904819177	0.329715580953722	0.402197720007735	0.0893112184837432	0.107645657474305	0.127194108881613	0.872805891118387	0.892354342525695	0.910688781516257	0.477169836441879	0.562638761571974	0.646931666502987	0.175010044026216	0.911193413779504
27	E_upperxK	0.0910392589624174	0.249220032558565	0.191082425902059	0.11592990757669	0.226521206660909	0.295212115782363	0.359321065331123	0.15107588611557	0.179105499297513	0.209833590754514	0.790166409245486	0.820894500702486	0.84892411388443	0.441784312100362	0.525682384920123	0.609004814724928	0.281279218428326	0.871273155561106
28	E_upperxJI	0.118981987518302	0.262460056122453	0.23189715052664	0.0711775964564739	0.261694646834998	0.338774963160931	0.41273565987227	0.0864276443765522	0.103982250591111	0.122738884854248	0.877261115145752	0.89601774940889	0.913572355623448	0.471070080823116	0.557242786247959	0.643639774118871	0.199015380138253	0.91671181653791
29	E_upperxJH	0.0731495282923081	0.283171333228992	0.187397464837788	0.154903748258317	0.201953378088315	0.268238682467076	0.328532482787637	0.188686143053945	0.221727531789128	0.258780586183964	0.741219413816036	0.778272468210872	0.811313856946054	0.426125289697236	0.510033785743797	0.590950890975014	0.220823103723308	0.827235029961456
30	E_upperxKI	0.0602718303930584	0.301830990757476	0.194053031641531	0.105425930127791	0.221798281741985	0.29331676997678	0.357568518653927	0.132787846088383	0.159354342652089	0.186891082114175	0.813108917885825	0.840645657347911	0.867212153911617	0.464563222754029	0.547328887371131	0.63302108576467	0.256760809819583	0.881561607415529
31	E_upperxKH	0.0654912980620931	0.251181937603039	0.157489847136799	0.120493833489777	0.199384193999854	0.26484152932906	0.324974961079037	0.171080278700334	0.202627481811158	0.237323386473675	0.762676613526325	0.797372518188842	0.828919721299666	0.450787704621775	0.532530988859782	0.613040920214311	0.336001772188718	0.865455711171528
32	E_upperxL	0.533417147394127	0.112132534691755	0.154576617578725	0.0784713967441579	0.11722158571675	0.175935605352201	0.216637200371737	0.0695277299927554	0.089314366592249	0.107059462029718	0.892940537970282	0.910685633407751	0.930472270007245	0.678432025174588	0.73475002805555	0.808145827162855	0.0647541518913955	0.916469109468149
33	E_upperxQ	0.521503961445655	0.0600674581388148	0.243598760908825	0.124427706891629	0.182671199368347	0.256528330722877	0.308499900926471	0.104529861893822	0.131031996326664	0.155054957772427	0.844945042227573	0.868968003673336	0.895470138106178	0.541438439108036	0.61243967295046	0.703928859790186	0.0299815163758627	0.872896541616966
34	HxI	0.239762721648142	0.122517590284295	0.231625492218773	0.192080750245487	0.218295302476286	0.294693962540572	0.356285092270758	0.208503810669434	0.244381725324708	0.281559355363859	0.718440644636141	0.755618274675292	0.791496189330566	0.37804038975538	0.460924312134721	0.556380659972861	0.166276603901799	0.796253238017947
35	HxJ	0.205981495640892	0.0962308218410535	0.312329791554339	0.197459525971125	0.297393102434354	0.384641825938552	0.455703305534813	0.21020237731926	0.243176266473064	0.27860488135582	0.72139511864418	0.756823733526937	0.78979762268074	0.285305073704761	0.372181907588385	0.476373637795727	0.13607893747583	0.78991490148793
36	HxK	0.18190185404319	0.208805154313362	0.248235353874266	0.246404177038807	0.210459357987375	0.280382136105767	0.340913343934708	0.239345269639723	0.278313819628278	0.322247075861963	0.677752924138037	0.721686180371722	0.760654730360277	0.357537803208008	0.441304044265954	0.524539455656057	0.0958315630645162	0.748357428729156
37	HxJI	0.25057134511919	0.0962079302518604	0.24397850723809	0.170075791474059	0.238957572674099	0.32067263531592	0.385038543822513	0.189901516495483	0.223538757052092	0.257329340706071	0.74267065929393	0.776461242947908	0.810098483504518	0.371387686084222	0.455788607631988	0.558183550669195	0.169826508929053	0.814424049668404
38	HxJH	0.131886795374103	0.0121042012142409	0.248488473944204	0.455440558389171	0.22978022772704	0.293056497627732	0.37693547565427	0.477433088614081	0.537126784194901	0.605455852929374	0.394544147070626	0.462873215805099	0.522566911385919	0.0944372584259636	0.169816718177366	0.250855101648117	0.145999877286765	0.541293660384989
39	HxKI	0.186109262912922	0.141580446745464	0.283141405180253	0.246901086143759	0.252068123874094	0.330104670030994	0.39517554105978	0.249924079805963	0.287853348470504	0.33036604127148	0.66963395872852	0.712146651529496	0.750075920194037	0.29873321977881	0.382041981498501	0.472854624277056	0.11857034428382	0.746277522160894
40	HxKH	0.0812840817508395	0.180483638138373	0.175021878923224	0.336546719066095	0.147056150663257	0.226320521714738	0.298689189054683	0.378407105850539	0.435188043397901	0.493746984374093	0.506253015625907	0.564811956602099	0.621592894149461	0.252604833879753	0.338491434887361	0.419358822733575	0.243784995259213	0.670904271698723
41	HxL	0.199770754054721	0.274303462195008	0.12971136815463	0.103316875477499	0.134717309248433	0.183440697089785	0.229386928119784	0.118309418500128	0.146113019455145	0.174091640191568	0.825908359808432	0.853886980544855	0.881690581499872	0.606425098684797	0.67044628345507	0.73596423161129	0.200403161660148	0.883168491603377
42	HxQ	0.0984158759857054	0.311180843610262	0.241087747940763	0.227246744430625	0.206419065753082	0.274608926820713	0.334691564593155	0.22222267065047	0.258843450754402	0.30019926543923	0.69980073456077	0.741156549245598	0.77777732934953	0.379207623028348	0.466547622424885	0.547818761135916	0.100621558794454	0.767201780744241
43	IxJ	0.131346472636793	0.1400580771662	0.412940154610568	0.202829369965834	0.371895766757542	0.465455615234735	0.542609563805724	0.198227475910117	0.22862409511653	0.262799641937644	0.737200358062356	0.77137590488347	0.801772524089883	0.215978076586338	0.305920289648735	0.411155381891313	0.0592244373987529	0.784916038292545
44	IxK	0.305117068327388	0.0718588266321653	0.434184504400027	0.129585274971802	0.363907358297844	0.461532288956434	0.53504730188395	0.118196654447502	0.137747404540449	0.160347009200088	0.839652990799912	0.862252595459551	0.881803345552498	0.311617254602775	0.400720306503117	0.508012718145653	0.0371550601123874	0.867370608555577
45	IxJI	0.1998389280393	0.100974052006262	0.3221067387104	0.270520821109707	0.276370710713947	0.360523979311292	0.42549190087393	0.264741998037256	0.302785478203598	0.345574916815236	0.654425083184764	0.697214521796402	0.735258001962745	0.253174797578945	0.33669054248511	0.433689513137826	0.0638957424907676	0.716561224741643
46	IxJH	0.141620136264077	0.0514085886476761	0.330754840988355	0.37124202290765	0.294290507059264	0.36954791586344	0.441182260055359	0.366714912132157	0.414783697304311	0.468598896068004	0.531401103931996	0.585216302695689	0.633285087867843	0.139741815983056	0.215668386832249	0.303465691430736	0.105813422639637	0.629105985362581
47	IxKI	0.35736748517992	0.0598827360507698	0.33854933228589	0.166381504407847	0.275985271502021	0.36711807228818	0.432563104127225	0.154051429587248	0.180421732780248	0.209693771241823	0.790306228758177	0.819578267219752	0.845948570412752	0.367257297421016	0.452460194931572	0.557475828934357	0.0309950627644405	0.825170450151345
48	IxKH	0.227372747622009	0.121546076119966	0.237995484731783	0.149946637968279	0.242126643779822	0.322985613338519	0.388322396917926	0.172549907471433	0.203493805299769	0.2348666203036	0.7651333796964	0.796506194700232	0.827450092528567	0.388734497109343	0.473520581361712	0.570928792162205	0.195542468185156	0.836297875648938
49	IxL	0.184113788354762	0.299770401848507	0.254618241020011	0.0845885882708247	0.235655396002605	0.309343966814881	0.378397753716139	0.0847819129909579	0.102769421931994	0.121735376272755	0.878264623727245	0.897230578068006	0.915218087009042	0.506257307941823	0.587886611253125	0.670961058216113	0.122539808517297	0.909823923352986
50	IxQ	0.0671354446217523	0.390171494182034	0.283942415520601	0.169993756060099	0.236855546172147	0.311598970993367	0.376916260782124	0.157638006162125	0.186551485682424	0.217104531722289	0.782895468277711	0.813448514317576	0.842361993837875	0.416882517123734	0.501849543324209	0.590814394179768	0.0633302582132145	0.825262868075902
51	JxK	0.148443220811886	0.302982490178497	0.425253260255401	0.0468915942322282	0.366111543226146	0.460444795612669	0.552700332366455	0.0428780284886156	0.0507720752316944	0.0596900306990941	0.940309969300906	0.949227924768306	0.957121971511384	0.391140226130751	0.488783129155636	0.587119662990414	0.0203063284627317	0.950258919204695
52	JxJI	0.121228640694785	0.0880123109888654	0.449410660881834	0.293205023990119	0.388700196246858	0.472141122541389	0.543272410934618	0.269528985892723	0.308034858118039	0.350444784601599	0.649555215398401	0.691965141881961	0.730471014107277	0.132340966055472	0.219824019340572	0.317590622620354	0.0468296219337101	0.706390297830033
53	JxJH	0.095899434388793	0.0195066376457518	0.27431656019094	0.553119310977082	0.225196641439598	0.290946496566715	0.382356662607092	0.521677856139459	0.586651150773259	0.654773643952638	0.345226356047361	0.413348849226741	0.478322143860541	0.0513850323325441	0.122402352660026	0.191207833001906	0.0749615669920672	0.457325138766404
54	JxKI	0.190068542512139	0.173815544223689	0.400885571566988	0.114393540524536	0.355899741948028	0.455985387129145	0.536713874888966	0.111291390984717	0.130116388717267	0.150689518654777	0.849310481345223	0.869883611282733	0.888708609015282	0.323983839426728	0.413898224153587	0.521109215366958	0.0500696091592304	0.876398488011017
55	JxKH	0.265174136444415	0.0963203338685237	0.456192001562782	0.0964129950865952	0.395527813899947	0.499061664567833	0.576390463924468	0.0903307231435075	0.105473199111459	0.122336087866204	0.877663912133796	0.894526800888541	0.909669276856492	0.305547442836452	0.395465136320708	0.508090002355489	0.0335078872620024	0.89806098495353
56	JxL	0.152335825587251	0.386650451967099	0.229022152246929	0.049249512742258	0.213586370168875	0.280232397049758	0.346964921805679	0.0479795061499294	0.0602618955148721	0.0723144192076574	0.927685580792343	0.939738104485128	0.952020493850071	0.584142160622774	0.65950570743537	0.735046490199322	0.0975965769792121	0.945619459209658
57	JxQ	0.0188302832172281	0.444904186934219	0.264054523333525	0.106829492156701	0.245544187946208	0.316377516046166	0.380041016353171	0.104905212883587	0.127997994286656	0.14948987257991	0.85051012742009	0.872002005713344	0.895094787116413	0.476564015117766	0.555624489667178	0.63696342555824	0.0853820630709192	0.882930738534478
58	KxJI	0.210602491329823	0.203204992698183	0.377477695772558	0.134468807570652	0.315416906859889	0.407751628318069	0.48387348270502	0.124238558492153	0.145253284787345	0.168492698030784	0.831507301969216	0.854746715212655	0.875761441507847	0.359251445812658	0.446995086894586	0.548196189686459	0.0437057213648332	0.861095114804897
59	KxJH	0.164190707349622	0.322577895188026	0.271857949315032	0.115110592662153	0.238431358812582	0.31114386176862	0.379447200578116	0.109773834642658	0.131745105933514	0.155160195889877	0.844839804110124	0.868254894066486	0.890226165357343	0.473474058631435	0.557111032297865	0.64137038957006	0.0681144377281788	0.877228637880586
60	KxKI	0.169842591704854	0.136314708877746	0.308973221581453	0.303449926486288	0.25668866695562	0.336359457721339	0.402372370135866	0.289952488672537	0.330346598310626	0.377426421434254	0.622573578565746	0.669653401689374	0.710047511327463	0.25059876260093	0.333293943968035	0.424202464109169	0.0792349423039472	0.695828395346822
61	KxKH	0.0962793546187401	0.108129281013235	0.21196152713133	0.28751577331113	0.220826370083687	0.301130504628971	0.372762544886121	0.360029393448746	0.408469268351351	0.465010305863846	0.534989694136155	0.59153073164865	0.639970606551254	0.207202340498138	0.290400227019679	0.373877862548006	0.29591530590626	0.712403040146146
62	KxL	0.323210735285153	0.198006916763793	0.132649730848652	0.0744139336398358	0.126305418966628	0.182140785211031	0.224909014934138	0.0830865841797694	0.102177458009814	0.122126666635233	0.877873333364766	0.897822541990186	0.91691341582023	0.655566268247357	0.715681756779154	0.785285062619053	0.191125494570622	0.917351259186281
63	KxQ	0.273348110465548	0.176435984437951	0.24310548374646	0.222985220379184	0.194751575612389	0.265435280023164	0.323912443058819	0.206514479702361	0.243466924317118	0.282908414667702	0.717091585332298	0.756533075682882	0.793485520297639	0.410632604378873	0.491097795659718	0.579980703531102	0.0812447746380308	0.776313491080841
64	JIxJH	0.156699186773442	0.0330994162353457	0.2596686924351	0.423511348137474	0.229964570336784	0.297451368764096	0.376161909868992	0.43132735062997	0.485133687119807	0.546943940990623	0.453056059009376	0.514866312880193	0.56867264937003	0.13915382648652	0.217414944116097	0.302516970675263	0.129098286785442	0.577496240749264
65	JIxKI	0.152211854071504	0.0905582552266719	0.404919712595808	0.31426298941062	0.339186925290128	0.420935110160606	0.489722983837801	0.287436876148719	0.326692729328807	0.371379565333905	0.628620434666095	0.673307270671193	0.712563123851281	0.166901235303567	0.252372160510587	0.349039406375638	0.0430840841947019	0.687382527727393
66	JIxKH	0.276721417111741	0.077606519556864	0.366594887877082	0.0930897812916861	0.353983186845074	0.450355295788039	0.524871989869956	0.0975270421711601	0.114359139679323	0.13300534411229	0.86699465588771	0.885640860320677	0.90247295782884	0.346197067372967	0.435285564532638	0.541813708396907	0.0947929437468145	0.896481299815233
67	JIxL	0.163655354331891	0.341748754540942	0.200908175778796	0.0834358192944764	0.191622125278824	0.254395261951153	0.314540155441825	0.085177909539232	0.105648647812607	0.125998657567782	0.874001342432218	0.894351352187393	0.914822090460768	0.565424346068057	0.63995609023624	0.714944708510699	0.139583275057271	0.909098136454449
68	JIxQ	0.047717994546803	0.413254742008831	0.205059343632361	0.163138568691289	0.18115575400366	0.247306563382968	0.304323093695887	0.16281036890609	0.196749087671867	0.229987869578476	0.770012130421524	0.803250912328133	0.83718963109391	0.477986749832846	0.555944348945166	0.638876159123896	0.119297621530801	0.826722610525742
69	JHxKI	0.189431023031993	0.137819323974207	0.289923214459507	0.227163952718556	0.264061410100983	0.343373603078159	0.4109970901473	0.233198479683983	0.269044012497805	0.308801144693898	0.691198855306102	0.730955987502195	0.766801520316017	0.303109525616604	0.387582384424036	0.480965293552787	0.0985645506065825	0.757474189687433
70	JHxKH	0.132234143534476	0.19968305864724	0.251750308962616	0.245349115599085	0.230212326185962	0.303673413585869	0.367673404136572	0.256848227398184	0.295951984175368	0.341183023770832	0.658816976229168	0.704048015824632	0.743151772601816	0.312926111034899	0.400374602238763	0.485596334550992	0.157048681210783	0.750526884641088
71	JHxL	0.15636613844002	0.378367506575007	0.146136803281098	0.0995967262605849	0.137252030127313	0.187242728515906	0.233892687746444	0.101418097285488	0.127611678629731	0.1526680844172	0.8473319155828	0.872388321370269	0.898581902714512	0.619837555752737	0.685145592854363	0.750546282616828	0.146311455471828	0.891059371805788
72	JHxQ	0.0142220796820101	0.451792330638806	0.210934774149555	0.184213428294953	0.179214780742656	0.244941862341436	0.29907598645444	0.176933398662778	0.213912477811149	0.247962582309378	0.752037417690622	0.786087522188851	0.823066601337222	0.465748508229058	0.541145659847416	0.619761077302943	0.103526233395937	0.808233075293032
73	KIxKH	0.0526338943683895	0.172008156266381	0.214566262262897	0.249745677621244	0.231903185362273	0.31143772329599	0.378465814866228	0.316360011581366	0.36249979107188	0.41230787253497	0.58769212746503	0.63750020892812	0.683639988418634	0.235308324479574	0.326062485632129	0.408311266466959	0.281950416119363	0.739707175864019
74	KIxL	0.171002399644341	0.333151478640869	0.22008667844265	0.101480863967521	0.201412913014215	0.266538656896297	0.328098161497834	0.10039607665275	0.1228996383333	0.145747543427144	0.854252456572856	0.8771003616667	0.899603923347251	0.533160874339326	0.610561704770402	0.688551570582509	0.095503035961035	0.888837650246043
75	KIxQ	0.0767007507815445	0.339075199157217	0.259715532632491	0.227550562650021	0.217444273263072	0.287600709188299	0.349320747165057	0.217284793752222	0.251982245847993	0.291623164819542	0.708376835180458	0.748017754152007	0.782715206247778	0.372870977222843	0.460417044963708	0.543834371414365	0.0872119716652788	0.769993622637056
76	KHxL	0.25406349373624	0.185511227327724	0.106693548134096	0.119880905054865	0.108832735753839	0.160164648186723	0.201234670057225	0.148472723238489	0.179961050299747	0.214457716351983	0.785542283648017	0.820038949700253	0.851527276761511	0.595789794091589	0.65987430151353	0.731822661583725	0.248515800159725	0.864762114113079
77	KHxQ	0.133776800797784	0.188771905070453	0.116775077082819	0.229077365886732	0.107104334599718	0.174708073566101	0.232984155244354	0.29456372805218	0.342724374853411	0.397873323258991	0.602126676741009	0.657275625146589	0.70543627194782	0.402364307112793	0.482567551580488	0.557688517500547	0.313225020829746	0.76462547459891
78	LxQ	0.155467155363778	0.14377588782215	0.238606351529944	0.262134078779097	0.222204390234323	0.298264100991387	0.36158775175025	0.285454483420406	0.327674367613978	0.376595924625759	0.623404075374241	0.672325632386022	0.714545516579594	0.290558059265194	0.374061531394635	0.459881617841156	0.20606240416192	0.739847000358795
