# Supplementary material for: Improving the Reliability of Scale-Free Image Morphometrics in Applications with Minimally Restrained Livestock Using Projective Geometry and Unsupervised Machine Learning
Source: Sensors (Basel). 2022 Oct 31;22(21):8347. doi: 10.3390/s22218347 (PMC9653925; doi:10.3390/s22218347)
Supplement: Supplementary file 1 [file sensors-22-08347-s001.zip › SupplementalMaterials/Results/BiasCorrection/RepeatBC_NormLength_Topline.csv]

	Biometric	Var_Cow	Var_Side	Var_Day	Var_Rep	ErrorDay_low	ErrorDay	ErrorDay_high	ErrorRep_low	ErrorRep	ErrorRep_high	RepeatabilityRep_low	RepeatabilityRep	RepeatabilityRep_high	RepeatabilityOS_low	RepeatabilityOS	RepeatabilityOS_high	MarginalRSquared	ConditionalRSquared
1	CxF	0.239128184615543	0.0728276823146845	0.129020990025223	0.407565832072042	0.0864675796136124	0.152050087395241	0.208027733896005	0.413917935555851	0.480312702404106	0.557309141088327	0.442690858911673	0.519687297595894	0.586082064444149	0.281983157668579	0.367637210200653	0.444231659615993	0.113981891281319	0.574434247822355
2	CxD	0.172749160820257	0	0.0613019998788758	0.564653782359805	0.00280628312883796	0.0767517472022859	0.143287352802766	0.631627563120763	0.706961672476013	0.803029891466853	0.196970108533147	0.293038327523987	0.368372436879237	0.129290376401394	0.216286580321701	0.281747129140279	0.16725492774439	0.411281150972016
3	CxGU	0.11429342705767	0.0224476515904042	0.0969821585698242	0.675688318807966	0.0240605089426915	0.106642760285164	0.177243999260066	0.668769479409413	0.742995087681456	0.835618941981599	0.164381058018401	0.257004912318544	0.331230520590587	0.0760340103873786	0.15036215203338	0.207944401826609	0.0833016826897727	0.318897653352645
4	CxGL	0.0712919750412555	0.122228953496491	0.105244357318974	0.630580648384623	0.0334872977902181	0.113245620862256	0.179364531134601	0.607090886593013	0.678520909331128	0.76718067483024	0.23281932516976	0.321479090668872	0.392909113406987	0.138409168267413	0.208233469806616	0.276853587749222	0.0670480067781423	0.366972565196817
5	CxE_upper	0.0508982539175092	0.0626357607111446	0.0866021829578717	0.759799598853554	0.000599741940887993	0.0902166408201838	0.160673964329921	0.722862456512219	0.791510850695713	0.888116979115345	0.111883020884655	0.208489149304287	0.277137543487781	0.0601082127026095	0.118272508484103	0.178053280335055	0.0399503149279192	0.240110257058446
6	CxE_lower	0.0830791338257341	0.0276464164272857	0.147820379407752	0.706105042301443	0.0681384619694579	0.153237164222275	0.229784428344945	0.66014445507284	0.731979817389436	0.823335902458017	0.176664097541983	0.268020182610565	0.33985554492716	0.0504187834357752	0.114783018388289	0.169646159580676	0.0361726930659359	0.294497863875452
7	CxE_mid	0.148036302057868	0.0151392051622211	0.11663599633501	0.507750563090416	0.0698179281844691	0.148097529419873	0.2189075561223	0.57067205377996	0.644711806972994	0.732649457301895	0.267350542698104	0.355288193027006	0.42932794622004	0.130323649943511	0.207190663607133	0.275046606850019	0.188959962019241	0.477112911585979
8	CxL	0.0950741403860927	0.0600419668881263	0.138932993946282	0.437172864444834	0.109435222033528	0.190001122053093	0.258730811893545	0.52639529132861	0.597866154153415	0.679249515121728	0.320750484878272	0.402133845846585	0.47360470867139	0.13061790429214	0.212132723793492	0.283072777634878	0.237678088151501	0.54423353033626
9	FxD	0.076682479398306	0.0234470796314315	0.202829714717785	0.380797245444959	0.212934479481306	0.296640264515982	0.368500077615424	0.494022092746642	0.556919363481436	0.633812735634163	0.366187264365837	0.443080636518564	0.505977907253358	0.0711780877273074	0.146440372002582	0.211609082128351	0.288287871424526	0.603633734371729
10	FxGU	0.186866259169615	0.00778717762011116	0.130401712693531	0.476879404082399	0.08916676552231	0.162608921281324	0.230814956247591	0.519957916462092	0.594661250050944	0.681034095848643	0.318965904151356	0.405338749949056	0.480042083537908	0.161479859362501	0.242729828667732	0.313371247831247	0.18856356002868	0.517470192269767
11	FxGL	0.243795438471615	0.0339311525143262	0.0769613577081869	0.492386329726096	0.0244468303932752	0.0908555007144335	0.148728394757017	0.50966622529329	0.5812788113982	0.669453791962067	0.330546208037932	0.4187211886018	0.490333774706709	0.242985191752566	0.327865687887366	0.404922453501969	0.149589185807709	0.505674212726129
12	FxE_upper	0.164977657506189	0.017969665729825	0.0920501055640102	0.579547673913786	0.0322039562986557	0.107718252988266	0.174914048955295	0.60218353067771	0.678194365719604	0.769969636904204	0.230030363095796	0.321805634280396	0.39781646932229	0.135420517980702	0.21408738129213	0.282337252798314	0.142718296962962	0.418596379165775
13	FxE_lower	0.189933466240673	0.0561701371193282	0.0716292930493572	0.617836690650923	0.00389755616890308	0.0765622290848813	0.137579503632345	0.584125398002098	0.660385608078893	0.75358472088247	0.246415279117531	0.339614391921107	0.415874601997902	0.183621934352743	0.263052162836226	0.333698618826399	0.0650811151560085	0.38259302372786
14	FxE_mid	0.119439795101038	0.0666826773992702	0.0520334058510128	0.634127241553855	-0.0207420737163048	0.059651969255887	0.119303938511758	0.654580858874647	0.726974106323174	0.819496121789334	0.180503878210666	0.273025893676826	0.345419141125353	0.138221878739707	0.213373924420939	0.27757352283719	0.112362536135709	0.354710547968288
15	FxL	0.0824569530307233	0.0515944274050467	0.141610149296289	0.57089550802635	0.0827538869839777	0.167277741463537	0.239860424977149	0.602988403038612	0.674373352961567	0.760324187528348	0.239675812471652	0.325626647038433	0.397011596961388	0.0864429979502343	0.158348905574896	0.223629360013865	0.120852399859095	0.407126285144863
16	DxGU	0.219990477412112	0.0172203244427449	0.0734692347367282	0.435380399696451	0.0321472384395745	0.0984762509352037	0.158653106824622	0.511520866789234	0.583572561309712	0.672588752261587	0.327411247738413	0.416427438690288	0.488479133210766	0.231534679979003	0.317951187755084	0.396797414847836	0.202672466737653	0.534701529211337
17	DxGL	0.209613340669515	0.0667061601311803	0.10482545958987	0.397184495763228	0.0703367274269562	0.134680062229532	0.192054026352956	0.441823586989828	0.510303821374	0.590936876299193	0.409063123700807	0.489696178626	0.558176413010173	0.269157119043417	0.355016116396469	0.429411520724179	0.194916301076668	0.589162711913509
18	DxE_upper	0.2614665460894	0	0.0954796228673106	0.375127057406909	0.0707415337301003	0.130423596204413	0.190515754460085	0.442125411933237	0.512417397464805	0.598661132178286	0.401338867821715	0.487582602535195	0.557874588066763	0.261708327117598	0.357159006330782	0.432694376207165	0.22096248117728	0.600807622077423
19	DxE_lower	0.366897755024906	0.00593880211447438	0.0744211719635894	0.32603328080214	0.0452277813528187	0.0962395411434068	0.142648192653974	0.352600822849042	0.421617834199505	0.501390226966122	0.498609773033878	0.578382165800495	0.647399177150958	0.393222101544488	0.482142624657088	0.560837700773919	0.19882780555659	0.662211514557905
20	DxE_mid	0.467713781371196	0.0629630464425215	0.0452340669832238	0.228269870799927	0.017497853683489	0.0562486308033627	0.0869752991683293	0.227745220986637	0.283853930068202	0.343620613400409	0.656379386599591	0.716146069931798	0.772254779013363	0.592144825286073	0.659897439128435	0.728443747496629	0.143880415065253	0.756987091207914
21	DxL	0.548924929437999	0.0552944217572427	0.0134184758596229	0.132620448436728	-0.00392162318786104	0.0178851420876773	0.0341958957603828	0.134027462040828	0.176766392013245	0.219051163299464	0.780948836700536	0.823233607986755	0.865972537959172	0.761456731491417	0.805348465899077	0.85197829686252	0.179132456859899	0.854898206078347
22	GUxGL	0.587262196134806	0.0426222813478536	0.0358659611397236	0.107275242894481	0.0215070514347818	0.0463968558836827	0.0647928801868046	0.104567726640852	0.138773194034098	0.172640428633614	0.827359571366386	0.861226805965902	0.895432273359148	0.772863708420523	0.814829950082219	0.861387050746687	0.152122210892221	0.882337291054944
23	GUxE_upper	0.481290323605781	0.0412033177569879	0.0439718975644372	0.181578454847649	0.022541693045929	0.05878250200572	0.0863598681679225	0.191812964098026	0.242737668317273	0.296630794158074	0.703369205841926	0.757262331682727	0.808187035901975	0.636367230166584	0.698479829677007	0.763870698944434	0.179999198038075	0.800954917313469
24	GUxE.lower	0.32976179712591	0.0544163805788156	0.0351943014861841	0.319565849457039	-0.00222835117405348	0.0476281986219065	0.087902244488782	0.360697178149508	0.432466197878456	0.512466990536973	0.487533009463027	0.567533802121544	0.639302821850492	0.438184381383522	0.519905603499638	0.596746835523939	0.238771466872541	0.670794390561774
25	GUxE_mid	0.15863347953888	0.0659024056208965	0.164196352780589	0.314855036652511	0.162954865619046	0.233370270767901	0.296768490296569	0.386572279856604	0.447499618060458	0.517364608703592	0.482635391296408	0.552500381939542	0.613427720143396	0.229442259096075	0.319130111171641	0.403120080773473	0.231435449901247	0.656067657376
26	GUxL	0.136523398246116	0.0493543703050049	0.0927052472426792	0.399810367022664	0.0631943860615244	0.136654114840858	0.200637294342641	0.516520683072639	0.589348860336438	0.673415063788328	0.326584936211672	0.410651139663562	0.483479316927362	0.190364627803468	0.273997024822704	0.347108837676299	0.253674616635823	0.560153985874167
27	GLxE_upper	0.137214184290571	0.00330069138162232	0.149544664971967	0.573823457152759	0.0944041049129141	0.173107545064941	0.249428922306693	0.592036303694012	0.664237470370557	0.752324256871457	0.247675743128543	0.335762529629443	0.407963696305988	0.0859245974317887	0.162654984564502	0.221731744779077	0.104433759443615	0.405131345823557
28	GLxE_lower	0.113749034491964	0.0445436549304517	0.147960907918745	0.518380760238981	0.0984347825332574	0.179426077216733	0.250339188418091	0.557427610862775	0.628618921190901	0.71382206899483	0.286177931005169	0.371381078809099	0.442572389137224	0.113696239260669	0.191955001592366	0.261239965841624	0.133983070383605	0.455605371971485
29	GLxE_mid	0.162914089745751	0.0316639170796785	0.115249148893253	0.534989171839192	0.0614582742348828	0.136419177913389	0.204462633133548	0.558963314468971	0.633260928308162	0.72088122015084	0.279118779849161	0.366739071691838	0.441036685531029	0.150942739830844	0.230319893778449	0.300104302747544	0.117402502636531	0.441085489497149
30	GLxL	0.173757549733854	0.0210567325993678	0.189683307177837	0.466006972068453	0.143639406928735	0.223024444249385	0.290775358586886	0.483656312573544	0.547918251259005	0.627697254923615	0.372302745076385	0.452081748740995	0.516343687426456	0.144922044673503	0.22905730449161	0.304312576008726	0.107350106470864	0.510900831350979
31	E_upperxE_lower	0.304005936012368	0.0170431162613845	0.160487470803475	0.336678425731302	0.130602211323369	0.196143410771429	0.25369444391697	0.348304299823525	0.411479191649538	0.484510566671943	0.515489433328057	0.588520808350462	0.651695700176475	0.302096055200577	0.392377397579033	0.475519203466815	0.0855891388625376	0.623738958023599
32	E_upperxE_mid	0.227269816792966	0.0300580805953229	0.244114887165885	0.360438075939234	0.208220519418114	0.283235071522687	0.352473637426662	0.360652437706235	0.418199419967269	0.486600487098832	0.513399512901169	0.581800580032731	0.639347562293765	0.206517104317328	0.298565508510045	0.384979215551632	0.0577764549736802	0.605962659990489
33	E_upperxL	0.21674642095881	0.0868521867782671	0.171286193368631	0.373594471517814	0.134029336510646	0.201874340240522	0.261515110839218	0.377977485830826	0.440310663527052	0.510027050058555	0.489972949941445	0.559689336472948	0.622022514169174	0.269395635467383	0.357814996232426	0.441021508308731	0.0554791379119263	0.584117392498857
34	E_lowerxE_mid	0.294488364166626	0.020735670370014	0.216710525526307	0.179821080488155	0.230139582588884	0.304473211281488	0.364610165108706	0.208794560454741	0.252644405246894	0.301349029138279	0.69865097086172	0.747355594753106	0.791205439545258	0.346057292998842	0.442882383471618	0.532697359567514	0.110648333465627	0.775310277153089
35	E_lowerxL	0.382483091656756	0.0513853256741944	0.2087023838154	0.0962222006579345	0.209667669265544	0.28249101345804	0.341894935129471	0.104395367707694	0.130242436545744	0.158133768435845	0.841866231564155	0.869757563454256	0.895604632292306	0.504782015033547	0.587266549996215	0.674071690903397	0.138847319252038	0.887841376621486
36	E_midxL	0.422311520897101	0.0787348303865099	0.143013866932253	0.0902687831423311	0.136669106374636	0.194754485615765	0.241295157400484	0.0968154161773877	0.122926893770193	0.149959038170267	0.850040961829733	0.877073106229806	0.903184583822612	0.611338123344898	0.682318620614042	0.754527848904773	0.160356316060707	0.896785210059581
