# Supplementary material for: Improving the Reliability of Scale-Free Image Morphometrics in Applications with Minimally Restrained Livestock Using Projective Geometry and Unsupervised Machine Learning
Source: Sensors (Basel). 2022 Oct 31;22(21):8347. doi: 10.3390/s22218347 (PMC9653925; doi:10.3390/s22218347)
Supplement: Supplementary file 1 [file sensors-22-08347-s001.zip › SupplementalMaterials/Results/ErrCor/ErrCor_Geom_Eye.csv]

	Biom1	Biom2	Cor_Overall	R_Overall	Cor_Day	R_Day	P_Day	Add_Day	Cor_Rep	R_Rep	P_Rep	Add_Rep
Resid1.bg	Z1_full_6	Z2_6	0.00808076937945532	6.52988337639428e-05	0.00149370301339674	2.23114869223051e-06	0.972068145937532	0.000970446336911542	0.0203043600906033	0.000412267038688885	0.500486265566612	0.00711032304254378
Resid1.bg1	Z1_full_6	Z3_full_6	0.244878717843957	0.0599655864529003	0.378391329919473	0.143179998558228	0	0.263318312822657	-0.0613964806598279	0.00376952783741262	0.041628655755342	-0.0184395949786999
Resid1.bg2	Z1_full_6	Z4_6	-0.110635713948754	0.0122402612009505	-0.104600476884447	0.0109412597644537	0.0139428714282719	-0.0686976277631106	-0.122183853173375	0.0149288939762929	5.02804016619951e-05	-0.0419380861856434
Resid1.bg3	Z1_full_6	Z6_6	0.0797911880301862	0.00636663368726853	0.0730575239860553	0.00533740181097305	0.0863701017941567	0.0474733796195909	0.0923170434221306	0.00852243650620354	0.00218972721207189	0.0323178084105953
Resid1.bg4	Z1_full_6	Z7_length_6	0.111929028817887	0.0125281074921154	0.093257389992694	0.00869694078824942	0.0284617751940683	0.0591863290619868	0.144783158058494	0.0209621628573907	1.55245270438975e-06	0.0527426997559005
Resid1.bg5	Z1_full_6	Z8_linear_6	0.0557171400328972	0.00310439969344547	0.0312239377251024	0.000974934287061071	0.464100213971591	0.0188950328707717	0.094511405310303	0.00893240573372836	0.00171251822317275	0.0368221071621255
Resid1.bg6	Z1_full_6	Z9_linear_6	0.0153870983131983	0.00023676279450003	-0.0479102110478151	0.00229538832264619	0.261128088248324	-0.0296186823111596	0.118826629561595	0.0141197678929684	8.04998439323246e-05	0.0450057806243579
Resid1.bg7	Z1_full_6	Z10_linear_6	0.173882498371495	0.0302351232399131	0.192654589248194	0.0371157907583902	5.14289430153525e-06	0.112006030547812	0.151641066972481	0.0229950131925524	4.85398401028903e-07	0.061876467823683
Resid1.bg8	Z1_full_6	Z11_linear_6	-0.275062946781901	0.075659624692343	-0.25037388231558	0.0626870809457759	2.45571807333533e-09	-0.163839933215933	-0.321824141128174	0.103570777812887	0	-0.111223013565968
Resid1.bg9	Z2_6	Z3_full_6	-0.0767712388525395	0.00589382311495366	-0.0968400187220566	0.00937798922608827	0.0228808753132212	-0.0666233816126088	-0.0330788047603744	0.00109420732437496	0.272380526304821	-0.0101478572399306
Resid1.bg10	Z2_6	Z4_6	-0.115155290976236	0.0132607410398216	-0.0970079541195406	0.00941054316245889	0.0226443390518007	-0.0629864805469933	-0.148798825396237	0.0221410904392999	7.90686706109156e-07	-0.0521688104292429
Resid1.bg11	Z2_6	Z6_6	0.762039150754399	0.580703667282486	0.756702257858351	0.572598307047926	0	0.486118502623509	0.77162723290113	0.595408586554655	0	0.275920648130891
Resid1.bg12	Z2_6	Z7_length_6	-0.159800635958507	0.0255362432527432	-0.183203817721445	0.0335636388277125	1.48252413971761e-05	-0.114948838720158	-0.120536589487196	0.0145290694052048	6.34352925998893e-05	-0.0448517972383484
Resid1.bg13	Z2_6	Z8_linear_6	-0.0292271347957616	0.000854225408369618	0.0332452889358779	0.00110524923643001	0.435666208234422	0.0198894151248403	-0.123420356480958	0.0152325843938867	4.215223448778e-05	-0.0491165499206019
Resid1.bg14	Z2_6	Z9_linear_6	0.0675381552376131	0.00456140241289992	0.0697058530538986	0.00485890594997171	0.101840702397092	0.0426028660676313	0.0644530166686962	0.00415419135769522	0.0324653522443854	0.0249352891699818
Resid1.bg15	Z2_6	Z10_linear_6	0.0223555635846467	0.000499771223187183	0.0329120422740237	0.00108320252664712	0.440283763741446	0.0189168491415977	0.00825031993154656	6.80677789728745e-05	0.784271892137443	0.00343871444304898
Resid1.bg16	Z2_6	Z11_linear_6	-0.761326339645825	0.579617795438511	-0.773703703094622	0.598617420182331	0	-0.500538323896104	-0.738745674241103	0.545745171209942	0	-0.260788015749721
Resid1.bg17	Z3_full_6	Z4_6	-0.0364439959032647	0.00132816483739717	-0.0112640401610848	0.000126878600750531	0.791738704166172	-0.00783369765902215	-0.0951487483035786	0.00905328430373775	0.00159303748461381	-0.0286102982442425
Resid1.bg18	Z3_full_6	Z6_6	-0.0286666346448902	0.000821775941863617	-0.0589734830780716	0.00347787170635959	0.166472794507846	-0.0405794839094051	0.0388446414546061	0.0015089061697369	0.197427793978032	0.0119128492645149
Resid1.bg19	Z3_full_6	Z7_length_6	0.0433624372226133	0.00188030096188508	0.0258269259676074	0.000667030104936272	0.544832968771126	0.0173570296442925	0.0814882214675347	0.00664033023794198	0.00685329580709793	0.0260054075783208
Resid1.bg20	Z3_full_6	Z8_linear_6	0.0892218998278756	0.00796054740889546	0.0223356099505638	0.000498879471863723	0.600526333041994	0.0143127253096986	0.219475516580938	0.0481695023784695	3.21520587931445e-13	0.074909174518177
Resid1.bg21	Z3_full_6	Z9_linear_6	0.0261571399420542	0.000684195969948207	0.0359998433998335	0.00129598872481253	0.39857936477572	0.0235669185563963	0.00780652671014442	6.09418592761983e-05	0.795611562769849	0.00259022138565793
Resid1.bg22	Z3_full_6	Z10_linear_6	0.138966526376046	0.0193116954530242	0.110317633176229	0.0121699801896051	0.00948875969223284	0.0679159097998523	0.198762592942346	0.0395065683531646	4.20390389166414e-11	0.0710506165761934
Resid1.bg23	Z3_full_6	Z11_linear_6	0.30996021680156	0.0960753359996702	0.29210665471982	0.0853262977316044	2.54773979690981e-12	0.202412220685935	0.355223565461129	0.126183781458917	0	0.107547996115625
Resid1.bg24	Z4_6	Z6_6	-0.727194237120656	0.528811458501493	-0.718343612135762	0.516017545096254	0	-0.466498405670805	-0.743811119645066	0.553254981707646	0	-0.260695831449851
Resid1.bg25	Z4_6	Z7_length_6	-0.807296628236442	0.651727845961929	-0.804556438345731	0.647311062483568	0	-0.5103021418386	-0.814315441948771	0.663109638996222	0	-0.296994486397842
Resid1.bg26	Z4_6	Z8_linear_6	0.0963380773672377	0.00928102515081587	0.00977461862242429	9.55431692138437e-05	0.818762882490926	0.00591142971043147	0.231825181565137	0.0537429148077087	1.4210854715202e-14	0.0904266476568062
Resid1.bg27	Z4_6	Z9_linear_6	0.0825625778461332	0.0068165792605988	0.252536203783503	0.0637745342213831	1.77007519752692e-09	0.156024940673331	-0.193730931776083	0.0375316739268293	1.27974963959332e-10	-0.0734623628271983
Resid1.bg28	Z4_6	Z10_linear_6	0.00655947735957089	4.30267432307231e-05	0.0651875290503188	0.00424941394368616	0.12608711843642	0.0378755803071772	-0.0766562595306051	0.00587618212522349	0.0109730294555046	-0.0313161029476063
Resid1.bg29	Z4_6	Z11_linear_6	0.214837682556797	0.0461552298463752	0.283733997163504	0.0805049811463795	1.112154812688e-11	0.185555932451271	0.0846271246919261	0.00716175023362281	0.00498432135676996	0.0292817501055259
Resid1.bg30	Z6_6	Z7_length_6	0.411757337611781	0.169544105077142	0.393946566338863	0.15519389713018	0	0.247220978478366	0.44232444651643	0.195650915986066	0	0.164536359133415
Resid1.bg31	Z6_6	Z8_linear_6	-0.0799695476481363	0.00639512855104754	0.0209611752381399	0.00043937086736401	0.623133854730087	0.0125425390597502	-0.23253987305972	0.0540747925626309	1.15463194561016e-14	-0.0925120867078865
Resid1.bg32	Z6_6	Z9_linear_6	-0.00775491925259829	6.01387726143196e-05	-0.119089782727442	0.0141823763500693	0.00508482956997103	-0.07279842882413	0.168179407157125	0.0282843129917221	2.39102835308813e-08	0.0650435095715317
Resid1.bg33	Z6_6	Z10_linear_6	0.0136976667065105	0.000187626073202647	-0.0159526025897935	0.000254485529387887	0.708422562872137	-0.00917072028683019	0.0548845643085099	0.00301231539933496	0.068585675357701	0.0228683869933407
Resid1.bg34	Z6_6	Z11_linear_6	-0.664060927975048	0.440976916063081	-0.724262655451362	0.524556394081458	0	-0.46863711961334	-0.553764108479371	0.306654687839952	0	-0.195423808361708
Resid1.bg35	Z7_length_6	Z8_linear_6	-0.093845263385169	0.00880693345983175	-0.0635433437796501	0.00403775653869879	0.135947470819939	-0.0371358051936214	-0.136984098463664	0.0187646432319028	5.48031537794813e-06	-0.0567094581915476
Resid1.bg36	Z7_length_6	Z9_linear_6	-0.071099673822555	0.00505516361767372	-0.236084043345752	0.0557356755224788	1.98057814593255e-08	-0.140950650603647	0.173562955974457	0.0301240996865912	8.42264391565095e-09	0.0698509767810922
Resid1.bg37	Z7_length_6	Z10_linear_6	0.013050984130123	0.000170328186764723	-0.0604464954157314	0.00365377880804404	0.156118130141135	-0.0339387602850037	0.108376089043711	0.0117453766764104	0.000323014646828934	0.0469897444151267
Resid1.bg38	Z7_length_6	Z11_linear_6	-0.0149284344446717	0.000222858154968861	-0.0796564440059807	0.00634514907167793	0.0614514771647112	-0.0503401440823134	0.0964295033479889	0.00929864911593981	0.00137581334112058	0.0354117096376417
Resid1.bg39	Z8_linear_6	Z9_linear_6	-0.00381418482018527	1.45480058425318e-05	0.0181456097539555	0.000329263153342844	0.670549547473978	0.0103298460411062	-0.0328607630627653	0.0010798297490672	0.275553690512619	-0.0141440308612915
Resid1.bg40	Z8_linear_6	Z10_linear_6	0.0932276223672623	0.00869138957225286	0.0810505989206328	0.00656919958539328	0.0570310037527153	0.0433913246448539	0.107472179841973	0.0115502694399853	0.000362316778110383	0.0498362977224083
Resid1.bg41	Z8_linear_6	Z11_linear_6	0.076503620990118	0.00585280402459963	0.013921090197128	0.000193796752276573	0.744162623968321	0.00838858324451484	0.173430681766532	0.0300782013780042	8.64459082094982e-09	0.0681150377456032
Resid1.bg42	Z9_linear_6	Z10_linear_6	0.132780926758237	0.0176307745107763	0.146418501021587	0.0214383774414084	0.000558776758859292	0.0800793070302154	0.116907977063226	0.0136674751010157	0.000104785207631242	0.0527016197280214
Resid1.bg43	Z9_linear_6	Z11_linear_6	0.300379507199496	0.0902278483454119	0.320229840729625	0.102547150893721	1.24344978758018e-14	0.197130961659438	0.270418730003306	0.073126289536601	0	0.103248545540058
Resid1.bg44	Z10_linear_6	Z11_linear_6	0.0558807934662723	0.00312266307842018	0.025977926854963	0.000674852683681809	0.542483133409874	0.0150391028237678	0.0992892831288314	0.00985836174423725	0.000985710072828994	0.0408416906425045
