# Supplementary material for: Improving the Reliability of Scale-Free Image Morphometrics in Applications with Minimally Restrained Livestock Using Projective Geometry and Unsupervised Machine Learning
Source: Sensors (Basel). 2022 Oct 31;22(21):8347. doi: 10.3390/s22218347 (PMC9653925; doi:10.3390/s22218347)
Supplement: Supplementary file 1 [file sensors-22-08347-s001.zip › SupplementalMaterials/Results/ErrCor/ErrCor_Geom_Forehead.csv]

	Biom1	Biom2	Cor_Overall	R_Overall	Cor_Day	R_Day	P_Day	Add_Day	Cor_Rep	R_Rep	P_Rep	Add_Rep
Resid1.bg	Canthus.Depth.Proportion_Depth_V3	Canthus.Depth.Proportion_Length_V3	0.743959604752409	0.553475893503361	0.776379226885623	0.602764703939518	0	0.432266783582062	0.703845866677796	0.495399004039418	0	0.311692821170347
Resid1.bg1	Canthus.Depth.Proportion_Depth_V3	Canthus.Length.Proportion_V3	0.151109347142376	0.0228340347937951	0.174240055723716	0.0303595970186036	3.79359886970576e-05	0.0935698612216365	0.124861015314723	0.0155902731454235	3.48402605743203e-05	0.0575394859207393
Resid1.bg2	Canthus.Depth.Proportion_Depth_V3	Canthus.Width.to.Height.Ratio_V3	0.0329066310754784	0.00108284636873764	0.0299270131006093	0.000895626113124042	0.482475205670969	0.0159727629539762	0.0365192625590251	0.00133365653785501	0.226029751799782	0.0169338681215021
Resid1.bg3	Canthus.Depth.Proportion_Depth_V3	Chin.Length.Proportion_V6	-0.038874395302213	0.00151121861011272	-0.0960838176059729	0.00923210000573787	0.0238448505428648	-0.059754051833828	0.0561299049048742	0.00315056622463022	0.0627787560777744	0.020879656531615
Resid1.bg4	Canthus.Depth.Proportion_Depth_V3	Cranio.Topline.Length.Ratio_V2	-0.0302793772181388	0.000916840684718344	-0.0238160326281237	0.000567203410143854	0.576251342881798	-0.0161383438654262	-0.0488198012140908	0.00238337299058334	0.105571889936955	-0.0141410333527126
Resid1.bg5	Canthus.Depth.Proportion_Depth_V3	Eye.Forehead.Size.Ratio_Linear_V1	0.0119733908410743	0.000143362088233121	-0.0247978084171601	0.000614931302294178	0.560624575301848	-0.0167438668948279	0.0977243831743956	0.0095500550668161	0.00119681770694235	0.0287172577359021
Resid1.bg6	Canthus.Depth.Proportion_Depth_V3	Eye.Orbital.Height.to.Length.Ratio_V1	-0.0341075103133415	0.00116332225977469	-0.0337377567725245	0.00113823623204203	0.42847398872901	-0.0218700240154256	-0.0363704578153254	0.00132281020169636	0.227926806012052	-0.0122374862979159
Resid1.bg7	Canthus.Depth.Proportion_Depth_V3	Eye.Orbital.Projection.Proportion_V9	0.0860486072135906	0.0074043628033988	0.140468886350366	0.0197315080325121	0.000925582515996615	0.0863266972259208	-0.000729807156255475	5.32618485321703e-07	0.980697939840278	-0.000278090012330174
Resid1.bg8	Canthus.Depth.Proportion_Depth_V3	Eye.Orbital.Roundness.Proportion_V1	0.0304528639773042	0.00092737692442019	0.0785886598302052	0.0061761774539077	0.0647815747915326	0.0475528838886716	-0.0435907064600349	0.00190014968968493	0.148437345698631	-0.0171000199113674
Resid1.bg9	Canthus.Depth.Proportion_Depth_V3	Eye.Orbital.Roundness.Point.Proportion_V1	0.00412489230238956	1.70147365063126e-05	0.0256039812418637	0.000655563855433711	0.547947829840959	0.0153858408558097	-0.0283595532677053	0.000804264261543817	0.347141507685404	-0.0112609485534202
Resid1.bg10	Canthus.Depth.Proportion_Depth_V3	Eye.Orbital.Eye.Height.Ratio_V36	0.0429720833172566	0.00184659994462525	0.0465315563398266	0.00216518573540645	0.274679460329425	0.0312023204324504	0.039002775288355	0.00152121648019392	0.196018012035666	0.0117697628848062
Resid1.bg11	Canthus.Depth.Proportion_Depth_V3	Eye.Topline.Size.Ratio_Linear_V1	-0.0485218396396598	0.00235436892201686	-0.0570446725694273	0.00325409466855318	0.180402970179312	-0.0374292391193621	-0.0341583065039745	0.00116678990321946	0.257473895184745	-0.0110926005202977
Resid1.bg12	Canthus.Depth.Proportion_Depth_V3	Eye.Sinus.Size.Ratio_Linear_V1	0.198296839602667	0.0393216365964057	0.215169994447572	0.046298126510568	3.24840603305177e-07	0.128031349217289	0.174055340559777	0.0302952615773801	7.90126009064807e-09	0.0702654903853776
Resid1.bg13	Canthus.Depth.Proportion_Depth_V3	Forehead.Eye.Angle_Slope_V3	-0.274795703844142	0.0755126788511975	-0.299264838922183	0.0895594438151199	6.62581101096293e-13	-0.180966813268733	-0.238915803273174	0.0570807610536662	2.22044604925031e-15	-0.0938288905754093
Resid1.bg14	Canthus.Depth.Proportion_Depth_V3	Forehead.Jaw.Angle_Slope_V2	0.0125783427777553	0.000158214707034708	0.0491054048505915	0.00241134078554049	0.248974840729947	0.0295196491154096	-0.042693453490637	0.00182273097095719	0.156972182523909	-0.0169413063376544
Resid1.bg15	Canthus.Depth.Proportion_Depth_V3	Forehead.Temple.Ratio_V3	0.00829257321900075	6.87667705924885e-05	-0.0558268471263947	0.00311663686007385	0.189900561728503	-0.0326764782916739	0.0989037933286243	0.00978196033479122	0.00104273048183279	0.0409690515106747
Resid1.bg16	Canthus.Depth.Proportion_Depth_V3	Forehead.Topline.Angle_Slope_V1	0.0139905528183576	0.000195735568163253	0.0103670048749578	0.000107474790077399	0.807815693874426	0.00602037898687106	0.0190189032859283	0.000361718682199492	0.528369569626124	0.00797017383148649
Resid1.bg17	Canthus.Depth.Proportion_Depth_V3	Forehead.Topline.Length.Ratio_V3	-0.00811262010865883	6.58146050274156e-05	-0.0365611163341188	0.00133671522759697	0.390831212406925	-0.0240106485612272	0.0490912002394128	0.00240994594094612	0.10364833223556	0.0158980284525684
Resid1.bg18	Canthus.Depth.Proportion_Depth_V3	Forehead.Width.to.Length.Ratio_V3	-0.248502016588185	0.0617532522483947	-0.266745829290996	0.0711533374441414	1.83628001693137e-10	-0.160817574803403	-0.222084782808212	0.0493216507549705	1.78079773149875e-13	-0.0876844417847825
Resid1.bg19	Canthus.Depth.Proportion_Depth_V3	Forehead.Zygomatic.Angle_V2	-0.00549280517750024	3.01709087179735e-05	-0.00680521745769538	4.6310984646522e-05	0.87314032101152	-0.00349329089549773	-0.00415952363000377	1.73016368285597e-05	0.890325181227418	-0.00199951428200252
Resid1.bg20	Canthus.Depth.Proportion_Depth_V3	Forehead.Poll.Length.Ratio_V2	1.10985599604237e-05	1.23178033195121e-10	-0.0459757545533215	0.00211377000674726	0.280459354864032	-0.0268936378029722	0.0648901448523544	0.00421073089895953	0.0314634533329345	0.0269047363629327
Resid1.bg21	Canthus.Depth.Proportion_Depth_V3	Jaw.Angle_Slope_V1	0.00555308966764476	3.0836804856903e-05	0.0601601984766383	0.00361924948074851	0.157713644781696	0.0406821353659625	-0.120263846205078	0.0144633927040386	6.69521556906361e-05	-0.0351290456983177
Resid1.bg22	Canthus.Depth.Proportion_Depth_V3	Jowel.Jaw.Length.Proportion_V6	-0.128008888888251	0.0163862756344047	-0.0680113896387542	0.00462554912059445	0.110135624905158	-0.0420890375543638	-0.228641001366948	0.0522767075060808	3.39728245535298e-14	-0.0859198513338876
Resid1.bg23	Canthus.Depth.Proportion_Depth_V3	Jaw.Length.Proportion_V3	-0.00902426503490004	8.14373594201195e-05	-0.0263425407674729	0.000693929454085973	0.536459659210889	-0.0186810816492589	0.0427578479411313	0.00182823356055691	0.156347520037277	0.00965681661435887
Resid1.bg24	Canthus.Depth.Proportion_Depth_V3	Midface.Thickness.Proportion_V1	-0.132969579550686	0.0176809090858862	-0.113136416783524	0.0127998488026153	0.00774369550504961	-0.0789565681000321	-0.21530015801178	0.0463541580398975	9.39248678832882e-13	-0.054013011450654
Resid1.bg25	Canthus.Depth.Proportion_Depth_V3	Nasion.Thickness.Proportion_V7	0.10637212006608	0.0113150279273526	0.113862419671052	0.0129646506133468	0.00735680724649823	0.0782244907177564	0.103284520932104	0.0106676922641742	0.000617150085462148	0.028147629348324
Resid1.bg26	Canthus.Depth.Proportion_Depth_V3	Overall.Eye.Angle_Slope_V1	0.271554365127552	0.073741773219828	0.306596612734284	0.0940014829401363	1.68309810533174e-13	0.177242721224739	0.223598788065307	0.0499964180242741	1.21902488103842e-13	0.0943116439028131
Resid1.bg27	Canthus.Depth.Proportion_Depth_V3	Poll.Depth.Proportion_Height_V3	0.054737537345713	0.00299619799467333	0.0412605679936875	0.00170243447116171	0.332795468103914	0.0227833228363978	0.0714626887253777	0.00510691587986022	0.0178341118649397	0.0319542145093152
Resid1.bg28	Canthus.Depth.Proportion_Depth_V3	Poll.Depth.Proportion_Length_V3	0.0645490919533074	0.00416658527199654	0.070384946115032	0.00495404063961595	0.0982342500224043	0.040365471232789	0.0567040524337734	0.00321534956241212	0.060136910240328	0.0241836207205184
Resid1.bg29	Canthus.Depth.Proportion_Depth_V3	Poll.Height.Point.Proportion_V4	-0.0180339283036769	0.000325222570062157	0.00126262158232484	1.59421326015249e-06	0.976366465662119	0.000753723589655013	-0.0467877555356175	0.0021890940680607	0.120887918653018	-0.0187876518933319
Resid1.bg30	Canthus.Depth.Proportion_Depth_V3	Poll.Height.Proportion_V4	0.0466048938453739	0.00217201613033857	0.0473758348775047	0.00224446973034059	0.266055809343565	0.026755350915151	0.0456121214443031	0.00208046562264985	0.130512392113036	0.0198495429302229
Resid1.bg31	Canthus.Depth.Proportion_Length_V3	Canthus.Length.Proportion_V3	0.304909446584788	0.0929697706166415	0.337774121826135	0.114091357375416	4.44089209850063e-16	0.176956701526021	0.269152845411294	0.0724432541929959	0	0.127952745058767
Resid1.bg32	Canthus.Depth.Proportion_Length_V3	Canthus.Width.to.Height.Ratio_V3	0.0376386276911985	0.00141666629447665	0.0453268780922371	0.00205452587758852	0.287310693933836	0.0236007137534433	0.0293465386507654	0.000861219330780869	0.330619048122101	0.0140379139377552
Resid1.bg33	Canthus.Depth.Proportion_Length_V3	Chin.Length.Proportion_V6	0.00637965670685918	4.07000196973733e-05	-0.0216610507453233	0.00046920111939147	0.611251897417596	-0.0131416315259769	0.0508707233689741	0.00258783049608269	0.0917167877823224	0.0195212882328361
Resid1.bg34	Canthus.Depth.Proportion_Length_V3	Cranio.Topline.Length.Ratio_V2	-0.00770841207151862	5.9419616664334e-05	0.0603162279467875	0.00363804735372883	0.156636796381192	0.0398727673728782	-0.159235005223093	0.0253557868883984	1.29869828224827e-07	-0.0475811794443968
Resid1.bg35	Canthus.Depth.Proportion_Length_V3	Eye.Forehead.Size.Ratio_Linear_V1	-0.0560053460871685	0.00313659879034353	-0.0856995629274092	0.00734441508594897	0.0439618968811266	-0.0564512712433141	0.00147099239752916	2.16381863358859e-06	0.961106570402235	0.000445925156145509
Resid1.bg36	Canthus.Depth.Proportion_Length_V3	Eye.Orbital.Height.to.Length.Ratio_V1	-0.0488207721088999	0.00238346778930914	0.0375422558574133	0.00140942097486348	0.378233991590933	0.0237413865453853	-0.209052433100007	0.0437029197850329	4.15689704880151e-12	-0.0725621586542852
Resid1.bg37	Canthus.Depth.Proportion_Length_V3	Eye.Orbital.Projection.Proportion_V9	0.0727671066984944	0.00529505181727006	0.0193917630338096	0.000376040473559423	0.649090025451891	0.0116261236759386	0.155540548622544	0.024192862265802	2.51588012867288e-07	0.0611409830225557
Resid1.bg38	Canthus.Depth.Proportion_Length_V3	Eye.Orbital.Roundness.Proportion_V1	0.0467663101500367	0.00218708776504942	0.0372854687203267	0.00139020617769446	0.381506643693988	0.022009452601762	0.0611760303136183	0.00374250668493275	0.0425564889454175	0.0247568575482747
Resid1.bg39	Canthus.Depth.Proportion_Length_V3	Eye.Orbital.Roundness.Point.Proportion_V1	-0.0219959872718318	0.000483823456062585	0.0114686841684336	0.000131530716555278	0.787856101351292	0.00672326122355805	-0.0701109683698098	0.00491554788575247	0.0201129425444979	-0.0287192484953898
Resid1.bg40	Canthus.Depth.Proportion_Length_V3	Eye.Orbital.Eye.Height.Ratio_V36	0.0426677062632003	0.00182053315776274	0.0491156108014004	0.00241234322439464	0.248876371609084	0.0321300587805529	0.0338500992543104	0.00114582921952666	0.261792455314312	0.0105376474826474
Resid1.bg41	Canthus.Depth.Proportion_Length_V3	Eye.Topline.Size.Ratio_Linear_V1	-0.088922682051602	0.00790724338325029	-0.0876736020694161	0.00768666049982632	0.0392998754580298	-0.05611996787389	-0.0979177039397903	0.00958787674484042	0.00117019830239418	-0.032802714177712
Resid1.bg42	Canthus.Depth.Proportion_Length_V3	Eye.Sinus.Size.Ratio_Linear_V1	0.165847823689818	0.0275055006226491	0.143480236550576	0.0205865782806092	0.000714473398000237	0.0832874095054795	0.198246540772187	0.0393016909281385	4.92743623681235e-11	0.082560414184339
Resid1.bg43	Canthus.Depth.Proportion_Length_V3	Forehead.Eye.Angle_Slope_V3	-0.182975807561022	0.0334801461526083	-0.15520426972844	0.0240883653419384	0.000248557726476584	-0.0915586891830191	-0.225644268588035	0.0509153359466293	7.28306304154103e-14	-0.0914171183780033
Resid1.bg44	Canthus.Depth.Proportion_Length_V3	Forehead.Jaw.Angle_Slope_V2	0.0115557149034976	0.000133534546930916	0.039384068559436	0.00155110485629435	0.355269302438836	0.023096976402765	-0.0281939649429466	0.000794899659204101	0.349964126340898	-0.0115412614992674
Resid1.bg45	Canthus.Depth.Proportion_Length_V3	Forehead.Temple.Ratio_V3	0.00666249396324508	4.43888258102772e-05	0.0415925259386906	0.00172993821396065	0.32891721465388	0.023749807611509	-0.0399870452020072	0.00159896378398737	0.18496918374544	-0.0170873136482639
Resid1.bg46	Canthus.Depth.Proportion_Length_V3	Forehead.Topline.Angle_Slope_V1	0.00565339897710642	3.19609199943479e-05	0.0350765257361387	0.001230362657718	0.410368797689376	0.019871916613791	-0.0328897430537281	0.00108173519814025	0.275568682755968	-0.0142185176366845
Resid1.bg47	Canthus.Depth.Proportion_Length_V3	Forehead.Topline.Length.Ratio_V3	0.0260062245842377	0.00067632371712581	0.0799356200346349	0.00638970335032153	0.0603106614914415	0.0512126734938766	-0.0754502234234343	0.00569273621464615	0.0123761694001983	-0.0252064489096389
Resid1.bg48	Canthus.Depth.Proportion_Length_V3	Forehead.Width.to.Length.Ratio_V3	-0.153439210556167	0.0235435913360999	-0.110170723083694	0.012137588224784	0.00951970074411879	-0.0647969743797312	-0.217633349907496	0.0473642749919587	5.32907051820075e-13	-0.0886422361764363
Resid1.bg49	Canthus.Depth.Proportion_Length_V3	Forehead.Zygomatic.Angle_V2	-0.0109711239062077	0.000120365559765361	-0.0465314839172539	0.00216517899554166	0.274680208142793	-0.0233019520402493	0.0248656498147617	0.000618300540710359	0.409756526415511	0.0123308281340416
Resid1.bg50	Canthus.Depth.Proportion_Length_V3	Forehead.Poll.Length.Ratio_V2	0.0315998206077359	0.000998548662441091	0.0652556725088919	0.00425830279458775	0.125347096255696	0.0372384514454528	-0.0131829361370683	0.000173789805194022	0.66209064787891	-0.00563863083771688
Resid1.bg51	Canthus.Depth.Proportion_Length_V3	Jaw.Angle_Slope_V1	-0.033442572346689	0.00111840564516353	-0.0196990171981395	0.000388051278572596	0.643910800116509	-0.0129954611837247	-0.0678561442383873	0.00460445631090082	0.0244816062898621	-0.0204471111629644
Resid1.bg52	Canthus.Depth.Proportion_Length_V3	Jowel.Jaw.Length.Proportion_V6	-0.100679049640016	0.0101362710364168	-0.0726631084719401	0.00527992733280493	0.0877973498043971	-0.0438686203087516	-0.146547073850146	0.0214760448540402	1.18400825432907e-06	-0.0568104293312642
Resid1.bg53	Canthus.Depth.Proportion_Length_V3	Jaw.Length.Proportion_V3	0.0457685978949742	0.00209476455327184	0.0505265478445924	0.00255293203709188	0.23552394079928	0.0349555903652473	0.0464105636582941	0.00215394041908057	0.123913390035923	0.0108130075297269
Resid1.bg54	Canthus.Depth.Proportion_Length_V3	Midface.Thickness.Proportion_V1	-0.133843801076283	0.0179141630865476	-0.118429554054697	0.0140255592735944	0.00529525279246279	-0.0806303591332539	-0.205615471928173	0.0422777222962452	9.25326482104083e-12	-0.053213441943029
Resid1.bg55	Canthus.Depth.Proportion_Length_V3	Nasion.Thickness.Proportion_V7	0.0273054221320518	0.000745586077809547	0.0265386647103173	0.000704300724606642	0.533429419388875	0.0177866459402742	0.0338581336357412	0.00114637321329571	0.261679246941046	0.00951877619177763
Resid1.bg56	Canthus.Depth.Proportion_Length_V3	Overall.Eye.Angle_Slope_V1	0.192296354045216	0.0369778877790832	0.143679585474953	0.0206438232822544	0.000702209310326829	0.0810305487303954	0.255713896049122	0.0653895966326209	0	0.111265805314821
Resid1.bg57	Canthus.Depth.Proportion_Length_V3	Poll.Depth.Proportion_Height_V3	0.00908088997857008	8.24625628028946e-05	0.00793478759004136	6.29608540990744e-05	0.852307685895148	0.00427434747278227	0.0104201141436424	0.000108578778766536	0.729765057012203	0.00480654250578781
Resid1.bg58	Canthus.Depth.Proportion_Length_V3	Poll.Depth.Proportion_Length_V3	0.0293039471274683	0.00085872131724946	0.0328683154755925	0.00108032616220308	0.440476264820754	0.0183890946444675	0.0248084212748337	0.000615457766149622	0.410835062990218	0.0109148524830009
Resid1.bg59	Canthus.Depth.Proportion_Length_V3	Poll.Height.Point.Proportion_V4	0.00793371614465976	6.2943851864035e-05	-0.000771556052377444	5.95298741960264e-07	0.985556826121991	-0.000449323402053271	0.0202371665280532	0.000409542909084155	0.502294761923745	0.00838303954671303
Resid1.bg60	Canthus.Depth.Proportion_Length_V3	Poll.Height.Proportion_V4	0.0417844720440216	0.00174594210399763	0.0849578303504789	0.00721783293786075	0.0458300526139186	0.0468068963191592	-0.0111874637677354	0.000125159345554393	0.710729496474064	-0.00502242427513755
Resid1.bg61	Canthus.Length.Proportion_V3	Canthus.Width.to.Height.Ratio_V3	-0.154317713076413	0.0238139565691342	-0.116773218705984	0.0136359846069555	0.00597352887924418	-0.0586438679194707	-0.192201891699828	0.0369415671729924	1.85921722462012e-10	-0.0956738451569427
Resid1.bg62	Canthus.Length.Proportion_V3	Chin.Length.Proportion_V6	0.0111915461343653	0.000125250704877626	0.00931816013682935	8.68281083355957e-05	0.82693491058399	0.00545267938474851	0.0143712882511063	0.000206533925996386	0.633772584613696	0.00573886674961675
Resid1.bg63	Canthus.Length.Proportion_V3	Cranio.Topline.Length.Ratio_V2	0.0111317532420718	0.000123915930242376	0.0284510634431503	0.000809463011046164	0.504341003311752	0.018140561911737	-0.0225401949428562	0.000508060388061962	0.454924060867108	-0.00700880866966521
Resid1.bg64	Canthus.Length.Proportion_V3	Eye.Forehead.Size.Ratio_Linear_V1	-0.0286814872905929	0.000822627713200444	-0.0761818658936046	0.00580367669103116	0.0734478973984596	-0.0484012693071652	0.0625116100853768	0.00390770139546618	0.0382363583490763	0.0197197820165723
Resid1.bg65	Canthus.Length.Proportion_V3	Eye.Orbital.Height.to.Length.Ratio_V1	0.09828427550446	0.00965979881143661	0.0993716080559381	0.00987471648762299	0.0194226553673769	0.060611922294891	0.104298461379826	0.010878169046199	0.000545057086231537	0.037672353209569
Resid1.bg66	Canthus.Length.Proportion_V3	Eye.Orbital.Projection.Proportion_V9	-0.116094411937016	0.0134779124830016	-0.124763459866353	0.015565920917823	0.00329503590591651	-0.0721464687449142	-0.107438487023671	0.0115430284939356	0.000368498240885362	-0.0439479431921019
Resid1.bg67	Canthus.Length.Proportion_V3	Eye.Orbital.Roundness.Proportion_V1	-0.0164165021729857	0.000269501543595644	-0.00653605593709769	4.27200272128699e-05	0.878117992838161	-0.00372130632245598	-0.0301463890639719	0.000908804773596366	0.317608964553657	-0.0126951958505297
Resid1.bg68	Canthus.Length.Proportion_V3	Eye.Orbital.Roundness.Point.Proportion_V1	-0.018189217922844	0.00033084764864471	-0.0155576963573654	0.000242041915947981	0.715075353503354	-0.00879673906249703	-0.022034502046027	0.000485519280416369	0.465104830432404	-0.00939247886034698
Resid1.bg69	Canthus.Length.Proportion_V3	Eye.Orbital.Eye.Height.Ratio_V36	-0.00541132951509248	2.9282487120911e-05	0.0218966712326557	0.000479464211071012	0.607379564589987	0.013815929061575	-0.059353149248587	0.00352279632572504	0.04911322577194	-0.0192272585766675
Resid1.bg70	Canthus.Length.Proportion_V3	Eye.Topline.Size.Ratio_Linear_V1	-0.212701100358004	0.0452417580935056	-0.198988647077814	0.0395964816658587	2.40453133315555e-06	-0.122853317704941	-0.257732344859612	0.0664259615868342	0	-0.0898477826530631
Resid1.bg71	Canthus.Length.Proportion_V3	Eye.Sinus.Size.Ratio_Linear_V1	-0.159525874329189	0.0254485045804921	-0.142221910482856	0.0202270718213936	0.000796581426822485	-0.0796276327615086	-0.184366111587748	0.033990863101986	9.8036512241606e-10	-0.0798982415676799
Resid1.bg72	Canthus.Length.Proportion_V3	Forehead.Eye.Angle_Slope_V3	-0.0228818774979299	0.000523580317830269	0.0552615945456008	0.00305384383172237	0.194431636610052	0.0314433883774269	-0.128857220671303	0.0166041833191328	1.93930062561964e-05	-0.0543252658753568
Resid1.bg73	Canthus.Length.Proportion_V3	Forehead.Jaw.Angle_Slope_V2	0.0864475278491444	0.00747317507122859	0.0753146536012519	0.00567229704707657	0.0767934317850498	0.0426014185934911	0.102930493677208	0.0105946865286338	0.000644345372812438	0.0438461092556533
Resid1.bg74	Canthus.Length.Proportion_V3	Forehead.Temple.Ratio_V3	0.162828227072148	0.0265130315314591	0.106967147803397	0.0114419707091939	0.0118369731438079	0.0589122000803303	0.233688949534031	0.0546105251343188	9.32587340685131e-15	0.103916026991818
Resid1.bg75	Canthus.Length.Proportion_V3	Forehead.Topline.Angle_Slope_V1	0.0289916037826026	0.000840513089887419	0.0490828259401862	0.00240912380227462	0.249192783239346	0.0268202468532112	0.00482666879395442	2.32967316465334e-05	0.87287371931472	0.00217135692939147
Resid1.bg76	Canthus.Length.Proportion_V3	Forehead.Topline.Length.Ratio_V3	0.139066664226274	0.0193395370990233	0.110738063743225	0.0122629187615985	0.00915426841675337	0.0684296079798323	0.203184968339806	0.0412841313592481	1.61692881306408e-11	0.0706370562464419
Resid1.bg77	Canthus.Length.Proportion_V3	Forehead.Width.to.Length.Ratio_V3	0.0946672786928384	0.00896189365510754	0.131698873040434	0.0173445931601204	0.0019121729740299	0.0747103227326529	0.0470857142181971	0.00221706448343773	0.118539096377454	0.0199569559601855
Resid1.bg78	Canthus.Length.Proportion_V3	Forehead.Zygomatic.Angle_V2	-0.0405133449528309	0.00164133111926707	-0.0121639713007109	0.000147962197804517	0.7753295332806	-0.00587531037992816	-0.0671229337215227	0.00450548823138393	0.0260691895279652	-0.0346380345729027
Resid1.bg79	Canthus.Length.Proportion_V3	Forehead.Poll.Length.Ratio_V2	0.172833686537402	0.0298714832021091	0.125179873398465	0.0156700007040556	0.00319145188004	0.0688997866384022	0.233510185877009	0.0545270069083151	9.76996261670138e-15	0.103933899899
Resid1.bg80	Canthus.Length.Proportion_V3	Jaw.Angle_Slope_V1	0.0152322966409981	0.000232022860959363	0.0317266979690918	0.00100658336402198	0.456523993334705	0.0201874766540445	-0.0158025355643862	0.000249720130263689	0.600368276909821	-0.00495518001304637
Resid1.bg81	Canthus.Length.Proportion_V3	Jowel.Jaw.Length.Proportion_V6	0.0626154655156914	0.00392069652174674	0.0302075138391767	0.00091249389234405	0.478378549024229	0.0175899665030713	0.11161375891613	0.012457631179388	0.000215521318224443	0.0450254990126201
Resid1.bg82	Canthus.Length.Proportion_V3	Jaw.Length.Proportion_V3	-0.0172823316787847	0.000298678988255526	0.0212524729841208	0.000451667607940786	0.61799243425643	0.0141813153192426	-0.129774546059203	0.0168414328048723	1.69125417204263e-05	-0.0314636469980274
Resid1.bg83	Canthus.Length.Proportion_V3	Midface.Thickness.Proportion_V1	0.017947374374164	0.000322108246926398	-0.0151065228048597	0.000228207031253747	0.722993679285832	-0.00992003117640129	0.103476349231003	0.0107073548501765	0.000602864369301681	0.0278674055505653
Resid1.bg84	Canthus.Length.Proportion_V3	Nasion.Thickness.Proportion_V7	0.051215719097061	0.00262304988262906	0.0258891673208723	0.000670248984568123	0.543497469026497	0.0167356698975686	0.117858224936018	0.013890561185069	9.3406115492245e-05	0.0344800491994924
Resid1.bg85	Canthus.Length.Proportion_V3	Overall.Eye.Angle_Slope_V1	-0.153463630458606	0.0235510858735356	-0.172663321815136	0.0298126227002371	4.46784382761578e-05	-0.0939212430079324	-0.131500976535474	0.0172925068297832	1.30407718144099e-05	-0.0595423874506737
Resid1.bg86	Canthus.Length.Proportion_V3	Poll.Depth.Proportion_Height_V3	0.0852240945128783	0.00726314628554001	0.0419377453513215	0.00175877448515228	0.32491514599305	0.0217896183350408	0.132152434156103	0.0174642658533832	1.18125648094214e-05	0.0634344761778375
Resid1.bg87	Canthus.Length.Proportion_V3	Poll.Depth.Proportion_Length_V3	0.160822265399575	0.0258638010482513	0.0958823083990887	0.00919341706393796	0.0241421799686039	0.0517405938165296	0.238255624636089	0.0567657426707327	2.66453525910038e-15	0.109081671583045
Resid1.bg88	Canthus.Length.Proportion_V3	Poll.Height.Point.Proportion_V4	-0.0914310426016273	0.00835963555122059	-0.0328625224488044	0.00107994538169817	0.440556874580959	-0.0184587580832843	-0.16928413285027	0.0286571176348679	1.99652578913856e-08	-0.0729722845183431
Resid1.bg89	Canthus.Length.Proportion_V3	Poll.Height.Proportion_V4	0.114436762659684	0.0130957726480289	0.106356543188607	0.01131171427903	0.0123313508176737	0.056517204398069	0.123980563302638	0.0153711800768395	3.95511060400366e-05	0.0579195582616153
Resid1.bg90	Canthus.Width.to.Height.Ratio_V3	Chin.Length.Proportion_V6	0.00204771770033109	4.19314778024926e-06	0.00496430917812159	2.46443656159822e-05	0.907274497916011	0.00288713640331782	-0.00208907071933557	4.36421647038523e-06	0.944786662667804	-0.000839418702986728
Resid1.bg91	Canthus.Width.to.Height.Ratio_V3	Cranio.Topline.Length.Ratio_V2	-0.0638900214014907	0.00408193483468294	-0.105034759044065	0.0110323006074448	0.0134644539073034	-0.0665600996505619	0.00853379868417111	7.28257199819605e-05	0.777249891443947	0.00267007824907123
Resid1.bg92	Canthus.Width.to.Height.Ratio_V3	Eye.Forehead.Size.Ratio_Linear_V1	0.0277841466691336	0.000771958806131929	0.05778157883084	0.00333871085218457	0.174829499402661	0.03648574669135	-0.0274133829480788	0.000751493564658016	0.363465274704719	-0.00870160002221638
Resid1.bg93	Canthus.Width.to.Height.Ratio_V3	Eye.Orbital.Height.to.Length.Ratio_V1	-0.0423582279398348	0.001794219474203	-0.0439947218460525	0.00193553555031153	0.301727059857702	-0.0266701221635417	-0.0431648864237794	0.00186320741997777	0.152442567972028	-0.0156881057762931
Resid1.bg94	Canthus.Width.to.Height.Ratio_V3	Eye.Orbital.Projection.Proportion_V9	0.0580584576096043	0.00337078450000622	0.0769407190749561	0.00591987425177131	0.0706188140163981	0.0442193748856393	0.0336227766751939	0.00113049111134997	0.26500957410756	0.013839082723965
Resid1.bg95	Canthus.Width.to.Height.Ratio_V3	Eye.Orbital.Roundness.Proportion_V1	0.0277817999082015	0.000771828406139346	0.0630715885661698	0.0039780252842602	0.138524659184731	0.0356896360135649	-0.0186620133412408	0.00034827074194865	0.53613668918071	-0.00790783610536335
Resid1.bg96	Canthus.Width.to.Height.Ratio_V3	Eye.Orbital.Roundness.Point.Proportion_V1	0.00933119295913928	8.70711620406905e-05	-0.00430312597572471	1.85168931629568e-05	0.919579356424108	-0.00241818302260104	0.0273931992788877	0.000750387366732856	0.363818644241962	0.0117493759817403
Resid1.bg97	Canthus.Width.to.Height.Ratio_V3	Eye.Orbital.Eye.Height.Ratio_V36	0.0152598704644803	0.000232863646592718	0.0313886929247124	0.000985250043521891	0.461337467840028	0.0196835721748954	-0.0135711664313044	0.000184176558306164	0.652783424500965	-0.00442370171041507
Resid1.bg98	Canthus.Width.to.Height.Ratio_V3	Eye.Topline.Size.Ratio_Linear_V1	-0.017087748990721	0.000291991165569887	-0.0432414858471436	0.00186982609826872	0.31008742261547	-0.0265330934922944	0.0269267727579584	0.000725051091158729	0.372044470701171	0.00944534450157337
Resid1.bg99	Canthus.Width.to.Height.Ratio_V3	Eye.Sinus.Size.Ratio_Linear_V1	0.0219703629735458	0.000482696849189354	0.0150282323153028	0.000225847766522711	0.724370762140682	0.00836245676253638	0.0312061450997186	0.000973823491984694	0.300895326841666	0.0136079062110095
Resid1.bg100	Canthus.Width.to.Height.Ratio_V3	Forehead.Eye.Angle_Slope_V3	0.0187887779211351	0.000353018175769734	0.0426891096349977	0.00182236008142885	0.316314434494994	0.0241408030773905	-0.0126162412957676	0.000159169544433031	0.675770180275118	-0.00535202515625538
Resid1.bg101	Canthus.Width.to.Height.Ratio_V3	Forehead.Jaw.Angle_Slope_V2	-0.0315981707940281	0.000998444397528571	-0.0191973388693965	0.000368537819666441	0.652376116567189	-0.0107923071729507	-0.0485404370955707	0.00235617403342906	0.107581371391144	-0.0208058636210775
Resid1.bg102	Canthus.Width.to.Height.Ratio_V3	Forehead.Temple.Ratio_V3	-0.0524837645934128	0.00275454554589677	-0.0507951765792106	0.00258014996371318	0.23304016025859	-0.0278039173636085	-0.0551573065652523	0.00304232846753322	0.0674725919484953	-0.0246798472298042
Resid1.bg103	Canthus.Width.to.Height.Ratio_V3	Forehead.Topline.Angle_Slope_V1	0.0192454525652835	0.000370387444442577	0.0678648544696775	0.0046056384721905	0.110906076301946	0.0368558831512546	-0.0389037258069961	0.00151349988166594	0.197156113667857	-0.0176104305859712
Resid1.bg104	Canthus.Width.to.Height.Ratio_V3	Forehead.Topline.Length.Ratio_V3	-0.0732703461918342	0.00536854363107123	-0.0937962186027457	0.00879773062417407	0.0274133733025019	-0.0576051279044329	-0.04478167933526	0.00200539880408606	0.137661825012005	-0.0156652182874013
Resid1.bg105	Canthus.Width.to.Height.Ratio_V3	Forehead.Width.to.Length.Ratio_V3	-0.0220396314978761	0.000485745356562173	-0.0151354473162866	0.000229081765464088	0.722485140396739	-0.00853340785374913	-0.031668955620684	0.00100292275010485	0.293783464706332	-0.013506223644127
Resid1.bg106	Canthus.Width.to.Height.Ratio_V3	Forehead.Zygomatic.Angle_V2	0.00649936073076417	4.22416899085994e-05	0.00267364273726928	7.14836548655276e-06	0.949980632042199	0.00128347522811271	0.0100450170685978	0.000100902367908421	0.739131862119184	0.00521588550265146
Resid1.bg107	Canthus.Width.to.Height.Ratio_V3	Forehead.Poll.Length.Ratio_V2	-0.0501355300196766	0.00251357137035389	-0.0471243333911736	0.00222070279756248	0.268605037330999	-0.0257784783088383	-0.0543848913664351	0.00295771640893895	0.0714028149094905	-0.0243570517108383
Resid1.bg108	Canthus.Width.to.Height.Ratio_V3	Jaw.Angle_Slope_V1	-0.0140921186189302	0.000198587807169999	-0.0224087530782816	0.000502152214523394	0.599001598235842	-0.0141710993590353	0.000250318807067087	6.26595051714897e-08	0.993378956961969	7.89807401050963e-05
Resid1.bg109	Canthus.Width.to.Height.Ratio_V3	Jowel.Jaw.Length.Proportion_V6	-0.0908509523781711	0.00825389554802072	-0.0850156638055968	0.00722766309230627	0.0456820320597129	-0.0492014235181646	-0.102606348872534	0.0105280628289521	0.000670218617715435	-0.0416495288600065
Resid1.bg110	Canthus.Width.to.Height.Ratio_V3	Jaw.Length.Proportion_V3	-0.0140843791955296	0.000198369737323466	-0.0337982765727341	0.00114232349928703	0.427645661961817	-0.0224145634558277	0.0341460134204042	0.00116595023250642	0.25764519224479	0.00833018426029811
Resid1.bg111	Canthus.Width.to.Height.Ratio_V3	Midface.Thickness.Proportion_V1	-0.0512325074415415	0.0026247698187476	-0.0549397989234114	0.00301838150574487	0.197046238201637	-0.0358562015754317	-0.0567415912209161	0.00321960817428155	0.0599674412413242	-0.0153763058661098
Resid1.bg112	Canthus.Width.to.Height.Ratio_V3	Nasion.Thickness.Proportion_V7	-0.0179207066956612	0.000321151728471916	-0.0212959206722957	0.000453516237280713	0.617274114030275	-0.0136820170650717	-0.0143988755366548	0.000207327616720077	0.633121310916015	-0.00423868963058948
Resid1.bg113	Canthus.Width.to.Height.Ratio_V3	Overall.Eye.Angle_Slope_V1	0.0183662286234458	0.000337318353848678	-0.0158801073281915	0.000252177808754882	0.709435494136754	-0.00858510995428497	0.0591545308973074	0.0034992585256805	0.0498763262633513	0.0269513385777307
Resid1.bg114	Canthus.Width.to.Height.Ratio_V3	Poll.Depth.Proportion_Height_V3	-0.0119837494498595	0.000143610250877007	-0.00448837631091143	2.01455219083509e-05	0.916129715185442	-0.0023177281482346	-0.020012553140201	0.000400502283189369	0.507050509131281	-0.00966602130162485
Resid1.bg115	Canthus.Width.to.Height.Ratio_V3	Poll.Depth.Proportion_Length_V3	-0.0268812191355462	0.000722599942213254	-0.0223525619186819	0.000499637024328508	0.599918363922626	-0.0119880604091539	-0.0323283200453499	0.00104512027695457	0.283847450293539	-0.0148931587263923
Resid1.bg116	Canthus.Width.to.Height.Ratio_V3	Poll.Height.Point.Proportion_V4	-0.0114553430835603	0.000131224885162072	-0.0648457494354401	0.00420497121984388	0.127743104801153	-0.0362002679242467	0.0570491779361174	0.00325460870318679	0.058593704483648	0.0247449248406864
Resid1.bg117	Canthus.Width.to.Height.Ratio_V3	Poll.Height.Proportion_V4	-0.0368596629261561	0.00135863475102985	-0.0202311560874483	0.000409299676634695	0.634981592013913	-0.0106847864730947	-0.0556824000259965	0.0031005296726551	0.0649037985556662	-0.0261748764530614
Resid1.bg118	Chin.Length.Proportion_V6	Cranio.Topline.Length.Ratio_V2	-0.093169719411487	0.00868059661521522	-0.0552977229636119	0.00305783816496037	0.194139684563149	-0.0408308673006955	-0.20852000576205	0.0434805928030054	4.70956607045991e-12	-0.0523388521107915
Resid1.bg119	Chin.Length.Proportion_V6	Eye.Forehead.Size.Ratio_Linear_V1	0.468605495062608	0.219591110002872	0.419161996994418	0.175696779724348	0	0.308401279811469	0.629133173248148	0.395808549681284	0	0.160204215251139
Resid1.bg120	Chin.Length.Proportion_V6	Eye.Orbital.Height.to.Length.Ratio_V1	0.00181429604998822	3.29167015700285e-06	0.0199562437705962	0.000398251665431458	0.639588073307183	0.0140962523441444	-0.0421243072175415	0.00177445725855782	0.162575726831227	-0.0122819562941561
Resid1.bg121	Chin.Length.Proportion_V6	Eye.Orbital.Projection.Proportion_V9	-0.00380539723459224	1.44810481130423e-05	-0.0545553566587466	0.00297628694016304	0.200203386750756	-0.0365337450653947	0.0991186738914734	0.00982451151400425	0.00101671609237441	0.0327283478308025
Resid1.bg122	Chin.Length.Proportion_V6	Eye.Orbital.Roundness.Proportion_V1	0.0249668561789752	0.000623343907461633	0.00954482227284586	9.11036322202144e-05	0.822794032910099	0.00629327387222806	0.0549330365473482	0.0030176385043123	0.06859494680972	0.0186735823067472
Resid1.bg123	Chin.Length.Proportion_V6	Eye.Orbital.Roundness.Point.Proportion_V1	0.0159551675661668	0.00025456737206446	0.00951267721158794	9.04910277318645e-05	0.82338099263442	0.0062288561922553	0.0282670999403074	0.000799028939035326	0.34871567628706	0.00972631137391146
Resid1.bg124	Chin.Length.Proportion_V6	Eye.Orbital.Eye.Height.Ratio_V36	0.000602146342400373	3.62580217666147e-07	0.0123295735315236	0.000152018383469247	0.772354421388289	0.00900905373418564	-0.032149389867056	0.00103358326882396	0.286520990991384	-0.00840690739178527
Resid1.bg125	Chin.Length.Proportion_V6	Eye.Topline.Size.Ratio_Linear_V1	-0.0107022621098707	0.000114538414268375	-0.0240358755885636	0.000577723315308906	0.572734383170764	-0.0171849258556625	0.0230369578800071	0.000530701428365219	0.445046462833207	0.00648266374579174
Resid1.bg126	Chin.Length.Proportion_V6	Eye.Sinus.Size.Ratio_Linear_V1	0.0313613465857298	0.000983534059670267	0.0143017379775642	0.000204539709178901	0.737191272710302	0.00927289279585015	0.0631421349875219	0.00398692921078244	0.0363300414405048	0.0220884537898797
Resid1.bg127	Chin.Length.Proportion_V6	Forehead.Eye.Angle_Slope_V3	-0.035522917194068	0.00126187764597661	-0.0149520890229447	0.000223564966150064	0.72571093083379	-0.00985228411454196	-0.0754316399881446	0.00568993231130106	0.0123977161228774	-0.025670633079526
Resid1.bg128	Chin.Length.Proportion_V6	Forehead.Jaw.Angle_Slope_V2	-0.354613291875268	0.125750586774614	-0.398797628814246	0.159039548747865	0	-0.261231937043022	-0.271570902882243	0.0737507552922764	0	-0.0933813548322459
Resid1.bg129	Chin.Length.Proportion_V6	Forehead.Temple.Ratio_V3	0.363517661719691	0.132145090382151	0.411058253751432	0.168968887977176	0	0.262172613982788	0.282337292292395	0.0797143466190014	0	0.101345047736903
Resid1.bg130	Chin.Length.Proportion_V6	Forehead.Topline.Angle_Slope_V1	-0.0645590980393547	0.00416787713965501	-0.0684498142974087	0.00468537707734974	0.107855645022077	-0.0433146302112645	-0.0585022012579088	0.00342250755202087	0.0524528869587018	-0.0212444678280902
Resid1.bg131	Chin.Length.Proportion_V6	Forehead.Topline.Length.Ratio_V3	0.00664233269316557	4.41205836066962e-05	0.0372028245310842	0.00138405015309064	0.382563586915402	0.0266227041227571	-0.0711987899113447	0.0050692676848398	0.0182603564030415	-0.0199803714295916
Resid1.bg132	Chin.Length.Proportion_V6	Forehead.Width.to.Length.Ratio_V3	-0.0911451850521491	0.0083074447581905	-0.0412207888313471	0.00169915343187851	0.333262174445198	-0.0270797080336156	-0.187253092602595	0.0350637206892359	5.35435251691752e-10	-0.0640654770185335
Resid1.bg133	Chin.Length.Proportion_V6	Forehead.Zygomatic.Angle_V2	-0.0403009706251034	0.00162416823332544	-0.0577919419983454	0.00333990855994012	0.174752043724994	-0.0323259905245748	-0.0191450880474192	0.000366534396343433	0.525637146071283	-0.00797498010052851
Resid1.bg134	Chin.Length.Proportion_V6	Forehead.Poll.Length.Ratio_V2	0.099115636026866	0.00982390930501018	0.125417079980082	0.0157294439507302	0.00313377789902747	0.0799409268862879	0.0533688030186336	0.00284822913564172	0.0768566431588327	0.0191747091405781
Resid1.bg135	Chin.Length.Proportion_V6	Jaw.Angle_Slope_V1	-0.570741502950462	0.325745863190153	-0.561174740301013	0.31491708915191	0	-0.413508463339696	-0.621185374375389	0.385871269337893	0	-0.157233039610766
Resid1.bg136	Chin.Length.Proportion_V6	Jowel.Jaw.Length.Proportion_V6	-0.514507346915637	0.264717810030168	-0.533255236230675	0.284361146967433	0	-0.35959552891836	-0.475722641781397	0.226312031903471	0	-0.154911817997278
Resid1.bg137	Chin.Length.Proportion_V6	Jaw.Length.Proportion_V3	0.339286695157374	0.115115461510813	0.341817547125171	0.116839235522669	0	0.264137777610415	0.38398411488399	0.147443800483241	0	0.0751489175469592
Resid1.bg138	Chin.Length.Proportion_V6	Midface.Thickness.Proportion_V1	-0.0350982571153356	0.0012318876525342	-0.0278311011384621	0.000774570190579307	0.513678633050004	-0.0211645013789228	-0.0640948040895895	0.00410814391128287	0.0336036726416715	-0.0139337557364127
Resid1.bg139	Chin.Length.Proportion_V6	Nasion.Thickness.Proportion_V7	-0.0173734489097232	0.000301836727018762	-0.0293693490366411	0.000862558662836052	0.490675946331931	-0.0219861134482548	0.0195323258890318	0.000381511754635342	0.517297193879128	0.00461266453853157
Resid1.bg140	Chin.Length.Proportion_V6	Overall.Eye.Angle_Slope_V1	0.0151505183743883	0.000229538207012678	-0.0329582674444955	0.00108624739294289	0.439225669141678	-0.020761428813013	0.0982543436168511	0.00965391603957826	0.00112514656139195	0.0359119471874013
Resid1.bg141	Chin.Length.Proportion_V6	Poll.Depth.Proportion_Height_V3	0.0426895358725326	0.00182239647301225	0.0579900963537923	0.00336285127512212	0.173275922261522	0.0348921315028417	0.0201237974576911	0.000404967224118176	0.504692176331514	0.00779740436969089
Resid1.bg142	Chin.Length.Proportion_V6	Poll.Depth.Proportion_Length_V3	-0.0148997261349412	0.00022200183889625	0.0173153207463036	0.00029982033254737	0.684525600490124	0.0108206311573522	-0.0695950652404954	0.00484347310582881	0.021047472417854	-0.0257203572922933
Resid1.bg143	Chin.Length.Proportion_V6	Poll.Height.Point.Proportion_V4	-0.177061366602301	0.0313507275430745	-0.135868758314527	0.0184603194859314	0.00136137718002582	-0.0883792504659021	-0.254861614314237	0.0649544424508589	0	-0.0886821161363992
Resid1.bg144	Chin.Length.Proportion_V6	Poll.Height.Proportion_V4	0.0314348681597541	0.000988150936221124	0.0599872736668367	0.00359847300197996	0.158913621805642	0.0369151559725573	-0.0145325492370685	0.00021119498732782	0.629969609076604	-0.00548028781280314
Resid1.bg145	Cranio.Topline.Length.Ratio_V2	Eye.Forehead.Size.Ratio_Linear_V1	-0.608146223798805	0.369841829520747	-0.665703524611075	0.443161182679609	0	-0.533688157730629	-0.375512417094283	0.141009575391991	0	-0.0744580660681765
Resid1.bg146	Cranio.Topline.Length.Ratio_V2	Eye.Orbital.Height.to.Length.Ratio_V1	0.41038890783137	0.168419055671025	0.448654110260097	0.20129051065328	0	0.345309840668911	0.286649010543964	0.0821676552458336	0	0.0650790671624591
Resid1.bg147	Cranio.Topline.Length.Ratio_V2	Eye.Orbital.Projection.Proportion_V9	-0.17086362153643	0.0291943771645443	-0.0947345829122787	0.00897464119956341	0.0258975100117962	-0.0691254196553899	-0.395693906590515	0.156573667712863	0	-0.10173820188104
Resid1.bg148	Cranio.Topline.Length.Ratio_V2	Eye.Orbital.Roundness.Proportion_V1	-0.120948774720488	0.0146286061063872	-0.123829826009453	0.0153338258095315	0.00353846555686399	-0.088962399333165	-0.120841163955105	0.0146025869060245	6.1754425201288e-05	-0.0319863753873225
Resid1.bg149	Cranio.Topline.Length.Ratio_V2	Eye.Orbital.Roundness.Point.Proportion_V1	0.136402537991439	0.018605652370506	0.164706686027525	0.0271282924221697	9.9800732530575e-05	0.117513892500961	0.0704981637645257	0.00496999109416988	0.0194355467951142	0.0188886454904783
Resid1.bg150	Cranio.Topline.Length.Ratio_V2	Eye.Orbital.Eye.Height.Ratio_V36	0.044460265314822	0.00197671519186436	0.160244689731949	0.0256783605872885	0.000154165792904948	0.127581354236164	-0.408217482343179	0.166641512890604	0	-0.0831210889213418
Resid1.bg151	Cranio.Topline.Length.Ratio_V2	Eye.Topline.Size.Ratio_Linear_V1	0.291338952953181	0.0848783855078559	0.350275794567021	0.122693132259558	0	0.272879104466639	0.0842449096628666	0.00709720480410456	0.00522569423735897	0.0184598484865423
Resid1.bg152	Cranio.Topline.Length.Ratio_V2	Eye.Sinus.Size.Ratio_Linear_V1	0.0143148313244181	0.000204914395846541	0.116335880554604	0.0135340371044151	0.00616518912152841	0.0821887815719986	-0.249172997163309	0.0620871825153462	0	-0.0678739502475805
Resid1.bg153	Cranio.Topline.Length.Ratio_V2	Forehead.Eye.Angle_Slope_V3	-6.51361005363504e-05	4.24271159308155e-09	-0.0851767472293648	0.00725507826857511	0.045271866829919	-0.0611545173734828	0.230529549330832	0.0531438731146767	2.08721928629529e-14	0.0610893812729464
Resid1.bg154	Cranio.Topline.Length.Ratio_V2	Forehead.Jaw.Angle_Slope_V2	0.0272392770815144	0.000741978215923514	-0.110357166539918	0.0121787042067193	0.00939820346027043	-0.078767431428931	0.395913507947735	0.156747505775482	0	0.106006708510445
Resid1.bg155	Cranio.Topline.Length.Ratio_V2	Forehead.Temple.Ratio_V3	0.134035307939966	0.0179654637745615	0.194507974655326	0.0378333522045169	4.07011109659905e-06	0.135174198110884	-0.0040746608127974	1.66028607393468e-05	0.892549054538323	-0.00113889017091841
Resid1.bg156	Cranio.Topline.Length.Ratio_V2	Forehead.Topline.Angle_Slope_V1	-0.0601187831371377	0.0036142680858902	-0.154822350392336	0.0239699601810071	0.000257567756246191	-0.106750134783117	0.164910481223914	0.027195466817503	4.57076940740819e-08	0.046631351645979
Resid1.bg157	Cranio.Topline.Length.Ratio_V2	Forehead.Topline.Length.Ratio_V3	0.633954359368722	0.401898129762606	0.734512467807215	0.539508565364245	0	0.572727270564766	0.280192540741887	0.0785078598873939	0	0.0612270888039562
Resid1.bg158	Cranio.Topline.Length.Ratio_V2	Forehead.Width.to.Length.Ratio_V3	0.308275757140633	0.0950339424406306	0.266870393239289	0.0712198067876927	1.79962933444244e-10	0.191029532823045	0.440096287380005	0.193684742165664	0	0.117246224317588
Resid1.bg159	Cranio.Topline.Length.Ratio_V2	Forehead.Zygomatic.Angle_V2	-0.366333197559316	0.134200011634033	-0.252644729765037	0.0638293594780484	1.68314873150166e-09	-0.153981035180487	-0.65467891149176	0.428604477152036	0	-0.212352162378829
Resid1.bg160	Cranio.Topline.Length.Ratio_V2	Forehead.Poll.Length.Ratio_V2	0.200542297298498	0.0402172130057591	0.252090594777272	0.0635496679751586	1.83133952447179e-09	0.175082031115346	0.0910050559994676	0.00828192021746624	0.00255386382205525	0.0254602661831515
Resid1.bg161	Cranio.Topline.Length.Ratio_V2	Jaw.Angle_Slope_V1	-0.2790148330236	0.0778492770471874	-0.351446826134354	0.123514871599911	0	-0.28217488261082	0.0160330155271368	0.000257057586893411	0.595064282479037	0.00316004958721944
Resid1.bg162	Cranio.Topline.Length.Ratio_V2	Jowel.Jaw.Length.Proportion_V6	0.183492612501369	0.0336695388425775	0.22187401710533	0.0492280794664563	1.35226732256299e-07	0.163026438133538	0.0807141811354423	0.006514779036365	0.00745653539026936	0.0204661743678312
Resid1.bg163	Cranio.Topline.Length.Ratio_V2	Jaw.Length.Proportion_V3	0.635839614909555	0.404292015888331	0.708761903257624	0.50234343550937	0	0.596772731707899	0.256355829133225	0.0657183111305835	0	0.039066883201656
Resid1.bg164	Cranio.Topline.Length.Ratio_V2	Midface.Thickness.Proportion_V1	0.112584129511018	0.0126751862177536	0.0983722152585025	0.00967709273486515	0.0206844020236141	0.0815121863444407	0.183555308633328	0.0336925513274761	1.16000231642488e-09	0.031071943166577
Resid1.bg165	Cranio.Topline.Length.Ratio_V2	Nasion.Thickness.Proportion_V7	-0.183117353051177	0.0335319649884695	-0.231148761053729	0.0534297497366739	3.84095475425283e-08	-0.188546360167341	0.0295234023636569	0.000871631287126381	0.327712953886184	0.0054290071161635
Resid1.bg166	Cranio.Topline.Length.Ratio_V2	Overall.Eye.Angle_Slope_V1	-0.0330838548151691	0.00109454144943119	0.0815968892619671	0.00665805233722972	0.0551509119339404	0.0560065610045125	-0.313031249621434	0.0979885632395566	0	-0.0890904158196816
Resid1.bg167	Cranio.Topline.Length.Ratio_V2	Poll.Depth.Proportion_Height_V3	-0.063088746231488	0.00398018990106109	-0.101068036417404	0.0102147479852697	0.0174340592544233	-0.0662612977351831	0.0105150772027758	0.000110566848580335	0.727399988281817	0.00317255150369517
Resid1.bg168	Cranio.Topline.Length.Ratio_V2	Poll.Depth.Proportion_Length_V3	0.0170547389085562	0.000290864119239021	0.00695102182528794	4.83167044156294e-05	0.870446001005858	0.00473307235696577	0.0428168590021849	0.00183328341481298	0.155776736778089	0.0123216665515904
Resid1.bg169	Cranio.Topline.Length.Ratio_V2	Poll.Height.Point.Proportion_V4	0.389025730105686	0.151341018684262	0.407222385886537	0.165830071567124	0	0.288625561349403	0.370549924123534	0.137307246267957	0	0.100400168756283
Resid1.bg170	Cranio.Topline.Length.Ratio_V2	Poll.Height.Proportion_V4	0.148431502070358	0.0220319108068627	0.155916009852731	0.024309802128397	0.000232548296967838	0.104546316117522	0.149451501500728	0.0223357513008222	7.2478428991829e-07	0.0438851859528356
Resid1.bg171	Eye.Forehead.Size.Ratio_Linear_V1	Eye.Orbital.Height.to.Length.Ratio_V1	-0.330867233819149	0.109473126415135	-0.432360417540477	0.186935530655776	0	-0.331585969706751	0.00312049556764759	9.73749258770823e-06	0.917607547744654	0.000718735887602498
Resid1.bg172	Eye.Forehead.Size.Ratio_Linear_V1	Eye.Orbital.Projection.Proportion_V9	0.119389513475219	0.0142538559278496	0.166303504211836	0.0276568555131361	8.51825448344723e-05	0.120915937699807	-0.00585188343022571	3.42445396809503e-05	0.846178767381234	-0.00152642422458769
Resid1.bg173	Eye.Forehead.Size.Ratio_Linear_V1	Eye.Orbital.Roundness.Proportion_V1	0.0768464579965597	0.00590537810661702	0.10163459285955	0.0103295904657264	0.0168107995305555	0.072757151993905	0.015228060440065	0.000231893824766271	0.613680671701902	0.0040893060026547
Resid1.bg174	Eye.Forehead.Size.Ratio_Linear_V1	Eye.Orbital.Roundness.Point.Proportion_V1	-0.118455813165057	0.0140317796725949	-0.189539231718669	0.0359251203605033	7.19443921681773e-06	-0.134750384489795	0.0599466669169886	0.00359360287445638	0.0468910637744704	0.016294571324738
Resid1.bg175	Eye.Forehead.Size.Ratio_Linear_V1	Eye.Orbital.Eye.Height.Ratio_V36	-0.278158706307257	0.077372265894527	-0.339074195811614	0.114971310265293	2.22044604925031e-16	-0.268999340855257	-0.0443395085393811	0.00196599201751385	0.141589806312308	-0.00915936545200059
Resid1.bg176	Eye.Forehead.Size.Ratio_Linear_V1	Eye.Topline.Size.Ratio_Linear_V1	0.124843818737479	0.0155859790769564	0.120272139198205	0.0144653874673125	0.00462287193246658	0.0933637106560889	0.14161095883361	0.0200536636617743	2.67095914829873e-06	0.0314801080813898
Resid1.bg177	Eye.Forehead.Size.Ratio_Linear_V1	Eye.Sinus.Size.Ratio_Linear_V1	-0.0808217354829634	0.00653215292647811	-0.148396730814721	0.0220215897164968	0.000463171927263639	-0.104466274858722	0.0855605997198503	0.00732061622442044	0.00456255961830343	0.0236445393757581
Resid1.bg178	Eye.Forehead.Size.Ratio_Linear_V1	Forehead.Eye.Angle_Slope_V3	-0.0769759905368471	0.00592530311912877	-0.0511500255508427	0.00261632511385186	0.229787657286062	-0.0365936947744008	-0.15020935864755	0.0225628514253083	6.36723466840294e-07	-0.0403822957624462
Resid1.bg179	Eye.Forehead.Size.Ratio_Linear_V1	Forehead.Jaw.Angle_Slope_V2	-0.231492184666416	0.0535886315616301	-0.261587817170346	0.0684281860919462	4.1932168848291e-10	-0.186044386405002	-0.167311167518466	0.0279930267763922	2.90834378802174e-08	-0.0454477982614142
Resid1.bg180	Eye.Forehead.Size.Ratio_Linear_V1	Forehead.Temple.Ratio_V3	0.310316078150633	0.0962960683587899	0.238126935562508	0.0567044374403907	1.43753799974888e-08	0.164898926181731	0.51282638804064	0.26299090427081	0	0.145417151968902
Resid1.bg181	Eye.Forehead.Size.Ratio_Linear_V1	Forehead.Topline.Angle_Slope_V1	-0.0462176859736947	0.00213607449676305	-0.0518283406606368	0.00268617689563502	0.223660195567489	-0.035608607831908	-0.0369822231714755	0.00136768483070482	0.220199788453416	-0.0106090781417867
Resid1.bg182	Eye.Forehead.Size.Ratio_Linear_V1	Forehead.Topline.Length.Ratio_V3	-0.402351281555447	0.161886553769311	-0.518651646759183	0.268999530686012	0	-0.402974315294479	0.00281040970447651	7.89840270701573e-06	0.925769975429381	0.000623033739031288
Resid1.bg183	Eye.Forehead.Size.Ratio_Linear_V1	Forehead.Width.to.Length.Ratio_V3	-0.350548706097689	0.122884395346764	-0.382173546439426	0.146056619598088	0	-0.272592344374689	-0.288433375698021	0.0831938122165558	0	-0.0779563617230009
Resid1.bg184	Eye.Forehead.Size.Ratio_Linear_V1	Forehead.Zygomatic.Angle_V2	-0.0357836809988603	0.0012804718258282	-0.0268142067966261	0.000719001686132227	0.52918674514978	-0.0162845161969518	-0.0592560619305894	0.00351128087552184	0.049485006496357	-0.0194991648019086
Resid1.bg185	Eye.Forehead.Size.Ratio_Linear_V1	Forehead.Poll.Length.Ratio_V2	-0.0124537964860036	0.000155097046914794	-0.114067803204207	0.0130114637278336	0.00725054249262191	-0.0789406912846434	0.234252235103483	0.0548741096509773	7.99360577730113e-15	0.0664868947986399
Resid1.bg186	Eye.Forehead.Size.Ratio_Linear_V1	Jaw.Angle_Slope_V1	-0.227254416562185	0.0516445698470193	-0.141154280878476	0.0199245310103198	0.000873005193813947	-0.112929055401923	-0.571753733771674	0.32690233208185	0	-0.114325361160262
Resid1.bg187	Eye.Forehead.Size.Ratio_Linear_V1	Jowel.Jaw.Length.Proportion_V6	-0.303685082994513	0.0922246296333845	-0.316073061845635	0.0999021804244745	2.70894418008538e-14	-0.231415258649942	-0.280941104923334	0.0789279044355435	0	-0.0722698243445711
Resid1.bg188	Eye.Forehead.Size.Ratio_Linear_V1	Jaw.Length.Proportion_V3	-0.330218768391987	0.109044434998321	-0.373170463097439	0.139256194528357	0	-0.313089700223836	-0.110793244989154	0.0122751431352267	0.0002398224972473	-0.0171290681681512
Resid1.bg189	Eye.Forehead.Size.Ratio_Linear_V1	Midface.Thickness.Proportion_V1	0.105185731871034	0.011064038189245	0.141699685094864	0.0200788007559835	0.000833154844969597	0.116996236031315	-0.0687720680430067	0.00472959734291194	0.022616640773474	-0.011810504160281
Resid1.bg190	Eye.Forehead.Size.Ratio_Linear_V1	Nasion.Thickness.Proportion_V7	0.295220785816134	0.0871553123778956	0.351566642761782	0.123599104302791	0	0.285750605230137	0.0507632439084601	0.00257690693210981	0.0924046460809287	0.00947018058599696
Resid1.bg191	Eye.Forehead.Size.Ratio_Linear_V1	Overall.Eye.Angle_Slope_V1	0.00638191612975197	4.07288534871884e-05	-0.0167734846555222	0.000281349787489038	0.69389142998224	-0.0114720627524939	0.0618353520221971	0.00382361075970903	0.0403748080026238	0.0178539788822459
Resid1.bg192	Eye.Forehead.Size.Ratio_Linear_V1	Poll.Depth.Proportion_Height_V3	0.0486126819800493	0.00236319284929341	0.0682123788370797	0.00465292862661328	0.109085731924057	0.0445617480461122	0.0132343939024888	0.000175149181966232	0.660853982090322	0.00405093393393703
Resid1.bg193	Eye.Forehead.Size.Ratio_Linear_V1	Poll.Depth.Proportion_Length_V3	0.0107706112936364	0.000116006067638607	-0.00862362155741637	7.43668487655364e-05	0.839652835645156	-0.00585109427145201	0.0569332596815694	0.00324139605796901	0.0591083155122774	0.0166217055650884
Resid1.bg194	Eye.Forehead.Size.Ratio_Linear_V1	Poll.Height.Point.Proportion_V4	-0.480563960432091	0.230941720066176	-0.43774562068493	0.191621228428835	0	-0.309156136090997	-0.623574059248928	0.388844607368186	0	-0.171407824341094
Resid1.bg195	Eye.Forehead.Size.Ratio_Linear_V1	Poll.Height.Proportion_V4	-0.00302794574679405	9.16845544552817e-06	-0.0412621055342159	0.00170256135311677	0.332777437465155	-0.027569083074688	0.0823800663138691	0.00678647532587747	0.00631499363298582	0.024541137327894
Resid1.bg196	Eye.Orbital.Height.to.Length.Ratio_V1	Eye.Orbital.Projection.Proportion_V9	-0.39387098198884	0.155134350452853	-0.406171115299526	0.164974974903661	0	-0.283518744953453	-0.369486125962011	0.136519997278415	0	-0.110352237035387
Resid1.bg197	Eye.Orbital.Height.to.Length.Ratio_V1	Eye.Orbital.Roundness.Proportion_V1	-0.104956497682157	0.0110158664057047	-0.0270072622498935	0.00072939221423452	0.52622439628922	-0.0185611677186902	-0.280984152770448	0.0789520941081266	0	-0.086395329963467
Resid1.bg198	Eye.Orbital.Height.to.Length.Ratio_V1	Eye.Orbital.Roundness.Point.Proportion_V1	0.0691847089331765	0.00478652395016835	0.136149178788367	0.0185365988847466	0.00133017291859305	0.0929258447514345	-0.0762816663054611	0.00581889261433772	0.0114454586675121	-0.023741135818258
Resid1.bg199	Eye.Orbital.Height.to.Length.Ratio_V1	Eye.Orbital.Eye.Height.Ratio_V36	0.630188342283575	0.39713734675012	0.74045666913591	0.548276078867846	0	0.563957944543793	0.280013795383184	0.0784077256048955	0	0.0662303977397817
Resid1.bg200	Eye.Orbital.Height.to.Length.Ratio_V1	Eye.Topline.Size.Ratio_Linear_V1	-0.0984867161643857	0.00969963326084427	-0.0732916331243869	0.00537166348603973	0.0850805642719545	-0.0546208006605976	-0.172339339303502	0.0297008478715675	1.10588396218247e-08	-0.0438659155037881
Resid1.bg201	Eye.Orbital.Height.to.Length.Ratio_V1	Eye.Sinus.Size.Ratio_Linear_V1	-0.000538943678751069	2.90460288865736e-07	0.248629954830875	0.0618168544392032	3.08786196612232e-09	0.168033479542732	-0.532753202838283	0.283825975134449	0	-0.168572423221483
Resid1.bg202	Eye.Orbital.Height.to.Length.Ratio_V1	Forehead.Eye.Angle_Slope_V3	0.300880803876492	0.0905292581413638	0.299811716689209	0.0898870654641303	5.99076344087734e-13	0.2059205084874	0.308492507625474	0.0951676272610531	0	0.0949602953890917
Resid1.bg203	Eye.Orbital.Height.to.Length.Ratio_V1	Forehead.Jaw.Angle_Slope_V2	0.155849150922089	0.0242889578431362	0.172796762215768	0.0298587210322526	4.40665882308622e-05	0.117984580202852	0.121742354316361	0.0148212008344904	5.43975386317896e-05	0.0378645707192368
Resid1.bg204	Eye.Orbital.Height.to.Length.Ratio_V1	Forehead.Temple.Ratio_V3	0.294744181184792	0.0868741323422933	0.260222300568587	0.0677156457132082	5.20227860789646e-10	0.172999325940321	0.374974663897518	0.140605998565057	0	0.12174485524447
Resid1.bg205	Eye.Orbital.Height.to.Length.Ratio_V1	Forehead.Topline.Angle_Slope_V1	0.147204928136228	0.0216692908675919	0.184952742212626	0.0342075168519702	1.20148149727051e-05	0.121994165136295	0.0767534549699743	0.00589109284982787	0.0109454412359336	0.0252107629999324
Resid1.bg206	Eye.Orbital.Height.to.Length.Ratio_V1	Forehead.Topline.Length.Ratio_V3	0.489914964149625	0.240016672097728	0.507908026968224	0.257970563858754	0	0.378858709714087	0.437519758090487	0.191423538719559	0	0.111056254435538
Resid1.bg207	Eye.Orbital.Height.to.Length.Ratio_V1	Forehead.Width.to.Length.Ratio_V3	0.448614212950368	0.201254712061078	0.48119758716127	0.231551117889828	0	0.329508838119536	0.384876937521376	0.148130257035833	0	0.119105374830832
Resid1.bg208	Eye.Orbital.Height.to.Length.Ratio_V1	Forehead.Zygomatic.Angle_V2	-0.0265174364811074	0.000703174437529564	-0.0186227776992561	0.000346807849235912	0.662126352185627	-0.0108578780517765	-0.041561658026912	0.00172737141794598	0.16826234548317	-0.0156595584293308
Resid1.bg209	Eye.Orbital.Height.to.Length.Ratio_V1	Forehead.Poll.Length.Ratio_V2	0.31715198042745	0.100585378689053	0.335118818958057	0.112304622819843	4.44089209850063e-16	0.222652337448766	0.290786632647488	0.0845568657264649	0	0.0944996429786832
Resid1.bg210	Eye.Orbital.Height.to.Length.Ratio_V1	Jaw.Angle_Slope_V1	-0.137389307378038	0.0188758217818171	-0.195976776153221	0.0384068967914097	3.42966948418955e-06	-0.150524379410115	0.0573714020672809	0.0032914777751656	0.0571827283805151	0.0131350720320765
Resid1.bg211	Eye.Orbital.Height.to.Length.Ratio_V1	Jowel.Jaw.Length.Proportion_V6	0.0740255859591955	0.00547978737660225	0.011485171620037	0.000131909167141703	0.787558408450259	0.00807295611044805	0.223916956209861	0.0501388032782889	1.12576614696991e-13	0.0659526298487475
Resid1.bg212	Eye.Orbital.Height.to.Length.Ratio_V1	Jaw.Length.Proportion_V3	0.320217087763741	0.102538983295892	0.420404147558306	0.176739647284226	0	0.338625068391952	-0.103987771382751	0.0108134565971513	0.000566267988352021	-0.0184079806282109
Resid1.bg213	Eye.Orbital.Height.to.Length.Ratio_V1	Midface.Thickness.Proportion_V1	-0.24011143672756	0.0576535020473731	-0.39683418259783	0.157477368478088	0	-0.314559404391691	0.37861086359667	0.143346186033417	0	0.0744479676641308
Resid1.bg214	Eye.Orbital.Height.to.Length.Ratio_V1	Nasion.Thickness.Proportion_V7	-0.343320163144514	0.117868734421576	-0.469281797992252	0.220225405926841	0	-0.366187741052984	0.107055220667151	0.0114608202720923	0.000386744493246605	0.0228675779084705
Resid1.bg215	Eye.Orbital.Height.to.Length.Ratio_V1	Overall.Eye.Angle_Slope_V1	-0.407395815585308	0.165971350556418	-0.346572740600747	0.120112664527513	0	-0.227563818899199	-0.54395799510594	0.295890300439674	0	-0.179831996686108
Resid1.bg216	Eye.Orbital.Height.to.Length.Ratio_V1	Poll.Depth.Proportion_Height_V3	0.0465346494969872	0.00216547360380745	0.0264007873601118	0.000697001573233841	0.535558811326579	0.0165579473416151	0.0855321376914134	0.0073157465780629	0.00457605846414744	0.0299767021553721
Resid1.bg217	Eye.Orbital.Height.to.Length.Ratio_V1	Poll.Depth.Proportion_Length_V3	0.0486930388043409	0.00237101202800105	-0.0038049922494392	1.44779660182924e-05	0.928862669003377	-0.00247851628567898	0.153079014417178	0.0234331846549346	3.8772178068136e-07	0.0511715550900199
Resid1.bg218	Eye.Orbital.Height.to.Length.Ratio_V1	Poll.Height.Point.Proportion_V4	-0.085505448969896	0.00731118180354349	-0.0492885480771101	0.00242936097154959	0.247211964887183	-0.0334189407483873	-0.165492843915651	0.0273878813872902	4.09832472403338e-08	-0.0520865082215087
Resid1.bg219	Eye.Orbital.Height.to.Length.Ratio_V1	Poll.Height.Proportion_V4	0.0609849311462916	0.00371916182691793	0.0265790336184809	0.000706445028092339	0.532806766542902	0.0170490709279265	0.128808096604872	0.01659152575097	1.95351688203615e-05	0.0439358602183651
Resid1.bg220	Eye.Orbital.Projection.Proportion_V9	Eye.Orbital.Roundness.Proportion_V1	0.0377102224313833	0.0014220608758244	-0.0124362880079298	0.000154661259416178	0.770439015772238	-0.00810302975802207	0.13156757157379	0.0173100258898245	1.29098365195812e-05	0.0458132521894054
Resid1.bg221	Eye.Orbital.Projection.Proportion_V9	Eye.Orbital.Roundness.Point.Proportion_V1	-0.142705936208779	0.0203649842292241	-0.11292834195044	0.0127528104156754	0.00785788166843071	-0.073072904934865	-0.197560518389656	0.0390301584263896	5.74034153544289e-11	-0.0696330312739139
Resid1.bg222	Eye.Orbital.Projection.Proportion_V9	Eye.Orbital.Eye.Height.Ratio_V36	-0.216433042812297	0.0468432620209897	-0.345728268969051	0.119528035964336	0	-0.249639837294775	0.123969598971948	0.0153684614692657	3.96134149824867e-05	0.0332067944824783
Resid1.bg223	Eye.Orbital.Projection.Proportion_V9	Eye.Topline.Size.Ratio_Linear_V1	0.236727783355866	0.056040043412582	0.294222306012468	0.0865667653552943	1.66355818009833e-12	0.207879271988148	0.100079887997577	0.0100159839816075	0.000907537263654667	0.0288485113677183
Resid1.bg224	Eye.Orbital.Projection.Proportion_V9	Eye.Sinus.Size.Ratio_Linear_V1	-0.0090363995225485	8.16565163311148e-05	-0.266214009081667	0.0708698986313337	2.00111038850537e-10	-0.170571003519471	0.450786901028337	0.203208830138732	0	0.161534603996923
Resid1.bg225	Eye.Orbital.Projection.Proportion_V9	Forehead.Eye.Angle_Slope_V3	-0.275909978321443	0.0761263161373393	-0.340883689166333	0.116201689539649	0	-0.221967377708061	-0.154739297598003	0.0239442502211234	2.89826783905767e-07	-0.0539426006133817
Resid1.bg226	Eye.Orbital.Projection.Proportion_V9	Forehead.Jaw.Angle_Slope_V2	-0.0860288736434121	0.00740096710035417	-0.152430579518283	0.0232350815722795	0.000321311753355591	-0.0986719431795599	0.0358944548771111	0.00128841189092496	0.234071287199431	0.0126430695361478
Resid1.bg227	Eye.Orbital.Projection.Proportion_V9	Forehead.Temple.Ratio_V3	-0.278978604001321	0.077829061490526	-0.229000570631378	0.0524412613494965	5.16576941222979e-08	-0.144333915280035	-0.366190194097407	0.134095258253097	0	-0.134644688721286
Resid1.bg228	Eye.Orbital.Projection.Proportion_V9	Forehead.Topline.Angle_Slope_V1	-0.178710029639665	0.0319372746938101	-0.235946539584228	0.0556707695417719	1.96077785119542e-08	-0.147544772142957	-0.0837816367875912	0.00701936266280785	0.0054791663077185	-0.0311652574967088
Resid1.bg229	Eye.Orbital.Projection.Proportion_V9	Forehead.Topline.Length.Ratio_V3	-0.32161670684456	0.10343730612154	-0.268831334825177	0.0722702865838863	1.30841559808914e-10	-0.190109586423907	-0.457477873192154	0.209286004460417	0	-0.131507120420653
Resid1.bg230	Eye.Orbital.Projection.Proportion_V9	Forehead.Width.to.Length.Ratio_V3	-0.488427443464771	0.238561367529532	-0.517537765921969	0.267845339155503	0	-0.335983231421649	-0.434978353333406	0.189206167868642	0	-0.152444212043122
Resid1.bg231	Eye.Orbital.Projection.Proportion_V9	Forehead.Zygomatic.Angle_V2	0.0606442656683981	0.00367772695845925	0.0248347856667755	0.000616766579114677	0.560040036804374	0.013727544050426	0.109953026375316	0.0120896680090908	0.000267355081087217	0.0469167216179722
Resid1.bg232	Eye.Orbital.Projection.Proportion_V9	Forehead.Poll.Length.Ratio_V2	-0.282235365069192	0.07965680129574	-0.280549918726829	0.0787082568976302	1.84428028404682e-11	-0.176713821379864	-0.286715771798407	0.0822059337979564	0	-0.105521543689328
Resid1.bg233	Eye.Orbital.Projection.Proportion_V9	Jaw.Angle_Slope_V1	0.138744182234682	0.0192499481039707	0.193631355435258	0.0374931018076954	4.50522137329656e-06	0.140996993088097	-0.00868868217719504	7.54931979763067e-05	0.773316690775924	-0.0022528108534143
Resid1.bg234	Eye.Orbital.Projection.Proportion_V9	Jowel.Jaw.Length.Proportion_V6	0.00238005634315386	5.66466819658695e-06	0.12156509214868	0.014778071629117	0.00419816406243267	0.0810094931824049	-0.235725305082444	0.0555664194562115	5.32907051820075e-15	-0.078629436839251
Resid1.bg235	Eye.Orbital.Projection.Proportion_V9	Jaw.Length.Proportion_V3	-0.10556221198575	0.0111433805993244	-0.179866771327039	0.0323520554276132	2.09126504504553e-05	-0.137351998221136	0.158573242479676	0.0251454732305182	1.46357407970754e-07	0.0317897862353866
Resid1.bg236	Eye.Orbital.Projection.Proportion_V9	Midface.Thickness.Proportion_V1	0.30729716014061	0.0944315446304834	0.511645148341646	0.261780757821544	0	0.384498268946367	-0.346680919322126	0.120187659822034	0	-0.0772011088057571
Resid1.bg237	Eye.Orbital.Projection.Proportion_V9	Nasion.Thickness.Proportion_V7	0.466651268726801	0.217763406604333	0.572674889356721	0.327956528899733	0	0.423652878416933	0.17774854656634	0.0315945458064462	3.79123266114334e-09	0.0429983903098678
Resid1.bg238	Eye.Orbital.Projection.Proportion_V9	Overall.Eye.Angle_Slope_V1	0.417688653009524	0.174463810852911	0.373541984856563	0.13953361445058	0	0.232530627751797	0.494546480388968	0.244576221265116	0	0.185158025257728
Resid1.bg239	Eye.Orbital.Projection.Proportion_V9	Poll.Depth.Proportion_Height_V3	-0.0578851511886564	0.00335069072813361	-0.0381876867889475	0.00145829942229076	0.370084669344754	-0.0227062230117827	-0.0886327560372153	0.00785576544275252	0.00330079500113056	-0.0351789281768737
Resid1.bg240	Eye.Orbital.Projection.Proportion_V9	Poll.Depth.Proportion_Length_V3	-0.065079175233932	0.00423529904912883	0.0124592512966693	0.000155232942873555	0.770027032444854	0.00769417172540887	-0.192231948645742	0.0369531220801393	1.84716242301874e-10	-0.0727733469593409
Resid1.bg241	Eye.Orbital.Projection.Proportion_V9	Poll.Height.Point.Proportion_V4	0.133502484212112	0.0178229132908053	0.122929199968411	0.0151115882048737	0.00378863658862594	0.0790193839811602	0.152855814696191	0.0233649000864362	4.03100127499556e-07	0.0544831002309522
Resid1.bg242	Eye.Orbital.Projection.Proportion_V9	Poll.Height.Proportion_V4	-0.0280103244586501	0.000784578276278853	0.0943706976761292	0.00890582857987938	0.0264765384918795	0.0573892601635292	-0.221078222517129	0.0488755804713331	2.28483898467857e-13	-0.0853995846221793
Resid1.bg243	Eye.Orbital.Roundness.Proportion_V1	Eye.Orbital.Roundness.Point.Proportion_V1	-0.209579033996716	0.0439233714909965	-0.201327390790807	0.0405327182826341	1.81820805589261e-06	-0.128265032980167	-0.224091173948822	0.0502168542417612	1.07913677993565e-13	-0.0813140010165485
Resid1.bg244	Eye.Orbital.Roundness.Proportion_V1	Eye.Orbital.Eye.Height.Ratio_V36	0.158624430260902	0.0251617098755957	0.1989899363125	0.0395969947536526	2.40416305907765e-06	0.141469267017055	0.0622096362900444	0.0038700388473396	0.0391790521013724	0.0171551632438467
Resid1.bg245	Eye.Orbital.Roundness.Proportion_V1	Eye.Topline.Size.Ratio_Linear_V1	0.0275065834392401	0.000756612132499875	0.0178233099877372	0.000317670378918972	0.675788516952351	0.0123986940625312	0.0509098437693667	0.00259181219262133	0.0914674446951707	0.0151078893767088
Resid1.bg246	Eye.Orbital.Roundness.Proportion_V1	Eye.Sinus.Size.Ratio_Linear_V1	0.229508584762641	0.0526741904797505	0.220603048921338	0.0486657051933903	1.60010722893844e-07	0.139167491912862	0.244886938348527	0.0599696125737152	4.44089209850063e-16	0.0903410928497791
Resid1.bg247	Eye.Orbital.Roundness.Proportion_V1	Forehead.Eye.Angle_Slope_V3	-0.0666590008438059	0.00444342239349452	-0.0326657524673026	0.00106705138425508	0.443299926668327	-0.0209424548603872	-0.127384538152644	0.0162268205603624	2.41134544347599e-05	-0.0457165459834187
Resid1.bg248	Eye.Orbital.Roundness.Proportion_V1	Forehead.Jaw.Angle_Slope_V2	-0.0159642886740983	0.000254858512869944	0.0219882100950209	0.00048348138318278	0.605878109069836	0.0140140431179734	-0.0826716989612093	0.00683460980913281	0.00613217360922746	-0.0299783317920717
Resid1.bg249	Eye.Orbital.Roundness.Proportion_V1	Forehead.Temple.Ratio_V3	-0.0619320605866606	0.00383558012850979	-0.0449017006636898	0.0020161627224916	0.291860639024341	-0.0278642019891112	-0.089998834454707	0.00809979020320577	0.00284945676231452	-0.0340678585975493
Resid1.bg250	Eye.Orbital.Roundness.Proportion_V1	Forehead.Topline.Angle_Slope_V1	0.00981444559327834	9.63233423034207e-05	0.0762712506748017	0.00581730367949844	0.0731099324013551	0.0469594576867703	-0.096995858303729	0.00940819652807707	0.00130223824162412	-0.037145012093492
Resid1.bg251	Eye.Orbital.Roundness.Proportion_V1	Forehead.Topline.Length.Ratio_V3	-0.11720622772242	0.0137372998169197	-0.115263966061529	0.0132857818722333	0.00665850570430537	-0.0802545527356606	-0.124861779398912	0.0155904639546625	3.48364139945989e-05	-0.0369516749867592
Resid1.bg252	Eye.Orbital.Roundness.Proportion_V1	Forehead.Width.to.Length.Ratio_V3	-0.0973831240497029	0.00948347284967982	-0.0714527292625117	0.00510549251906179	0.0932255466664427	-0.0456716150254398	-0.143323855214478	0.0205417274735408	2.01992940085383e-06	-0.0517115090242631
Resid1.bg253	Eye.Orbital.Roundness.Proportion_V1	Forehead.Zygomatic.Angle_V2	0.0211105722316754	0.000445656259948783	0.0206865176772833	0.000427932013612556	0.627382450148239	0.0112582738818699	0.0224280569399989	0.000503017738103831	0.457170767139327	0.00985229834980544
Resid1.bg254	Eye.Orbital.Roundness.Proportion_V1	Forehead.Poll.Length.Ratio_V2	-0.0569221817586856	0.00324013477616884	-0.0627639360961771	0.003939311674285	0.140463394544777	-0.0389244544140189	-0.0475009921678703	0.00225634425693208	0.115325316428298	-0.0179977273446668
Resid1.bg255	Eye.Orbital.Roundness.Proportion_V1	Jaw.Angle_Slope_V1	-0.0506452988085541	0.00256494629140773	-0.0520867835155923	0.00271303301700018	0.221356525882764	-0.0373433862034093	-0.0498330922671373	0.00248333708490502	0.0985320508486982	-0.0133019126051447
Resid1.bg256	Eye.Orbital.Roundness.Proportion_V1	Jowel.Jaw.Length.Proportion_V6	-0.13623024195042	0.0185586788218701	-0.166154166340078	0.0276072069921663	8.64589970839269e-05	-0.109016003896938	-0.0792486341576463	0.00628034601585247	0.00861027791250124	-0.0272142380534824
Resid1.bg257	Eye.Orbital.Roundness.Proportion_V1	Jaw.Length.Proportion_V3	0.0187624913319978	0.000352031080983292	0.0301769651936157	0.000910649228296693	0.478823784019593	0.0226888036200438	-0.0190239941401254	0.000361912353043524	0.52825919162483	-0.00392631228804597
Resid1.bg258	Eye.Orbital.Roundness.Proportion_V1	Midface.Thickness.Proportion_V1	-0.179300431467927	0.0321486447245848	-0.188418992044104	0.0355017165629163	8.16382886670297e-06	-0.139412654332813	-0.173988603144519	0.0302720340241808	8.00572541592715e-09	-0.0398877771351142
Resid1.bg259	Eye.Orbital.Roundness.Proportion_V1	Nasion.Thickness.Proportion_V7	-0.0538384748693785	0.0028985813762607	0.0191040745830949	0.000364965665676451	0.653954834247661	0.0139148976747271	-0.272056648535158	0.0740148200121825	0	-0.0677533725441055
Resid1.bg260	Eye.Orbital.Roundness.Proportion_V1	Overall.Eye.Angle_Slope_V1	0.148515221927857	0.0220567711442805	0.0874473576218625	0.00764704035504592	0.0398120093845253	0.0535968695128438	0.246257423591911	0.0606427186741258	4.44089209850063e-16	0.0949183524150129
Resid1.bg261	Eye.Orbital.Roundness.Proportion_V1	Poll.Depth.Proportion_Height_V3	-0.0539974510891955	0.00291572472413006	-0.0274520372010835	0.000753614346489671	0.519431834065248	-0.0160711930179003	-0.0928167188494139	0.00861494329797115	0.00209134929815447	-0.0379262580712953
Resid1.bg262	Eye.Orbital.Roundness.Proportion_V1	Poll.Depth.Proportion_Length_V3	-0.0273923266781376	0.00075033956084181	-0.0191604869318012	0.000367124259463723	0.652999737312187	-0.0116500680615151	-0.0403919506538456	0.0016315096776227	0.18056022474735	-0.0157422586166225
Resid1.bg263	Eye.Orbital.Roundness.Proportion_V1	Poll.Height.Point.Proportion_V4	0.00779106143566462	6.07006382943004e-05	-0.0213995890322857	0.000457942410750721	0.615561641328992	-0.013543658939544	0.0581408895757762	0.00338036304066261	0.053927260724369	0.0213347203752086
Resid1.bg264	Eye.Orbital.Roundness.Proportion_V1	Poll.Height.Proportion_V4	-0.00694111525425119	4.81790809727985e-05	-0.0213576584505722	0.000456149574491297	0.616254031794315	-0.0127878957905613	0.014702174179073	0.0002161539255918	0.625979946479943	0.00584678053631011
Resid1.bg265	Eye.Orbital.Roundness.Point.Proportion_V1	Eye.Orbital.Eye.Height.Ratio_V36	0.0711815860610402	0.00506681819416527	0.130296379323666	0.0169771464648567	0.00213909614501961	0.0919941256901503	-0.0745615632019637	0.00555942670712043	0.0134444641584484	-0.0208125396291101
Resid1.bg266	Eye.Orbital.Roundness.Point.Proportion_V1	Eye.Topline.Size.Ratio_Linear_V1	-0.00310170651831262	9.62058332574297e-06	-0.0296133447329862	0.000876950186274679	0.4870786967829	-0.0204584065153385	0.057781956715101	0.00333875452182581	0.055426019926383	0.0173566999970259
Resid1.bg267	Eye.Orbital.Roundness.Point.Proportion_V1	Eye.Sinus.Size.Ratio_Linear_V1	0.0731967745416333	0.0053577678032987	0.156625295578979	0.0245314832152026	0.000217558188977174	0.098126193426142	-0.0667604962507009	0.00445696385963984	0.0268863036324571	-0.0249294188845086
Resid1.bg268	Eye.Orbital.Roundness.Point.Proportion_V1	Forehead.Eye.Angle_Slope_V3	0.00553032112543518	3.05844517504346e-05	-0.0158494374917018	0.000251204668803363	0.709971317244336	-0.0100912631831403	0.0430026780433797	0.00184923031890257	0.153989734323517	0.0156215843085755
Resid1.bg269	Eye.Orbital.Roundness.Point.Proportion_V1	Forehead.Jaw.Angle_Slope_V2	-0.0260400048393245	0.000678081852032045	-0.00994217903033688	9.88469238712703e-05	0.815546674659392	-0.00629291562662992	-0.0537996696058545	0.00289440444969911	0.0745038721788593	-0.0197470892126946
Resid1.bg270	Eye.Orbital.Roundness.Point.Proportion_V1	Forehead.Temple.Ratio_V3	0.0592079916944606	0.00350558628049131	0.0610909039200858	0.00373209854177316	0.1513725058224	0.0376493193107905	0.0562653702995758	0.00316579189494839	0.0621469388044837	0.0215586723836701
Resid1.bg271	Eye.Orbital.Roundness.Point.Proportion_V1	Forehead.Topline.Angle_Slope_V1	-0.0348440530829066	0.00121410803524441	-0.0195708631379289	0.000383018683963543	0.646068949874645	-0.0119665495371109	-0.0590185366682821	0.00348318767046536	0.0504045360814123	-0.0228775035457957
Resid1.bg272	Eye.Orbital.Roundness.Point.Proportion_V1	Forehead.Topline.Length.Ratio_V3	0.148565390202121	0.0220716751659083	0.196806008759537	0.038732605083859	3.11191150559331e-06	0.136085305286241	0.04166199383107	0.00173572172998012	0.167237471696913	0.0124800849158797
Resid1.bg273	Eye.Orbital.Roundness.Point.Proportion_V1	Forehead.Width.to.Length.Ratio_V3	0.0504575204543738	0.00254596137040355	0.0418477591370252	0.00175123494479048	0.325955282603931	0.026564186016324	0.0654237075340878	0.00428026150750585	0.0300941215455672	0.0238933344380499
Resid1.bg274	Eye.Orbital.Roundness.Point.Proportion_V1	Forehead.Zygomatic.Angle_V2	-0.0071320643582091	5.08663420096366e-05	0.00101171528874355	1.02356782547745e-06	0.981061897939348	0.000546813832431723	-0.0172694693623808	0.000298234572058209	0.566982377922836	-0.00767887819064082
Resid1.bg275	Eye.Orbital.Roundness.Point.Proportion_V1	Forehead.Poll.Length.Ratio_V2	0.0745716416067022	0.00556092973191844	0.111897348260659	0.0125210165477672	0.00844615136041016	0.0689174048600753	0.0147430086730312	0.000217356304733075	0.625021126131978	0.00565423674662683
Resid1.bg276	Eye.Orbital.Roundness.Point.Proportion_V1	Jaw.Angle_Slope_V1	-0.0331792579202867	0.00110086315614091	-0.0504382023880291	0.00254401226013578	0.236344863695587	-0.0359122416520065	0.0101150471841229	0.000102314179537032	0.737380102743834	0.00273298373171974
Resid1.bg277	Eye.Orbital.Roundness.Point.Proportion_V1	Jowel.Jaw.Length.Proportion_V6	0.00285719195519124	8.16354586880954e-06	-8.52708944778574e-05	7.27112544505389e-09	0.998403682251055	-5.556183744854e-05	0.00837966202117393	7.02187355891047e-05	0.781169803091868	0.00291275379263978
Resid1.bg278	Eye.Orbital.Roundness.Point.Proportion_V1	Jaw.Length.Proportion_V3	0.122222077632947	0.0149382362609141	0.152110177207776	0.0231375060101809	0.000330891500464947	0.113577175625162	0.0413812932012755	0.00171241142700993	0.170116515024971	0.00864490200778508
Resid1.bg279	Eye.Orbital.Roundness.Point.Proportion_V1	Midface.Thickness.Proportion_V1	-0.0784293253436679	0.00615115907386291	-0.124835933586289	0.0155840103143604	0.00327679118547008	-0.0917305276130776	0.0573190500347898	0.00328547349689073	0.0574100292626363	0.0133012022694097
Resid1.bg280	Eye.Orbital.Roundness.Point.Proportion_V1	Nasion.Thickness.Proportion_V7	-0.0319521715511214	0.00102094126683229	-0.0802916898479509	0.00644675545863954	0.0591723706111598	-0.0580792993589466	0.10364472775501	0.0107422295914102	0.000590579233311406	0.0261271278078252
Resid1.bg281	Eye.Orbital.Roundness.Point.Proportion_V1	Overall.Eye.Angle_Slope_V1	-0.0158058549423838	0.00024982505045968	0.0331513101249062	0.00109900936299771	0.436548686947195	0.0201785607905619	-0.0922318065826986	0.00850670614550833	0.00223152056767195	-0.0359844157329458
Resid1.bg282	Eye.Orbital.Roundness.Point.Proportion_V1	Poll.Depth.Proportion_Height_V3	-0.000896552069753884	8.03805613779972e-07	-0.000878892804762352	7.72452562263033e-07	0.983547798234856	-0.000510982710363256	-0.000932214490073071	8.69023855502195e-07	0.975346156290702	-0.000385569359390626
Resid1.bg283	Eye.Orbital.Roundness.Point.Proportion_V1	Poll.Depth.Proportion_Length_V3	0.0109613057806603	0.000120150224417137	0.00515961661509071	2.66216436147201e-05	0.903643863595231	0.00311555994437288	0.0198879096759669	0.000395528951279416	0.509699760216271	0.00784574583628743
Resid1.bg284	Eye.Orbital.Roundness.Point.Proportion_V1	Poll.Height.Point.Proportion_V4	-3.62363617442955e-05	1.31307391246344e-09	0.0102416476794463	0.000104891347189908	0.810095034539094	0.00643720241520171	-0.0174283744310965	0.000303748235310499	0.5634199488498	-0.00647343877694601
Resid1.bg285	Eye.Orbital.Roundness.Point.Proportion_V1	Poll.Height.Proportion_V4	0.0358973447548798	0.0012886193604507	0.0604611782169174	0.00365555407137785	0.155641402592276	0.035951649060958	-0.000134904413781907	1.81992008578401e-08	0.996431689595505	-5.43043060782331e-05
Resid1.bg286	Eye.Orbital.Eye.Height.Ratio_V36	Eye.Topline.Size.Ratio_Linear_V1	-0.116718791744896	0.0136232763463885	-0.142615673649843	0.0203392303705985	0.000769993575886474	-0.109945428835255	-0.0296710434281022	0.000880370818112329	0.325299759136279	-0.00677336290964147
Resid1.bg287	Eye.Orbital.Eye.Height.Ratio_V36	Eye.Sinus.Size.Ratio_Linear_V1	0.342159556864822	0.117073162353931	0.509271612126859	0.25935757491829	0	0.356039428126845	-0.0489098381302043	0.00239217226592278	0.104930632720584	-0.0138798712620228
Resid1.bg288	Eye.Orbital.Eye.Height.Ratio_V36	Forehead.Eye.Angle_Slope_V3	0.230658157215003	0.0532031854898211	0.29001139578749	0.0841066096866083	3.53894691329515e-12	0.206049858805704	0.0891364628968501	0.00794530901776153	0.00312729831615344	0.0246082984092992
Resid1.bg289	Eye.Orbital.Eye.Height.Ratio_V36	Forehead.Jaw.Angle_Slope_V2	0.00309374461971842	9.57125577203665e-06	0.133075096547776	0.0177089813211999	0.00171113871762341	0.0939923910907202	-0.325864704451003	0.106187805606939	0	-0.0908986464710018
Resid1.bg290	Eye.Orbital.Eye.Height.Ratio_V36	Forehead.Temple.Ratio_V3	0.0220648503574766	0.000486857621297837	0.0523424470747082	0.00273973176576863	0.219094364714851	0.0359964919420195	-0.0478437098440273	0.00228902057163948	0.112725018272414	-0.0139316415845428
Resid1.bg291	Eye.Orbital.Eye.Height.Ratio_V36	Forehead.Topline.Angle_Slope_V1	0.167365973485608	0.0280113690807853	0.266423266598706	0.0709813569851251	1.93460358843822e-10	0.181784433132079	-0.0489442928810037	0.00239554380562147	0.104686060061798	-0.0144184596464704
Resid1.bg292	Eye.Orbital.Eye.Height.Ratio_V36	Forehead.Topline.Length.Ratio_V3	0.186262676715892	0.0346937847373689	0.258852653098757	0.0670046960162657	6.45034692325908e-10	0.199733575672377	-0.059172848316551	0.00350142597789355	0.0498055362515122	-0.0134708989564848
Resid1.bg293	Eye.Orbital.Eye.Height.Ratio_V36	Forehead.Width.to.Length.Ratio_V3	0.272673679667384	0.0743509355833509	0.386905353033965	0.149695752206337	0	0.274065659737223	-0.00501527548205729	2.5152988160925e-05	0.867950884723121	-0.00139198006983937
Resid1.bg294	Eye.Orbital.Eye.Height.Ratio_V36	Forehead.Zygomatic.Angle_V2	0.31680844895302	0.100367593328018	0.190468529968089	0.0362782609082049	6.47458665703482e-06	0.114876180506291	0.597572117277318	0.357092435347297	0	0.201932268446728
Resid1.bg295	Eye.Orbital.Eye.Height.Ratio_V36	Forehead.Poll.Length.Ratio_V2	0.0553900453066159	0.00306805711906897	0.146729216920217	0.0215294630980201	0.000537330837935723	0.100844286754228	-0.155951635304749	0.0243209125542254	2.33909513092101e-07	-0.0454542414476124
Resid1.bg296	Eye.Orbital.Eye.Height.Ratio_V36	Jaw.Angle_Slope_V1	-0.157319011368844	0.0247492713380704	-0.216856548869279	0.0470267627874939	2.61250233890564e-07	-0.172298316897972	0.0729501067588583	0.00532171807612882	0.015590942900948	0.0149793055291285
Resid1.bg297	Eye.Orbital.Eye.Height.Ratio_V36	Jowel.Jaw.Length.Proportion_V6	-0.132594470646668	0.0175812936460702	-0.197600271836223	0.0390458674297493	2.83410007373419e-06	-0.1436775444112	0.0419552522035254	0.00176024318746142	0.164268893470256	0.0110830737645316
Resid1.bg298	Eye.Orbital.Eye.Height.Ratio_V36	Jaw.Length.Proportion_V3	0.318966970687127	0.101739928389323	0.38475979131534	0.148040097013024	0	0.320588582459292	-0.0102139624894476	0.000104325029735843	0.734908123014485	-0.00162161177216493
Resid1.bg299	Eye.Orbital.Eye.Height.Ratio_V36	Midface.Thickness.Proportion_V1	-0.503246361498088	0.253256900361064	-0.622852743200441	0.387945539712315	0	-0.510722789978761	0.0423941230311598	0.00179726166758112	0.159900716534244	0.00747642848067372
Resid1.bg300	Eye.Orbital.Eye.Height.Ratio_V36	Nasion.Thickness.Proportion_V7	-0.433180697514292	0.187645516698968	-0.524176203149381	0.274760691948101	0	-0.423110350216055	-0.0525658123137119	0.00276316462420038	0.0814028901711676	-0.0100703472982372
Resid1.bg301	Eye.Orbital.Eye.Height.Ratio_V36	Overall.Eye.Angle_Slope_V1	-0.165193116103674	0.0272887656080418	-0.213673124261645	0.0456562040317326	3.93554847377686e-07	-0.145132598065968	-0.067656852529023	0.00457744969413397	0.0249046072745593	-0.0200605180377059
Resid1.bg302	Eye.Orbital.Eye.Height.Ratio_V36	Poll.Depth.Proportion_Height_V3	-0.0211178117392056	0.00044596197265253	-0.00879065910832035	7.72756875586955e-05	0.836590207949855	-0.00570318308650459	-0.0490399239914699	0.00240491414508915	0.104009605921896	-0.015414628652701
Resid1.bg303	Eye.Orbital.Eye.Height.Ratio_V36	Poll.Depth.Proportion_Length_V3	-0.0735942998857369	0.00541612097567177	-0.0795404025854601	0.00632667564345706	0.061595236270235	-0.0535959584922526	-0.0667040599571939	0.00444943161477292	0.0270155085516341	-0.0199983413934843
Resid1.bg304	Eye.Orbital.Eye.Height.Ratio_V36	Poll.Height.Point.Proportion_V4	-0.0170987599257833	0.000292367590999574	-0.0355071497119451	0.00126075768066648	0.404642928669801	-0.0249039779674261	0.027650963109083	0.000764575760859868	0.359321946616428	0.0078052180416428
Resid1.bg305	Eye.Orbital.Eye.Height.Ratio_V36	Poll.Height.Proportion_V4	-0.0875527377478374	0.00766548188714159	-0.0978615775984696	0.00957688837006129	0.0213561715628048	-0.0649351727998205	-0.0739334756341437	0.00546615881934451	0.0142478886797828	-0.0226175649480168
Resid1.bg306	Eye.Topline.Size.Ratio_Linear_V1	Eye.Sinus.Size.Ratio_Linear_V1	0.12729383848799	0.0162037213170066	0.0331359847402179	0.00109799348470395	0.436760865584071	0.0226675770718208	0.342599445324536	0.117374379936679	0	0.10462626141617
Resid1.bg307	Eye.Topline.Size.Ratio_Linear_V1	Forehead.Eye.Angle_Slope_V3	-0.0827545649924527	0.00684831802709007	-0.188632767613725	0.0355823210176136	7.96971512206923e-06	-0.131138734251207	0.162859186671584	0.0265231146833298	6.69318620527548e-08	0.0483841692587545
Resid1.bg308	Eye.Topline.Size.Ratio_Linear_V1	Forehead.Jaw.Angle_Slope_V2	-0.228161038956136	0.0520574596975434	-0.309393965972541	0.0957246261802177	9.85878045867139e-14	-0.213827885087781	-0.0477481809122701	0.00227988878043087	0.113445134393958	-0.0143331538683549
Resid1.bg309	Eye.Topline.Size.Ratio_Linear_V1	Forehead.Temple.Ratio_V3	-0.00903078228106918	8.15550286080731e-05	0.0874111607731098	0.00764071102770244	0.0398944674813206	0.0588206252116341	-0.216529252594943	0.0468849172293246	6.97442104069523e-13	-0.0678514074927033
Resid1.bg310	Eye.Topline.Size.Ratio_Linear_V1	Forehead.Topline.Angle_Slope_V1	-0.156323775080293	0.024437122655354	-0.237717527191751	0.0565096227341607	1.52416741450168e-08	-0.158709286202664	0.00752488381673921	5.66238764554237e-05	0.803006458224307	0.00238551112237149
Resid1.bg311	Eye.Topline.Size.Ratio_Linear_V1	Forehead.Topline.Length.Ratio_V3	0.078436672267578	0.00615231155641144	0.162831230510067	0.0265140096294226	0.000119980867350211	0.122939871310878	-0.181657062797293	0.0329992884641397	1.71525194048172e-09	-0.0445031990433003
Resid1.bg312	Eye.Topline.Size.Ratio_Linear_V1	Forehead.Width.to.Length.Ratio_V3	-0.115247104556591	0.0132818951086777	-0.190569577580379	0.0363167638991639	6.40059286860506e-06	-0.132086991352504	0.0563814323340479	0.00317886591203882	0.0616098129315854	0.0168398867959128
Resid1.bg313	Eye.Topline.Size.Ratio_Linear_V1	Forehead.Zygomatic.Angle_V2	0.000931467298860387	8.67631328846265e-07	-0.0135093939421304	0.00018250372468367	0.751257351422032	-0.00797258607343702	0.0244854176683205	0.000599535678392102	0.416953972297879	0.0089040533722974
Resid1.bg314	Eye.Topline.Size.Ratio_Linear_V1	Forehead.Poll.Length.Ratio_V2	-0.102788454052029	0.010565466286406	-0.0541266096361491	0.00292968987070407	0.203767641038502	-0.0364000614420842	-0.211661969638636	0.0448007893913067	2.24487095579207e-12	-0.0663883926099446
Resid1.bg315	Eye.Topline.Size.Ratio_Linear_V1	Jaw.Angle_Slope_V1	-0.133476106372057	0.0178158709722448	-0.172575862331833	0.0297824282595757	4.50838067265202e-05	-0.134166823697731	0.0031258617302364	9.77101155655649e-06	0.9174663675038	0.000690717325673985
Resid1.bg316	Eye.Topline.Size.Ratio_Linear_V1	Jowel.Jaw.Length.Proportion_V6	0.178498623096279	0.0318617584472674	0.254832692966566	0.0649397014045919	1.20384946455943e-09	0.181306383818032	-0.00987691616713796	9.75534729726711e-05	0.743342313853362	-0.00280776072175277
Resid1.bg317	Eye.Topline.Size.Ratio_Linear_V1	Jaw.Length.Proportion_V3	0.245962814976089	0.0604977063509619	0.270429192810452	0.0731319483241129	1.00718100526365e-10	0.220479662586268	0.149154267068574	0.0222469953847634	7.62431512368877e-07	0.0254831523898215
Resid1.bg318	Eye.Topline.Size.Ratio_Linear_V1	Midface.Thickness.Proportion_V1	0.313228224240864	0.0981119204610851	0.41359929795184	0.171064379266255	0	0.331845736482376	-0.0980998360624724	0.00962357783548397	0.00114562108568705	-0.0186175122415122
Resid1.bg319	Eye.Topline.Size.Ratio_Linear_V1	Nasion.Thickness.Proportion_V7	-0.0183174169134172	0.000335527762379941	0.0671196088946941	0.00450504189817671	0.114890292748512	0.0530129972186908	-0.345994215449078	0.119711997124223	0	-0.071330414132108
Resid1.bg320	Eye.Topline.Size.Ratio_Linear_V1	Overall.Eye.Angle_Slope_V1	0.139904105840894	0.01957315883114	0.180631983856124	0.0326279135917989	1.92582154485699e-05	0.120051147175858	0.062220005535626	0.00387132908885333	0.0391463574223854	0.0198529586650355
Resid1.bg321	Eye.Topline.Size.Ratio_Linear_V1	Poll.Depth.Proportion_Height_V3	-0.0949776768900393	0.0090207591074287	-0.0839293755789526	0.00704414008507288	0.0485303335121543	-0.0532802752685444	-0.123270987552232	0.0151957363721024	4.37813548739285e-05	-0.0416974016214949
Resid1.bg322	Eye.Topline.Size.Ratio_Linear_V1	Poll.Depth.Proportion_Length_V3	-0.0896768393853113	0.00804193552213892	-0.0498633094898628	0.00248634963328184	0.241736179817646	-0.0328762254640578	-0.176054236746119	0.0309950942762584	5.31959543081939e-09	-0.0568006139212535
Resid1.bg323	Eye.Topline.Size.Ratio_Linear_V1	Poll.Height.Point.Proportion_V4	0.0960891962963933	0.0092331336448868	0.0563367644090971	0.00317383102408611	0.185880044777494	0.0386635213573297	0.189045564544266	0.0357382254738604	3.66139563112711e-10	0.0574256749390636
Resid1.bg324	Eye.Topline.Size.Ratio_Linear_V1	Poll.Height.Proportion_V4	0.00841943552734999	7.08868945992032e-05	0.0689117542191804	0.00474882986956473	0.10549386420297	0.0447422362317992	-0.110334102246469	0.0121736141185342	0.000254519693748456	-0.0363228007044492
Resid1.bg325	Eye.Sinus.Size.Ratio_Linear_V1	Forehead.Eye.Angle_Slope_V3	-0.290799622542731	0.084564420470995	-0.156360164501623	0.0244485010429746	0.000223052337373408	-0.0985776988610839	-0.520468206949281	0.270887154445	0	-0.192221923681647
Resid1.bg326	Eye.Sinus.Size.Ratio_Linear_V1	Forehead.Jaw.Angle_Slope_V2	0.0152158383664141	0.00023152173719284	0.0592451201886595	0.00350998426616871	0.164141990835221	0.0371316110301262	-0.0587292112135787	0.00344912024976914	0.0515439004281002	-0.0219157726637121
Resid1.bg327	Eye.Sinus.Size.Ratio_Linear_V1	Forehead.Temple.Ratio_V3	-0.115656465528118	0.0133764180184568	0.0473546195960522	0.00224245999708681	0.266270204571783	0.0288977352347746	-0.371082732786559	0.137702394572341	0	-0.144554200762893
Resid1.bg328	Eye.Sinus.Size.Ratio_Linear_V1	Forehead.Topline.Angle_Slope_V1	0.119914353854469	0.0143794522603349	0.237468987666958	0.0563915201035699	1.579201924784e-08	0.143776114195787	-0.0605484661961775	0.00366611675870965	0.0447248836411238	-0.0238617603413179
Resid1.bg329	Eye.Sinus.Size.Ratio_Linear_V1	Forehead.Topline.Length.Ratio_V3	-0.0150126100042711	0.000225378459140341	0.184737385169746	0.0341279014793549	1.23038899713102e-05	0.126487773533122	-0.464623302828863	0.215874813531601	0	-0.141500383537393
Resid1.bg330	Eye.Sinus.Size.Ratio_Linear_V1	Forehead.Width.to.Length.Ratio_V3	-0.270014947506831	0.0729080718771167	-0.0513932165831994	0.00264126271076764	0.227577276220309	-0.032303604413246	-0.640219881073807	0.409881496122159	0	-0.237711343093585
Resid1.bg331	Eye.Sinus.Size.Ratio_Linear_V1	Forehead.Zygomatic.Angle_V2	0.0130976227833154	0.000171547722574022	-0.0107293300049511	0.000115118522355143	0.801236826705584	-0.00574215167983415	0.0416752078938898	0.00173682295299893	0.167102847761847	0.0188397744631495
Resid1.bg332	Eye.Sinus.Size.Ratio_Linear_V1	Forehead.Poll.Length.Ratio_V2	-0.0492544946621987	0.00242600524442856	0.132876110171982	0.0176560606544368	0.00173895414309966	0.0810357963921844	-0.334152755920135	0.111658064289022	0	-0.130290291054383
Resid1.bg333	Eye.Sinus.Size.Ratio_Linear_V1	Jaw.Angle_Slope_V1	-0.246473426170809	0.0607491498083772	-0.310625751232603	0.0964883573288192	7.7937656328686e-14	-0.218998554900533	-0.100020125121018	0.010004025429224	0.000913995206796248	-0.0274748712702759
Resid1.bg334	Eye.Sinus.Size.Ratio_Linear_V1	Jowel.Jaw.Length.Proportion_V6	-0.413917062473391	0.171327334606601	-0.387393663123515	0.150073850228255	0	-0.249947715190937	-0.463987472271829	0.215284374425201	0	-0.163969347282455
Resid1.bg335	Eye.Sinus.Size.Ratio_Linear_V1	Jaw.Length.Proportion_V3	0.281635098129392	0.0793183284983521	0.341344871257911	0.11651632113408	0	0.252375418557269	0.137763576923976	0.0189788031268881	4.94614097834578e-06	0.0292596795721226
Resid1.bg336	Eye.Sinus.Size.Ratio_Linear_V1	Midface.Thickness.Proportion_V1	-0.726509932025263	0.527816681331352	-0.743156782505143	0.552282003383397	0	-0.540723944644831	-0.787484296283782	0.620131516893563	0	-0.185785987380431
Resid1.bg337	Eye.Sinus.Size.Ratio_Linear_V1	Nasion.Thickness.Proportion_V7	-0.359261894354307	0.129069108735046	-0.410603022344144	0.168594841958145	0	-0.294099163970935	-0.254258616498374	0.0646474440636671	0	-0.0651627303833726
Resid1.bg338	Eye.Sinus.Size.Ratio_Linear_V1	Overall.Eye.Angle_Slope_V1	0.601030977171163	0.361238235519323	0.415521905516479	0.172658453964046	0	0.25044034484229	0.883868035706833	0.781222704544256	0	0.350590632328873
Resid1.bg339	Eye.Sinus.Size.Ratio_Linear_V1	Poll.Depth.Proportion_Height_V3	-0.0920302537123146	0.008469567598353	-0.061518464504084	0.00378452147494025	0.148525179291926	-0.0354157677862895	-0.134636174804073	0.0181268995658729	8.0681375886904e-06	-0.0566144859260252
Resid1.bg340	Eye.Sinus.Size.Ratio_Linear_V1	Poll.Depth.Proportion_Length_V3	-0.078039829410652	0.00609021497444367	-0.0130817280699456	0.000171131609296002	0.758884219631365	-0.00782176338674241	-0.175075198900522	0.0306513252700573	6.46050146713151e-09	-0.0702180660239096
Resid1.bg341	Eye.Sinus.Size.Ratio_Linear_V1	Poll.Height.Point.Proportion_V4	0.0487478249894817	0.00237635044120513	-0.0321553090592874	0.00103396390069829	0.450460902595208	-0.0200124794932535	0.182087649029647	0.0331559119291439	1.57015955792872e-09	0.0687603044827352
Resid1.bg342	Eye.Sinus.Size.Ratio_Linear_V1	Poll.Height.Proportion_V4	-0.140049807352664	0.0196139485395182	-0.0853451267991193	0.00728379066835774	0.0448464374376747	-0.0502506652446916	-0.21942440988437	0.048147071653104	3.43725048423948e-13	-0.0897991421079721
Resid1.bg343	Forehead.Eye.Angle_Slope_V3	Forehead.Jaw.Angle_Slope_V2	0.237723634229461	0.0565125262712625	0.330467672813866	0.109208882775013	1.33226762955019e-15	0.210488716997012	0.0750216247220139	0.00562824417593069	0.0128816407714365	0.0272349172324488
Resid1.bg344	Forehead.Eye.Angle_Slope_V3	Forehead.Temple.Ratio_V3	-0.0389014179532003	0.00151332031876958	-0.0644890514991061	0.00415883776325436	0.129856781939271	-0.0399941136289493	0.00288338263209457	8.31389540306464e-06	0.923848364818564	0.00109269567574893
Resid1.bg345	Forehead.Eye.Angle_Slope_V3	Forehead.Topline.Angle_Slope_V1	0.187731933811339	0.0352432789725448	0.298407873219093	0.0890472587991424	7.75823849608059e-13	0.183611022754769	0.0107487245108009	0.000115535078609093	0.72159205354336	0.00412091105657007
Resid1.bg346	Forehead.Eye.Angle_Slope_V3	Forehead.Topline.Length.Ratio_V3	-0.00687151485705068	4.72177164306682e-05	-0.0657476874386018	0.00432275840352408	0.122517551436803	-0.0457491331041437	0.131221816698514	0.0172191651776584	1.36035548017333e-05	0.038877618247093
Resid1.bg347	Forehead.Eye.Angle_Slope_V3	Forehead.Width.to.Length.Ratio_V3	0.656796785809445	0.431382017849618	0.69058941907557	0.476913745739133	0	0.441137253096593	0.597050319064413	0.356469083494917	0	0.215659532712852
Resid1.bg348	Forehead.Eye.Angle_Slope_V3	Forehead.Zygomatic.Angle_V2	0.0121684769355847	0.000148071830931858	-0.0278836934560224	0.000777500360749429	0.512883039724109	-0.0151656485700681	0.0621541718296795	0.00386314107583333	0.0393543279442574	0.0273341255056528
Resid1.bg349	Forehead.Eye.Angle_Slope_V3	Forehead.Poll.Length.Ratio_V2	0.0286109501575637	0.000818586468918593	0.027449576467463	0.000753479248243097	0.519469289629875	0.0170127405034753	0.0305764437380789	0.000934918911667905	0.310754488692874	0.0115982096540884
Resid1.bg350	Forehead.Eye.Angle_Slope_V3	Jaw.Angle_Slope_V1	0.0227127538000201	0.000515869185180326	-0.0114336796427366	0.000130729030172729	0.788488235882951	-0.00819216033563867	0.115649109466661	0.0133747165204317	0.00012614114616083	0.0309049141356587
Resid1.bg351	Forehead.Eye.Angle_Slope_V3	Jowel.Jaw.Length.Proportion_V6	0.0877790941482927	0.00770516936949483	-0.0266178169048938	0.000708508176782451	0.532208916027444	-0.0174533068213593	0.306094897803177	0.0936940864611371	0	0.105232400969652
Resid1.bg352	Forehead.Eye.Angle_Slope_V3	Jaw.Length.Proportion_V3	-0.0222655295687771	0.000495753806978086	-0.0399296740604798	0.00159437887057615	0.348638503698781	-0.030002542991907	0.0374456366890346	0.00140217570704718	0.214472951057261	0.00773701342312992
Resid1.bg353	Forehead.Eye.Angle_Slope_V3	Midface.Thickness.Proportion_V1	-0.0662030994348605	0.00438285037478203	-0.236133135127545	0.0557588575051635	1.90960323109834e-08	-0.174606626039565	0.472318963197637	0.223085202996091	0	0.108403526604704
Resid1.bg354	Forehead.Eye.Angle_Slope_V3	Nasion.Thickness.Proportion_V7	-0.219024904107726	0.0479719086193987	-0.300408052638247	0.0902449980899039	5.36459765498876e-13	-0.218671331562131	-0.00141813627398791	2.01111049160031e-06	0.962503051840385	-0.000353572545594927
Resid1.bg355	Forehead.Eye.Angle_Slope_V3	Overall.Eye.Angle_Slope_V1	-0.725545417300692	0.526416152566036	-0.776112038248039	0.602349895913526	0	-0.47538275187154	-0.648294952929557	0.420286345993937	0	-0.250162665429152
Resid1.bg356	Forehead.Eye.Angle_Slope_V3	Poll.Depth.Proportion_Height_V3	-0.349201465844627	0.121941663748036	-0.273691737241963	0.0749071670345236	5.87150328357211e-11	-0.16012586616778	-0.462202943542953	0.21363156101977	0	-0.189075599676847
Resid1.bg357	Forehead.Eye.Angle_Slope_V3	Poll.Depth.Proportion_Length_V3	-0.421911284839232	0.178009132274691	-0.388417523607197	0.150868172645147	0	-0.236019020285749	-0.476431104285398	0.226986597130603	0	-0.185892264553483
Resid1.bg358	Forehead.Eye.Angle_Slope_V3	Poll.Height.Point.Proportion_V4	0.0178218753365768	0.000317619240512485	-0.0354213901568499	0.00125467488064378	0.405779430079786	-0.0224038390846189	0.109498832323524	0.0119899942802152	0.00028344548541881	0.0402257144211957
Resid1.bg359	Forehead.Eye.Angle_Slope_V3	Poll.Height.Proportion_V4	-0.0835592242481434	0.00698214395695152	-0.138176345880836	0.0190927025609804	0.00112344820132027	-0.0826809432059686	-0.00220601918128432	4.86652062819432e-06	0.94170112018649	-0.000878281042174872
Resid1.bg360	Forehead.Jaw.Angle_Slope_V2	Forehead.Temple.Ratio_V3	-0.261588015060475	0.0684282896232793	-0.408313872494623	0.166720218471555	0	-0.251734577073631	-0.0257333861043413	0.000662207160395104	0.393610263520495	-0.00985343798684382
Resid1.bg361	Forehead.Jaw.Angle_Slope_V2	Forehead.Topline.Angle_Slope_V1	0.183885772779424	0.0338139774306859	0.272529225322867	0.0742721786550821	7.12221392973333e-11	0.166701767356334	0.0443602706165117	0.00196783360917015	0.141403461957189	0.0171840054230893
Resid1.bg362	Forehead.Jaw.Angle_Slope_V2	Forehead.Topline.Length.Ratio_V3	-0.121423868773936	0.01474375590803	-0.208765550519531	0.043583055083723	7.31199368830815e-07	-0.144410866027057	0.076788243567615	0.00589643435019937	0.0109093513673792	0.0229869972531207
Resid1.bg363	Forehead.Jaw.Angle_Slope_V2	Forehead.Width.to.Length.Ratio_V3	0.133656890133604	0.0178641642801863	0.204067580465974	0.0416435773972368	1.30496172578987e-06	0.129588505115641	0.0111473186561367	0.000124262713221453	0.711721033052736	0.00406838501796306
Resid1.bg364	Forehead.Jaw.Angle_Slope_V2	Forehead.Zygomatic.Angle_V2	-0.494058608266596	0.244093908402326	-0.371765204007566	0.138209366910787	0	-0.201010191511011	-0.659493582886833	0.434931785868912	0	-0.293048416755586
Resid1.bg365	Forehead.Jaw.Angle_Slope_V2	Forehead.Poll.Length.Ratio_V2	0.0341052220701813	0.00116316617245638	-0.0808448032265742	0.00653588220874351	0.0574394749244425	-0.0498114734192197	0.218952791174962	0.0479403247633064	3.85913523359704e-13	0.0839166954894009
Resid1.bg366	Forehead.Jaw.Angle_Slope_V2	Jaw.Angle_Slope_V1	0.476910545051827	0.22744366798163	0.516866710214284	0.267151196127736	0	0.368154095120317	0.402787393158629	0.162237684087524	0	0.108756449931509
Resid1.bg367	Forehead.Jaw.Angle_Slope_V2	Jowel.Jaw.Length.Proportion_V6	0.202771745877207	0.0411163809260907	0.189422935509042	0.0358810484968627	7.28972274655071e-06	0.123474280142966	0.228282181411921	0.0521127543501851	3.73034936274053e-14	0.0792974657342415
Resid1.bg368	Forehead.Jaw.Angle_Slope_V2	Jaw.Length.Proportion_V3	-0.281136347984566	0.079037646158099	-0.301351334569654	0.0908126268469117	4.50306458787963e-13	-0.225099261876762	-0.268416684673827	0.0720475166112886	0	-0.0560370861078044
Resid1.bg369	Forehead.Jaw.Angle_Slope_V2	Midface.Thickness.Proportion_V1	-0.201069110067859	0.0404287870234806	-0.277244858904586	0.076864711789024	3.23547855174411e-11	-0.203800825556656	0.01177968104545	0.000138760885532533	0.696160083103108	0.00273171548879743
Resid1.bg370	Forehead.Jaw.Angle_Slope_V2	Nasion.Thickness.Proportion_V7	-0.0502000444113088	0.00252004445889738	-0.119621818970547	0.0143093795738223	0.00485083022190125	-0.086562408496479	0.144343634441469	0.0208350848037725	1.70788637143815e-06	0.0363623640851702
Resid1.bg371	Forehead.Jaw.Angle_Slope_V2	Overall.Eye.Angle_Slope_V1	-0.164225117449304	0.0269698892012376	-0.225913210181557	0.0510367785345363	7.86838634247999e-08	-0.137562252191143	-0.0683853474344606	0.00467655574373189	0.0233884471659871	-0.0266628652581611
Resid1.bg372	Forehead.Jaw.Angle_Slope_V2	Poll.Depth.Proportion_Height_V3	-0.131384454172564	0.0172618747982227	-0.103478907461418	0.0107078842894088	0.0149149673902413	-0.0601852807374533	-0.172257550430871	0.029672663680444	1.12365916571378e-08	-0.0711991734351111
Resid1.bg373	Forehead.Jaw.Angle_Slope_V2	Poll.Depth.Proportion_Length_V3	-0.0919710979295736	0.00845868285437121	-0.144099402615987	0.0207646378342843	0.000677017299106186	-0.0870460400646988	-0.0124926974189188	0.000156067488800661	0.678766889625083	-0.00492505786487475
Resid1.bg374	Forehead.Jaw.Angle_Slope_V2	Poll.Height.Point.Proportion_V4	-0.0608902836662297	0.00370762664495391	-0.0485002597477254	0.00235227519559683	0.254862019685577	-0.0304957667872394	-0.0818855105828521	0.00670523684341438	0.00663626286256047	-0.0303945168789903
Resid1.bg375	Forehead.Jaw.Angle_Slope_V2	Poll.Height.Proportion_V4	-0.0809858754998997	0.00655871203048526	-0.170153310591681	0.0289521491053089	5.77977996274459e-05	-0.101216373404449	0.0502907881753719	0.00252916337530012	0.0954775927248668	0.0202304979045495
Resid1.bg376	Forehead.Temple.Ratio_V3	Forehead.Topline.Angle_Slope_V1	-0.0157688332612758	0.000248656102421917	-0.0534666699402642	0.00285868479450115	0.209343492663936	-0.031843478745748	0.039751528970978	0.00158018405553051	0.1875700579197	0.0160746454844723
Resid1.bg377	Forehead.Temple.Ratio_V3	Forehead.Topline.Length.Ratio_V3	0.707685082592023	0.500818176123278	0.665337076304565	0.442673425105507	0	0.448118641524978	0.830622479840528	0.689933704016428	0	0.259566441067044
Resid1.bg378	Forehead.Temple.Ratio_V3	Forehead.Width.to.Length.Ratio_V3	0.0496629519007968	0.00246640879150086	0.019857844270878	0.00039433397908644	0.641240259412865	0.0122782031066112	0.098126313841903	0.00962877346819964	0.00114208811653205	0.0373847487941856
Resid1.bg379	Forehead.Temple.Ratio_V3	Forehead.Zygomatic.Angle_V2	-0.0725222006163209	0.0052594695822339	-0.0459602654061449	0.00211234599620328	0.28062160088583	-0.0241959185782524	-0.104183088304717	0.0108541158887086	0.000552845729993034	-0.0483262820380685
Resid1.bg380	Forehead.Temple.Ratio_V3	Forehead.Poll.Length.Ratio_V2	0.850831801456531	0.723914754369766	0.829529315141725	0.6881188846795	0	0.497644566136279	0.882774459521949	0.779290746384269	0	0.353187235320252
Resid1.bg381	Forehead.Temple.Ratio_V3	Jaw.Angle_Slope_V1	-0.43183173245075	0.186478645151416	-0.517980923743444	0.268304237362112	0	-0.359232059286734	-0.257571709376879	0.0663431854713273	0	-0.0725996731640159
Resid1.bg382	Forehead.Temple.Ratio_V3	Jowel.Jaw.Length.Proportion_V6	-0.0677562307849549	0.00459090681018406	-0.119398986046991	0.0142561178690496	0.00493124302865944	-0.0757800394276091	0.0221276817712994	0.000489634300571897	0.463219439895813	0.00802380864265424
Resid1.bg383	Forehead.Temple.Ratio_V3	Jaw.Length.Proportion_V3	0.184628988335407	0.034087863333756	0.297503519028064	0.0885083438340815	9.15711950710829e-13	0.216373119704828	-0.145659917535944	0.021216811576578	1.37304031033736e-06	-0.0317441313694201
Resid1.bg384	Forehead.Temple.Ratio_V3	Midface.Thickness.Proportion_V1	0.0640029239396005	0.00409637427281829	-0.000547553807586494	2.99815172202467e-07	0.989749767836154	-0.000391903812696297	0.266006163979685	0.0707592792751868	0	0.0643948277522969
Resid1.bg385	Forehead.Temple.Ratio_V3	Nasion.Thickness.Proportion_V7	0.0172809506845002	0.000298631256560128	-0.0593532790586883	0.00352281173501853	0.163372081925945	-0.041819024193335	0.224737460869739	0.0505069263181774	9.14823772291129e-14	0.0590999748778352
Resid1.bg386	Forehead.Temple.Ratio_V3	Overall.Eye.Angle_Slope_V1	-0.165558582976534	0.0274096443971978	-0.0572018142827703	0.00327204755724054	0.179203548343829	-0.0339138974221111	-0.323446323850691	0.104617524412526	0	-0.131644685554423
Resid1.bg387	Forehead.Temple.Ratio_V3	Poll.Depth.Proportion_Height_V3	0.0822901279184882	0.00677166515284115	0.0547085783629083	0.00299302854649048	0.198940700628855	0.0309816207463979	0.118914644663766	0.0141406927155097	8.07596008551847e-05	0.0513085071720903
Resid1.bg388	Forehead.Temple.Ratio_V3	Poll.Depth.Proportion_Length_V3	0.268249306834551	0.0719576906172173	0.212291526356739	0.0450676921628739	4.69236546063456e-07	0.124861844424021	0.348416497759893	0.12139405591127	0	0.143387462410531
Resid1.bg389	Forehead.Temple.Ratio_V3	Poll.Height.Point.Proportion_V4	-0.555549335116136	0.308635063747981	-0.479248895012808	0.229679503370997	0	-0.293404561453338	-0.676543410834031	0.457710986742944	0	-0.262144773662798
Resid1.bg390	Forehead.Temple.Ratio_V3	Poll.Height.Proportion_V4	0.409807967535087	0.167942570255239	0.372468132430719	0.138732509676427	0	0.215729600065092	0.462169891091496	0.213601008231525	0	0.194078367469995
Resid1.bg391	Forehead.Topline.Angle_Slope_V1	Forehead.Topline.Length.Ratio_V3	-0.0130120038104214	0.000169312243162421	-0.0474208861448658	0.00224874044276432	0.265600927941776	-0.0316883288339536	0.0590754717889662	0.00348991136708894	0.0501828288994886	0.0186763250235322
Resid1.bg392	Forehead.Topline.Angle_Slope_V1	Forehead.Width.to.Length.Ratio_V3	0.238765573056008	0.0570089988767638	0.305832722901776	0.0935336543975142	1.94511073914327e-13	0.187613916508648	0.132712355679241	0.0176125693499334	1.08459053422827e-05	0.0511516565473599
Resid1.bg393	Forehead.Topline.Angle_Slope_V1	Forehead.Zygomatic.Angle_V2	-0.0266690729018911	0.000711239449446383	0.0099016270128776	9.80422175021474e-05	0.81628559016314	0.005171833498014	-0.0678515701781749	0.00460383557564379	0.0244912445830912	-0.0318409063999051
Resid1.bg394	Forehead.Topline.Angle_Slope_V1	Forehead.Poll.Length.Ratio_V2	0.0254160947351918	0.000645977871588243	0.034251583219826	0.00117317095306467	0.421470948076305	0.0203866827330255	0.0124257499996671	0.000154399263054226	0.680392909977446	0.00502941200216624
Resid1.bg395	Forehead.Topline.Angle_Slope_V1	Jaw.Angle_Slope_V1	-0.134524852535945	0.0180969359498177	-0.149100037843947	0.0222308212850664	0.000434847132365412	-0.102592936640638	-0.111982229190193	0.0125400196544048	0.000205378186742156	-0.0319319158953069
Resid1.bg396	Forehead.Topline.Angle_Slope_V1	Jowel.Jaw.Length.Proportion_V6	-0.141758014683338	0.0200953347269615	-0.201507675042195	0.0406053431009109	1.77920894239847e-06	-0.126889055867669	-0.0405318615047729	0.00164283179704209	0.179055044127626	-0.0148689588156694
Resid1.bg397	Forehead.Topline.Angle_Slope_V1	Jaw.Length.Proportion_V3	0.0277332910205225	0.000769135430828997	0.0249791752662941	0.000623959196984238	0.557760343513903	0.0180246848664541	0.04403460782037	0.00193904668589379	0.144348137430085	0.00970860615406849
Resid1.bg398	Forehead.Topline.Angle_Slope_V1	Midface.Thickness.Proportion_V1	-0.267688050211023	0.0716568922257792	-0.388054377687803	0.150586200042668	0	-0.275564747306425	0.032162181348379	0.00103440590908602	0.286329300524332	0.00787669709540205
Resid1.bg399	Forehead.Topline.Angle_Slope_V1	Nasion.Thickness.Proportion_V7	-0.209974527887605	0.0440893023616225	-0.306522973574534	0.0939563333289745	1.70530256582424e-13	-0.214274550694927	0.0161629105661019	0.000261239677967808	0.592084488355711	0.00430002280732251
Resid1.bg400	Forehead.Topline.Angle_Slope_V1	Overall.Eye.Angle_Slope_V1	-0.0951707976464888	0.00905748072466892	-0.127744586858107	0.0163186794715484	0.00261611678805851	-0.0751430450670316	-0.0486397957756569	0.00236582973309761	0.10686323618928	-0.0200277525794572
Resid1.bg401	Forehead.Topline.Angle_Slope_V1	Poll.Depth.Proportion_Height_V3	0.0392897728534391	0.00154368625087484	0.0609480969462738	0.00371467052137239	0.152332705770432	0.034244216891758	0.0115588766218843	0.000133607628759944	0.701579440682578	0.00504555596168119
Resid1.bg402	Forehead.Topline.Angle_Slope_V1	Poll.Depth.Proportion_Length_V3	0.0480745086165202	0.00231115837871988	0.0307036217227256	0.000942712386892226	0.471179640908217	0.0179169911296543	0.0724342149603169	0.0052467154969174	0.0163391265182011	0.0301575174868659
Resid1.bg403	Forehead.Topline.Angle_Slope_V1	Poll.Height.Point.Proportion_V4	-0.238570337984566	0.0569158061660701	-0.25718261433284	0.0661428971150743	8.36998470532535e-10	-0.15621607920619	-0.210087960434871	0.0441369511196839	3.25828253266991e-12	-0.0823542587783766
Resid1.bg404	Forehead.Topline.Angle_Slope_V1	Poll.Height.Proportion_V4	0.519272451301331	0.269643878680493	0.34853630291118	0.121477554446994	0	0.200284353378693	0.750861151268541	0.563792468484318	0	0.318988097922638
Resid1.bg405	Forehead.Topline.Length.Ratio_V3	Forehead.Width.to.Length.Ratio_V3	0.282053911847279	0.0795544091883527	0.257576908949493	0.0663458640239755	7.87198306539949e-10	0.178690695940829	0.347024687781076	0.120426133929554	0	0.10336321590645
Resid1.bg406	Forehead.Topline.Length.Ratio_V3	Forehead.Zygomatic.Angle_V2	-0.0573939789415655	0.00329406881874486	-0.0314401633290769	0.00098848387015903	0.460602666101441	-0.0185710594556381	-0.107054610447362	0.0114606896180365	0.000386774205885843	-0.0388229194859274
Resid1.bg407	Forehead.Topline.Length.Ratio_V3	Forehead.Poll.Length.Ratio_V2	0.800472049011793	0.640755501249138	0.775506790211045	0.601410781663438	0	0.521993906328724	0.890305826374757	0.792644464476839	0	0.278478142683069
Resid1.bg408	Forehead.Topline.Length.Ratio_V3	Jaw.Angle_Slope_V1	-0.279361548406154	0.078042874727884	-0.372820525059925	0.138995143905958	0	-0.290103812509525	0.0487486576517915	0.00237643162285157	0.106080781393746	0.0107422641033712
Resid1.bg409	Forehead.Topline.Length.Ratio_V3	Jowel.Jaw.Length.Proportion_V6	0.181161052168709	0.0328193268228736	0.167577751686789	0.0280823028603992	7.49907553596607e-05	0.11933362901936	0.218092053560562	0.0475641438262629	4.76507722169117e-13	0.0618274231493486
Resid1.bg410	Forehead.Topline.Length.Ratio_V3	Jaw.Length.Proportion_V3	0.468767117930297	0.219742610852677	0.595212447370283	0.354277857504522	0	0.485708277633908	-0.0994312936526733	0.00988658215744414	0.00097994023956538	-0.016941159703611
Resid1.bg411	Forehead.Topline.Length.Ratio_V3	Midface.Thickness.Proportion_V1	0.0303184648766128	0.000919209312474402	-0.0461782075990771	0.00213242685706346	0.278344538560194	-0.0370836144840755	0.356137208759171	0.126833711462773	0	0.0674020793606883
Resid1.bg412	Forehead.Topline.Length.Ratio_V3	Nasion.Thickness.Proportion_V7	-0.198743230224972	0.0394988715602562	-0.295585137198276	0.0873705733325238	1.29940502802128e-12	-0.233670598445583	0.169885916553414	0.0288612246431935	1.77862107264559e-08	0.0349273682206112
Resid1.bg413	Forehead.Topline.Length.Ratio_V3	Overall.Eye.Angle_Slope_V1	-0.126919303313796	0.0161085095536593	0.0204854928691268	0.000419655418091044	0.630732386709197	0.0136271995749254	-0.441694786537784	0.195094284454659	0	-0.140546502888721
Resid1.bg414	Forehead.Topline.Length.Ratio_V3	Poll.Depth.Proportion_Height_V3	0.0300859759800357	0.000905165950671282	-0.0227976339315158	0.0005197321128754	0.592674393918277	-0.0144854095972139	0.132131218451344	0.0174586588894369	1.18507625583852e-05	0.0445713855772496
Resid1.bg415	Forehead.Topline.Length.Ratio_V3	Poll.Depth.Proportion_Length_V3	0.247024409626436	0.0610210589512891	0.188231785027399	0.0354312048946011	8.33751175566277e-06	0.124217375041514	0.38169293198328	0.145689494325993	0	0.122807034584921
Resid1.bg416	Forehead.Topline.Length.Ratio_V3	Poll.Height.Point.Proportion_V4	-0.153703534088836	0.0236247763913979	-0.0575760235472184	0.00331499848750985	0.176371131592077	-0.0395493826668413	-0.376833510592531	0.142003494705491	0	-0.114154151421995
Resid1.bg417	Forehead.Topline.Length.Ratio_V3	Poll.Height.Proportion_V4	0.398981529280524	0.159186260707025	0.366843506943051	0.134574158586276	0	0.238393139990929	0.4891499373105	0.239267661170867	0	0.160588389289594
Resid1.bg418	Forehead.Width.to.Length.Ratio_V3	Forehead.Zygomatic.Angle_V2	-0.0357600862858984	0.0012787837711749	-0.0403880681417003	0.00163119604821862	0.343128624779168	-0.021900619235442	-0.0313472606027348	0.000982650747295772	0.298714798157744	-0.0138594670504564
Resid1.bg419	Forehead.Width.to.Length.Ratio_V3	Forehead.Poll.Length.Ratio_V2	0.129096502345936	0.0166659069179542	0.136491594162726	0.0186299552770822	0.00129296290482639	0.0843406923717868	0.117363594671085	0.0137742133541187	9.99501019842697e-05	0.044755809974149
Resid1.bg420	Forehead.Width.to.Length.Ratio_V3	Jaw.Angle_Slope_V1	-0.0963110982237173	0.00927582764105851	-0.154006431681868	0.0237179809993819	0.000277849321231205	-0.110012974789455	0.0510014785451895	0.00260115081379543	0.0908855215334099	0.0137018765657377
Resid1.bg421	Forehead.Width.to.Length.Ratio_V3	Jowel.Jaw.Length.Proportion_V6	0.161125945210189	0.0259615702198767	0.0285231811625195	0.000813571863629905	0.503260620810866	0.0186464377791662	0.412237010888466	0.169939353146257	0	0.142479507431022
Resid1.bg422	Forehead.Width.to.Length.Ratio_V3	Jaw.Length.Proportion_V3	0.188378451026883	0.0354864408112878	0.23529711359045	0.0553647316639974	2.14944582133114e-08	0.17626720868415	0.0583048292004731	0.00339945310809634	0.0532540538624531	0.012111242342733
Resid1.bg423	Forehead.Width.to.Length.Ratio_V3	Midface.Thickness.Proportion_V1	-0.103274943024961	0.0106657138568089	-0.311703677491086	0.0971591825614669	6.32827124036339e-14	-0.229793817094516	0.548321473260676	0.300656438038759	0	0.126518874069555
Resid1.bg424	Forehead.Width.to.Length.Ratio_V3	Nasion.Thickness.Proportion_V7	-0.345473336494925	0.119351826228936	-0.467768666041041	0.218807524929815	0	-0.339472057177842	-0.0239425958786824	0.000573247897409898	0.427357256719223	-0.00600127931708298
Resid1.bg425	Forehead.Width.to.Length.Ratio_V3	Overall.Eye.Angle_Slope_V1	-0.727831100246056	0.529738110485385	-0.709877202332358	0.503925642391215	0	-0.433505743196705	-0.758692496123663	0.575614303674355	0	-0.294325357049352
Resid1.bg426	Forehead.Width.to.Length.Ratio_V3	Poll.Depth.Proportion_Height_V3	0.0983240461348673	0.00966761804833151	0.101557070410116	0.0103138385502852	0.0168949121508484	0.0592383012631851	0.095039376284422	0.00903248304453196	0.00162920593334004	0.0390857448716822
Resid1.bg427	Forehead.Width.to.Length.Ratio_V3	Poll.Depth.Proportion_Length_V3	0.140140239182349	0.0196392866380861	0.0964388610061907	0.00930045391217137	0.0233286827336125	0.0584242151089524	0.208321445737673	0.0433978247542341	4.93338703222435e-12	0.081716024073397
Resid1.bg428	Forehead.Width.to.Length.Ratio_V3	Poll.Height.Point.Proportion_V4	0.167082528004903	0.0279165711645092	0.168038964649048	0.0282370936403238	7.15940288906758e-05	0.105964273768161	0.165487283401929	0.0273860409677504	4.10260336813906e-08	0.0611182542367422
Resid1.bg429	Forehead.Width.to.Length.Ratio_V3	Poll.Height.Proportion_V4	0.0588213882524695	0.00345995571594776	-0.0129951591109494	0.000168874160318891	0.760430943348125	-0.0077525744596017	0.166329065819482	0.0276653581363815	3.50180999753036e-08	0.0665739627120712
Resid1.bg430	Forehead.Zygomatic.Angle_V2	Forehead.Poll.Length.Ratio_V2	-0.191181732175786	0.0365504547177338	-0.133519445124335	0.0178274422263103	0.00165049227933967	-0.0702477871722285	-0.260468390776955	0.0678437825939365	0	-0.120933945003557
Resid1.bg431	Forehead.Zygomatic.Angle_V2	Jaw.Angle_Slope_V1	0.0601068791853766	0.00361283692540546	0.0825515052153263	0.00681475101331604	0.0523557295963457	0.0502096183359141	0.0302580236035586	0.000915547992393507	0.315820212245376	0.00989726084946244
Resid1.bg432	Forehead.Zygomatic.Angle_V2	Jowel.Jaw.Length.Proportion_V6	0.0372223290621204	0.00138550178080877	0.0496880494832415	0.00246890226144905	0.243396794456202	0.0276571062758397	0.0227306832488084	0.000516683960957659	0.451121883969829	0.00956522278628063
Resid1.bg433	Forehead.Zygomatic.Angle_V2	Jaw.Length.Proportion_V3	-0.0294457537157434	0.000867052411888218	-0.0561810912516762	0.00315631501422916	0.187100760587263	-0.0358345513876644	0.0252614219296665	0.000638139437908635	0.402343950186725	0.00638879767192094
Resid1.bg434	Forehead.Zygomatic.Angle_V2	Midface.Thickness.Proportion_V1	0.0189265584526028	0.000358214614859791	0.0279232190203263	0.000779706160457113	0.512285536167533	0.017527451323989	0.00498027965352646	2.48031854273296e-05	0.868863932061517	0.00139910712861383
Resid1.bg435	Forehead.Zygomatic.Angle_V2	Nasion.Thickness.Proportion_V7	8.36842062150906e-05	7.0030463698498e-09	0.0269205317311975	0.00072471502869041	0.527554190877351	0.0166346402475346	-0.0542342083116599	0.00294134935119252	0.0721909834988412	-0.0165509560413195
Resid1.bg436	Forehead.Zygomatic.Angle_V2	Overall.Eye.Angle_Slope_V1	0.0397168287526308	0.0015774264861658	0.0452533518730862	0.00204786585574935	0.288094085975163	0.0235298550998639	0.0342709855593414	0.00117450045120858	0.255907458430205	0.016186973652767
Resid1.bg437	Forehead.Zygomatic.Angle_V2	Poll.Depth.Proportion_Height_V3	-0.0262172592786748	0.000687344684085258	-0.000735593731666505	5.41098138067054e-07	0.98622995591186	-0.000365331672587608	-0.0516298592034896	0.00266564236137216	0.0869748051264179	-0.0258519276060872
Resid1.bg438	Forehead.Zygomatic.Angle_V2	Poll.Depth.Proportion_Length_V3	-0.0234341941574429	0.000549161455808729	0.0392136795413052	0.00153771266316818	0.357356213893282	0.0202271773971473	-0.0914212073469901	0.00835783715278135	0.00244002800677157	-0.0436613715545902
Resid1.bg439	Forehead.Zygomatic.Angle_V2	Poll.Height.Point.Proportion_V4	0.0398424191336154	0.00158741836241869	0.00385631080354467	1.48711330135353e-05	0.92790581901759	0.00207051495574767	0.0840011806808726	0.0070561983557806	0.0053576946106193	0.0377719041778678
Resid1.bg440	Forehead.Zygomatic.Angle_V2	Poll.Height.Proportion_V4	-0.0418234432098163	0.00174920040192473	0.025441996375034	0.000647295179547243	0.550483595719126	0.0129232696145659	-0.112342636724661	0.0126208680262492	0.000195892165329559	-0.0547467128243822
Resid1.bg441	Forehead.Poll.Length.Ratio_V2	Jaw.Angle_Slope_V1	-0.153246598561075	0.0234845199705393	-0.236124659881113	0.0557548550039712	1.91189930554003e-08	-0.163655728064873	0.0368952850546644	0.00136126205926494	0.221286273487383	0.010409129503798
Resid1.bg442	Forehead.Poll.Length.Ratio_V2	Jowel.Jaw.Length.Proportion_V6	0.0897254050527484	0.00805064831187977	0.0488137605274737	0.00238278321683355	0.25180017051987	0.0309617142026303	0.161903927165706	0.0262128816316782	7.981842808924e-08	0.0587636908501181
Resid1.bg443	Forehead.Poll.Length.Ratio_V2	Jaw.Length.Proportion_V3	0.108129984130846	0.011692093468137	0.219040016840099	0.0479785289773108	1.96531858787097e-07	0.159207384223192	-0.234152262568903	0.0548272820661364	7.99360577730113e-15	-0.0510774000923467
Resid1.bg444	Forehead.Poll.Length.Ratio_V2	Midface.Thickness.Proportion_V1	-0.0305675375031972	0.000934374349009366	-0.126501704475946	0.0160026812353197	0.00288194821264165	-0.0904852114421079	0.247279790128999	0.0611472946062418	2.22044604925031e-16	0.0599176739389107
Resid1.bg445	Forehead.Poll.Length.Ratio_V2	Nasion.Thickness.Proportion_V7	-0.102323227040523	0.0104700427919865	-0.21106080942588	0.0445466652755077	5.4828726225864e-07	-0.148615915098679	0.17587071803841	0.0309305094633459	5.51735568343759e-09	0.0462926880581562
Resid1.bg446	Forehead.Poll.Length.Ratio_V2	Overall.Eye.Angle_Slope_V1	-0.153492225800184	0.0235598633810948	-0.0695975868266886	0.00484382409209846	0.102063071062102	-0.0412373380691193	-0.275547903806358	0.0759266472920779	0	-0.112254887731065
Resid1.bg447	Forehead.Poll.Length.Ratio_V2	Poll.Depth.Proportion_Height_V3	0.0527401800466055	0.00278152659134837	0.0229800040855357	0.000528080587771236	0.58971774279701	0.0130055088354229	0.0920043901374996	0.00846480780457323	0.00228830615307274	0.0397346712111827
Resid1.bg448	Forehead.Poll.Length.Ratio_V2	Poll.Depth.Proportion_Length_V3	0.269093088269187	0.0724110901542483	0.216602056216491	0.0469164507572119	2.70011494052369e-07	0.127317529974244	0.344177013557761	0.118457816661539	0	0.141775558294943
Resid1.bg449	Forehead.Poll.Length.Ratio_V2	Poll.Height.Point.Proportion_V4	-0.536475716391058	0.287806194277299	-0.48010111114493	0.230497076922596	0	-0.293742641070054	-0.625858834232351	0.391699280386677	0	-0.242733075321004
Resid1.bg450	Forehead.Poll.Length.Ratio_V2	Poll.Height.Proportion_V4	0.412168777419379	0.169883101079386	0.373118918253312	0.139217727158522	0	0.215971492569852	0.466778103735577	0.217881798126981	0	0.196197284849527
Resid1.bg451	Jaw.Angle_Slope_V1	Jowel.Jaw.Length.Proportion_V6	0.464424753145199	0.215690351333979	0.46348028228655	0.214813972068421	0	0.339850402191199	0.487186993309165	0.237351166449625	0	0.124574350954001
Resid1.bg452	Jaw.Angle_Slope_V1	Jaw.Length.Proportion_V3	-0.669024237356108	0.447593430169922	-0.703107622298591	0.494360328534378	0	-0.590793002834013	-0.50905943771883	0.259141511130611	0	-0.078231234522095
Resid1.bg453	Jaw.Angle_Slope_V1	Midface.Thickness.Proportion_V1	0.176366865008875	0.0311052710730586	0.195993707770419	0.0384135334855965	3.42288168941884e-06	0.162067954721208	0.0837636037575235	0.0070163413144474	0.00548925346613061	0.0142989102876662
Resid1.bg454	Jaw.Angle_Slope_V1	Nasion.Thickness.Proportion_V7	0.219834396088291	0.0483271617035038	0.272762715967363	0.0743994992218923	6.85176360093465e-11	0.222032485702795	-0.0118534634712563	0.000140504596264407	0.694352625383561	-0.00219808961450406
Resid1.bg455	Jaw.Angle_Slope_V1	Overall.Eye.Angle_Slope_V1	-0.0880430409298943	0.00775157705618304	-0.075065460579647	0.00563482337203453	0.0777773587249226	-0.051417432842783	-0.127613150246791	0.0162851161159101	2.33150850763586e-05	-0.0366256080871113
Resid1.bg456	Jaw.Angle_Slope_V1	Poll.Depth.Proportion_Height_V3	0.0192369220359938	0.000370059169418904	0.036436759090623	0.0013276374130281	0.392445833393432	0.0238391508760805	-0.0151260618168979	0.000228797746088618	0.616057848046093	-0.00460222884008672
Resid1.bg457	Jaw.Angle_Slope_V1	Poll.Depth.Proportion_Length_V3	0.00376381272429992	1.4166286223602e-05	0.0196562181728619	0.000386366912859145	0.64463121572013	0.0133567066409617	-0.0330558912989777	0.00109269194956983	0.273150568675697	-0.00959289391666174
Resid1.bg458	Jaw.Angle_Slope_V1	Poll.Height.Point.Proportion_V4	0.00856071139256309	7.32857795467594e-05	-0.00348484801873212	1.21441657136612e-05	0.934834117111275	-0.00246485809122914	0.0403521977592001	0.00162829986399759	0.180989601558309	0.0110255694837922
Resid1.bg459	Jaw.Angle_Slope_V1	Poll.Height.Proportion_V4	-0.0712509221265284	0.00507669390388062	-0.0864377293005909	0.00747148104664224	0.0421667954042353	-0.0578397362300155	-0.0452901124553414	0.00205119428621747	0.133249654716814	-0.013411185896513
Resid1.bg460	Jowel.Jaw.Length.Proportion_V6	Jaw.Length.Proportion_V3	-0.242313654803932	0.058715907304439	-0.206412951290887	0.0426063064606141	9.78900495773871e-07	-0.158724272960899	-0.422796402189304	0.17875679770422	0	-0.0835893818430331
Resid1.bg461	Jowel.Jaw.Length.Proportion_V6	Midface.Thickness.Proportion_V1	0.593937143063774	0.352761329910757	0.575620993050672	0.331339527640642	0	0.435596631844525	0.721001743166177	0.519843513648666	0	0.158340511219248
Resid1.bg462	Jowel.Jaw.Length.Proportion_V6	Nasion.Thickness.Proportion_V7	0.0526400095351427	0.00277097060385991	0.093394667619573	0.00872256393977051	0.0280850165592614	0.0695739181194598	-0.0709821160435134	0.0050384607980148	0.0186169654966521	-0.0169339085843172
Resid1.bg463	Jowel.Jaw.Length.Proportion_V6	Overall.Eye.Angle_Slope_V1	-0.217628565452314	0.0473621925008323	-0.0890755514066988	0.00793445385840744	0.0362492183984835	-0.0558369414823279	-0.438185981732597	0.19200695458696	0	-0.161791623969987
Resid1.bg464	Jowel.Jaw.Length.Proportion_V6	Poll.Depth.Proportion_Height_V3	0.0114278088813409	0.000130594815828453	-0.0194548070119061	0.000378489515870511	0.648025934337956	-0.0116485222668753	0.0589544081012404	0.0034756222345676	0.0506552371137827	0.0230763311482161
Resid1.bg465	Jowel.Jaw.Length.Proportion_V6	Poll.Depth.Proportion_Length_V3	0.0850186627146438	0.00722817300978636	0.0544226384607196	0.0029618235770262	0.2013018131623	0.0338432360144225	0.137073203281497	0.0187890630578507	5.51523319125558e-06	0.0511754267002213
Resid1.bg466	Jowel.Jaw.Length.Proportion_V6	Poll.Height.Point.Proportion_V4	-0.0429173470687971	0.00184189867942359	-0.0244590842962157	0.000598246804609386	0.565992814365141	-0.0158321952918999	-0.0770529545168642	0.00593715779977794	0.0106381851748001	-0.0270851517768972
Resid1.bg467	Jowel.Jaw.Length.Proportion_V6	Poll.Height.Proportion_V4	0.0554820181218398	0.00307825433487216	0.06706103956327	0.00449718302730647	0.115208114106968	0.0410663497672848	0.0378410221245747	0.00143194295543255	0.209672351714786	0.014415668354555
Resid1.bg468	Jaw.Length.Proportion_V3	Midface.Thickness.Proportion_V1	-0.148725508843659	0.0221192769808052	-0.157750310367116	0.0248851604209215	0.000195624746123002	-0.136796543028771	-0.0903791648099279	0.00816839343174011	0.00273423958305141	-0.0119289658148879
Resid1.bg469	Jaw.Length.Proportion_V3	Nasion.Thickness.Proportion_V7	-0.166836105654245	0.0278342861498744	-0.211970624493171	0.0449315456480247	4.88721253022462e-07	-0.180949368471865	0.0984329311509051	0.00968904193495882	0.00110190281324929	0.0141132628176201
Resid1.bg470	Jaw.Length.Proportion_V3	Overall.Eye.Angle_Slope_V1	0.0968939282329489	0.00938843332841186	0.0957869729800305	0.0091751441926771	0.0242839621051125	0.0688060398369475	0.12657350137135	0.0160208512494031	2.7160766227885e-05	0.0280878883960014
Resid1.bg471	Jaw.Length.Proportion_V3	Poll.Depth.Proportion_Height_V3	-0.0299075960053823	0.00089446429882116	-0.0317511829423897	0.0010081376182411	0.456176403852366	-0.0217851637632707	-0.0345268434633355	0.00119210291954168	0.252375207270872	-0.00812243224211162
Resid1.bg472	Jaw.Length.Proportion_V3	Poll.Depth.Proportion_Length_V3	-0.0259295442881054	0.00067234126698882	0.00992680185586072	9.85413950855198e-05	0.815826849458823	0.00707389573685184	-0.147086074339491	0.0216343132646021	1.08166762613493e-06	-0.0330034400249573
Resid1.bg473	Jaw.Length.Proportion_V3	Poll.Height.Point.Proportion_V4	0.279759918878222	0.0782656122107495	0.244020741722785	0.0595461223909383	6.11782580151043e-09	0.181002552309416	0.467464656442735	0.218523205023124	0	0.0987573665688061
Resid1.bg474	Jaw.Length.Proportion_V3	Poll.Height.Proportion_V4	0.0174642511589997	0.000305000068544622	0.0658624188125386	0.00433785821183824	0.121864950098014	0.0462179318706409	-0.125586448737258	0.0157719561064359	3.13642957228133e-05	-0.0287536807116412
Resid1.bg475	Midface.Thickness.Proportion_V1	Nasion.Thickness.Proportion_V7	0.424375866225887	0.180094875834972	0.497413233584024	0.247419924944515	0	0.417869057366684	0.0408549930113399	0.00166913045395663	0.175614445427187	0.00650680885920268
Resid1.bg476	Midface.Thickness.Proportion_V1	Overall.Eye.Angle_Slope_V1	-0.125090328953914	0.0156475903977983	0.0665351340924191	0.00442692406869619	0.118092875915662	0.04703407805216	-0.698281060434627	0.487596439361707	0	-0.172124407006074
Resid1.bg477	Midface.Thickness.Proportion_V1	Poll.Depth.Proportion_Height_V3	0.0409322840544785	0.00167545187791651	0.00828122758654665	6.85787303401812e-05	0.845938141939974	0.00559161323874041	0.135241403764413	0.0182902372921689	7.34511524802528e-06	0.0353406708157381
Resid1.bg478	Midface.Thickness.Proportion_V1	Poll.Depth.Proportion_Length_V3	0.0596552187753991	0.00355874512714073	0.0463425399897727	0.00214763101270369	0.276635907059108	0.0324990465654557	0.10895445780209	0.0118710738749474	0.000303925620075196	0.0271561722099434
Resid1.bg479	Midface.Thickness.Proportion_V1	Poll.Height.Point.Proportion_V4	0.0358695560368987	0.00128662505028421	0.0889678766969973	0.00791528308397211	0.0364761609197644	0.0649430479623783	-0.123891234168049	0.0153490379036824	4.00614724536119e-05	-0.0290734919254796
Resid1.bg480	Midface.Thickness.Proportion_V1	Poll.Height.Proportion_V4	0.144868046614825	0.0209867509299951	0.164504627915239	0.0270617726055314	0.000101810439816052	0.113603689885304	0.122931430087117	0.0151121365032637	4.59542851731776e-05	0.0312643567295206
Resid1.bg481	Nasion.Thickness.Proportion_V7	Overall.Eye.Angle_Slope_V1	0.124597376913714	0.015524506333778	0.221081858325572	0.0488771880806882	1.50198836923465e-07	0.15384776722691	-0.109236287140204	0.0119325664281772	0.000293155802530309	-0.0292503903131964
Resid1.bg482	Nasion.Thickness.Proportion_V7	Poll.Depth.Proportion_Height_V3	0.0619196204728575	0.00383403939950271	0.0477191442425946	0.00227711672724555	0.262602898924086	0.0317184198387241	0.106391406100019	0.0113191312919392	0.00042035845943289	0.0302012006341333
Resid1.bg483	Nasion.Thickness.Proportion_V7	Poll.Depth.Proportion_Length_V3	0.0842546359606017	0.00709884368085352	0.0858569654088721	0.00737141850922026	0.0435738149391645	0.0592710762733033	0.0922737617608819	0.008514447109504	0.00222118658621717	0.0249835596872984
Resid1.bg484	Nasion.Thickness.Proportion_V7	Poll.Height.Point.Proportion_V4	-0.00721341598339703	5.20333701495277e-05	0.0251540319800986	0.000632725324855821	0.555005663215363	0.018075217946627	-0.0992010368523941	0.00984084571259005	0.00100690511438062	-0.025288633930024
Resid1.bg485	Nasion.Thickness.Proportion_V7	Poll.Height.Proportion_V4	0.0463433376808331	0.00214770494739972	0.0397286644610009	0.0015783667798548	0.351072214734406	0.0270081461791481	0.0699857100774521	0.00489799961504518	0.020336448362354	0.019335191501685
Resid1.bg486	Overall.Eye.Angle_Slope_V1	Poll.Depth.Proportion_Height_V3	-0.0664780614280374	0.00441933265122992	-0.068727931133205	0.00472352851785057	0.106428755310012	-0.0384406646778457	-0.0638161708828396	0.00407250366614779	0.0343823515322914	-0.0280373967501918
Resid1.bg487	Overall.Eye.Angle_Slope_V1	Poll.Depth.Proportion_Length_V3	0.0120542904058044	0.000145305917187469	0.10694365024085	0.0114369443268373	0.0118556687622009	0.0621242278130148	-0.119484527841838	0.0142765523935869	7.46277785701466e-05	-0.0500699374072104
Resid1.bg488	Overall.Eye.Angle_Slope_V1	Poll.Height.Point.Proportion_V4	0.106798926767444	0.0114060107586779	0.102530707507335	0.0105125459819548	0.0158648000917678	0.0619967051293547	0.113553652052655	0.0128944318944955	0.000166946943646717	0.0448022216380897
Resid1.bg489	Overall.Eye.Angle_Slope_V1	Poll.Height.Proportion_V4	-0.0144720591724628	0.000209440496691264	0.105893970545118	0.0112135329978103	0.0127179293199386	0.0605760238718364	-0.175513777529065	0.030805086102522	5.92268367682891e-09	-0.0750480830442991
Resid1.bg490	Poll.Depth.Proportion_Height_V3	Poll.Depth.Proportion_Length_V3	0.690306742953853	0.476523399367557	0.701239336855852	0.491736607554035	0	0.389092693598436	0.678042510611413	0.459741646196228	0	0.301214049355417
Resid1.bg491	Poll.Depth.Proportion_Height_V3	Poll.Height.Point.Proportion_V4	-0.0818761125017291	0.0067036977983958	-0.0718836048593987	0.00516725264758217	0.0912632032876917	-0.0415169373196112	-0.0964919123408012	0.00931068914718486	0.00138010582007242	-0.0403591751821179
Resid1.bg492	Poll.Depth.Proportion_Height_V3	Poll.Height.Proportion_V4	0.00999022033840349	9.98045024098507e-05	-0.0130913271124969	0.000171382845566396	0.758712773080624	-0.00715309529178939	0.0378193017753304	0.00143029958677351	0.209934034279799	0.0171433156301929
Resid1.bg493	Poll.Depth.Proportion_Length_V3	Poll.Height.Point.Proportion_V4	-0.0766796631133281	0.00587977073517348	0.0193403141773865	0.000374047752480018	0.649958937388317	0.0116013189660386	-0.22128774132815	0.0489682644621144	2.16937579011756e-13	-0.0882809820793666
Resid1.bg494	Poll.Depth.Proportion_Length_V3	Poll.Height.Proportion_V4	0.310835373567214	0.0966186294606696	0.324766877808347	0.105473524921382	4.88498130835069e-15	0.18430216997327	0.292660936347999	0.0856504236640876	0	0.126533203593944
Resid1.bg495	Poll.Height.Point.Proportion_V4	Poll.Height.Proportion_V4	-0.238807378528537	0.0570289640396718	-0.10825156133109	0.0117184005306187	0.0108538924342176	-0.0639442565310636	-0.42956156395725	0.184523137229398	0	-0.174863121997473
