# Supplementary material for: Improving the Reliability of Scale-Free Image Morphometrics in Applications with Minimally Restrained Livestock Using Projective Geometry and Unsupervised Machine Learning
Source: Sensors (Basel). 2022 Oct 31;22(21):8347. doi: 10.3390/s22218347 (PMC9653925; doi:10.3390/s22218347)
Supplement: Supplementary file 1 [file sensors-22-08347-s001.zip › SupplementalMaterials/Results/ErrCor/ErrCor_Geom_Muzzle.csv]

	Biom1	Biom2	Cor_Overall	R_Overall	Cor_Day	R_Day	P_Day	Add_Day	Cor_Rep	R_Rep	P_Rep	Add_Rep
Resid1.bg	NFP_UF	NFPP_UF	0.221913517962918	0.0492456094546783	0.26975242995995	0.072766373469298	1.16980203301864e-10	0.164159977503272	0.149333588938189	0.0223005207851601	7.39104786928735e-07	0.0577535404596459
Resid1.bg1	NFP_UF	NFP_UB	0.00518151764300946	2.68481250848184e-05	0.0536579994676543	0.00287918090687079	0.208129067310863	0.032864773925809	-0.0724879181214148	0.00525449827357694	0.0162591958413967	-0.0276832562827995
Resid1.bg2	NFP_UF	NFPP_UB	-0.0118714231963012	0.000140930688705677	0.00332834421270748	1.10778751982634e-05	0.937811082107065	0.00210325663836317	-0.0392003493921518	0.00153666739246678	0.193761233515981	-0.0139746798346643
Resid1.bg3	NFP_UF	NFP_LB	0.0547126322347454	0.0029934721260545	0.103076084026199	0.010624679098176	0.0154053863679087	0.0628903897003035	-0.0212514803849227	0.000451625418550754	0.481115311424489	-0.00817775746555812
Resid1.bg4	NFP_UF	NFPP_LB	0.0133857167582374	0.000179177413131757	0.0346962108258346	0.00120382704567077	0.415889344039033	0.0198141174785968	-0.0149917347922237	0.000224752112080371	0.619194255850989	-0.00642840072035938
Resid1.bg5	NFP_UF	NFP_LF	-0.0238127817969096	0.00056704857690723	-0.0412311217841807	0.00170000540358194	0.333580376259945	-0.0270126631601381	0.00992732078719289	9.8551698011832e-05	0.742078778357686	0.00319988136322853
Resid1.bg6	NFP_UF	NFPP_LF	0.115374593373935	0.0133112967962008	0.155081825844916	0.0240503727073928	0.000254698159524835	0.102240304811653	0.0415962514370618	0.00173024813361527	0.167907433492192	0.0131342885622818
Resid1.bg7	NFP_UF	NDP_Linear	-0.136034386966936	0.01850535443747	-0.191872439636844	0.0368150330921944	5.6251030009502e-06	-0.136097825183532	0.000293952161908111	8.64078734904522e-08	0.992224862785367	6.34382165966605e-05
Resid1.bg8	NFP_UF	NDPP	0.0159958306939588	0.000255866599589794	-0.0294429608249575	0.000866887942139982	0.489983846140347	-0.0197682240542947	0.121132330565911	0.0146730415083291	5.92659296474451e-05	0.0357640547482535
Resid1.bg9	NFP_UF	NHP_Linear	-0.107548824948672	0.0115667497478401	-0.153046781524872	0.0234233173351219	0.000307478301867281	-0.0947196201250761	-0.034320708584676	0.00117791103775425	0.255217421670538	-0.0128292048235957
Resid1.bg10	NFP_UF	NHPP	0.0821009961693683	0.00674057357200263	0.111518570212589	0.0124363915022601	0.00873288017627871	0.0769279627440471	0.0198774222298355	0.000395111914503159	0.509922490800042	0.00517303342532121
Resid1.bg11	NFP_UF	NPA	-0.0985304089324519	0.0097082414843962	-0.144879548170312	0.0209900834780338	0.000639667042712677	-0.100542420543365	0.00799870833556784	6.39793350374825e-05	0.790881495883175	0.00201201161091314
Resid1.bg12	NFP_UF	NMR_Height_V1	-0.0534715023106615	0.00285920155935908	-0.0973821693862237	0.00948328691436717	0.0221248690889442	-0.0622673448087185	0.0254229555872213	0.000646326670789826	0.399341103531803	0.00879584249805703
Resid1.bg13	NFP_UF	NMR_Length	0.164263851566268	0.0269826129313849	0.20659865619619	0.0426830047420714	9.78655055217104e-07	0.140181007442572	0.0852921819107214	0.00727475629509159	0.00469099999621569	0.0240828441236959
Resid1.bg14	NFP_UF	ULRP_V1	0.145808498072379	0.021260118110123	0.178759905437063	0.0319551037918679	2.39514706241728e-05	0.115685449355976	0.0900198371311545	0.00810357107711958	0.00284275226573794	0.0301230487164034
Resid1.bg15	NFP_UF	ULRPP_V1	0.0518295173904361	0.00268629887292552	0.0574945436383156	0.00330562254817818	0.177378798634575	0.0347191287515314	0.0436042069225632	0.00190132686134571	0.148310643919547	0.0171103886389047
Resid1.bg16	NFP_UF	MTP_V1	0.178266955292924	0.0317791073494094	0.251113198229008	0.0630578383248011	2.19640661214271e-09	0.170621965662404	0.0272460332365723	0.000742346327128402	0.366400947257476	0.00764498963052059
Resid1.bg17	NFP_UF	CTP_V1	0.0195022212400564	0.000380336633296106	0.0107369435948854	0.000115281957759751	0.801275683797624	0.00688469290037884	0.0367448648681977	0.00135018509418211	0.223174214083511	0.0126175283396775
Resid1.bg18	NFP_UF	CTPP_V1	-0.0490968866041468	0.00241050427422045	-0.105829323736454	0.0111998457625151	0.0128543442979392	-0.0641122693591929	0.0384934795932976	0.00148174797119962	0.201920470147283	0.0150153827550462
Resid1.bg19	NFP_UF	CLTR_V1	-0.0853996571852771	0.00729310144736286	-0.128597875220824	0.0165374135113107	0.00246916467665947	-0.0856392199426223	0.000786247502228424	6.18185134760436e-07	0.979205504790318	0.000239562757345185
Resid1.bg20	NFPP_UF	NFP_UB	-0.177680016416501	0.031570188233768	-0.116306718281887	0.0135272527175022	0.00622506745513096	-0.076977187082851	-0.297837748555374	0.0887073244645339	0	-0.10070282933365
Resid1.bg21	NFPP_UF	NFPP_UB	-0.089555110516702	0.0080201178196587	-0.172065849376855	0.0296066565217785	4.82769741139144e-05	-0.117495106629657	0.0885246109027258	0.00783660673547901	0.00333891708074785	0.0279399961129553
Resid1.bg22	NFPP_UF	NFP_LB	0.0447187364838537	0.00199976539271234	0.0534566068142989	0.00285760881209854	0.209843613161214	0.0352442948648532	0.0278098214476832	0.000773386168952023	0.356567387202728	0.00947444161900048
Resid1.bg23	NFPP_UF	NFPP_LB	0.0559347814429161	0.0031286997750668	0.0770874183903575	0.00594247007409002	0.0703373116078183	0.0475704489393448	0.0220328081396569	0.00048544463451893	0.465138573332942	0.00836433250357132
Resid1.bg24	NFPP_UF	NFP_LF	-0.109314742007581	0.0119497128201841	-0.192297521334493	0.0369783367113896	5.35792078615316e-06	-0.136137258722037	0.0939912266393342	0.00883435068516669	0.0018337996948854	0.0268225167144553
Resid1.bg25	NFPP_UF	NFPP_LF	0.230189919812936	0.0529873991834861	0.183319632922215	0.0336060878147358	1.46387955539673e-05	0.130596419982119	0.356260972859069	0.126921880782491	0	0.0995934998308175
Resid1.bg26	NFPP_UF	NDP_Linear	-0.505874419332425	0.255908928134919	-0.566862652928206	0.321333267284803	0	-0.434487709082078	-0.373622202205554	0.139593549980928	0	-0.0713867102503475
Resid1.bg27	NFPP_UF	NDPP	-0.15794097172392	0.0249453505490963	-0.220305755985143	0.0485346261201853	1.70747954664208e-07	-0.15983543990854	0.00724753384854229	5.25267468857662e-05	0.810125719360344	0.00189446818461924
Resid1.bg28	NFPP_UF	NHP_Linear	0.200696477538377	0.0402790760963121	0.127487538600004	0.0162530724982874	0.00269322586308918	0.0852598463494041	0.348810672986153	0.121668885589053	0	0.115436631188972
Resid1.bg29	NFPP_UF	NHPP	0.583908950960915	0.340949663012276	0.632450804105953	0.399994019614267	0	0.471438287546913	0.488139159854707	0.238279839383659	0	0.112470663414002
Resid1.bg30	NFPP_UF	NPA	-0.509793369107191	0.25988927918566	-0.557924282474309	0.311279504974473	0	-0.418387383709407	-0.41044373159338	0.168464056804299	0	-0.0914059853977836
Resid1.bg31	NFPP_UF	NMR_Height_V1	-0.23672587241555	0.0560391386709033	-0.240392172476401	0.0577883965879237	1.07020234896282e-08	-0.16609719069688	-0.230578765149983	0.053166566938091	2.04281036531029e-14	-0.0706286817186702
Resid1.bg32	NFPP_UF	NMR_Length	0.452839328652259	0.205063457574229	0.592899492893736	0.351529808673649	0	0.434714199460022	0.072505704168042	0.00525707713690363	0.0162329980661853	0.0181251291922364
Resid1.bg33	NFPP_UF	ULRP_V1	0.0216946522031266	0.000470657934214628	0.0189860176238973	0.000360468865214938	0.656247953271558	0.013277110327894	0.0284128107344191	0.000807287813829919	0.346236009377387	0.0084175418752327
Resid1.bg34	NFPP_UF	ULRPP_V1	0.0440607265202565	0.00194134762149283	0.0450386488330434	0.00202847988870621	0.290828431251872	0.0293892567663244	0.0422310378537833	0.00178346055820768	0.161512534385253	0.014671469753932
Resid1.bg35	NFPP_UF	MTP_V1	0.150977702306026	0.022794266593607	0.146525131240605	0.0214696140850764	0.000553539936598568	0.107581744786491	0.174688884220707	0.0305162062702756	6.9665522239859e-09	0.0433959575195356
Resid1.bg36	NFPP_UF	CTP_V1	0.127687266598601	0.0163040380514223	0.114316058748596	0.0130681612878125	0.00717631877534863	0.079208576240836	0.159464075277697	0.0254287913041709	1.24507427479159e-07	0.0484786903577653
Resid1.bg37	NFPP_UF	CTPP_V1	0.100755830460832	0.0101517373718519	-0.00518187596172542	2.68518384827078e-05	0.903317704015056	-0.00339221370716339	0.301572333256334	0.0909458721856696	0	0.104148044167995
Resid1.bg38	NFPP_UF	CLTR_V1	0.0052423917786351	2.74826715607008e-05	0.0475618524667717	0.00226212981007096	0.264615315239756	0.0342262039644021	-0.107444724486624	0.0115443688200064	0.000368151400866212	-0.028983812185767
Resid1.bg39	NFP_UB	NFPP_UB	-0.300435434808106	0.0902614504883355	-0.319274608130802	0.101936275397077	1.50990331349021e-14	-0.219423799809629	-0.259928946330325	0.0675630571403931	0	-0.0810116349984763
Resid1.bg40	NFP_UB	NFP_LB	0.0571160525436384	0.00326224345816766	0.104583396362562	0.0109376867947288	0.013958556677435	0.0693975971065617	-0.0365062420196463	0.00133270570639699	0.226194340221355	-0.0122815445629234
Resid1.bg41	NFP_UB	NFPP_LB	0.00566349939179535	3.20752253608662e-05	0.0778351715851086	0.0060583139356833	0.0676486619618113	0.0483419193473783	-0.113845655026555	0.0129608331684253	0.000160565750872088	-0.042678419955583
Resid1.bg42	NFP_UB	NFP_LF	-0.0337447690292504	0.00113870943683745	-0.0449706670490548	0.00202236089483694	0.291557979416828	-0.0320425372943568	-0.00604054382425	3.64881696926848e-05	0.841284450653042	-0.00170223173489356
Resid1.bg43	NFP_UB	NFPP_LF	-0.0321505201852548	0.00103365594818248	-0.0211104814010012	0.000445652424982019	0.62066023375224	-0.0151361242417404	-0.0616344257724021	0.00379880244029374	0.041028520444319	-0.0170143959435145
Resid1.bg44	NFP_UB	NDP_Linear	0.0553600008667188	0.00306472969596311	-0.0115414100233723	0.000133204145327599	0.786732490840627	-0.00890333623145938	0.340602746141288	0.116010230678987	0	0.0642633370981782
Resid1.bg45	NFP_UB	NDPP	-0.102529459965594	0.0105122901608364	-0.162463909986618	0.0263945220481398	0.000126135255785531	-0.118631054687387	0.0623794284400375	0.00389119309250576	0.0386457450649873	0.016101594721793
Resid1.bg46	NFP_UB	NHP_Linear	-0.02191412013685	0.000480228661372296	0.0483716039445651	0.00233981206816987	0.256558311372683	0.032558287336742	-0.166683363157292	0.0277833435534258	3.27263247612564e-08	-0.0544724074735921
Resid1.bg47	NFP_UB	NHPP	-0.0411180684015112	0.00169069554907136	0.0381084834916172	0.00145225651403086	0.371513655112615	0.0285899912216893	-0.306377557995877	0.0938672080435167	0	-0.0697080596232006
Resid1.bg48	NFP_UB	NPA	0.0268633050107175	0.000721637156098842	-0.0563181510804941	0.00317173414112536	0.186425927948581	-0.0425055812116399	0.315437467887907	0.0995007961475342	0	0.0693688862223574
Resid1.bg49	NFP_UB	NMR_Height_V1	-0.0272045489166363	0.000740087481757659	-0.0920238181278783	0.00846838310283283	0.0306368513767108	-0.0639935889168818	0.121625945034743	0.0147928705055943	5.5285303627306e-05	0.0367890400002455
Resid1.bg50	NFP_UB	NMR_Length	-0.0793269365862369	0.00629276286815684	0.00567592716639782	3.22161491982528e-05	0.894151567037006	0.00418845462730196	-0.338319591331878	0.114460145878969	0	-0.0835153912135388
Resid1.bg51	NFP_UB	ULRP_V1	0.00521132487771104	2.715790698105e-05	-0.00114139918981473	1.30279211050972e-06	0.978654325324515	-0.000803343896294609	0.020559388463368	0.000422688453987669	0.495513238716345	0.00601466877400565
Resid1.bg52	NFP_UB	ULRPP_V1	-0.04772090488663	0.00227728476319878	-0.0625460721292242	0.00391201113879412	0.142211276601446	-0.0410768890890841	-0.0193668216072526	0.000375073779167148	0.520852771907532	-0.00664401579754582
Resid1.bg53	NFP_UB	MTP_V1	0.029607295153835	0.000876591926326299	0.0333862794747285	0.00111464365716468	0.433721022041119	0.0246711130253627	0.0201222589989811	0.000404905307222076	0.504724238001477	0.00493618212847224
Resid1.bg54	NFP_UB	CTP_V1	-0.0112116488890867	0.00012570107081216	0.0218009656186543	0.000475282101905747	0.609276579232044	0.0152031978736867	-0.0879892547302328	0.0077421089479818	0.00353492514196097	-0.0264148467627734
Resid1.bg55	NFP_UB	CTPP_V1	-0.0325456952035185	0.00105922227628033	0.0145736764083652	0.00021239204405574	0.732617441696183	0.00960195282349284	-0.123589986829801	0.0152744848445903	4.18181841079779e-05	-0.0421476480270113
Resid1.bg56	NFP_UB	CLTR_V1	-0.00717706003569448	5.15101907559629e-05	4.33082985641988e-05	1.87560872452579e-09	0.999189981295515	3.13664485525761e-05	-0.0270607374199378	0.000732283509710819	0.369669450177197	-0.00720842648424706
Resid1.bg57	NFPP_UB	NFP_LB	-0.055271955344024	0.00305498904755178	-0.093210995209183	0.00868828962788634	0.0285411127588899	-0.0638141073565827	0.0272007609347306	0.000739881395428365	0.367197853882343	0.00854215201255866
Resid1.bg58	NFPP_UB	NFPP_LB	-0.0264030309014214	0.000697120040781413	-0.0958362170164149	0.00918458049201737	0.0243398382829449	-0.0614109091017851	0.100039965782888	0.0100079947538415	0.000911738840378984	0.0350078782003637
Resid1.bg59	NFPP_UB	NFP_LF	0.0706566817694534	0.00499236667866981	0.0865177215196701	0.00748531613695519	0.0421628049804141	0.0636019607511921	0.0268186441800684	0.000719239675657119	0.373967034512502	0.0070547210182613
Resid1.bg60	NFPP_UB	NFPP_LF	-0.0121047835292341	0.000146525784289617	-0.0243369539897659	0.000592287329499981	0.568286207676088	-0.0180032382909805	0.0228899418585136	0.000523949438286133	0.447956311113693	0.00589845476174634
Resid1.bg61	NFPP_UB	NDP_Linear	0.256242684724984	0.0656603134750676	0.34835044609071	0.121348033291597	0	0.277254202329086	-0.119300402826046	0.0142325861144569	7.65416483394787e-05	-0.021011517604102
Resid1.bg62	NFPP_UB	NDPP	0.0241521418092995	0.000583325953976514	0.0295544195668318	0.000873463715932328	0.488341573260185	0.0222654658851787	0.00783013815692294	6.13110635565006e-05	0.795189440849106	0.0018866759241208
Resid1.bg63	NFPP_UB	NHP_Linear	-0.0690540534754821	0.00476846230139474	-0.0809022342421957	0.0065451715053791	0.057488516204061	-0.0561822904663018	-0.0421942563749568	0.00178035527103558	0.161877981897596	-0.0128717630091802
Resid1.bg64	NFPP_UB	NHPP	-0.216502837140859	0.0468734784900413	-0.299397082990566	0.0896386133032597	6.78346268045971e-13	-0.231743617552365	0.0717597273023829	0.00514945846251236	0.0173641711919297	0.0152407804115056
Resid1.bg65	NFPP_UB	NPA	0.223212331731734	0.0498237450371178	0.299762736274782	0.0898576980589443	6.34159391665889e-13	0.233422693858954	-0.0497381146582998	0.00247388004976217	0.0991745145395959	-0.0102103621272191
Resid1.bg66	NFPP_UB	NMR_Height_V1	0.127121888019128	0.0161599744135477	0.170167732831376	0.0289570572969707	5.86152630954739e-05	0.122090337238743	0.0178200636218047	0.000317554667485169	0.554684748931102	0.00503155078038498
Resid1.bg67	NFPP_UB	NMR_Length	-0.175215519154541	0.0307004781525952	-0.265310871924104	0.0703898587611284	2.40274022900167e-10	-0.201994670052742	0.116213624884429	0.0135056066087787	0.000116851643314542	0.0267791508982009
Resid1.bg68	NFPP_UB	ULRP_V1	0.0995007294346086	0.00990039515801919	0.120853488129629	0.0146055655930983	0.00446341642496373	0.0877588634321417	0.0429967088460642	0.00184871697159321	0.154045855411246	0.0117418660024669
Resid1.bg69	NFPP_UB	ULRPP_V1	0.0363311804797504	0.0013199546750522	0.0627910369638809	0.00394271432299946	0.14065256077613	0.0425464198330116	-0.0194081960977931	0.00037667807577039	0.519962608483387	-0.0062152393532612
Resid1.bg70	NFPP_UB	MTP_V1	-0.0406733124317047	0.00165431834416706	-0.0492316531599372	0.00242375567286035	0.248188625946561	-0.0375347043682923	-0.0137063640569551	0.000187864415661791	0.649554493035654	-0.00313860806341244
Resid1.bg71	NFPP_UB	CTP_V1	0.0121534169166308	0.000147705542749447	0.02572025301853	0.000661531415337203	0.546496017947613	0.0185055636049548	-0.0226673985010127	0.000513810954803711	0.45238246861401	-0.006352146688324
Resid1.bg72	NFPP_UB	CTPP_V1	0.0332664168737686	0.00110665449161935	0.0216144419881698	0.000467184102459958	0.612342565772816	0.0146927245061457	0.0583455592563168	0.00340420428493237	0.053086953010556	0.0185736923676228
Resid1.bg73	NFPP_UB	CLTR_V1	0.024821303655997	0.000616097115183211	0.030171841680667	0.000910340030403235	0.479298108224583	0.022545709599616	0.00915152692637734	8.37504450842095e-05	0.76159774787489	0.00227559405638102
Resid1.bg74	NFP_LB	NFPP_LB	0.229068512880921	0.0524723835934768	0.259247070870243	0.0672090437548007	6.28390228740727e-10	0.16039545695054	0.181802985289876	0.0330523254603108	1.66278368851636e-09	0.0686730559303811
Resid1.bg75	NFP_LB	NFP_LF	0.0348634802907946	0.00121546225798663	0.0553197419070245	0.0030602738446598	0.194367313092048	0.0392652093095425	-0.0155019798574071	0.000240311379499457	0.607316456966867	-0.00440172901874783
Resid1.bg76	NFP_LB	NFPP_LF	0.171668673367525	0.0294701334157661	0.123364095624608	0.0152187000892775	0.00369694542559129	0.0881120952918059	0.300395881245673	0.0902376854693646	0	0.0835565780757196
Resid1.bg77	NFP_LB	NDP_Linear	-0.0882884906268478	0.007794857577167	-0.152049147124514	0.023118943141292	0.000336931320091161	-0.116844451869438	0.150206305329793	0.0225619341608269	6.3670894068224e-07	0.0285559612425897
Resid1.bg78	NFP_LB	NDPP	-0.0970239863422462	0.00941365392574038	-0.0985774631570882	0.00971751624248709	0.020534244102322	-0.0717049819245319	-0.0973476861574224	0.00947657200020401	0.00125016751542617	-0.0253190044177143
Resid1.bg79	NFP_LB	NHP_Linear	-0.0226986288471585	0.000515227751541057	-0.0398016862104547	0.0015841742251955	0.350624847643738	-0.0266871832308998	0.0121126093713458	0.000146715305782813	0.6880178286112	0.00398855438374129
Resid1.bg80	NFP_LB	NHPP	0.143175945862802	0.020499351473708	0.145026495170896	0.0210326843015538	0.000631498180527545	0.108385181614815	0.151755497948784	0.0230297311576835	4.87647569435978e-07	0.0347907642479869
Resid1.bg81	NFP_LB	NPA	-0.0892298707110676	0.00796196982711384	-0.105157294126845	0.0110580565080798	0.013439965447112	-0.0790618869968066	-0.0458870255404821	0.00210561911295286	0.128209189443579	-0.010167983714261
Resid1.bg82	NFP_LB	NMR_Height_V1	-0.155438985126291	0.0241612780970914	-0.151196980028422	0.0228605267697151	0.000364153249700738	-0.104739268895485	-0.166348852719062	0.0276719408009481	3.48595250443395e-08	-0.0506997162308062
Resid1.bg83	NFP_LB	NMR_Length	0.0311821796192644	0.000972328325808069	0.099122823146464	0.00982533406852517	0.0198421839915517	0.0728653183526669	-0.167582069904279	0.0280837501534026	2.76032563473194e-08	-0.0416831387334025
Resid1.bg84	NFP_LB	ULRP_V1	0.0142267409078326	0.000202400156858599	-0.00177721053024572	3.15847726881626e-06	0.966769443894502	-0.00124604296876035	0.0524896219449977	0.00275516041192878	0.0818443339509933	0.015472783876593
Resid1.bg85	NFP_LB	ULRPP_V1	-0.0293485704074602	0.000861338584961648	-0.0530394428035951	0.00281318249291584	0.213427506275859	-0.0346997750758081	0.0154805278987618	0.000239646744024341	0.607813776110366	0.00535120466834787
Resid1.bg86	NFP_LB	MTP_V1	0.180797721468051	0.0326878160880388	0.138268096621051	0.0191180665432083	0.00112653184790057	0.101782451162787	0.319670895939059	0.102189481710481	0	0.0790152703052635
Resid1.bg87	NFP_LB	CTP_V1	0.0236540296165778	0.000559513117101942	0.0298974000170571	0.000893854527779929	0.483306598833786	0.0207693470264162	0.00953643572273911	9.09436062939346e-05	0.75189360360647	0.00288468259016161
Resid1.bg88	NFP_LB	CTPP_V1	-0.0512980902274171	0.00263149406098023	-0.0404625714354427	0.0016372196871683	0.342677166933798	-0.0265567012108358	-0.0720013315401312	0.00518419174355189	0.0169904665687348	-0.0247413890165814
Resid1.bg89	NFP_LB	CLTR_V1	-0.0710240990874752	0.00504442265118749	-0.0368864409751876	0.001360609527816	0.387058010016588	-0.0266128375653246	-0.165462191468144	0.0273777368054406	4.11870513250534e-08	-0.0444112615221506
Resid1.bg90	NFPP_LB	NFP_LF	-0.0298539916354489	0.000891260816569454	-0.0698388562895363	0.0048774658478305	0.101187459986814	-0.0463971389357846	0.0522848648260475	0.00273370708987805	0.0830431142635799	0.0165431473003357
Resid1.bg91	NFPP_LB	NFPP_LF	0.0136907260503974	0.000187435979787031	0.0102263119424564	0.000104577455944427	0.810543023195818	0.00683647289648393	0.0221140076666874	0.00048902933508231	0.4634952802363	0.00685425315391349
Resid1.bg92	NFPP_LB	NDP_Linear	-0.126111703500569	0.0159041617598155	-0.144678879873627	0.0209319782814873	0.000650980685791946	-0.10406281156011	-0.104081162994971	0.0108328884903857	0.000559736117338616	-0.0220488919404593
Resid1.bg93	NFPP_LB	NDPP	-0.0983417681558104	0.00967110336401117	-0.159417256503201	0.0254138616710075	0.000169204338027917	-0.108535880662697	0.0351740533923167	0.00123721403204555	0.24359137241649	0.010194112506887
Resid1.bg94	NFPP_LB	NHP_Linear	0.0739814766334133	0.00547325888486027	0.086112708949201	0.0074153986425698	0.0431389526526504	0.0540424249480809	0.0543401308763165	0.0029528498236552	0.0716351976519356	0.0199390516853323
Resid1.bg95	NFPP_LB	NHPP	0.129659472746132	0.016811578872805	0.144708722284326	0.0209406143051622	0.000649286510030045	0.101224019235181	0.111310109913453	0.012389940568945	0.000224192299325132	0.0284354535109514
Resid1.bg96	NFPP_LB	NPA	-0.160050500413122	0.0256161626824907	-0.182081955539215	0.0331538385329845	1.67520242144725e-05	-0.12813299947878	-0.129264101634658	0.0167092079714152	1.82471810405982e-05	-0.0319175009343416
Resid1.bg97	NFPP_LB	NMR_Height_V1	-0.0582955055934186	0.0033983659723923	-0.0764330753442837	0.00584201500658495	0.0727612448924466	-0.0495580336262029	-0.0257272913167123	0.000661893518494982	0.393721629135777	-0.00873747196721569
Resid1.bg98	NFPP_LB	NMR_Length	0.137416197550115	0.0188832113491323	0.173553831746044	0.0301209325137342	4.14045391821105e-05	0.119411930902031	0.0649585856266738	0.00421961784661791	0.0312840781228805	0.018004266648084
Resid1.bg99	NFPP_LB	ULRP_V1	-0.0623802957613089	0.00389130129926838	-0.0698574240847239	0.00488005969975296	0.101096530043809	-0.0458429987989713	-0.050345829181739	0.00253470251599685	0.0951143937949968	-0.0165372969623376
Resid1.bg100	NFPP_LB	ULRPP_V1	0.0101087692895143	0.000102187216548628	0.020812974618083	0.000433179912452966	0.62559336054513	0.01274465759141	-0.0068431363694584	4.68285153710043e-05	0.820534455845521	-0.00263588830189563
Resid1.bg101	NFPP_LB	MTP_V1	-0.002834241949758	8.03292742976804e-06	0.00107610429973518	1.15800046390854e-06	0.979875160028608	0.0007414324646732	-0.0129820722685683	0.000168534200386331	0.666926426594305	-0.0035756744144312
Resid1.bg102	NFPP_LB	CTP_V1	0.045259493683671	0.00204842176850225	0.058574971083595	0.003431027237444	0.169360759046695	0.0380862149452158	0.021281378050376	0.000452897051723027	0.480498510067645	0.00717327873845515
Resid1.bg103	NFPP_LB	CTPP_V1	0.0198840966236851	0.000395377298540046	-0.00557160455234053	3.10427772876618e-05	0.896085933782345	-0.00342268745727767	0.0608685267535092	0.00370497754914266	0.0436067335628647	0.0233067840809628
Resid1.bg104	NFPP_LB	CLTR_V1	0.0486793065474221	0.0023696748859379	0.0555802714065933	0.00308916656963057	0.192271569129748	0.0375328378896351	0.037268073982322	0.00138890933835183	0.216653469551462	0.011146468657787
Resid1.bg105	NFP_LF	NFPP_LF	-0.00995416634062517	9.90854275368351e-05	-0.0122860060847997	0.000150945945515734	0.773337312595441	-0.00942265635832544	-0.00228122419788186	5.20398384100175e-06	0.939717336329883	-0.000531509982299731
Resid1.bg106	NFP_LF	NDP_Linear	0.134693994061348	0.0181424720361986	0.171616218266907	0.0294521263722348	5.05572785709507e-05	0.141611431194755	-0.0434389998313055	0.00188694670634416	0.14985392134977	-0.00691743713340695
Resid1.bg107	NFP_LF	NDPP	0.120928779455792	0.0146237697006676	0.181813218893514	0.0330560465644207	1.72477088304923e-05	0.142008070330349	-0.0967560704049342	0.00936173716020459	0.00133862936973572	-0.0210792908745566
Resid1.bg108	NFP_LF	NHP_Linear	-0.17062144515106	0.0291116775454363	-0.244352729518267	0.0597082564230275	6.01384408938088e-09	-0.175927745717719	0.0192378819820492	0.000370096103155255	0.523631906523117	0.00530630056665873
Resid1.bg109	NFP_LF	NHPP	-0.171899053724054	0.0295492846712253	-0.248627735598673	0.0618157509089235	3.1917819498517e-09	-0.199520723011473	0.143837989028772	0.0206893670878411	1.85546723630026e-06	0.0276216692874188
Resid1.bg110	NFP_LF	NPA	0.205815282147404	0.0423599303654154	0.284374495019036	0.0808688534173318	9.9529273711596e-12	0.229580127713278	-0.128036347903747	0.0163933063845294	2.18965844647201e-05	-0.0237648455658742
Resid1.bg111	NFP_LF	NMR_Height_V1	0.106955212741122	0.0114394175324986	0.138573351319899	0.0192025736960282	0.00109805724572798	0.103077059017928	0.0151908654651328	0.000230762393579764	0.614546697777884	0.00387815372319347
Resid1.bg112	NFP_LF	NMR_Length	-0.206588702848546	0.042678892144645	-0.281558681142819	0.0792752909268836	1.6180390360887e-11	-0.222245002157335	0.0751448926263386	0.00564675488782396	0.0127338897988978	0.0156562993087886
Resid1.bg113	NFP_LF	ULRP_V1	0.0011230070362196	1.26114480339872e-06	0.0659356903258149	0.00434751525874176	0.121788410262319	0.0496398631701145	-0.196490181064163	0.0386083912546276	7.26601001588278e-11	-0.048516856133895
Resid1.bg114	NFP_LF	ULRPP_V1	-0.0457151787013147	0.00208987756369314	-0.0599547413972135	0.00359457101600675	0.159519339114	-0.042117939651177	-0.0124235788364129	0.000154345311104567	0.680445373660744	-0.00359723905013776
Resid1.bg115	NFP_LF	MTP_V1	0.0105652559946466	0.000111624634232416	0.0354296475273446	0.00125525992391187	0.406096715407179	0.0280048744520772	-0.0842310595433561	0.0070948713917964	0.00523278566010266	-0.0174396184574306
Resid1.bg116	NFP_LF	CTP_V1	-0.0652671775165943	0.00425980446098263	-0.0931012244224136	0.00866783798895263	0.0287295834838153	-0.0694481514823665	0.0165009417840121	0.000272281079759355	0.584361927535042	0.00418097396577221
Resid1.bg117	NFP_LF	CTPP_V1	0.0510310040732414	0.00260416337672318	0.0373765441471077	0.00139700605238069	0.380776973706906	0.0263412068815683	0.0857782514414361	0.00735790842035023	0.00446021888855475	0.0246897971916731
Resid1.bg118	NFP_LF	CLTR_V1	-0.0364857692660605	0.0013312113589362	-0.0727022619329054	0.00528561889016079	0.0879144396684661	-0.0563233177845664	0.0882341854345146	0.0077852714792923	0.00344398573705895	0.0198375485185059
Resid1.bg119	NFPP_LF	NDP_Linear	-0.047347121349854	0.0022417499001178	-0.0916988421054604	0.00840867764348215	0.0312330135000032	-0.0761417429687209	0.184584587228081	0.034071469842161	9.35669097756886e-10	0.0287946216188668
Resid1.bg120	NFPP_LF	NDPP	0.132919801890372	0.0176676737345758	0.120674206392617	0.0145622640884879	0.00452329157453946	0.0948464323540116	0.178399240704557	0.0318262890839626	3.3225553419669e-09	0.0380733695363608
Resid1.bg121	NFPP_LF	NHP_Linear	0.14125824766908	0.0199538925345391	0.066540165324946	0.00442759360147115	0.11839946003697	0.048208097941594	0.344375263614526	0.118594322189574	0	0.0930501497274857
Resid1.bg122	NFPP_LF	NHPP	0.31856033593155	0.101480687628822	0.238874700250602	0.0570611224198151	1.33111206501724e-08	0.192897930472908	0.66800315354493	0.446228213145971	0	0.125662405458642
Resid1.bg123	NFPP_LF	NPA	-0.220019007518595	0.0484083636694676	-0.193783836269313	0.0375521751992521	4.51578536542208e-06	-0.157427347284417	-0.344242284500827	0.118502750438349	0	-0.0625916602341782
Resid1.bg124	NFPP_LF	NMR_Height_V1	-0.506077608681136	0.256114546008417	-0.472179552665276	0.22295352995518	0	-0.353434103330092	-0.610358913037168	0.372538002723913	0	-0.152643505351044
Resid1.bg125	NFPP_LF	NMR_Length	-0.0301945849095468	0.000911712957859834	0.0128387224336621	0.000164832793728619	0.763437138403088	0.0101977384426104	-0.197905858086998	0.0391667286651511	5.30757660044401e-11	-0.0403923233521573
Resid1.bg126	NFPP_LF	ULRP_V1	0.202196940424512	0.0408836027170336	0.197161500201147	0.0388726571615669	3.0468079199597e-06	0.149365779671633	0.218417693635012	0.047706288892838	4.38982183936787e-13	0.0528311607528791
Resid1.bg127	NFPP_LF	ULRPP_V1	0.0842368426298079	0.00709584565623902	0.140186797074759	0.0196523380740797	0.000958271959846435	0.0990990919605259	-0.0523976037409747	0.00274550887779621	0.0823813197603722	-0.0148622493307179
Resid1.bg128	NFPP_LF	MTP_V1	0.548251540955863	0.300579752160478	0.523363537353481	0.273909392231149	0	0.416283539269723	0.65065891911405	0.423357029022663	0	0.13196800168614
Resid1.bg129	NFPP_LF	CTP_V1	-0.0102336771126063	0.000104728147245082	-0.0570490086743248	0.00325458939072319	0.180766070003145	-0.04282253548896	0.131295511110274	0.0172385112377081	1.34483796627727e-05	0.0325888583763537
Resid1.bg130	NFPP_LF	CTPP_V1	-0.0418260042004283	0.00174941462737425	-0.125221633057131	0.0156804573854947	0.00320893349312579	-0.0888044781636313	0.166612673842688	0.02775978308501	3.31662914909714e-08	0.046978473963203
Resid1.bg131	NFPP_LF	CLTR_V1	-0.365358774961564	0.133487034441414	-0.354492854915565	0.125665184186188	0	-0.276354646152689	-0.404118278948595	0.163311583380375	0	-0.0890041288088751
Resid1.bg132	NDP_Linear	NDPP	0.372399481612764	0.138681373905456	0.405199135883017	0.164186339720344	0	0.342651325629101	0.203943463095035	0.0415929361391958	1.35698119407834e-11	0.0297481559836634
Resid1.bg133	NDP_Linear	NHP_Linear	-0.223008894105315	0.0497329668500757	-0.168632857048131	0.0284370404762155	6.84695066905938e-05	-0.131448512769941	-0.495793144325424	0.245810841960091	0	-0.0915603813353739
Resid1.bg134	NDP_Linear	NHPP	-0.579716891801969	0.336071674640536	-0.636635414228277	0.40530465064961	0	-0.553127899170696	-0.206801211961377	0.0427667412686942	7.01816382786546e-12	-0.0265889926312729
Resid1.bg135	NDP_Linear	NPA	0.688731465663834	0.474351031795453	0.711399461455145	0.50608919375867	0	0.621804009263428	0.53855506633134	0.290041559471154	0	0.0669274564004058
Resid1.bg136	NDP_Linear	NMR_Height_V1	0.30416534972698	0.092516559974536	0.352792714990414	0.124462699750307	0	0.2841176688323	0.117286804265782	0.0137561944548798	0.000100982483145717	0.0200476808946801
Resid1.bg137	NDP_Linear	NMR_Length	-0.654889180400088	0.4288798386051	-0.700854376889609	0.491196857605323	0	-0.598945362366144	-0.401042103941194	0.16083476913358	0	-0.0559438180339441
Resid1.bg138	NDP_Linear	ULRP_V1	0.091576414884446	0.00838623976308818	0.103119948437808	0.0106337237658161	0.015361490205144	0.0840521914313522	0.0455132030853863	0.00207145165509161	0.131347519693956	0.0075242234530938
Resid1.bg139	NDP_Linear	ULRPP_V1	-0.0914186435077728	0.00835736838080126	-0.0996296184099014	0.00992606086450256	0.0192173580074848	-0.0757754259598782	-0.0806921004437955	0.00651121507403158	0.00747243122635366	-0.0156432175478946
Resid1.bg140	NDP_Linear	MTP_V1	-0.0200380278169378	0.000401522558792375	-0.0744634080614284	0.00554479914012279	0.0804717462271383	-0.0637244422594509	0.315144114235292	0.0993158127371467	0	0.043686414442513
Resid1.bg141	NDP_Linear	CTP_V1	-0.0776591595964011	0.0060309450692193	-0.0899142396326499	0.0080845704887176	0.0346867094097778	-0.0726156299673837	-0.0297298939343918	0.000883866593350186	0.324340282048728	-0.00504352962901742
Resid1.bg142	NDP_Linear	CTPP_V1	-0.000984965725945275	9.70157481286903e-07	0.0486227824946217	0.00236417497751929	0.25409397767051	0.037099894035364	-0.197623934647458	0.0390552195455427	5.65112401318402e-11	-0.0380848597613093
Resid1.bg143	NDP_Linear	CLTR_V1	-0.0625399717407274	0.00391124806533098	-0.0490919118114912	0.00241001580530723	0.249535416511585	-0.041176230598415	-0.141923299847036	0.0201422230394717	2.53777317960058e-06	-0.0213637411423124
Resid1.bg144	NDPP	NHP_Linear	-0.259429277735473	0.0673035501463492	-0.318839446420293	0.101658592593599	1.64313007644523e-14	-0.235251884492696	-0.0956951720349964	0.00915756595080756	0.00151186659388713	-0.024177393242777
Resid1.bg145	NDPP	NHPP	-0.266606339737533	0.0710789403882449	-0.349459077020369	0.122121646511928	0	-0.287394651992698	0.118183828982536	0.0139674174329733	8.93018790910638e-05	0.0207883122551645
Resid1.bg146	NDPP	NPA	0.426011769128703	0.181486027436167	0.505338721532585	0.255367223480187	0	0.418090355209778	0.0465925126622078	0.002170862236178	0.122445618087529	0.00792141391892501
Resid1.bg147	NDPP	NMR_Height_V1	0.105750319526446	0.0111831300799454	0.169959217398357	0.0288861355786619	5.98705625118878e-05	0.129560000985312	-0.101818390174722	0.0103669845777718	0.000737102228034692	-0.0238096814588664
Resid1.bg148	NDPP	NMR_Length	-0.363229079875524	0.13193536446722	-0.464439294806246	0.215703858560123	0	-0.375695470841106	0.0653230176500167	0.00426709663490439	0.0303477545983657	0.0124663909655822
Resid1.bg149	NDPP	ULRP_V1	0.162192238155184	0.0263063221177878	0.167957769760266	0.0282098124228424	7.32814655610703e-05	0.129584792868011	0.144171733150637	0.0207854886396584	1.75620243259011e-06	0.0326074452871723
Resid1.bg150	NDPP	ULRPP_V1	-0.0615034457434196	0.00378267383831376	-0.0450652353780551	0.00203087543967951	0.29054345047629	-0.0324436082755261	-0.109568507325074	0.0120052577974448	0.000280873104090862	-0.0290598374678936
Resid1.bg151	NDPP	MTP_V1	0.184112501881608	0.0338974133491052	0.171182113261894	0.0293033159008077	5.28551433838231e-05	0.13866571750648	0.239636841920252	0.0574258160055119	1.77635683940025e-15	0.0454467843751278
Resid1.bg152	NDPP	CTP_V1	-0.102054603690703	0.0104151421344665	-0.134055827728369	0.0179709649479381	0.00159555207705075	-0.102479009197708	0.00182863666236988	3.34391204296326e-06	0.951660766372731	0.000424405507004439
Resid1.bg153	NDPP	CTPP_V1	-0.0785454892723207	0.00616939388502825	-0.072208176766805	0.00521402079198616	0.0900990850356629	-0.0521515026336869	-0.100110539618555	0.0100221201427183	0.000904134428538095	-0.0263939866386338
Resid1.bg154	NDPP	CLTR_V1	-0.233250818322776	0.0544059442482448	-0.256018258474276	0.065545348672201	1.03807940021738e-09	-0.203261519082492	-0.14562312272179	0.0212060938712454	1.38080659928264e-06	-0.0299892992402846
Resid1.bg155	NHP_Linear	NHPP	0.322243821505808	0.103841080498667	0.335029008298056	0.112244436401179	4.44089209850063e-16	0.253976972219217	0.306543328635861	0.0939688123311536	0	0.0682668492865913
Resid1.bg156	NHP_Linear	NPA	-0.554673938236383	0.307663177758659	-0.493199007729983	0.24324526122584	0	-0.376131182081261	-0.829466487684288	0.688014654191309	0	-0.178542756155123
Resid1.bg157	NHP_Linear	NMR_Height_V1	-0.59624704555735	0.355510539335869	-0.520149336008324	0.2705553317499	0	-0.36549702079926	-0.779394940399046	0.607456473119633	0	-0.230750024758091
Resid1.bg158	NHP_Linear	NMR_Length	0.184907224590087	0.0341906817056087	0.213582239503779	0.0456173730314497	4.07899625187724e-07	0.159258166471802	0.106154913950282	0.0112688657557919	0.00043291543682189	0.0256490581182848
Resid1.bg159	NHP_Linear	ULRP_V1	0.000419710329812076	1.76156760950961e-07	-0.0816767145240236	0.00667108569543885	0.0551333962606035	-0.058087377869083	0.204321945144215	0.0417474572675157	1.24416033031594e-11	0.058507088198895
Resid1.bg160	NHP_Linear	ULRPP_V1	-0.0181511094038847	0.000329462772591792	-0.0292672157035865	0.00085656991504026	0.492579345578524	-0.0194222028926265	0.00378541277176202	1.4329349852619e-05	0.900135108663037	0.00127109348874182
Resid1.bg161	NHP_Linear	MTP_V1	0.00848504756526195	7.19960321847577e-05	-0.0904050297287238	0.00817306940025143	0.0337059109389171	-0.0675045250442858	0.316480979816339	0.10016021058551	0	0.0759895726095478
Resid1.bg162	NHP_Linear	CTP_V1	0.0373921892673143	0.00139817581820266	0.0146269742290515	0.000213948375097337	0.73167714641259	0.0103070240266361	0.0921766852282647	0.00849654129967058	0.00224496812388963	0.0270851652406782
Resid1.bg163	NHP_Linear	CTPP_V1	0.093668064976164	0.00877370639637889	0.0561055963892063	0.00314783794618852	0.188096237622851	0.0373522014300714	0.168713075599194	0.0284641018781392	2.22524256798806e-08	0.0563158635460926
Resid1.bg164	NHP_Linear	CLTR_V1	-0.0686002556973153	0.00470599508173703	-0.00714448652740191	5.10436877402273e-05	0.866993126115131	-0.00522859282326504	-0.243053741023924	0.0590751210257246	8.88178419700125e-16	-0.0633716628740503
Resid1.bg165	NHPP	NPA	-0.708944320273812	0.502602049248497	-0.759906031933612	0.577457177369088	0	-0.645949146372962	-0.420360751983028	0.176703161807737	0	-0.06299517390085
Resid1.bg166	NHPP	NMR_Height_V1	-0.375263076840154	0.140822376839539	-0.387845973411231	0.150424499091305	0	-0.303764048259749	-0.346875989003944	0.120322951747465	0	-0.0714990285804053
Resid1.bg167	NHPP	NMR_Length	0.649789596618212	0.422226519873259	0.755582482063366	0.570904887201036	0	0.627971230887452	0.129702745714491	0.0168228022458779	1.7089893396216e-05	0.0218183657307603
Resid1.bg168	NHPP	ULRP_V1	-0.079996937682265	0.00639951003854019	-0.11576915800557	0.0134024979453186	0.00647009675127919	-0.0917693550180507	0.05905143434847	0.00348707189861166	0.0502754063661701	0.0117724173357857
Resid1.bg169	NHPP	ULRPP_V1	-0.0387852540083419	0.0015042959284916	-0.0676064209095158	0.00457062814819461	0.112601854967512	-0.0500064834611819	0.0479992513355713	0.00230392812877534	0.111559176595481	0.01122122945284
Resid1.bg170	NHPP	MTP_V1	0.0845981040169277	0.00715683920325891	0.0435366978632607	0.00189544406083685	0.307232528282862	0.0362340659674642	0.28931732320069	0.0837045135040127	0	0.0483640380494634
Resid1.bg171	NHPP	CTP_V1	0.139409309472513	0.0194349555676028	0.135359727148981	0.0183222557338465	0.00143405819238085	0.106313778720037	0.161777164324252	0.0261718508967959	8.1640148863471e-08	0.0330955307524752
Resid1.bg172	NHPP	CTPP_V1	0.100493923915167	0.0100990287438675	0.0525068333783602	0.00275696755142288	0.218066947966595	0.0389625290612381	0.264772591624542	0.0701045252755764	0	0.0615313948539293
Resid1.bg173	NHPP	CLTR_V1	0.0598576365656622	0.0035829366552269	0.110496349041103	0.0122094431514132	0.00937271072494461	0.0901328329482145	-0.166783255720637	0.0278166543887755	3.21142381576323e-08	-0.0302751963825523
Resid1.bg174	NPA	NMR_Height_V1	0.653391761965067	0.426920794603814	0.644052411694122	0.414803509009015	0	0.507461981431503	0.732474696921801	0.536519181630685	0	0.145929780533564
Resid1.bg175	NPA	NMR_Length	-0.704579388468261	0.496432114654308	-0.788024300761847	0.620982298591199	0	-0.658874489751503	-0.281102238095713	0.0790184682624191	0	-0.0457048987167579
Resid1.bg176	NPA	ULRP_V1	0.0146774531775046	0.00021542763177784	0.0148428483463711	0.000220310147033371	0.727872755939871	0.0118366081322769	0.0147430367153188	0.000217357131589238	0.625020110303621	0.00284084504522775
Resid1.bg177	NPA	ULRPP_V1	-0.020550215830679	0.000422311370687491	-0.0477363016994673	0.00227875449994256	0.262865018137679	-0.0355215865507056	0.0662567585188462	0.0043899580494247	0.0280578874851876	0.0149713707200266
Resid1.bg178	NPA	MTP_V1	-0.235617810935649	0.0555157528301075	-0.229308959625939	0.0525825989647304	5.0914166216387e-08	-0.191994073796925	-0.269991040083978	0.0728951617256284	0	-0.0436237371387244
Resid1.bg179	NPA	CTP_V1	-0.127487347650145	0.0162530238108689	-0.14341676303324	0.0205683679189325	0.000726500753849724	-0.113319647646723	-0.0716509281777031	0.00513385550872636	0.017534798422794	-0.0141677000034216
Resid1.bg180	NPA	CTPP_V1	-0.0515724116349569	0.00265971364184544	-0.0063193118260579	3.99337019549553e-05	0.88223612610796	-0.00471743921667277	-0.208596276906212	0.043512406739133	4.6171955148111e-12	-0.0468549724182842
Resid1.bg181	NPA	CLTR_V1	0.00370960982092777	1.37612050235237e-05	-0.0310757760157801	0.000965703854982932	0.466224141627617	-0.0255012982485663	0.166488843427921	0.0277185349859669	3.39508712254855e-08	0.029210908069494
Resid1.bg182	NMR_Height_V1	NMR_Length	-0.213236177920848	0.0454696675742916	-0.269149028192418	0.0724411993769229	1.29097621481833e-10	-0.207345467787761	-0.0263407672916519	0.000693836021512959	0.382540467702807	-0.00589071013308677
Resid1.bg183	NMR_Height_V1	ULRP_V1	-0.199717962489744	0.039887264541055	-0.204568428407092	0.0418482419009474	1.25517898386107e-06	-0.150309792989727	-0.186422094015973	0.0347531971373004	6.37051300600433e-10	-0.0494081695000175
Resid1.bg184	NMR_Height_V1	ULRPP_V1	-0.121684825702296	0.0148071968061981	-0.201782869236835	0.0407163263174498	1.75885122244424e-06	-0.138345974477825	0.0536083918390448	0.00287385967556856	0.0755399766000537	0.0166611487755294
Resid1.bg185	NMR_Height_V1	MTP_V1	-0.659107813779798	0.434423110185585	-0.660694646757024	0.436517416253388	0	-0.509690144409494	-0.672338000718834	0.452038387210599	0	-0.149417669370304
Resid1.bg186	NMR_Height_V1	CTP_V1	0.00463342696324932	2.14686454237658e-05	-0.00482558450972305	2.32862658604791e-05	0.909936039321644	-0.00351312718975584	0.0299540557334669	0.000897245454883641	0.320705521882155	0.00814655415300516
Resid1.bg187	NMR_Height_V1	CTPP_V1	0.10114346440197	0.0102300003912325	0.18154757340476	0.0329595214091566	1.77513687544817e-05	0.124872159859849	-0.0768040187463721	0.00589885729559307	0.0108925265845379	-0.0237286954578796
Resid1.bg188	NMR_Height_V1	CLTR_V1	0.525558826449148	0.276212080058605	0.512661450361983	0.262821762687252	0	0.387623071067091	0.571578852540409	0.32670238467141	0	0.137935755382056
Resid1.bg189	NMR_Length	ULRP_V1	-0.105296398937305	0.0110873316291641	-0.0973258473463216	0.0094723205616795	0.0222023860387379	-0.0758852980125304	-0.135976154327049	0.0184895145455734	6.54801580246556e-06	-0.0294111009247749
Resid1.bg190	NMR_Length	ULRPP_V1	0.0168073866005903	0.000282488244341703	0.0332989142187941	0.00110881768815061	0.434925772475552	0.0242266345851143	-0.0292509906767468	0.000855620455571129	0.332195156371465	-0.00741924798452395
Resid1.bg191	NMR_Length	MTP_V1	-0.0790356621456949	0.00624663589080844	-0.00593596326763621	3.52356599147264e-05	0.889332692041765	-0.00485934165999287	-0.408981668075697	0.16726600482198	0	-0.0741763204857021
Resid1.bg192	NMR_Length	CTP_V1	0.110572942885335	0.0122263756983236	0.145351405961771	0.0211270312150635	0.000613778603262283	0.112290746012804	-0.00773941133098292	5.98984877501469e-05	0.797510633706682	-0.00171780312746895
Resid1.bg193	NMR_Length	CTPP_V1	0.0382706749317768	0.00146464455973373	0.0396548476004156	0.00157250693821219	0.35240640250247	0.0289435796891729	0.0369921308939449	0.00136841774807476	0.220075249637668	0.00932709524260393
Resid1.bg194	NMR_Length	CLTR_V1	0.183552782629446	0.0336916240110125	0.180039225133183	0.032414122586557	2.08867407074376e-05	0.14445310250763	0.198529639613897	0.039414017805224	4.61843896459868e-11	0.0390996801218153
Resid1.bg195	ULRP_V1	ULRPP_V1	0.200185943803839	0.0400744120966337	0.177591313741054	0.0315386747162736	2.71197535930412e-05	0.123234320072212	0.255997856599518	0.0655349025835475	0	0.0769516237316267
Resid1.bg196	ULRP_V1	MTP_V1	0.373447496911013	0.139463032949101	0.425313133363106	0.180891261411143	0	0.332079419582436	0.192460558190336	0.0370410664589358	1.75544911940051e-10	0.041368077328577
Resid1.bg197	ULRP_V1	CTP_V1	0.0699081355520001	0.00488714741635682	0.0444681291747788	0.00197741451230482	0.296989010203753	0.0327657811240244	0.141202315549007	0.0199380939164015	2.85250262654912e-06	0.0371423544279757
Resid1.bg198	ULRP_V1	CTPP_V1	-0.12041209246853	0.0144990720126498	-0.152219560153207	0.0231707944932358	0.000331720625604826	-0.10596766323804	-0.0483393906935148	0.00233669669262027	0.109045109420768	-0.0144444292304896
Resid1.bg199	ULRP_V1	CLTR_V1	-0.204095968473004	0.0416551643469336	-0.249454893094374	0.0622277436887253	2.81972734050839e-09	-0.190896824016463	-0.0565504129571917	0.00319794920562891	0.0608336894378299	-0.0131991444565416
Resid1.bg200	ULRPP_V1	MTP_V1	0.212042259382962	0.0449619197642312	0.283061066863036	0.0801235675736402	1.24935617407118e-11	0.20622764030815	0.0230689003094293	0.000532174161486389	0.444414932127719	0.00581461907481178
Resid1.bg201	ULRPP_V1	CTP_V1	0.027806804033055	0.000773218350532726	0.028474494618807	0.000810796843796466	0.504377464967172	0.0195776814433158	0.0266781149825301	0.000711721819021095	0.37647579739484	0.00822912258973924
Resid1.bg202	ULRPP_V1	CTPP_V1	-0.123749433467493	0.0153139222835255	-0.200494733833277	0.0401981382948765	2.05257740470977e-06	-0.130238513441472	0.0185188124024649	0.000342946412797686	0.539268833920306	0.00648907997397876
Resid1.bg203	ULRPP_V1	CLTR_V1	-0.163898274505616	0.0268626443859183	-0.211880396509492	0.0448933024250197	5.06252112231209e-07	-0.151297244518045	-0.0460389343903921	0.00211958347980283	0.126950660429514	-0.0126010299875715
Resid1.bg204	MTP_V1	CTP_V1	-0.0545559935030364	0.00297635642710334	-0.0416816566204111	0.00173736049862186	0.328320630238951	-0.0322458195109836	-0.101149194526132	0.0102311595532852	0.000798806203030633	-0.0223101739920528
Resid1.bg205	MTP_V1	CTPP_V1	-0.210705684307812	0.0443968853996233	-0.298502412157905	0.0891036900640879	7.99582622335038e-13	-0.218176273594863	0.0298155434659465	0.000888966632169746	0.322948329426961	0.00747058928705136
Resid1.bg206	MTP_V1	CLTR_V1	-0.706840601141326	0.499623635421831	-0.695492881222251	0.483710347830829	0	-0.558799675225624	-0.756412808287336	0.572160336541134	0	-0.148040925915701
Resid1.bg207	CTP_V1	CTPP_V1	-0.0556787073359898	0.0031001184506068	-0.179879356378942	0.0323565828513023	2.12482835628691e-05	-0.124073633122709	0.223052829178598	0.0497525646045769	1.3944401189292e-13	0.0683949257867191
Resid1.bg208	CTP_V1	CLTR_V1	0.615322708997459	0.378622036207971	0.62252316791875	0.387535094595596	0	0.47201681963979	0.598324937950107	0.357992731373	0	0.143305889357669
Resid1.bg209	CTPP_V1	CLTR_V1	0.117720528864869	0.0138581229162244	0.161361955814602	0.0260376807843135	0.000140359967262249	0.115593744485628	0.007816726655492	6.11012156066792e-05	0.795532452652029	0.00212678437924134
