# Supplementary material for: Improving the Reliability of Scale-Free Image Morphometrics in Applications with Minimally Restrained Livestock Using Projective Geometry and Unsupervised Machine Learning
Source: Sensors (Basel). 2022 Oct 31;22(21):8347. doi: 10.3390/s22218347 (PMC9653925; doi:10.3390/s22218347)
Supplement: Supplementary file 1 [file sensors-22-08347-s001.zip › SupplementalMaterials/Results/ErrCor/ErrCor_Geom_Topline.csv]

	Biom1	Biom2	Cor_Overall	R_Overall	Cor_Day	R_Day	P_Day	Add_Day	Cor_Rep	R_Rep	P_Rep	Add_Rep
Resid1.bg	NTP_V1	NRP	-0.128100122937096	0.0164096414964991	-0.143031870210974	0.020458115896049	0.000759504710995396	-0.0953450282188775	-0.0995470995113777	0.00990962502112814	0.001094538270759	-0.0327550947182184
Resid1.bg1	NTP_V1	NRPP	-0.0638244290686232	0.00407355774593571	-0.0198902978282224	0.000395623947695389	0.641302477782353	-0.0131918189617406	-0.152606234262103	0.0232886627356598	5.58907178316304e-07	-0.0506326101068826
Resid1.bg2	NTP_V1	SMRP_V1	0.0251522817245485	0.000632637275951054	0.0502658139888353	0.00252665205596019	0.238806885399876	0.0325605850854831	-0.0215405834127525	0.000463996733761748	0.479832378223644	-0.00740830336093464
Resid1.bg3	NTP_V1	MNRP_V1	-0.240004295703747	0.0576020619562516	-0.212491143498517	0.0451524860653073	4.79943831122043e-07	-0.137493235323391	-0.297593723581041	0.088562024314829	0	-0.102511060380356
Resid1.bg4	NTP_V1	MDP_V1	-0.0251497736064775	0.000632511112457073	-0.0543721187665326	0.00295632729916193	0.202542144022666	-0.0371960430709644	0.0383430500598104	0.00147018948788913	0.208496434521005	0.0120462694644869
Resid1.bg5	NTP_V1	NDP_V1	0.25202349387287	0.0635158414638884	0.184028663984341	0.0338665491678616	1.37919148242016e-05	0.126839670411411	0.404347773563717	0.163497121985935	0	0.125183823461459
Resid1.bg6	NTP_V1	NaDP_V1	-0.296647161581857	0.0879995384745723	-0.335647459726121	0.112659217220598	4.44089209850063e-16	-0.246717901028147	-0.189463450207847	0.0358963989646614	5.17968112845324e-10	-0.0499292605537097
Resid1.bg7	NTP_V1	MIP_V1	-0.0845409891678428	0.00714717884947732	-0.0547072955530838	0.00299288818673246	0.199769096191868	-0.0353876751301026	-0.142631382760047	0.020343711348043	2.89938466391249e-06	-0.0491533140377402
Resid1.bg8	NTP_V1	MIPP_V1	-0.0712914054919745	0.00508246449702113	-0.0527383791681345	0.00278133663728192	0.216459526342657	-0.0334954562252187	-0.106969094270568	0.0114423871290657	0.000450784025975759	-0.0377959492667558
Resid1.bg9	NTP_V1	NIP_V1	-0.367974041418928	0.135404895158179	-0.326364811391215	0.106513990114423	3.99680288865056e-15	-0.195704263359872	-0.456242084337196	0.208156839520349	0	-0.172269778059057
Resid1.bg10	NTP_V1	NIPP_V1	-0.00965954581908307	9.33068254309653e-05	-0.0253893029163704	0.000644616702579213	0.552033710885994	-0.0152765747676101	0.0149283527161615	0.000222855714818126	0.62436049943428	0.00561702894852705
Resid1.bg11	NTP_V1	NaTLP	-0.456491890464122	0.208384846059508	-0.38717818546951	0.149906947303462	0	-0.255974383458266	-0.601291464454706	0.361551425226085	0	-0.200517507005855
Resid1.bg12	NTP_V1	NTLP_V1	0.307673380139704	0.0946629088465906	0.220666037807972	0.0486935002418693	1.67092835123839e-07	0.139082221656982	0.472475106727443	0.223232726477109	0	0.168591158482721
Resid1.bg13	NTP_V1	MTLP_V1	0.0399991003530959	0.00159992802905704	0.0333183014099579	0.0011101092088448	0.435076584920365	0.0233570564271947	0.0557163457678938	0.0031043111857275	0.06761735777563	0.0166420439259012
Resid1.bg14	NTP_V1	STLP_V1	0.0296171486408868	0.00087717549361638	0.0535031173114937	0.00286258356204746	0.209861761708056	0.0377448797374069	-0.0276050151116664	0.000762036859315331	0.365203749334077	-0.00812773109652013
Resid1.bg15	NTP_V1	NNLP_V1	-0.423894380672445	0.179686445965676	-0.339789889340316	0.115457168897904	2.22044604925031e-16	-0.223431059357878	-0.596043801041126	0.355268212759554	0	-0.200463321314568
Resid1.bg16	NTP_V1	ULTLP_V1	-0.121668313150461	0.0148031784248787	-0.174738552284538	0.0305335616544963	3.72086341156042e-05	-0.107683887662188	-0.0381457965068601	0.00145510179114278	0.210846708621962	-0.0139844254882737
Resid1.bg17	NTP_V1	SMLP_V1	-0.0236847428983394	0.00056096704616044	-0.0534703950221776	0.00285908314382771	0.210141065426102	-0.0385824058536959	0.0535501022856954	0.00286761345480843	0.0790034053030295	0.0148976629553565
Resid1.bg18	NTP_V1	MNLP_V1	-0.0983170461673017	0.00966624156706333	-0.0599122231542587	0.0035894744832857	0.160196511943615	-0.0393628440299085	-0.17506496019103	0.030647740286687	9.3918770538437e-09	-0.0589542021373932
Resid1.bg19	NTP_V1	SPP	0.0396187917148353	0.0015696486569435	0.122863426617717	0.0150954216002471	0.00387180009253907	0.0812830906279353	-0.125072528646882	0.0156431374221251	4.09492145578838e-05	-0.0416642989130999
Resid1.bg20	NRP	NRPP	-0.0471507674342213	0.00222319486963602	-0.0689083480141856	0.00474836042604412	0.106146180548283	-0.0427914366002582	-0.01150254609324	0.000132308566627111	0.705945547545791	-0.00435933083396306
Resid1.bg21	NRP	SMRP_V1	0.0962099909831886	0.00925636236498523	0.0725251370895149	0.00525989550985293	0.0889833845592127	0.0439875395971659	0.132931575223329	0.0176708036913555	1.30204370039078e-05	0.0522224513860227
Resid1.bg22	NRP	MNRP_V1	0.0765088920696381	0.00585361056572353	0.0337216492506591	0.00113714962818448	0.429534499798509	0.0204301208952412	0.142522595624506	0.0203126902635466	2.95023236906999e-06	0.0560787711743969
Resid1.bg23	NRP	MDP_V1	0.0222707840706259	0.000495987823120444	0.0557218259078554	0.00310492188250535	0.191544203487501	0.0356917182584683	-0.0373980555666189	0.00139861456016391	0.219929977125723	-0.0134209341878424
Resid1.bg24	NRP	NDP_V1	-0.0753489411472013	0.00567746293200441	-0.00262859616392544	6.90951779300355e-06	0.950911604613984	-0.00169634871204654	-0.208270171644533	0.0433764643968432	8.46522851816189e-12	-0.0736525924351548
Resid1.bg25	NRP	NaDP_V1	0.0374508252755207	0.00140256431381758	-0.0171042978993175	0.000292557006628595	0.688704806311475	-0.0117718353960859	0.163518760232771	0.0267383849480624	8.19718906086564e-08	0.0492226606716066
Resid1.bg26	NRP	MIP_V1	0.0658684445659154	0.00433865198953306	0.0884997444266128	0.00783220476357579	0.0378248633586127	0.0536006966352771	0.0311644398299705	0.000971222309915854	0.306663997172102	0.0122677479306382
Resid1.bg27	NRP	MIPP_V1	0.0494400210203139	0.00244431567848908	-0.0531244870178527	0.00282221112091	0.213110012084642	-0.031591882147133	0.200771143866902	0.0403090522096241	4.56579218877096e-11	0.0810319031674469
Resid1.bg28	NRP	NIP_V1	0.196255864287922	0.0385163642673993	0.146035614567792	0.0213264007221927	0.000584692691028899	0.0819931128008136	0.264925107516152	0.0701853125924446	0	0.114262751487109
Resid1.bg29	NRP	NIPP_V1	-0.119423395857868	0.0142619474782251	-0.135479208097351	0.0183546158266852	0.00143437794879597	-0.0763254712230815	-0.100275255208737	0.0100551268071774	0.00100577899155718	-0.0430979246347866
Resid1.bg30	NRP	NaTLP	-0.0502186095181077	0.00252190874193218	-0.0699345864014558	0.00489084637514269	0.101029703247342	-0.0432911645071433	-0.0181860349987693	0.000330731868976461	0.550816187858088	-0.00692744501096435
Resid1.bg31	NRP	NTLP_V1	0.0472130278473638	0.00222906999851595	0.0373094991650074	0.00139199872794369	0.382066044066942	0.0220179648204015	0.0618147018634691	0.00382105736646957	0.0426046850314838	0.0251950630269623
Resid1.bg32	NRP	MTLP_V1	0.0361612738288525	0.00130763772492525	0.00321536835340962	1.03385936481081e-05	0.939972533246147	0.00211051101073681	0.0998010244938638	0.0099602444900248	0.00106279438091228	0.0340507628181157
Resid1.bg33	NRP	STLP_V1	-0.035204005633427	0.00123932201263836	0.0155598812625306	0.000242109904904052	0.715532640588517	0.0102779587415279	-0.135235300137096	0.0182885864031705	9.1943493110147e-06	-0.0454819643749549
Resid1.bg34	NRP	NNLP_V1	-0.0616766538965935	0.00380400963588018	-0.0634697460225416	0.00402840866016594	0.136759552825565	-0.0390770243121738	-0.0588270090444073	0.00346061699311078	0.0536596756571541	-0.0225996295844197
Resid1.bg35	NRP	ULTLP_V1	-0.000153080329307643	2.34335872209365e-08	-0.0385624881263917	0.0014870654904981	0.36627507039223	-0.0222509558852788	0.052769718190163	0.00278464315786922	0.0834692091025047	0.0220978755559712
Resid1.bg36	NRP	SMLP_V1	0.020395374808662	0.000415971313585805	-0.0291379036578175	0.000849017429572254	0.494886801604825	-0.0196859259697999	0.126129350862795	0.01590861314907	3.52318107852412e-05	0.0400813007784619
Resid1.bg37	NRP	MNLP_V1	0.0141197881397142	0.000199368417110413	-0.00470079918849408	2.20975130105466e-05	0.912335056962567	-0.00289177411094571	0.0442242885391959	0.00195578769679806	0.146886727738568	0.0170115622506599
Resid1.bg38	NRP	SPP	-0.0216481659421294	0.00046864308865797	0.0665298572877762	0.00442622191073187	0.118792196856861	0.0412112520181172	-0.165196332096897	0.0272898281382682	6.03558136802462e-08	-0.0628594179602465
Resid1.bg39	NRPP	SMRP_V1	-0.0138653823937556	0.000192248828925068	-0.0638272583035673	0.00407391890255031	0.134558390481857	-0.038516380137507	0.0622296857363868	0.00387253378684947	0.0412333905832301	0.0246509977437514
Resid1.bg40	NRPP	MNRP_V1	0.0883953827168235	0.00781374368565369	0.0138491066673218	0.000191797755482858	0.745663405435333	0.00834799253790232	0.201755145909093	0.0407051389007996	3.67244012977608e-11	0.0800473901789211
Resid1.bg41	NRPP	MDP_V1	0.0379494548713178	0.00144016112503018	0.0663630707589356	0.0044040571605555	0.119721379913482	0.0422928305941093	-0.0120028916121021	0.00014406940705187	0.693788370043683	-0.00434337572279156
Resid1.bg42	NRPP	NDP_V1	-0.0799393667355449	0.00639030235407994	0.0218473376756687	0.000477306163514695	0.608841726965227	0.0140277477293279	-0.263516089403308	0.0694407293744124	0	-0.0939671144648728
Resid1.bg43	NRPP	NaDP_V1	0.10324036655419	0.0106585732862435	0.091381638621188	0.0083506038770934	0.0319804917518569	0.0625743046849981	0.133975944224458	0.017949553630835	1.11280377677048e-05	0.040666061869192
Resid1.bg44	NRPP	MIP_V1	-0.0275601366921938	0.000759561134492406	-0.0258768505027907	0.000669611391943779	0.544422150968147	-0.0155932986442943	-0.030148527387679	0.000908933703645629	0.322700294475191	-0.0119668380478995
Resid1.bg45	NRPP	MIPP_V1	0.0936824966386267	0.0087764101764463	0.0657525002128054	0.00432339128423497	0.12317142854953	0.0389037248260517	0.134601454829698	0.0181175516422712	1.01235530802768e-05	0.054778771812575
Resid1.bg46	NRPP	NIP_V1	0.114843509362714	0.0131890316427437	0.0294434428855661	0.000866916328955594	0.490371933448025	0.0164477064194293	0.226249289741033	0.0511887411083219	1.16795462190566e-13	0.0983958029432843
Resid1.bg47	NRPP	NIPP_V1	0.041384145776248	0.00171264752162974	0.0476262577102332	0.00226826042348155	0.264403201273562	0.0266957093111601	0.0338926242351255	0.00114870997754341	0.266252580834566	0.0146884364650879
Resid1.bg48	NRPP	NaTLP	0.187408473451558	0.0351219359214431	0.0942285901152837	0.00887902719511413	0.0269829492926619	0.0580347493052623	0.336824151448267	0.113450508998845	0	0.129373724146295
Resid1.bg49	NRPP	NTLP_V1	-0.0992168746180853	0.00984398820898086	-0.0434999512006408	0.00189224575445813	0.308081958659936	-0.0255413992754866	-0.179263340627347	0.0321353452928762	4.12648115677428e-09	-0.0736754753425987
Resid1.bg50	NRPP	MTLP_V1	-0.0075323873326337	5.67368589288206e-05	0.0182356350022288	0.000332538383934511	0.669295146360465	0.0119090177452283	-0.0565103519549963	0.00319341987807756	0.063797729351621	-0.019441405077862
Resid1.bg51	NRPP	STLP_V1	-0.0343129751728712	0.00117738026521408	-0.0410857165566314	0.00168803610497186	0.335729550501065	-0.0270016074572693	-0.0215596492570001	0.000464818476084866	0.479443704670187	-0.0073113677156019
Resid1.bg52	NRPP	NNLP_V1	0.179413143565803	0.0321890760841634	0.0926224967171784	0.00857892689812372	0.0297125478305911	0.056737392174309	0.316684190269376	0.10028887636657	0	0.122675751391494
Resid1.bg53	NRPP	ULTLP_V1	0.0785036981550279	0.00616283062401573	0.0519160961138141	0.00269528103569879	0.223718447298431	0.0298046355061669	0.115331266823042	0.0133013011070078	0.000155180581637993	0.048699062648861
Resid1.bg54	NRPP	SMLP_V1	0.0397530474330273	0.00158030478021252	0.0584145585682034	0.00341226065271806	0.170923287824437	0.0392660129877937	0.0015199392834447	2.31021542535837e-06	0.960236204330913	0.000487034445233639
Resid1.bg55	NRPP	MNLP_V1	0.0380534399285566	0.00144806429039626	0.0334647809572819	0.00111989156451886	0.433059180873598	0.0204823043478255	0.0453010945061558	0.00205218916345566	0.137296203576973	0.017571135580731
Resid1.bg56	NRPP	SPP	-0.0429460492430164	0.00184436314558359	-0.0216719021156961	0.000469671341312312	0.611721728292305	-0.0133565535480759	-0.0771187208290599	0.00594729710231048	0.0114227494707242	-0.0295894956949406
Resid1.bg57	SMRP_V1	MNRP_V1	-0.339481827325119	0.115247911084002	-0.38429730123497	0.147684415736481	0	-0.226247459046652	-0.275329311648228	0.0758062298526872	0	-0.113234368278467
Resid1.bg58	SMRP_V1	MDP_V1	-0.452882618010435	0.205102665695986	-0.46526173962901	0.216468486362612	0	-0.289596763094451	-0.435315161272709	0.189499289633885	0	-0.163285854915983
Resid1.bg59	SMRP_V1	NDP_V1	0.0233352722324216	0.000544534930161225	0.0291954788997972	0.000852375988188506	0.49403433779206	0.0183088519621516	0.0135983679447163	0.000184915610759888	0.655558356268649	0.00502642027026992
Resid1.bg60	SMRP_V1	NaDP_V1	-0.0160377168388271	0.000257208361402397	-0.0468641573539716	0.00219624924449781	0.272132081878444	-0.0313425254759016	0.0486428886057069	0.00236613061190721	0.110590385706995	0.0153048086370746
Resid1.bg61	SMRP_V1	MIP_V1	-0.195096357380024	0.0380625886629542	-0.171997012448351	0.0295829722911581	4.93958628009494e-05	-0.101228678435556	-0.228138989363919	0.0520473984679904	7.28306304154103e-14	-0.0938676789444685
Resid1.bg62	SMRP_V1	MIPP_V1	0.148456521848405	0.022039338879326	0.0848672499587303	0.00720245011555761	0.0464598489225665	0.0490427852485469	0.235657141121542	0.0555342881615784	1.08801856413265e-14	0.0994137365998584
Resid1.bg63	SMRP_V1	NIP_V1	0.0962486893890925	0.009263810209118	0.0514529469255637	0.00264740574732487	0.227882643972438	0.0280726293393984	0.151230467159358	0.0228706541972377	7.05698041114644e-07	0.068176060049694
Resid1.bg64	SMRP_V1	NIPP_V1	-0.0535245872221299	0.0028648814372994	-0.0626658944605255	0.00392701432853772	0.141809865030298	-0.0343069677149615	-0.0427785403562907	0.00183000351501479	0.160558460462808	-0.0192176195071684
Resid1.bg65	SMRP_V1	NaTLP	0.000608127507523848	3.69819065407168e-07	-0.0790063169455546	0.00624199811730143	0.0638491000112773	-0.0475251307334785	0.120892441717936	0.0146149824645245	7.33995986959002e-05	0.0481332582410024
Resid1.bg66	SMRP_V1	NTLP_V1	0.0204803744097366	0.000419445735962992	0.0225393907961928	0.000508024137463499	0.597539976903247	0.0129257030365655	0.0177329447148149	0.000314457328258683	0.560785347370548	0.0075546713731711
Resid1.bg67	SMRP_V1	MTLP_V1	0.240017534510147	0.0576084168723295	0.170434803898954	0.0290480223800749	5.79383830703328e-05	0.108709981186584	0.368202570369722	0.13557313282687	0	0.131307553323563
Resid1.bg68	SMRP_V1	STLP_V1	-0.256448324338788	0.0657657430561721	-0.146502111737795	0.0214628687436333	0.000561164710482398	-0.0940369906124398	-0.462015069611512	0.21345792454813	0	-0.162411333726348
Resid1.bg69	SMRP_V1	NNLP_V1	-0.0134232586693154	0.00018018387330335	-0.0691316065249583	0.00477917902072165	0.105015998673357	-0.0413604847509651	0.0695741136472306	0.00484055728979775	0.0224860984430657	0.0279372260816497
Resid1.bg70	SMRP_V1	ULTLP_V1	0.0264771045155571	0.000701037063527732	-0.0548050077056044	0.00300358886961135	0.198965915892223	-0.0307296854102734	0.130698554055228	0.0170821120321273	1.81478082219577e-05	0.0572067899258304
Resid1.bg71	SMRP_V1	SMLP_V1	0.232037280943639	0.0538412997477171	0.135889667555263	0.01846600174828	0.00138677088308059	0.0892150712820744	0.429990691452128	0.18489199473548	0	0.142822209661564
Resid1.bg72	SMRP_V1	MNLP_V1	0.198225390693024	0.0392933055154019	0.151178096014348	0.0228548167145234	0.000369317314863782	0.0903723932892515	0.268248825049784	0.0719574321405897	0	0.107852997403772
Resid1.bg73	SMRP_V1	SPP	-0.139656489253042	0.019503934990485	-0.0138976694017465	0.000193145214800242	0.744802475568411	-0.00836556811046635	-0.3301062090638	0.108970109262473	0	-0.131290921142575
Resid1.bg74	MNRP_V1	MDP_V1	0.478329717320578	0.228799318471984	0.401441255412306	0.161155081547008	0	0.249597012350902	0.608832506964711	0.370677021536935	0	0.228732704969676
Resid1.bg75	MNRP_V1	NDP_V1	-0.730667058399236	0.533874350229793	-0.697112694942903	0.485966109450557	0	-0.436686251220414	-0.794074602260158	0.630554473954627	0	-0.293980807178822
Resid1.bg76	MNRP_V1	NaDP_V1	0.196089306191738	0.0384510160027573	0.10046312185377	0.0100928388526055	0.0183329059624691	0.0671151958566452	0.409268511383393	0.167500714409979	0	0.128974110335093
Resid1.bg77	MNRP_V1	MIP_V1	0.01967168128515	0.000386975044584522	-0.0013831939483741	1.91322549881874e-06	0.974157423985235	-0.000813180135758194	0.0497085164824944	0.00247093661089041	0.102996470347662	0.0204848614209082
Resid1.bg78	MNRP_V1	MIPP_V1	0.0473215493749212	0.0022393290352431	0.0441987590406133	0.00195353030073019	0.300367927751983	0.0255132679681234	0.0516142935279014	0.00266403529638437	0.090454463565067	0.0218082814067977
Resid1.bg79	MNRP_V1	NIP_V1	0.270161733218889	0.072987362095834	0.247700487464806	0.0613555314903025	3.78676201506778e-09	0.134995942819034	0.299356381346598	0.0896142430529295	0	0.135165790399855
Resid1.bg80	MNRP_V1	NIPP_V1	0.0326530975759644	0.00106622478130545	0.106264438593205	0.011292130909529	0.0125676285286964	0.0581112289843871	-0.0565805588984727	0.00320135964526354	0.063468745049867	-0.0254581314084227
Resid1.bg81	MNRP_V1	NaTLP	0.42591763335434	0.181405830402162	0.429604748553307	0.18456023997955	0	0.258137793792415	0.420734379309053	0.177017417932575	0	0.167779839561925
Resid1.bg82	MNRP_V1	NTLP_V1	-0.133843640362543	0.0179141200654977	-0.192682931325951	0.037126712024361	5.22846229067397e-06	-0.110376409465268	-0.0549973123873251	0.00302470436982903	0.0712368002424313	-0.0234672308972748
Resid1.bg83	MNRP_V1	MTLP_V1	-0.214440211030127	0.0459846041066453	-0.277456020300125	0.0769818432007834	3.38835626223499e-11	-0.176777222211202	-0.105445056979141	0.0111186600413343	0.000543316231915281	-0.037662988818925
Resid1.bg84	MNRP_V1	STLP_V1	0.0540941094693301	0.00292617267927987	0.147826771204838	0.0218527542848476	0.000499061909257081	0.0947826716571138	-0.115565044160425	0.013355279431801	0.000150468459586772	-0.0406885621877837
Resid1.bg85	MNRP_V1	NNLP_V1	0.330146522937486	0.108996726607712	0.359509459348687	0.129247051361185	0	0.214852449798708	0.286672292821	0.0821810034712492	0	0.115294073138778
Resid1.bg86	MNRP_V1	ULTLP_V1	0.295261600363559	0.0871794126492498	0.27386964507276	0.0750045824922797	6.17301765259981e-11	0.15339202733383	0.323613628997626	0.104725780873013	0	0.141869573029729
Resid1.bg87	MNRP_V1	SMLP_V1	-0.0803949992944136	0.00646335591154876	-0.147604706144289	0.0217871492759418	0.000509005830087172	-0.0967994773632706	0.0493105743432498	0.00243153274206116	0.105782287449834	0.016404478068857
Resid1.bg88	MNRP_V1	MNLP_V1	-0.128422501994411	0.0164923390185044	-0.172144108004511	0.0296335939206687	4.86559871544223e-05	-0.102792183699765	-0.0636464150149361	0.00405086614425348	0.0368302083223395	-0.0256303182946454
Resid1.bg89	MNRP_V1	SPP	-0.0293741569824111	0.000862841098427331	0.037665626357509	0.00141869940890348	0.377536098745161	0.0226474690204703	-0.130592205957853	0.0170543242569382	1.84346972185168e-05	-0.0520216260028814
Resid1.bg90	MDP_V1	NDP_V1	0.232757154625087	0.0541758930291669	0.3520953411393	0.123971129252	0	0.233188319665395	-0.00127692946742482	1.63054886477783e-06	0.96658961923378	-0.00043116504030782
Resid1.bg91	MDP_V1	NaDP_V1	0.293399323340749	0.0860831629368092	0.351522337087896	0.123567953471737	0	0.248283069919704	0.156971157156594	0.02463994417908	2.63236378028608e-07	0.045116253421045
Resid1.bg92	MDP_V1	MIP_V1	0.205771994284429	0.0423421136317912	0.21181479518972	0.044865507461263	5.22762511057095e-07	0.131655789120473	0.19719322417291	0.0388851676597075	9.99091920306228e-11	0.0741162051639561
Resid1.bg93	MDP_V1	MIPP_V1	0.0805402510956024	0.00648673204654269	0.176781198878574	0.031251592276946	3.00427937565129e-05	0.10788773528232	-0.0709654508060664	0.00503609520810823	0.0199287477001111	-0.0273474841867171
Resid1.bg94	MDP_V1	NIP_V1	-0.0893721773361471	0.00798738608180372	-0.0300371993989176	0.000902233347730337	0.481661703236817	-0.0173074577455933	-0.174994933247948	0.0306232266624539	9.52010559274186e-09	-0.0720647195905537
Resid1.bg95	MDP_V1	NIPP_V1	0.00183623680593195	3.37176560745919e-06	-0.0116705959800865	0.000136202810530412	0.78459523614527	-0.00674753475495828	0.0209170243396832	0.000437521907226901	0.49263840318942	0.00858377156089024
Resid1.bg96	MDP_V1	NaTLP	-0.0180224440825398	0.000324808490708273	-0.0297915267323509	0.000887535065044381	0.485255431798889	-0.0189258445378904	0.00248387406259445	6.16963035882948e-06	0.935063219763503	0.000903400455350681
Resid1.bg97	MDP_V1	NTLP_V1	0.204491726669261	0.0418168662761758	0.20368428065771	0.0414872861870488	1.42889864629403e-06	0.123358908669777	0.208476555253987	0.0434624740905687	8.07487410270369e-12	0.0811328179994837
Resid1.bg98	MDP_V1	MTLP_V1	0.196510481631373	0.0386163693909944	0.288969041893392	0.0835031071727851	4.65361083001881e-12	0.194654056203537	0.00569862388723239	3.24743142081355e-05	0.851718129259254	0.00185642542783609
Resid1.bg99	MDP_V1	STLP_V1	-0.312745601060564	0.0978098109827335	-0.385395375395668	0.148529595376368	0	-0.261253634590612	-0.160352104913111	0.0257127975500654	1.44923853140355e-07	-0.051491966469952
Resid1.bg100	MDP_V1	NNLP_V1	-0.119332332718229	0.0142402056319741	-0.127917480411362	0.0163628817947911	0.00262796064198723	-0.0808239128844249	-0.10498215343576	0.0110212525400094	0.00057474932461421	-0.0385084198338043
Resid1.bg101	MDP_V1	ULTLP_V1	0.2142501429359	0.0459031237480537	0.209086866539943	0.043717317759492	7.35812348384712e-07	0.123812824159084	0.226186281819371	0.0511602340832719	1.18571819029967e-13	0.090437318776816
Resid1.bg102	MDP_V1	SMLP_V1	0.287603331875355	0.0827156765058053	0.349887595270467	0.12242132932415	0	0.24259471802405	0.148338650257961	0.0220043551603536	1.14477075419117e-06	0.0450086138513047
Resid1.bg103	MDP_V1	MNLP_V1	0.0723881059433935	0.00524003788207196	0.173060628384571	0.0299499810968627	4.42767950334932e-05	0.109256225612907	-0.100381106028638	0.0100763664475326	0.000993445602603726	-0.0368681196695133
Resid1.bg104	MDP_V1	SPP	-0.312248730197436	0.0974992695099114	-0.373512642129079	0.139511693830246	0	-0.237443220166984	-0.20589602636726	0.0423931736738274	1.45259360095906e-11	-0.0748055100304527
Resid1.bg105	NDP_V1	NaDP_V1	-0.00208670810935985	4.35435073366815e-06	0.15458660389052	0.0238970181024044	0.000270162318173117	0.110005698368988	-0.395763544225986	0.156628782938314	0	-0.112092406478347
Resid1.bg106	NDP_V1	MIP_V1	0.142429628986245	0.0202861992131594	0.174981218325922	0.0306184267668239	3.62795284969408e-05	0.109578222400835	0.0886963082180014	0.0078670350915027	0.00362372200128758	0.0328514065854104
Resid1.bg107	NDP_V1	MIPP_V1	0.00240041089646114	5.76197247184939e-06	0.0776312615875351	0.0060266127756723	0.0686252247715682	0.0477333365389061	-0.119375745103941	0.014250568519121	9.03091994024496e-05	-0.045332925642445
Resid1.bg108	NDP_V1	NIP_V1	-0.359366458082975	0.129144251195103	-0.261440826508835	0.068351305765623	4.6148285193226e-10	-0.151773656366	-0.511549688927908	0.26168308424224	0	-0.207592801716974
Resid1.bg109	NDP_V1	NIPP_V1	-0.025363742382171	0.000643319427629139	-0.104184218669629	0.0108543514198011	0.0144185061141835	-0.0606880497230239	0.0873510573882957	0.00763020722685333	0.00416919843464703	0.0353243073408529
Resid1.bg110	NDP_V1	NaTLP	-0.4830725747848	0.233359112509217	-0.458719455896237	0.210423539217739	0	-0.293601868568342	-0.528644967820114	0.279465502001529	0	-0.189470706216458
Resid1.bg111	NDP_V1	NTLP_V1	0.29962935180482	0.0897777484629766	0.347098878646704	0.120477631557799	0	0.211794833711089	0.229033308066432	0.0524562562038532	5.83977310952832e-14	0.0878345180937315
Resid1.bg112	NDP_V1	MTLP_V1	0.379290854144536	0.143861552037691	0.493843845545197	0.243881743782868	0	0.335159035804165	0.137472891989904	0.0188987960320679	6.52343379314857e-06	0.0441318183403704
Resid1.bg113	NDP_V1	STLP_V1	-0.294227442469528	0.0865697879021595	-0.441349432164443	0.194789321271876	0	-0.30143075467971	0.0227635602558075	0.000518179675519777	0.455252103659987	0.00720331221018173
Resid1.bg114	NDP_V1	NNLP_V1	-0.452956728341546	0.205169797749877	-0.460612887270674	0.212164231919827	0	-0.293221091892439	-0.441910536630753	0.19528492238528	0	-0.159735636449107
Resid1.bg115	NDP_V1	ULTLP_V1	-0.152896389731887	0.0233773059930451	-0.101199488514093	0.0102413364755139	0.0174918192996358	-0.0603762784370475	-0.23481589475356	0.0551385044289149	1.33226762955019e-14	-0.0925201112948397
Resid1.bg116	NDP_V1	SMLP_V1	0.302613778279761	0.0915750988047525	0.411113152860071	0.169014024454548	0	0.287186032181282	0.0515981260578125	0.00266236661267791	0.0905554442500398	0.0154277460984797
Resid1.bg117	NDP_V1	MNLP_V1	0.188644241546829	0.0355866498687783	0.294609725803166	0.0867948905378164	1.70130576293559e-12	0.187389021472172	0.00346811608397087	1.20278291718974e-05	0.909426922853234	0.00125522007465739
Resid1.bg118	NDP_V1	SPP	-0.201138466143679	0.0404566825626321	-0.317869102986527	0.10104076663346	2.1094237467878e-14	-0.203587884971321	0.0068414820190024	4.68058762163331e-05	0.822434598536717	0.00244941882764164
Resid1.bg119	NaDP_V1	MIP_V1	0.0660071056681562	0.00435693799868714	0.0762465461089479	0.00581353579354392	0.0737269345759275	0.0509214375462815	0.0478497405068229	0.00228959766657028	0.116524438170742	0.0150856681218747
Resid1.bg120	NaDP_V1	MIPP_V1	0.189049130368894	0.0357395736932351	0.227285047616146	0.051658492869874	6.89893702165989e-08	0.149040287459404	0.123771827133004	0.0153194651918422	4.91976202787736e-05	0.0400088429094896
Resid1.bg121	NaDP_V1	NIP_V1	0.320063679634916	0.102440759021442	0.228129589256401	0.0520431094942941	6.1504936255119e-08	0.141238232108854	0.517688262698624	0.26800113733592	0	0.178825447526062
Resid1.bg122	NaDP_V1	NIPP_V1	-0.0598574952676175	0.00358291973971285	-0.038254991700795	0.0014634443900279	0.370112246066691	-0.0237649562698525	-0.104851683891721	0.0109938756149293	0.000583909940946148	-0.036092538997765
Resid1.bg123	NaDP_V1	NaTLP	0.0380534523478877	0.00144806523559296	-0.0496172687830744	0.00246187336149185	0.244928208127235	-0.033868204592185	0.235746457880607	0.0555763924032527	1.06581410364015e-14	0.0719216569400727
Resid1.bg124	NaDP_V1	NTLP_V1	0.0734976955194922	0.00540191124667599	0.144839307866861	0.0209784251033512	0.000649279417008763	0.0942532333759451	-0.0635815159582413	0.0040426091715481	0.037022786797406	-0.0207555378564529
Resid1.bg125	NaDP_V1	MTLP_V1	0.292844972305409	0.0857581778045558	0.375526173564702	0.141019907032147	0	0.271799819421861	0.0770159710361525	0.00593145979464149	0.0115329072914006	0.0210451528835482
Resid1.bg126	NaDP_V1	STLP_V1	-0.351416989338582	0.123493900395793	-0.416367540938614	0.173361929147269	0	-0.303270047688568	-0.17874755808066	0.0319506895197989	4.56974991180914e-09	-0.0481469416500136
Resid1.bg127	NaDP_V1	NNLP_V1	-0.0220111926825688	0.000484492603309169	-0.105736840235486	0.0111802793829848	0.0130160317319583	-0.0717849025787355	0.161769266295899	0.0261692955179133	1.12447666955617e-07	0.0497737098961668
Resid1.bg128	NaDP_V1	ULTLP_V1	0.101016320045176	0.0102042969154694	0.0808913130293886	0.00654340452361853	0.0577498811279529	0.0514680332178427	0.147735018497112	0.0218256356903421	1.26502257558059e-06	0.0495482868273333
Resid1.bg129	NaDP_V1	SMLP_V1	0.313535137114929	0.0983042822056772	0.375960810827317	0.141346531277934	0	0.280086505243029	0.131423572488601	0.0172721554056664	1.63023551054131e-05	0.0334486318719002
Resid1.bg130	NaDP_V1	MNLP_V1	0.212991285918668	0.0453652878772876	0.279656026453939	0.0782074931320061	2.33506547431261e-11	0.189700690356851	0.0755993056474182	0.00571525501437175	0.0131507089716454	0.0232905955618169
Resid1.bg131	NaDP_V1	SPP	-0.35898611726509	0.128871032389065	-0.418220951219566	0.174908764038999	0	-0.28566502080038	-0.240591096986972	0.0578840759493945	3.10862446895044e-15	-0.0733210964647094
Resid1.bg132	MIP_V1	MIPP_V1	-0.0651322928524408	0.00424221557221611	-0.0973021761830713	0.00946771348996145	0.0223569954331904	-0.0561493658790442	-0.0212508184250141	0.00045159728373292	0.485760587373429	-0.00898292697339663
Resid1.bg133	MIP_V1	NIP_V1	0.207646114541233	0.043116908884071	0.233021961201683	0.0542992344022785	3.13455443823329e-08	0.126957100752158	0.178626293245244	0.0319073526385358	4.68050886937021e-09	0.0806890137890749
Resid1.bg134	MIP_V1	NIPP_V1	-0.0150436830829632	0.000226312400700633	-0.00485370404266814	2.3558442933813e-05	0.909495577848166	-0.00265345476016623	-0.02752512280768	0.000757632385577868	0.366593083235917	-0.012390228322797
Resid1.bg135	MIP_V1	NaTLP	-0.00123870168865863	1.53438187348573e-06	-0.0160222310378467	0.000256711887430139	0.707462612757382	-0.00962435865278115	0.0210191217236905	0.000441803478035319	0.49052916399448	0.00838565696412253
Resid1.bg136	MIP_V1	NTLP_V1	-0.0246991477895671	0.000610047901530879	0.0446727514034429	0.00199565471795381	0.29520930686227	0.0255824425293598	-0.117787138787438	0.0138738100637313	0.000111929170430125	-0.0502815903189269
Resid1.bg137	MIP_V1	MTLP_V1	0.0806233072986968	0.0065001176797801	0.0843843429398044	0.00712071733338252	0.0477236989090786	0.0537477531209392	0.0752104382628836	0.00565661002369502	0.0136285277020969	0.0268755541777576
Resid1.bg138	MIP_V1	STLP_V1	-0.0654594280421454	0.00428493671960481	-0.100496060921926	0.0100994582608235	0.0182945414944082	-0.0644156186382247	-0.00296336125265122	8.78150991371459e-06	0.922564061970099	-0.00104380940392069
Resid1.bg139	MIP_V1	NNLP_V1	-0.00207999030378122	4.32635966382389e-06	-0.0386234774070373	0.00149177300701192	0.365516950890474	-0.0230753155265052	0.0521807828806072	0.00272283410203307	0.0869730546518475	0.020995325222724
Resid1.bg140	MIP_V1	ULTLP_V1	-0.0264095663685426	0.000697465195774457	0.0353084905514491	0.00124668950502177	0.40813182794186	0.0197698934226815	-0.105292063455872	0.0110864186267954	0.000553523461992667	-0.0461794597912241
Resid1.bg141	MIP_V1	SMLP_V1	0.0836528015847903	0.0069977912129843	0.105264892116109	0.011080697512216	0.0134290353286788	0.0690116872620472	0.0439907151348517	0.00193518301807567	0.149033111494175	0.0146411143227431
Resid1.bg142	MIP_V1	MNLP_V1	0.077016384984641	0.00593152355610243	0.0524688557841537	0.00275298082729832	0.218819950274808	0.0313210138012187	0.113423071253667	0.0128647930926145	0.000199178683577994	0.0456953711834222
Resid1.bg143	MIP_V1	SPP	-0.0512808209425048	0.00262972259653724	-0.0924933957738512	0.00855502826177827	0.0299418950512638	-0.0555970172508928	0.010830381904287	0.000117297172192707	0.722395862029344	0.00431619630838801
Resid1.bg144	MIPP_V1	NIP_V1	0.112772699441292	0.0127176817392759	0.0381868926195521	0.0014582387679372	0.370965395078767	0.020428044560484	0.199385473601404	0.0397545670832562	6.19331252948996e-11	0.0923446548808076
Resid1.bg145	MIPP_V1	NIPP_V1	0.058200750362227	0.00338732734272627	0.0762394167202169	0.00581244866183889	0.0737539804844269	0.0409232667651766	0.0374352914087741	0.00140140104285984	0.219471109701864	0.0172774835970504
Resid1.bg146	MIPP_V1	NaTLP	0.0824908038652318	0.00680473272233215	0.04938937660941	0.00243931052186614	0.247105026380047	0.0291296111216864	0.130452910858078	0.0170179619513457	1.88170055075432e-05	0.0533611927435454
Resid1.bg147	MIPP_V1	NTLP_V1	-0.0631218049004039	0.00398436225388465	-0.0149429425200165	0.000223291531156518	0.726350347858678	-0.00840209843110976	-0.125021124009995	0.0156302814487224	4.12486396934586e-05	-0.0547197064692941
Resid1.bg148	MIPP_V1	MTLP_V1	0.356636386243975	0.127189511993161	0.399708615501253	0.159766977305928	0	0.249973679830157	0.291128057905349	0.0847555460997401	0	0.106662706413818
Resid1.bg149	MIPP_V1	STLP_V1	-0.361542718902457	0.130713137591381	-0.410903712882647	0.168841861260745	0	-0.258603585361529	-0.2850326917537	0.08124363536836	0	-0.102939133540929
Resid1.bg150	MIPP_V1	NNLP_V1	0.082920164544764	0.00687575368813073	0.0316464075801461	0.00100149511272873	0.458482981288894	0.018564062701655	0.156001397020626	0.0243364358723871	3.11701648048057e-07	0.064356101843109
Resid1.bg151	MIPP_V1	ULTLP_V1	0.00874784893043838	7.65248609097718e-05	0.0249433027398033	0.00062216835156948	0.559041970947854	0.0137129681631309	-0.0110414788206749	0.000121914254547413	0.717215284717841	-0.00496511923269254
Resid1.bg152	MIPP_V1	SMLP_V1	0.350501567019441	0.122851348483084	0.395162502035374	0.156153403014857	0	0.254370741514762	0.281708749055225	0.0793598192942598	0	0.0961308255046787
Resid1.bg153	MIPP_V1	MNLP_V1	0.351524990747167	0.123569819119796	0.394831139987845	0.155891629104101	0	0.231418433146735	0.290768051497735	0.0845460597717892	0	0.120106557600432
Resid1.bg154	MIPP_V1	SPP	-0.348624350656765	0.121538937870851	-0.397686339459794	0.158154424592931	0	-0.234711179012027	-0.27878364953043	0.0777203232455056	0	-0.113913171644738
Resid1.bg155	NIP_V1	NIPP_V1	-0.180529155612187	0.0325907760260493	-0.057574196538672	0.00331478810707363	0.177172575692651	-0.0291780629003872	-0.306873563769781	0.0941713841407661	0	-0.1513510927118
Resid1.bg156	NIP_V1	NaTLP	0.497682950354544	0.247688319073604	0.46813802269195	0.219153208289929	0	0.260683113425786	0.542187474183986	0.29396725716201	0	0.236999836928758
Resid1.bg157	NIP_V1	NTLP_V1	-0.313986224950355	0.0985873494585747	-0.329816261188928	0.108778766144643	1.77635683940025e-15	-0.175090081088533	-0.296963460953079	0.0881872971412306	0	-0.138896143861822
Resid1.bg158	NIP_V1	MTLP_V1	-0.100852256254466	0.0101711775916165	-0.155487479051464	0.0241763561417794	0.000248466290353466	-0.0918087420818191	-0.0230983987817785	0.000533536026282065	0.448648031660516	-0.00904351417264706
Resid1.bg159	NIP_V1	STLP_V1	0.00280298069888069	7.85670079829766e-06	0.0679615408772376	0.00461877103840843	0.111046360753496	0.040382716840842	-0.0973735670180022	0.00948161155380937	0.00140438291285983	-0.0375797361419613
Resid1.bg160	NIP_V1	NNLP_V1	0.457296243612153	0.209119854421785	0.441457716910453	0.19488491581979	0	0.244498141855731	0.482702662258954	0.233001860151882	0	0.212798101756422
Resid1.bg161	NIP_V1	ULTLP_V1	0.175184044867408	0.0306894495761059	0.177388558754822	0.031466700777113	2.81782633448913e-05	0.0920748363428291	0.172949732756034	0.0299116100603837	1.41143503551433e-08	0.0831092085245785
Resid1.bg162	NIP_V1	SMLP_V1	-0.061600876522703	0.0037946679883653	-0.126346733740775	0.0159634971269622	0.0029686554474202	-0.076787988143376	0.0416472217712348	0.00173449108126241	0.171911209918995	0.015187111620673
Resid1.bg163	NIP_V1	MNLP_V1	0.0532418549594021	0.00283469511951801	0.00294528309408487	8.67469250430212e-06	0.945006398629741	0.00162986425828956	0.116924026860174	0.0136712280571987	0.000125636717191346	0.0516119907011125
Resid1.bg164	NIP_V1	SPP	-0.0179742242533648	0.000323072737510249	0.0482611146543568	0.00232913518768098	0.258081051325068	0.0268923212511636	-0.102751737590646	0.0105579195778969	0.000751363091034296	-0.0448665455045284
Resid1.bg165	NIPP_V1	NaTLP	0.112995229461201	0.0127679218809894	0.202100651882604	0.0408446734913736	1.72996942149339e-06	0.112923661185867	0.000164301285628881	2.69949124593033e-08	0.995699882144096	7.15682753342782e-05
Resid1.bg166	NIPP_V1	NTLP_V1	0.0708888130830008	0.00502522382031662	-0.0105857291425462	0.000112057661479351	0.804191981196693	-0.00563882362007502	0.164191286722002	0.0269587786354266	7.25306041893248e-08	0.0765276367030758
Resid1.bg167	NIPP_V1	MTLP_V1	-0.196668253664544	0.0386784019994613	-0.221045169372005	0.0488609669026983	1.58954140516698e-07	-0.130962783242771	-0.168408945908718	0.0283615730620854	3.33085825587887e-08	-0.0657054704217725
Resid1.bg168	NIPP_V1	STLP_V1	0.0876900344476658	0.00768954214143281	0.11469631998411	0.0131552458178974	0.00703682579733855	0.0683848744221239	0.0501972281184204	0.00251976171077273	0.0996553952853376	0.0193051600255419
Resid1.bg169	NIPP_V1	NNLP_V1	0.0359800521993985	0.00129456415627144	0.13742815894612	0.01888649887132	0.00122097048865655	0.0763731022090303	-0.0919470010720123	0.00845425100613663	0.0025631067230909	-0.0403930500096318
Resid1.bg170	NIPP_V1	ULTLP_V1	0.194306600410498	0.0377550549630848	0.219670735003671	0.0482552318170531	1.90416409306948e-07	0.114410479744457	0.166845853840249	0.0278375389436818	4.45400294424303e-08	0.0798961206660402
Resid1.bg171	NIPP_V1	SMLP_V1	-0.0992945562982986	0.009859408910476	-0.103925371484894	0.0108004828382733	0.0146648197825825	-0.0633766251002876	-0.0988419129524715	0.00976972375610394	0.00118735246623625	-0.035917931198011
Resid1.bg172	NIPP_V1	MNLP_V1	-0.214355169235364	0.0459481385779214	-0.217733287620387	0.0474077845379823	2.45134395004953e-07	-0.120900326813328	-0.212458416556533	0.0451385787657095	3.2183145037834e-12	-0.0934548424220356
Resid1.bg173	NIPP_V1	SPP	0.060115819585125	0.0036139117643913	0.0692979016050363	0.00480219916686129	0.104180384335177	0.0387462145958522	0.0491113660113309	0.00241192627149891	0.107199134025918	0.0213696049892728
Resid1.bg174	NaTLP	NTLP_V1	-0.53748841256341	0.288893793639934	-0.574360677063631	0.329890187356993	0	-0.336173011156354	-0.487344784551634	0.237504939029679	0	-0.201315401407056
Resid1.bg175	NaTLP	MTLP_V1	-0.246932555197788	0.0609756868165085	-0.300794756359232	0.0904774854532096	5.50004486399303e-13	-0.195815714434481	-0.147827472022163	0.0218529614844633	1.24584724980892e-06	-0.0511168407633071
Resid1.bg176	NaTLP	STLP_V1	0.00374395139307182	1.40171720336844e-05	0.0666801464191956	0.00444624192648537	0.11795976023443	0.0436835100400071	-0.117175579062987	0.0137301163287462	0.000121486440044949	-0.0399395586469352
Resid1.bg177	NaTLP	NNLP_V1	0.890016720312396	0.792129762435633	0.899855962664374	0.809740753542627	0	0.54947522371268	0.874638275585782	0.76499211311967	0	0.340541496599716
Resid1.bg178	NaTLP	ULTLP_V1	0.443600320775042	0.19678124459172	0.491537855707277	0.241609463593308	0	0.281294335508806	0.382429845663067	0.146252586853877	0	0.162305985266236
Resid1.bg179	NaTLP	SMLP_V1	-0.0961795058134285	0.00925049733851533	-0.145168786185155	0.0210739764824713	0.000630860773498831	-0.0972727471441341	0.00339448103607961	1.15225015043041e-05	0.911341949813532	0.00109324133070556
Resid1.bg180	NaTLP	MNLP_V1	0.0226126115072935	0.000511330199179782	-0.0361686090014002	0.00130816827709616	0.396800596958412	-0.0220670797219075	0.114606648077488	0.0131346837835572	0.000170684154630729	0.044679691229201
Resid1.bg181	NaTLP	SPP	0.00698159968116259	4.87427341080096e-05	0.0351728523440857	0.00123712954201886	0.4099361160189	0.0216086281962403	-0.0379288036546084	0.00143859414666983	0.213454246915517	-0.0146270285150777
Resid1.bg182	NTLP_V1	MTLP_V1	-0.0110113708204687	0.000121250287345869	0.111803719892687	0.0125000717818425	0.00862193114825294	0.0693879458184413	-0.217297583780328	0.0472182399167687	1.02851061001275e-12	-0.08039931663891
Resid1.bg183	NTLP_V1	STLP_V1	-0.266037095108345	0.0707757359736866	-0.303863959545669	0.092333305910772	3.10862446895044e-13	-0.189780100400145	-0.209085986945037	0.04371694993678	7.02193858614919e-12	-0.0762569947082
Resid1.bg184	NTLP_V1	NNLP_V1	-0.837596933224826	0.701568622547634	-0.847715595084951	0.718621730150233	0	-0.493487078270984	-0.825975077729757	0.682234829030677	0	-0.344109854953842
Resid1.bg185	NTLP_V1	ULTLP_V1	0.492799198623641	0.242851050164103	0.390064971319937	0.152150681850824	0	0.212809722047311	0.616552901563281	0.380137480426101	0	0.27998947657633
Resid1.bg186	NTLP_V1	SMLP_V1	0.144597859454118	0.0209085409587128	0.201157581023257	0.0404643724031284	1.93720981433998e-06	0.128500505762313	0.046711436751063	0.00218195832334856	0.125474494786936	0.0160973536918045
Resid1.bg187	NTLP_V1	MNLP_V1	-0.46971338665535	0.220630665603238	-0.334899022226046	0.112157355087962	6.66133814775094e-16	-0.194794833371275	-0.659045034010144	0.434340356853432	0	-0.274918553284075
Resid1.bg188	NTLP_V1	SPP	-0.240313402496011	0.0577505314192099	-0.215766632333007	0.0465552396283271	3.1603146455339e-07	-0.126373026966321	-0.276122678337871	0.0762437334924796	0	-0.11394037552969
Resid1.bg189	MTLP_V1	STLP_V1	-0.846881904935246	0.717208960906751	-0.884054997050208	0.781553237809443	0	-0.61411527196345	-0.762426161345875	0.581293651504607	0	-0.232766632971796
Resid1.bg190	MTLP_V1	NNLP_V1	-0.151700707581709	0.0230131046807912	-0.243156424863554	0.0591250469524251	7.39317895792624e-09	-0.157438338142352	0.0164525885950647	0.000270687671478454	0.589419474505838	0.00573763056064318
Resid1.bg191	MTLP_V1	ULTLP_V1	-0.276332931563556	0.0763598890665091	-0.230138958676057	0.0529639403004997	4.67165779394207e-08	-0.139650916959712	-0.359560381646997	0.129283668050134	0	-0.136682014603844
Resid1.bg192	MTLP_V1	SMLP_V1	0.837504439054427	0.70141368543587	0.862876941289322	0.744556615808815	0	0.613078986765627	0.777987594948494	0.605264697893741	0	0.2244254522888
Resid1.bg193	MTLP_V1	MNLP_V1	0.876066495461778	0.767492504470682	0.885481289686752	0.784077114385313	0	0.572851530897908	0.868347378207123	0.754027169239184	0	0.30321496456387
Resid1.bg194	MTLP_V1	SPP	-0.743385985203179	0.552622722996502	-0.791084130322227	0.625814101247674	0	-0.515337696937091	-0.660211479885426	0.435879198172504	0	-0.228048288266088
Resid1.bg195	STLP_V1	NNLP_V1	0.145358027285588	0.0211289560963576	0.20035807825276	0.040143359521139	2.13133945758948e-06	0.130549528363753	0.0430779865858429	0.00185571292829007	0.157650535675901	0.0148084989218347
Resid1.bg196	STLP_V1	ULTLP_V1	-0.273250944482629	0.074666078660649	-0.246940566215597	0.0609796432428796	4.23899670920491e-09	-0.150795988928969	-0.326798103826287	0.106797000664457	0	-0.12245495555366
Resid1.bg197	STLP_V1	SMLP_V1	-0.86310949002572	0.744957991772458	-0.878834247340238	0.772349634298083	0	-0.628374050916232	-0.825509217231148	0.681465467733583	0	-0.234735439109488
Resid1.bg198	STLP_V1	MNLP_V1	-0.605541148387254	0.366680082390154	-0.682353280723302	0.465605999713854	0	-0.444237969305219	-0.468628281624074	0.219612466337933	0	-0.161303179082035
Resid1.bg199	STLP_V1	SPP	0.879396173743677	0.773337630395019	0.876066195526691	0.767491978944611	0	0.574314610372119	0.896014256427351	0.802841547721059	0	0.305081563371558
Resid1.bg200	NNLP_V1	ULTLP_V1	0.0193605621865174	0.000374831368178007	0.0992542062079273	0.00985139744996576	0.0197903933828054	0.0564937500026272	-0.086754095997219	0.00752627317229468	0.0044343070125028	-0.0371331878161098
Resid1.bg201	NNLP_V1	SMLP_V1	-0.132392453366028	0.0175277617082758	-0.188146378007356	0.0353990595572867	8.7414256284557e-06	-0.12538952726474	-0.0215599326419479	0.000464830695525329	0.479437928921593	-0.00700292610128794
Resid1.bg202	NNLP_V1	MNLP_V1	0.253538804082506	0.0642819251755871	0.146495021392991	0.0214607912929329	0.000561515636990251	0.0888962395449296	0.418747552307434	0.175349512563467	0	0.164642564537576
Resid1.bg203	NNLP_V1	SPP	0.127258675882979	0.0161947705874891	0.129441432438064	0.016755084431618	0.00233186919298989	0.0790934255984202	0.123838980887257	0.0153360931871945	4.87357675140743e-05	0.0481652502845589
Resid1.bg204	ULTLP_V1	SMLP_V1	0.046984467660853	0.00220754020137375	0.0436121132329981	0.00190201642064784	0.306835091070495	0.0272396444324354	0.0557673375034599	0.0031099959322248	0.0673665296820807	0.0197448232284177
Resid1.bg205	ULTLP_V1	MNLP_V1	-0.482762469916318	0.233059602359704	-0.406627183102412	0.165345666037803	0	-0.231252178584444	-0.586846777169351	0.344389139874054	0	-0.251510291331875
Resid1.bg206	ULTLP_V1	SPP	-0.245727157298061	0.0603818358337859	-0.187013862925761	0.0349741849264153	9.91932277427665e-06	-0.107095143402301	-0.326998593448057	0.106928080117008	0	-0.13863201389576
Resid1.bg207	SMLP_V1	MNLP_V1	0.652364899746616	0.425579962421413	0.707616788139516	0.500721518856885	0	0.471195866906268	0.557048528385437	0.310303062976381	0	0.181169032840348
Resid1.bg208	SMLP_V1	SPP	-0.75877793714771	0.575743957902134	-0.781695461790166	0.611047794983341	0	-0.524140219009885	-0.729323622758535	0.531912946713634	0	-0.234637718137824
Resid1.bg209	MNLP_V1	SPP	-0.530489806689647	0.281419435001619	-0.638804597094943	0.408071313269633	0	-0.390007581616583	-0.360733216720745	0.130128453645696	0	-0.140482225073064
