# Supplementary material for: Improving the Reliability of Scale-Free Image Morphometrics in Applications with Minimally Restrained Livestock Using Projective Geometry and Unsupervised Machine Learning
Source: Sensors (Basel). 2022 Oct 31;22(21):8347. doi: 10.3390/s22218347 (PMC9653925; doi:10.3390/s22218347)
Supplement: Supplementary file 1 [file sensors-22-08347-s001.zip › SupplementalMaterials/Results/ErrCor/ErrCor_NormDist_Eye.csv]

	Biom1	Biom2	Cor_Overall	R_Overall	Cor_Day	R_Day	P_Day	Add_Day	Cor_Rep	R_Rep	P_Rep	Add_Rep
Resid1.bg	acxbc	acxcc	0.423006142499305	0.178934196592142	0.397733005477839	0.158191543646435	0	0.254871827645353	0.47024959070831	0.221134677561333	0	0.168134314853952
Resid1.bg1	acxbc	acxdc	-0.114702550410997	0.0131566750707873	-0.124348470544125	0.0154625421266631	0.00340129500828912	-0.0731071962312911	-0.101268808930969	0.0102553716622972	0.000770133353316327	-0.0415953541797061
Resid1.bg2	acxbc	acxec	0.12424102948647	0.0154358334078578	0.105525253089841	0.0111355790396749	0.0130336935483084	0.062037059656333	0.151431744650902	0.022931573288016	4.91477635922166e-07	0.0622039698301366
Resid1.bg3	acxbc	acxfc	0.0184987645099109	0.000342204288393139	0.0137002506666139	0.000187696868328056	0.747861423369059	0.00829799817687332	0.0258785611089317	0.00066969992506871	0.390084885415851	0.0102007663330376
Resid1.bg4	acxbc	acxgc	-0.625654374887259	0.391443396815567	-0.667375450028599	0.445389991300875	0	-0.410074886077987	-0.559162025773292	0.312662171066892	0	-0.215579488809272
Resid1.bg5	acxbc	acxhc	0.233611824830565	0.0545744847006666	0.186073737612162	0.0346234358289596	1.06115591231859e-05	0.103559204582341	0.297352833969056	0.0884187078694287	0	0.130052620248224
Resid1.bg6	acxbc	bcxcc	0.103042378531264	0.0106177317733802	0.155554519326213	0.0241972084828092	0.000240554800937431	0.0919805296852756	0.0271340445819582	0.000736256375375693	0.367503376703786	0.0110618488459879
Resid1.bg7	acxbc	bcxdc	0.0710016985191587	0.0050412411926055	0.165180931001234	0.0272847399664343	9.5229529766705e-05	0.0951282674235937	-0.0572649524807718	0.00327927478262505	0.0571909225726301	-0.024126568904435
Resid1.bg8	acxbc	bcxec	-0.424973198903564	0.180602219786328	-0.496643280073311	0.246654547641978	0	-0.29987571051843	-0.315914386445471	0.0998018995632187	0	-0.125097488385134
Resid1.bg9	acxbc	bcxfc	0.50937079462602	0.259458606417943	0.536654117003378	0.287997641296676	0	0.320797858832525	0.46943827547504	0.22037229448098	0	0.188572935793495
Resid1.bg10	acxbc	bcxgc	-0.125226474487947	0.0156816699126805	-0.133945538463921	0.0179414072743897	0.00159419611340983	-0.0746440146040908	-0.115805155648219	0.0134108340747082	0.000119999647564928	-0.0505824598838565
Resid1.bg11	acxbc	bcxhc	-0.0682179834792367	0.00465369326997341	-0.0699087152330236	0.00488722846553198	0.100536175766916	-0.0410231649428535	-0.066048448873185	0.00436239759855374	0.0282669112636404	-0.0271948185363831
Resid1.bg12	acxbc	ccxdc	-0.424711718989281	0.18038004424683	-0.435928627389192	0.190033768177425	0	-0.256375002958858	-0.41000678277429	0.168105561920924	0	-0.168336716030423
Resid1.bg13	acxbc	ccxec	0.0565995241721947	0.00320350613651885	0.141920932501912	0.0201415510822123	0.000817474412175168	0.0810326660926144	-0.0574199685038941	0.00329705278298819	0.0565209603355323	-0.0244331419204198
Resid1.bg14	acxbc	ccxfc	0.362214635285416	0.131199442014947	0.417007221455872	0.173895022746346	0	0.225618244209175	0.303926094547773	0.0923710709470617	0	0.136596391076241
Resid1.bg15	acxbc	ccxgc	-0.0216749095692852	0.000469801704836689	-0.0595505162543724	0.00354626398616227	0.161975080274086	-0.0312163248149845	0.02066036776777	0.000426850796299509	0.492612220056699	0.00954141524569938
Resid1.bg16	acxbc	ccxhc	-0.460083741125499	0.211677048848035	-0.542730633358233	0.294556540385429	0	-0.302005195363672	-0.361369116957898	0.130587638690931	0	-0.158078545761827
Resid1.bg17	acxbc	dcxec	-0.0220859667655403	0.000487789927968551	-0.00670121000739541	4.49062155632164e-05	0.875063174436472	-0.00358247739006208	-0.0407332176160818	0.00165919501735908	0.176117330899975	-0.0185034893754782
Resid1.bg18	acxbc	dcxfc	-0.402970072095447	0.16238487900461	-0.432028046821049	0.18664823324001	0	-0.258459857519481	-0.360145444335042	0.129704741075285	0	-0.144510214575966
Resid1.bg19	acxbc	dcxgc	-0.298126029474432	0.0888791294501898	-0.397604978407659	0.158089718854555	0	-0.197097630352793	-0.209951308703193	0.0440795520261835	3.06332736954573e-12	-0.101028399121639
Resid1.bg20	acxbc	dcxhc	0.0884266109795041	0.00781926552932055	0.0740498381451644	0.00548337852932504	0.0818939006772237	0.0419310269178074	0.108264734443221	0.0117212527240611	0.000323553383638764	0.0464955840616967
Resid1.bg21	acxbc	ecxfc	0.302778444308668	0.0916747863379772	0.36236887556868	0.13131120198091	0	0.210476506083848	0.221328853392896	0.048986461344214	1.93400850889702e-13	0.0923019382248197
Resid1.bg22	acxbc	ecxgc	-0.297077167347324	0.0882548433591102	-0.303211396050103	0.0919371506946524	3.18411963462495e-13	-0.182428603268826	-0.288033888212904	0.0829635207590436	0	-0.114648564078498
Resid1.bg23	acxbc	ecxhc	-0.023930992765488	0.000572692414741837	-0.0196187946462761	0.000384897103372751	0.645261420970191	-0.0102917285897273	-0.029551235399836	0.000873275513656518	0.326376794014438	-0.0136392641757607
Resid1.bg24	acxbc	fcxgc	-0.234172043466657	0.0548365459413498	-0.33565595243737	0.112664918406638	4.44089209850063e-16	-0.182334503831256	-0.115764350425962	0.0134013848295449	0.000120664819861727	-0.0518375396354009
Resid1.bg25	acxbc	fcxhc	-0.0789558667819527	0.00623402889928945	-0.0288191857831337	0.000830545469202774	0.49883903184518	-0.018229652435904	-0.165613018328082	0.0274276718397378	3.78048454763302e-08	-0.0607262143460486
Resid1.bg26	acxbc	gcxhc	0.0287341840532013	0.00082565333320325	0.0843712528030407	0.00711850829955461	0.0473542532586948	0.0414816567414448	-0.0263481422933476	0.000694224602310495	0.381541873034441	-0.0127474726882435
Resid1.bg27	acxcc	acxdc	-0.177983039262128	0.0316779622649844	-0.265665938861015	0.0705783910709044	2.18603801727113e-10	-0.163037679394998	-0.0392924309750877	0.00154389513193203	0.191907693224852	-0.0149453598671301
Resid1.bg28	acxcc	acxec	-0.180798434848258	0.0326880740435797	-0.287721108366112	0.0827834361994241	5.30753219152302e-12	-0.176562697600779	-0.0111352374506308	0.000123993513081931	0.711518812119251	-0.00423573724747903
Resid1.bg29	acxcc	acxfc	-0.203471798867828	0.0414007729345098	-0.103854691896531	0.0107857970289233	0.0145525885993485	-0.0656603768854204	-0.377541056122111	0.142537249057799	0	-0.137811421982407
Resid1.bg30	acxcc	acxgc	-0.178200613973272	0.031755458820451	-0.2003456258104	0.0401383697813609	2.04537944981098e-06	-0.128500624648434	-0.139206070348562	0.0193783300218887	3.77413993213338e-06	-0.0496999893248383
Resid1.bg31	acxcc	acxhc	0.508852694595089	0.258931064796683	0.521375682132207	0.271832601918824	0	0.302891317027724	0.508522776959823	0.25859541468693	0	0.205961377567365
Resid1.bg32	acxcc	bcxcc	-0.258745147475025	0.0669490513418723	-0.332969725162991	0.110868837875118	8.88178419700125e-16	-0.205518276125586	-0.140990353810677	0.0198782798676598	2.83089697150629e-06	-0.0532268713494386
Resid1.bg33	acxcc	bcxdc	0.304449139487468	0.0926892785346598	0.427831367805118	0.183039679277998	0	0.257190384823816	0.121128756891674	0.0146721757461223	5.74726745068421e-05	0.0472587546636525
Resid1.bg34	acxcc	bcxec	-0.364254436243497	0.132681294323068	-0.46818820622351	0.219200196446788	0	-0.295086691912388	-0.188623618907348	0.0355788696097046	3.71390918019188e-10	-0.0691677443311099
Resid1.bg35	acxcc	bcxfc	0.639695235353917	0.409209994134503	0.70371478048543	0.495214492273657	0	0.439102688412299	0.5392443130279	0.290784429132932	0	0.200592546941618
Resid1.bg36	acxcc	bcxgc	-0.0940343785440481	0.00884246434816534	-0.115810120127329	0.0134119839239063	0.00640289814476214	-0.067366762498907	-0.0659301082969258	0.00434677918004437	0.0285509550047496	-0.0266676160451411
Resid1.bg37	acxcc	bcxhc	-0.0890656694344097	0.00793269347179954	-0.130182941136962	0.0169475981630697	0.00215848639690441	-0.0797414905206499	-0.0244544952053097	0.000598022335746517	0.416695102384624	-0.00932417891375977
Resid1.bg38	acxcc	ccxdc	-0.19706444820016	0.0388343967444334	-0.0941132934342011	0.00885731200103203	0.0268928352999573	-0.0577754966803199	-0.366353636453288	0.134214986942548	0	-0.13928895151984
Resid1.bg39	acxcc	ccxec	0.0554324321296939	0.00307275453181312	0.109123134513382	0.0119078584860257	0.0102286979139063	0.0650373642155904	-0.0243752779929304	0.000594154177232636	0.418206142844679	-0.00960493208589655
Resid1.bg40	acxcc	ccxfc	0.0107052978292911	0.000114603401613825	-0.101302053795485	0.0102621061031833	0.0171742122711147	-0.0572112342845517	0.16318337575124	0.0266288141215705	5.95739884090563e-08	0.0679165321138428
Resid1.bg41	acxcc	ccxgc	-0.2061171745079	0.0424842896271201	-0.175015476078311	0.0306304168669177	3.49850303411614e-05	-0.0957646270582887	-0.258035382022464	0.066582258375479	0	-0.110352547449611
Resid1.bg42	acxcc	ccxhc	-0.328665193357875	0.10802080932497	-0.404839019455519	0.163894631673706	0	-0.235149939344761	-0.230851237516668	0.0532922938629771	1.73194791841524e-14	-0.0935152540131138
Resid1.bg43	acxcc	dcxec	-0.00396873974546144	1.57508951672054e-05	-0.0162133537311891	0.000262872839212663	0.703622737905995	-0.00904764423956855	0.0120735997694555	0.000145771811392996	0.688433828460347	0.0050789044941071
Resid1.bg44	acxcc	dcxfc	-0.500650564038451	0.250650987272019	-0.605356650949461	0.366456674848747	0	-0.378028815044921	-0.330003489813308	0.108902303288962	0	-0.12262174899353
Resid1.bg45	acxcc	dcxgc	-0.2585686927387	0.0668577688646002	-0.264001107521608	0.0696965847726354	2.8557911591065e-10	-0.136605368114609	-0.273700767874547	0.0749121103351164	0	-0.121963324624091
Resid1.bg46	acxcc	dcxhc	-0.19150232625637	0.0366731409616012	-0.234914513090213	0.0551848284604119	2.26870144892644e-08	-0.138852486512444	-0.132386593625798	0.0175262101718421	1.09803327066338e-05	-0.0526498397439256
Resid1.bg47	acxcc	ecxfc	-0.0271124916488688	0.000735087203409983	0.0717170827205574	0.00514333995394727	0.0920176348413957	0.0434818266639612	-0.182796808452869	0.0334146731805551	1.26399468669547e-09	-0.07059431831283
Resid1.bg48	acxcc	ecxgc	0.353208426718045	0.124756192704636	0.471159109748572	0.221990906699066	0	0.29590168165806	0.155472061009313	0.0241715617544835	2.41922393229288e-07	0.0573067450599843
Resid1.bg49	acxcc	ecxhc	-0.107629535104956	0.0115841168269091	-0.195102528015849	0.038064996438175	3.7981847520463e-06	-0.106834452271214	-0.00186023890849934	3.4604887966948e-06	0.950737089667376	-0.000795082833742146
Resid1.bg50	acxcc	fcxgc	-0.0566752770329984	0.00321208702676712	-0.082259423738914	0.00676661279385821	0.0531981392002197	-0.0466436574106966	-0.0241920773104575	0.000585256604595151	0.421712965867679	-0.0100316196223019
Resid1.bg51	acxcc	fcxhc	0.16928058571367	0.0286559166995632	0.317716061830881	0.100943495945324	1.95399252334028e-14	0.209782028403896	-0.119278015304777	0.0142272449350466	7.44866458317617e-05	-0.0405014426902256
Resid1.bg52	acxcc	gcxhc	-0.0434566188104176	0.00188847771843394	-0.0898930691882488	0.00808076388808329	0.0345649993931811	-0.0461339065930622	0.00597575265145199	3.57096197513355e-05	0.842682638829324	0.00267728778264458
Resid1.bg53	acxdc	acxec	-0.314723492492812	0.0990508767268731	-0.160563586704685	0.0257806653754728	0.000149504333617489	-0.0903990301374929	-0.513340954433337	0.26351893549853	0	-0.224324462355319
Resid1.bg54	acxdc	acxfc	-0.156230356682676	0.0244079243491962	-0.258337363540113	0.0667381934008563	6.99162949757692e-10	-0.149849035465096	-0.0152176778635167	0.000231577719557766	0.613277463164721	-0.00638132121758007
Resid1.bg55	acxdc	acxgc	0.235859831914997	0.0556298603109707	0.232873810009177	0.0542302113881902	3.02117868500318e-08	0.137036261427595	0.240946835626303	0.0580553775983285	1.33226762955019e-15	0.0988235704874017
Resid1.bg56	acxdc	acxhc	-0.0207474857879352	0.000430458166520574	-0.0598388482809653	0.00358068776359238	0.159949074693633	-0.0318939829591247	0.023956415664104	0.000573909851471326	0.426249260068095	0.0111464971711895
Resid1.bg57	acxdc	bcxcc	0.780267526472287	0.608817412867182	0.757061782905345	0.573142543135819	0	0.428712852188081	0.810606618726904	0.657083090323864	0	0.351554674284206
Resid1.bg58	acxdc	bcxdc	-0.173616481080097	0.0301426825026355	-0.256371099530367	0.0657261406744093	9.49322842558331e-10	-0.141397148213389	-0.071885341199591	0.00516750227938162	0.0169673303620983	-0.0322193328667077
Resid1.bg59	acxdc	bcxec	0.0589007357216317	0.0034692966685495	0.140289244167519	0.0196810720290937	0.000939839008184284	0.0811228143215778	-0.0527516377054793	0.00278273528061015	0.079781513960121	-0.0222220785999461
Resid1.bg60	acxdc	bcxfc	-0.466897652815445	0.217993418204572	-0.450153261196099	0.202637958565483	0	-0.257702898496709	-0.489531202565847	0.239640798285564	0	-0.209194754318736
Resid1.bg61	acxdc	bcxgc	0.562163674749769	0.316027997208164	0.512576012117799	0.262734168198587	0	0.273556426365599	0.621105875286645	0.38577250831559	0	0.288607248384171
Resid1.bg62	acxdc	bcxhc	0.192292072519956	0.0369762411540201	0.323504670565403	0.10465527187763	6.21724893790088e-15	0.181802689850782	0.0239473157983361	0.000573473933945236	0.426424993918254	0.010489382669174
Resid1.bg63	acxdc	ccxdc	-0.214410715787271	0.0459719550444099	-0.291068831381306	0.0847210646016791	2.93121082961534e-12	-0.163937345106833	-0.115559313617695	0.0133539549637928	0.000124060103535939	-0.050473370680438
Resid1.bg64	acxdc	ccxec	-0.182853972888108	0.0334355754009649	-0.127899268184219	0.0163582228020589	0.00258464635493305	-0.0699364588504574	-0.249445339915845	0.0622229776057316	0	-0.112917514037651
Resid1.bg65	acxdc	ccxfc	-0.37495144896498	0.140588589080938	-0.162597526594874	0.0264379556547708	0.00012274879793539	-0.0842493349300299	-0.608005360883289	0.369670518862819	0	-0.290702114034951
Resid1.bg66	acxdc	ccxgc	0.0696817865658859	0.00485555137901367	-0.163782221415712	0.0268246160518652	0.000109311561302672	-0.0822214070348365	0.309187985709891	0.0955972105073397	0	0.151903193600722
Resid1.bg67	acxdc	ccxhc	0.628776823747531	0.395360294082034	0.606595343415187	0.367957910652989	0	0.32325932226882	0.65651499592714	0.431011939877213	0	0.30551750147871
Resid1.bg68	acxdc	dcxec	-0.215619315225548	0.0464916890983341	-0.0878608320000027	0.0077195257997327	0.0388802848098897	-0.0449828997678327	-0.35309962476621	0.124679345010039	0	-0.170636415457715
Resid1.bg69	acxdc	dcxfc	0.381001716177827	0.14516230773045	0.418077795609905	0.174789043182038	0	0.239530140039072	0.331420238900505	0.109839374752868	0	0.141471576138755
Resid1.bg70	acxdc	dcxgc	0.270602549308867	0.073225739692458	0.115991477832549	0.0134540229297788	0.00631998851263749	0.055065245288004	0.421044516325594	0.177278484727854	0	0.215537304020863
Resid1.bg71	acxdc	dcxhc	-0.0619242667760022	0.00383461481574549	-0.133260412330839	0.0177583374945852	0.00168560183700439	-0.0722660712340322	0.0226361250098422	0.000512394155461204	0.452184788951273	0.01034180445803
Resid1.bg72	acxdc	ecxfc	-0.273658398963471	0.0748889193232501	-0.320923008055603	0.102991577099457	1.02140518265514e-14	-0.178515322455811	-0.214454349160976	0.045990667874058	1.0440537323575e-12	-0.0951430765076595
Resid1.bg73	acxdc	ecxgc	0.0711710291183311	0.00506531538576233	-0.14811071973892	0.0219367853015809	0.000475174272160928	-0.0853406236835856	0.369617137553533	0.136616828373267	0	0.156511652801917
Resid1.bg74	acxdc	ecxhc	-0.321320890761665	0.10324711483987	-0.140407142394658	0.0197141656354338	0.000930459853170085	-0.0705386446595084	-0.510754195014689	0.260869847725103	0	-0.250782246102156
Resid1.bg75	acxdc	fcxgc	0.100676231584849	0.0101357036061261	-2.73178300152993e-05	7.46263836744786e-10	0.999488594986389	-1.42115880989935e-05	0.211372831654956	0.0446784739618344	2.18580709088201e-12	0.100690443172948
Resid1.bg76	acxdc	fcxhc	-0.492454511409396	0.242511445807467	-0.541816183597622	0.293564776808292	0	-0.328224172244552	-0.421019400290117	0.17725733542065	0	-0.164230339164844
Resid1.bg77	acxdc	gcxhc	-0.355601293729488	0.126452280102085	-0.184227514943676	0.0339397772623223	1.30149075809882e-05	-0.0867437107251087	-0.522370513883479	0.27287095377489	0	-0.268857583004379
Resid1.bg78	acxec	acxfc	-0.477581209250251	0.228083811428932	-0.480436915620531	0.230819629890969	0	-0.278662302743225	-0.474331308783348	0.224990190492124	0	-0.198918906507026
Resid1.bg79	acxec	acxgc	0.219466813621323	0.0481656822810966	0.195849932833454	0.0383571961908686	3.4809312938755e-06	0.11524269418231	0.254095438765858	0.0645644920016141	0	0.104224119439013
Resid1.bg80	acxec	acxhc	-0.110972358782898	0.0123148644138401	-0.158652142667689	0.0251705023730486	0.000179557496966076	-0.0845564217505987	-0.0567698045203021	0.00322281070527331	0.0593752829426117	-0.0264159370322988
Resid1.bg81	acxec	bcxcc	-0.254362745473906	0.0647004062850228	-0.072727582178022	0.00528930120946094	0.087515490758846	-0.0411821913717577	-0.491510504418379	0.24158257595361	0	-0.213180554102148
Resid1.bg82	acxec	bcxdc	-0.0642782615011001	0.00413169490160381	-0.130495288640346	0.0170290203573271	0.00210548020786328	-0.0719683489346639	0.0171562758597869	0.000294337801377107	0.568824066869698	0.00769008743356383
Resid1.bg83	acxec	bcxec	0.460828824170747	0.212363205186593	0.490851468649362	0.240935164275236	0	0.283820558863558	0.420158120917894	0.176532846573255	0	0.177008265307189
Resid1.bg84	acxec	bcxfc	0.00939486332231144	8.82634568449127e-05	-0.157543378807696	0.0248199162061451	0.000199496862237414	-0.0901849732130338	0.233006988080249	0.0542922564942291	9.76996261670138e-15	0.0995798365353453
Resid1.bg85	acxec	bcxgc	-0.255678314668712	0.065371400591833	-0.132540619414525	0.0175670157947859	0.00178679134412962	-0.0707314827422008	-0.39799099703759	0.158396833722975	0	-0.184946831926511
Resid1.bg86	acxec	bcxhc	-0.0509914276163795	0.00260012569035647	-0.111003451428218	0.0123217662289768	0.00898765601583129	-0.0623779868590038	0.0259936561905233	0.00067567016215113	0.387980294247347	0.0113865592426242
Resid1.bg87	acxec	ccxdc	-0.208449458405856	0.0434511767096947	-0.262140436580277	0.0687176084904981	3.84145604215291e-10	-0.147635682615698	-0.139223504700844	0.0193831842611859	3.76361135323577e-06	-0.0608137757901584
Resid1.bg88	acxec	ccxec	-0.0286499704171606	0.000820820804904176	-0.13074249833836	0.017093600871756	0.00206437504692714	-0.0714870673662879	0.0946241663391067	0.00895373285537093	0.001674419248614	0.0428370969491273
Resid1.bg89	acxec	ccxfc	0.558093125929191	0.311467937209416	0.579643725653966	0.33598684869001	0	0.300323148407416	0.539087796336099	0.290615652158511	0	0.257769977521775
Resid1.bg90	acxec	ccxgc	-0.245980497804839	0.0605064053003165	-0.159318081093108	0.0253822509631902	0.000168496468335722	-0.0799757528138761	-0.337865739728145	0.114153258082046	0	-0.166004744990963
Resid1.bg91	acxec	ccxhc	-0.241348930896682	0.0582493064449715	-0.0647567065440837	0.00419343104243657	0.128268228377749	-0.0345073700801891	-0.444441199985045	0.197527980244147	0	-0.206841560816493
Resid1.bg92	acxec	dcxec	-0.260468289207318	0.0678437296825871	-0.433622925531792	0.18802884154675	0	-0.221993109555954	-0.079611194725413	0.00633794232560763	0.008193146517528	-0.0384751796513643
Resid1.bg93	acxec	dcxfc	-0.0279128704257868	0.000779128335406763	0.162705144162095	0.0264729639368082	0.000121466827284866	0.0932136410805949	-0.283737665981283	0.080507063096506	0	-0.121126511506382
Resid1.bg94	acxec	dcxgc	-0.294456692575688	0.0867047438026135	-0.171249567338506	0.0293264143136254	5.16738060765132e-05	-0.0812935524002878	-0.416375940715622	0.173368924006819	0	-0.213163140175401
Resid1.bg95	acxec	dcxhc	0.510800165975658	0.26091680956076	0.636861757373881	0.405592898005348	0	0.34534532850832	0.36212055681423	0.131131297667448	0	0.165454837467338
Resid1.bg96	acxec	ecxfc	-0.365007376330313	0.133230384775539	-0.423318775583639	0.179198785761631	0	-0.235460086067241	-0.291980568220649	0.0852526522184532	0	-0.129547290263072
Resid1.bg97	acxec	ecxgc	-0.30304528108687	0.0918364423890203	-0.32530335873923	0.105822275207024	4.21884749357559e-15	-0.187427360902523	-0.273022552613631	0.074541314235663	0	-0.115617920184348
Resid1.bg98	acxec	ecxhc	0.599440335685637	0.359328716046909	0.607347236007091	0.368870665085454	0	0.305105539172009	0.599411003022913	0.359293550544934	0	0.294334796513628
Resid1.bg99	acxec	fcxgc	-0.0436195394816155	0.00190266422458821	0.0240455443724859	0.000578188204169188	0.572579939388592	0.0125085264031007	-0.117817265491021	0.0138809080477817	9.11716301135179e-05	-0.0561280658847162
Resid1.bg100	acxec	fcxhc	-0.330189135145561	0.109024864968174	-0.433958967806677	0.188320385739837	0	-0.262870819488935	-0.172563884360321	0.0297782941855222	9.93700144391596e-09	-0.0673183156566268
Resid1.bg101	acxec	gcxhc	0.0493193180071488	0.00243239512869027	-0.0794022189477387	0.00630471237382464	0.0620496701641644	-0.0373844731362684	0.168446658519224	0.0283742767662919	2.20653686433536e-08	0.0867037911434172
Resid1.bg102	acxfc	acxgc	0.0330087630049424	0.00108957843511646	0.0713373117626832	0.00508901204952626	0.0937568886478615	0.0432470744678092	-0.0260115045794059	0.000676598370484455	0.38765454519858	-0.0102383114628668
Resid1.bg103	acxfc	acxhc	-0.215893882651819	0.0466101685664774	-0.194370105813784	0.0377797380340615	4.13577367064377e-06	-0.106728435722418	-0.244480979673081	0.0597709494219094	4.44089209850063e-16	-0.109165446929401
Resid1.bg104	acxfc	bcxcc	-0.0878892914852407	0.00772452755777761	-0.212029015188478	0.0449563032817956	4.85118879733903e-07	-0.123695989060455	0.0860315975103735	0.0074014357701869	0.00427342040898471	0.0358066975752141
Resid1.bg105	acxfc	bcxdc	0.045994966293341	0.00211553692432557	0.0775794738309512	0.00601857475988724	0.068307132612192	0.0440801999145685	0.00445159902097308	1.98167338435285e-05	0.882465933470618	0.00191476637877247
Resid1.bg106	acxfc	bcxec	-0.200629516248501	0.0402522027901074	-0.201083337806265	0.0404345087433084	1.8723085324357e-06	-0.119789805643929	-0.199964300471027	0.039985721462867	3.08082448441382e-11	-0.0808397106045721
Resid1.bg107	acxfc	bcxfc	-0.21372460026759	0.0456782047595412	-0.115498095634562	0.0133398100952104	0.00654783009433535	-0.0681175261762543	-0.355049180040853	0.126059920247682	0	-0.145607074091336
Resid1.bg108	acxfc	bcxgc	-0.115979065122069	0.0134511435465891	-0.257029926245315	0.0660643829856721	8.5709483954588e-10	-0.141317998107366	0.0568228714727615	0.00322883872240997	0.0591379126113285	0.0253389329852974
Resid1.bg109	acxfc	bcxhc	-0.165906192202263	0.0275248646110542	-0.108240818979259	0.0117160748933007	0.0108618049247371	-0.0626665751455564	-0.245600783099503	0.0603197446590891	4.44089209850063e-16	-0.103239617056706
Resid1.bg110	acxfc	ccxdc	0.46453250782449	0.21579045082571	0.486154798271604	0.236346487882504	0	0.282086247250308	0.43526531605673	0.189455895361965	0	0.182446260574182
Resid1.bg111	acxfc	ccxec	-0.110798309709523	0.0122762654344873	-0.047846252329777	0.00228926386200469	0.261332343995562	-0.0269530952850622	-0.193005114094816	0.0372509740667528	1.44317446881814e-10	-0.0838452144244603
Resid1.bg112	acxfc	ccxfc	-0.318897634212495	0.101695701106326	-0.326725075753955	0.106749275126428	3.10862446895044e-15	-0.174405491308318	-0.314905249764191	0.0991653163290478	0	-0.144492142904178
Resid1.bg113	acxfc	ccxgc	0.453064388628019	0.20526734024288	0.458394697792755	0.210125698964511	0	0.23707342504703	0.458107854132508	0.209862806017892	0	0.215990963580989
Resid1.bg114	acxfc	ccxhc	-0.012107549459245	0.000146592753908064	-0.120298901901421	0.0144718257986876	0.0046137014761527	-0.0660448244858779	0.120774155328886	0.0145863965954059	6.04171241436191e-05	0.0539372750266329
Resid1.bg115	acxfc	dcxec	0.411730620770252	0.169522104079857	0.583185454146671	0.340105273928259	0	0.307598321519221	0.224536756470673	0.0504167550063703	8.65973959207622e-14	0.104132299251031
Resid1.bg116	acxfc	dcxfc	-0.138937694607511	0.0193036829828499	-0.245303634906986	0.0601738732985799	5.06465314131788e-09	-0.144787873887137	0.0142808961051623	0.00020394399356644	0.635293970719575	0.00585017927962678
Resid1.bg117	acxfc	dcxgc	0.164460506450478	0.0270472581819479	0.0509910038100316	0.00260008246955466	0.231241227472902	0.0249384926074788	0.284004195435819	0.0806583830251469	0	0.139522013843
Resid1.bg118	acxfc	dcxhc	-0.145535913539965	0.0211807021299123	-0.178828615576577	0.0319796737490353	2.33739323527438e-05	-0.0999068917921836	-0.104069476525639	0.0108304559443205	0.000547580165865647	-0.0456290217477818
Resid1.bg119	acxfc	ecxfc	0.592662774015356	0.351249163703577	0.601610890302615	0.361935663330706	0	0.3447588909734	0.582260658843514	0.339027474836882	0	0.247903883041956
Resid1.bg120	acxfc	ecxgc	0.0839289962190506	0.00704407640633741	0.124682995253175	0.0155458493053032	0.00331540033993538	0.0740119229654451	0.0244042459482552	0.00059556722030293	0.417653215449701	0.00991707325360545
Resid1.bg121	acxfc	ecxhc	-0.37803700467937	0.14291197690695	-0.424491712711258	0.180193214160537	0	-0.219701118317142	-0.336024514662926	0.112912474454455	0	-0.158335886362229
Resid1.bg122	acxfc	fcxgc	-0.0678255188509547	0.00460030100740122	-0.0892770250488107	0.00797038720156597	0.0358278020411738	-0.0478477218343233	-0.0437003544641888	0.00190972098029575	0.146682549568346	-0.0199777970166314
Resid1.bg123	acxfc	fcxhc	0.200759024597087	0.0403041859571737	0.233910451049054	0.0547140991099718	2.61292778525046e-08	0.145979999067325	0.146332054835577	0.0214130702724022	1.17277840194774e-06	0.0547790255297619
Resid1.bg124	acxfc	gcxhc	0.0170776894225222	0.000291647476012126	0.0896820141430486	0.00804286366075397	0.0349932941091573	0.0435024781202652	-0.0534988366121705	0.00286212551885571	0.0756059718024593	-0.026424788697743
Resid1.bg125	acxgc	acxhc	-0.182185911115986	0.0331917062091618	-0.163431636223232	0.0267098997186027	0.000113136469553465	-0.0910405612159752	-0.208697526878951	0.0435546577253905	4.11737310912486e-12	-0.0911453499000104
Resid1.bg126	acxgc	bcxcc	-0.0932029856680067	0.00868679653743065	-0.150488458031534	0.0226467760007088	0.000383603384769948	-0.0890659363505178	-0.010162658295283	0.000103279623626684	0.735727712730889	-0.00413704931748878
Resid1.bg127	acxgc	bcxdc	0.00755522904922812	5.70814859863005e-05	-0.0703063582619124	0.00494298401205238	0.0986111958332572	-0.0405265331030245	0.114288761617009	0.0130619210319496	0.000147192113184147	0.0480817621522527
Resid1.bg128	acxgc	bcxec	0.56435451821432	0.318496022228918	0.600399857218631	0.360479988548152	0	0.362854471628519	0.509595723776035	0.259687801690821	0	0.201500046585802
Resid1.bg129	acxgc	bcxfc	-0.565858307601186	0.320195624281279	-0.593273572212205	0.351973531485431	0	-0.354966338673601	-0.525761749075881	0.276425416791329	0	-0.210891968927585
Resid1.bg130	acxgc	bcxgc	0.0836116384368847	0.00699090608210034	0.0518516965090667	0.00268859843086836	0.223451309519935	0.0289217707858062	0.125390499372518	0.0157227773328893	3.12015499672746e-05	0.0546898676510785
Resid1.bg131	acxgc	bcxhc	-0.0686883848736396	0.00471809421654924	-0.0341407625250544	0.00116559166579216	0.422975655278696	-0.0200523941189349	-0.118294359065519	0.0139935553867219	8.53683140724648e-05	-0.0486359907547046
Resid1.bg132	acxgc	ccxdc	0.30016054863208	0.090096354955111	0.318649447278308	0.101537470250771	1.62092561595273e-14	0.1875722684098	0.274621912240883	0.0754171946828392	0	0.11258828022228
Resid1.bg133	acxgc	ccxec	-0.292355409701367	0.0854716855816541	-0.344701163259822	0.118818891952674	0	-0.196993362717763	-0.224434185044479	0.0503707034165796	8.88178419700125e-14	-0.0953620469836039
Resid1.bg134	acxgc	ccxfc	-0.292971046077333	0.0858320338396468	-0.300571764196122	0.0903433854319694	5.20472553944273e-13	-0.162769860938771	-0.290117223322702	0.0841680032684745	0	-0.130201185138562
Resid1.bg135	acxgc	ccxgc	0.0282858271584489	0.000800088018037644	0.0346857832330752	0.00120310355849188	0.415605691644897	0.0181988069722176	0.0218734834430222	0.000478449277932168	0.467563403977099	0.0100870201862313
Resid1.bg136	acxgc	ccxhc	0.406173424768151	0.164976850987889	0.491871177520055	0.241937255274966	0	0.273953356865925	0.302695029182355	0.0916242806917067	0	0.132220067902225
Resid1.bg137	acxgc	dcxec	-0.06806061885655	0.00463224783913657	-0.00938560032965945	8.80894935481035e-05	0.825702342398905	-0.00502212431769773	-0.13897309386216	0.0193135208176207	3.9175719126483e-06	-0.0630384945388523
Resid1.bg138	acxgc	dcxfc	0.152519501822311	0.0232621984361259	0.210971967617101	0.044509171120231	5.54464295809964e-07	0.126328425970802	0.0653675983056281	0.00427292290824596	0.0299349600429275	0.0261910758515092
Resid1.bg139	acxgc	dcxgc	0.114090730732809	0.0130166948391463	0.143971193751269	0.0207277046301655	0.000684620439618255	0.0714332431047334	0.0887769456272997	0.00788134607491253	0.00319402761391907	0.0426574876280753
Resid1.bg140	acxgc	dcxhc	0.162518264964235	0.0264121864469853	0.157751390635993	0.0248855012475896	0.000195604718125297	0.0894086946318146	0.170482321136424	0.0290642218200627	1.49075596311832e-08	0.0731095703324203
Resid1.bg141	acxgc	ecxfc	-0.445964809828457	0.198884611605332	-0.483633189759839	0.233901062237276	0	-0.281166779997728	-0.395739170836716	0.156609491334531	0	-0.16479802983073
Resid1.bg142	acxgc	ecxgc	0.371777951682375	0.138218845357142	0.352794875080596	0.124464223883133	0	0.212453971244915	0.400853727130837	0.160683710554684	0	0.15932398043746
Resid1.bg143	acxgc	ecxhc	0.0424414699307273	0.00180127836988083	0.0228612374153259	0.000522636176159898	0.591642461511338	0.012003583277644	0.0660433366153365	0.00436172231128665	0.0282791313103541	0.0304378866530833
Resid1.bg144	acxgc	fcxgc	0.163489257889964	0.0267287374454112	0.227244177855755	0.0516399163693381	6.56780723140571e-08	0.123555602890219	0.0893098440688921	0.00797624824760982	0.00301583841531339	0.0399336549997452
Resid1.bg145	acxgc	fcxhc	-0.374141675305408	0.139981993200337	-0.379447923400202	0.143980726572726	0	-0.240239289608418	-0.365709624253653	0.133743529271748	0	-0.13390238569699
Resid1.bg146	acxgc	gcxhc	-0.257646646807349	0.0663817946110706	-0.295118938406978	0.0870951878064615	1.41420208876752e-12	-0.145229167640642	-0.232696345788843	0.0541475893434807	1.06581410364015e-14	-0.112417479166707
Resid1.bg147	acxhc	bcxcc	-0.102995192771835	0.0106080097341075	-0.147745341263114	0.0218286858649541	0.000490928236899446	-0.0792014111958449	-0.0515232012893635	0.00265464027110427	0.0870521177125358	-0.0237937815759904
Resid1.bg148	acxhc	bcxdc	-0.632864940210509	0.400518032547651	-0.505108090638989	0.255134183228965	0	-0.263718048707607	-0.77347291481841	0.598260349957688	0	-0.369146891502902
Resid1.bg149	acxhc	bcxec	0.323922374058638	0.104925704415784	0.214713095494525	0.046101713376841	3.4448527408415e-07	0.117533348939669	0.460108193653338	0.211699549866937	0	0.206389025118969
Resid1.bg150	acxhc	bcxfc	0.299211322805763	0.0895274156951746	0.339100184982264	0.114988935455006	2.22044604925031e-16	0.183768416655736	0.253699107670264	0.0643632372326883	0	0.115442906150028
Resid1.bg151	acxhc	bcxgc	0.00431568912844588	1.8625172653386e-05	0.0173825493634995	0.000302153022374495	0.683366860724938	0.00878185090254196	-0.00902640785819736	8.14760388225271e-05	0.764345099485015	-0.00446616177409608
Resid1.bg152	acxhc	bcxhc	-0.0548589502434297	0.0030095044218111	-0.0826282146633938	0.00682742185845988	0.0521363409673488	-0.0439574066819605	-0.0233731370908686	0.000546303537468537	0.437598533756987	-0.0109015435614692
Resid1.bg153	acxhc	ccxdc	-0.239651229015483	0.0574327115686313	-0.167205553153678	0.0279576970054274	7.78421371669946e-05	-0.089149074026563	-0.323599218069738	0.104716453935346	0	-0.15050215498892
Resid1.bg154	acxhc	ccxec	-0.392943587631907	0.154404663061034	-0.347280084584309	0.120603457148885	0	-0.179762625266559	-0.442267070832535	0.19560016194279	0	-0.213180962365348
Resid1.bg155	acxhc	ccxfc	-0.0616791226813199	0.00380431417473731	-0.088535928927414	0.0078386107110401	0.0373987385578025	-0.0434266210446502	-0.0358512014556459	0.0012853086458133	0.233783754521379	-0.0182525016366697
Resid1.bg156	acxhc	ccxgc	-0.0787998309608469	0.00620941335945805	-0.151506433339962	0.0229541993433962	0.000349671234489257	-0.0720001110037336	-0.012997769536022	0.000168942012911542	0.665978099351494	-0.00679971995711333
Resid1.bg157	acxhc	ccxhc	-0.136711506932122	0.0186900361276518	-0.189922336696469	0.0360704939762471	6.88888554201128e-06	-0.0958102504120363	-0.0825405401966822	0.00681294077596011	0.00611976146011894	-0.0409012565200862
Resid1.bg158	acxhc	dcxec	-0.141764668266486	0.020097221168707	-0.0975732117573078	0.00952053165263644	0.0217438402046204	-0.047289713369246	-0.183596471292852	0.0337076642711869	1.07076036925946e-09	-0.0944749548972404
Resid1.bg159	acxhc	dcxfc	0.0847402755173453	0.00718091429475559	-0.0090878053692147	8.25882064287276e-05	0.831148170821163	-0.00492885483556437	0.197276289896579	0.0389179345553591	5.62887514377053e-11	0.0896691303529097
Resid1.bg160	acxhc	dcxgc	-0.101895376703121	0.0103826677934709	-0.134301653665794	0.018036934177367	0.0015485038364198	-0.0603554928842952	-0.0762066633169749	0.00580745553390677	0.0113759313173198	-0.0415398838188255
Resid1.bg161	acxhc	dcxhc	-0.121845913517593	0.0148464266409368	-0.17758157638927	0.0315352162728981	2.66941816171595e-05	-0.0911622726114184	-0.063071731414615	0.00397804330363733	0.036197616967689	-0.0306836409061748
Resid1.bg162	acxhc	ecxfc	-0.180884578923179	0.0327192308922156	-0.151498132367063	0.022951684110708	0.000349936235473081	-0.0797748263972068	-0.214029094966699	0.0458084534922642	1.15685239165941e-12	-0.101109752525972
Resid1.bg163	acxhc	ecxgc	0.0016276279543532	2.649172757792e-06	0.0748349692296933	0.00560027261960914	0.0786965346140964	0.0408185759027411	-0.086918713545683	0.0075548627644365	0.00389300760743061	-0.0391909479483879
Resid1.bg164	acxhc	ecxhc	-0.105706227786127	0.0111738065927727	-0.122057516871658	0.014898037424875	0.00404592450913288	-0.0580478829103019	-0.0911541005647222	0.00830907004976349	0.0024669060182827	-0.0476583448758256
Resid1.bg165	acxhc	fcxgc	0.625529537934462	0.391287202828501	0.593177760282368	0.351859855293607	0	0.292122640455409	0.657290860045025	0.432031274698728	0	0.333406897479053
Resid1.bg166	acxhc	fcxhc	-0.126825747700564	0.0160847702798072	-0.018854425684011	0.000355489367873893	0.658188318886241	-0.0108122440841454	-0.279305418548723	0.0780115168306775	0	-0.116013503616419
Resid1.bg167	acxhc	gcxhc	-0.173360933118728	0.0300540131317962	-0.168457383598568	0.028377890088875	6.86385166646097e-05	-0.0750857456610454	-0.179317363653165	0.0321547169075214	2.58081955806233e-09	-0.0982751874576829
Resid1.bg168	bcxcc	bcxdc	-0.0436704028678553	0.00190710408664078	-0.111811304571833	0.0125017678300553	0.00849697881056155	-0.0620227319100453	0.0412544613411887	0.00170193058055163	0.170650037107551	0.01835232904219
Resid1.bg169	bcxcc	bcxec	0.0246848703874139	0.000609342826043423	0.0782567005566106	0.00612411118200702	0.0659243567697247	0.0455128214503534	-0.0498142682743155	0.00248146132370548	0.0980460549302187	-0.0208279510629395
Resid1.bg170	bcxcc	bcxfc	-0.399296113426012	0.159437386197119	-0.3376206603072	0.11398771026627	4.44089209850063e-16	-0.194393397390694	-0.483095778864873	0.233381531557058	0	-0.204902716035318
Resid1.bg171	bcxcc	bcxgc	0.463135838015373	0.214494804454202	0.42480555825705	0.180459762326084	0	0.228019729850284	0.509796355638366	0.259892324222159	0	0.235116108165089
Resid1.bg172	bcxcc	bcxhc	0.0844679980243387	0.00713484269023969	0.191227039861495	0.0365677807741896	5.93849916219469e-06	0.108084307475181	-0.054321891250447	0.00295086786902539	0.0712147654079449	-0.0236163094508428
Resid1.bg173	bcxcc	ccxdc	-0.320168439847015	0.102507829874072	-0.408983196466993	0.167267254992359	0	-0.23167611017957	-0.204128767189093	0.0416685535941389	1.19229071060545e-11	-0.088492329667445
Resid1.bg174	bcxcc	ccxec	0.0154333260082416	0.000238187551676665	0.0991944705213805	0.00983954298201703	0.019641278232744	0.0545527483577115	-0.0870687799384085	0.00758097243996301	0.00383178654804306	-0.03911942234947
Resid1.bg175	bcxcc	ccxfc	-0.25055537728418	0.0627779970860178	0.0146364442331882	0.000214225499791227	0.731275369240139	0.00762749130462386	-0.544054716070157	0.295995534078179	0	-0.258182868588804
Resid1.bg176	bcxcc	ccxgc	0.0831834823924018	0.00691949174292701	-0.167828570663014	0.0281664291307901	7.31251225223328e-05	-0.0847378880297072	0.344363897347495	0.118586493796356	0	0.167921370422109
Resid1.bg177	bcxcc	ccxhc	0.363270866643021	0.131965722551572	0.258413439714861	0.0667775058252659	6.90902002276061e-10	0.138503476805243	0.486628788830397	0.236807578118539	0	0.224767389837779
Resid1.bg178	bcxcc	dcxec	-0.178994418946903	0.0320390020141396	-0.0573660971552075	0.00329086910282071	0.177955953310835	-0.0295393567183681	-0.311596166062718	0.0970921707049851	0	-0.149455062228535
Resid1.bg179	bcxcc	dcxfc	0.431103207915838	0.185849975875326	0.435240218854437	0.189434048108458	0	0.250798929509585	0.425570783702749	0.181110491941372	0	0.180304278406253
Resid1.bg180	bcxcc	dcxgc	0.168322565789416	0.0283324861539324	-0.0270795115874747	0.000733299947816178	0.525117939804828	-0.0129296246073279	0.356734220347961	0.127259303967268	0	0.181252190396744
Resid1.bg181	bcxcc	dcxhc	-0.0574130025623781	0.00329625286322764	-0.104744777074228	0.0109714683243297	0.0137249801809263	-0.0571293471879302	-0.000625536588668688	3.9129602376326e-07	0.98342517209217	-0.000283655374447878
Resid1.bg182	bcxcc	ecxfc	-0.0806111722753072	0.00649816109559926	-0.106717720959132	0.0113886719667112	0.0120367641771812	-0.0597041856417369	-0.047479380997951	0.00225429161994859	0.114828615260547	-0.0209069866335703
Resid1.bg183	bcxcc	ecxgc	-0.182799110283731	0.0334155147205236	-0.436475143347363	0.190510550760101	0	-0.252942862387576	0.16689770083608	0.0278548425443696	2.96482314254831e-08	0.0701437521038448
Resid1.bg184	bcxcc	ecxhc	-0.242402489333048	0.0587589668348585	-0.0392266852092962	0.00153873283250921	0.357196650646447	-0.0198204318673846	-0.456731795426412	0.208603932953434	0	-0.222582057465663
Resid1.bg185	bcxcc	fcxgc	0.019144337840024	0.000366505671332974	-0.109117280874002	0.0119065809853359	0.0102327878881643	-0.0570930890041597	0.161244563797049	0.0259998093541007	8.52487478386621e-08	0.0762374268441837
Resid1.bg186	bcxcc	fcxhc	-0.474629873311407	0.225273516639602	-0.50475388410002	0.254776483514056	0	-0.30753308929662	-0.431591366910026	0.186271107991265	0	-0.167096784014787
Resid1.bg187	bcxcc	gcxhc	-0.246346362637187	0.0606865303845722	-0.0367563019013039	0.0013510257294598	0.388305104775399	-0.0174063978228391	-0.448160849926182	0.200848147406558	0	-0.228939964814347
Resid1.bg188	bcxdc	bcxec	-0.635657906917201	0.404060974626357	-0.650598351543247	0.42327821503079	0	-0.368520446723647	-0.618227793020452	0.382205604062938	0	-0.267137460193554
Resid1.bg189	bcxdc	bcxfc	0.219824251473617	0.0483227015359361	0.343687427945406	0.118121048127729	0	0.192731430741801	0.0618082257426116	0.00382025676944964	0.0400980293729321	0.0270928207318158
Resid1.bg190	bcxdc	bcxgc	-0.0860664479410451	0.00740743346118863	-0.130125464458411	0.0169326365005172	0.00216837223703203	-0.0680269395992115	-0.0378482292000036	0.001432488453576	0.208756352646861	-0.0180395083418336
Resid1.bg191	bcxdc	bcxhc	-0.0573491805274468	0.00328892850716968	-0.0927284637215468	0.00859856798415822	0.0292305295647048	-0.0510461286870423	-0.0140287913473198	0.000196806986666635	0.641275588590393	-0.00630305184040451
Resid1.bg192	bcxdc	ccxdc	0.0871075694397415	0.00758772865369939	0.083373684696826	0.00695117129992575	0.0500439656001945	0.04599823713856	0.0917583368224634	0.00841959237642463	0.00230799775865265	0.0411093323011814
Resid1.bg193	bcxdc	ccxec	0.526267162720807	0.276957126558209	0.526107316550569	0.27678890852804	0	0.281799304890857	0.526499931033885	0.277202177378685	0	0.24446785782995
Resid1.bg194	bcxdc	ccxfc	0.0457361850596576	0.00209179862381125	-0.0301382137569846	0.000908311928461697	0.479388896183911	-0.0152967811062196	0.124447495352108	0.0154871790994129	3.57761094436082e-05	0.0610329661658772
Resid1.bg195	bcxdc	ccxgc	-0.105716216252549	0.0111759183787558	-0.0450685380887242	0.00203117312545478	0.290069540384772	-0.0221626462775389	-0.165799486438985	0.0274894697034311	3.64985182077504e-08	-0.0835535699750106
Resid1.bg196	bcxdc	ccxhc	-0.169690772254257	0.0287949581882461	-0.257793204012043	0.066457336034795	7.61116947245455e-10	-0.134571609648118	-0.0735724424053086	0.00541290428148244	0.0145477260847406	-0.0351191626061385
Resid1.bg197	bcxdc	dcxec	0.142656069130257	0.0203507540596967	0.0684782177551686	0.00468926630692429	0.107709230977788	0.0343427115663945	0.218509347519595	0.047746334953439	3.88578058618805e-13	0.108313357563863
Resid1.bg198	bcxdc	dcxfc	-0.470721441211399	0.221578675216137	-0.542050998047302	0.293819284484076	0	-0.304209807477218	-0.380291729753428	0.144621799718854	0	-0.166511633734181
Resid1.bg199	bcxdc	dcxgc	-0.113791956928334	0.0129486094615798	-0.126743087439004	0.0160638102135711	0.00282847226332894	-0.0589394088384645	-0.104463564557277	0.0109126363200124	0.00052158086900489	-0.0548525480898692
Resid1.bg200	bcxdc	dcxhc	-0.0657989826592329	0.00432950611899003	-0.0747813977610986	0.00559225745110364	0.0789114297166302	-0.0397243561998255	-0.0556398976263746	0.00309579820787344	0.0646199359928499	-0.0260746264594074
Resid1.bg201	bcxdc	ecxfc	0.17488470422733	0.0305846597726807	0.226625717576283	0.0513592158669651	7.14399055468107e-08	0.123484894107465	0.112948806788016	0.0127574329548366	0.000175953062473422	0.0513998101198649
Resid1.bg202	bcxdc	ecxgc	0.291174212427989	0.0847824219830597	0.360485114196731	0.12994951755743	0	0.20346356640479	0.201938997704303	0.0407793587938184	1.96878069402828e-11	0.0877106460231986
Resid1.bg203	bcxdc	ecxhc	0.025383831325525	0.000644338892762704	-0.0502911443431497	0.00252919919934352	0.237715826431921	-0.0247491008304739	0.099540708072147	0.0099083525635044	0.000946665828926996	0.0501329321559989
Resid1.bg204	bcxdc	fcxgc	-0.699299348490091	0.489019578798665	-0.663913407482536	0.440781012635072	0	-0.338327928307738	-0.738747792569691	0.545748301026592	0	-0.360971420182353
Resid1.bg205	bcxdc	fcxhc	0.2979767498889	0.0887901434743523	0.353317105281831	0.124832976884733	0	0.209658874177285	0.220729204440024	0.0487213816927258	2.24487095579207e-13	0.0883178757116157
Resid1.bg206	bcxdc	gcxhc	0.152590913582247	0.0232839869078648	0.0882176891661771	0.00778236068182023	0.0380910578035039	0.0406882655168687	0.211962578068298	0.0449281345013591	1.89914750592379e-12	0.111902648065378
Resid1.bg207	bcxec	bcxfc	-0.479618028972693	0.230033453715651	-0.595666255354182	0.354818287767673	0	-0.350218389327766	-0.314088903568952	0.0986518393451467	0	-0.129399639644927
Resid1.bg208	bcxec	bcxgc	0.009190913134897	8.44728842532222e-05	0.072022193707114	0.00518719638638505	0.0906391121487697	0.0394758995330185	-0.0676045185187999	0.00457037092415876	0.0247526271574019	-0.0302849863981215
Resid1.bg209	bcxec	bcxhc	-0.0842938887868818	0.0071054596868152	-0.0768700241184742	0.0059090006079748	0.0708785495660909	-0.0443663614123626	-0.0945516835138297	0.00894002085529941	0.00168824101276499	-0.0399275273745192
Resid1.bg210	bcxec	ccxdc	0.0208844091729552	0.000436158546503417	0.0411083009146135	0.00168989240408641	0.334584209983562	0.0237787361667447	-0.00687353546987304	4.72454898556027e-05	0.81942865930147	-0.00289432699378951
Resid1.bg211	bcxec	ccxec	-0.443470133221777	0.196665759059741	-0.479019891260367	0.229460056223094	0	-0.26900860528151	-0.399764013230606	0.15981126627424	0	-0.174461527940267
Resid1.bg212	bcxec	ccxfc	-0.0570937144472423	0.00325969222938325	-0.00828263228747738	6.86019976095628e-05	0.845912335655396	-0.00440755736385677	-0.114299854828937	0.0130644568139161	0.000146973630481551	-0.0526861570833856
Resid1.bg213	bcxec	ccxgc	-0.0167581003524625	0.000280833927423203	-0.0441576250790876	0.00194989585262526	0.299938821199342	-0.0227667427846381	0.0126859210344205	0.000160932592491551	0.673523297367876	0.00600864243217567
Resid1.bg214	bcxec	ccxhc	0.18909913879611	0.0357584842934306	0.313467843753062	0.0982620890671942	4.48530101948563e-14	0.171562366620935	0.0390884234799683	0.00152790485014934	0.194225132689319	0.0175367721751751
Resid1.bg215	bcxec	dcxec	-0.221634228867132	0.0491217314055282	-0.191319534096065	0.0366031641267353	5.87610321600707e-06	-0.100597803291387	-0.259795464149894	0.0674936831928586	0	-0.121036425575745
Resid1.bg216	bcxec	dcxfc	0.51523219429424	0.265464214037258	0.605195513132737	0.366261609115997	0	0.35610314677127	0.386677796610753	0.149519718391747	0	0.15912904752297
Resid1.bg217	bcxec	dcxgc	0.0262572181020238	0.000689441502457244	0.0866345851363748	0.00750555134175177	0.0416986558512442	0.0422396044273024	-0.0323844951627227	0.00104875552694441	0.282135522346241	-0.0159823863252786
Resid1.bg218	bcxec	dcxhc	0.24039692915771	0.0577906835484572	0.28060941928062	0.0787416461890068	1.82560633277262e-11	0.156283303625639	0.190968638749221	0.0364690209857303	2.24515961377847e-10	0.0841136255320712
Resid1.bg219	bcxec	ecxfc	-0.4951272041364	0.245150948275928	-0.559809788762193	0.313386999593972	0	-0.319810102559054	-0.409894308206473	0.168013343900063	0	-0.175317101577346
Resid1.bg220	bcxec	ecxgc	-0.128315593784717	0.0164648916083246	-0.176944866512775	0.0313094857852237	2.85573285259133e-05	-0.104709077523662	-0.0578265470293506	0.0033439095413377	0.0547947498117769	-0.0236065162610553
Resid1.bg221	bcxec	ecxhc	0.229161739111864	0.0525151026727739	0.273433818468379	0.0747660530821987	6.12900841190367e-11	0.141080562835205	0.186075073097061	0.0346239328280765	6.37452979290742e-10	0.0880811762766588
Resid1.bg222	bcxec	fcxgc	0.618023880513326	0.38195351688475	0.624725075058074	0.390281419406316	0	0.333781603889227	0.61892713580222	0.38307079943234	0	0.284242276624099
Resid1.bg223	bcxec	fcxhc	-0.518689894831335	0.269039207000141	-0.553034728319136	0.30584741072702	0	-0.344070975604175	-0.464333430243342	0.215605534441549	0	-0.174618919227159
Resid1.bg224	bcxec	gcxhc	-0.213462724554192	0.045566334774099	-0.226292330001398	0.0512082186174618	7.47453832161682e-08	-0.109428484007948	-0.209663389971033	0.0439587370941453	3.27893268092794e-12	-0.104034240546244
Resid1.bg225	bcxfc	bcxgc	-0.335550903506704	0.112594408844166	-0.265351708694468	0.070411529307074	2.29946728325103e-10	-0.143988513200564	-0.421538173655042	0.177694431848429	0	-0.19156239030614
Resid1.bg226	bcxfc	bcxhc	0.286388777111474	0.0820185316554053	0.178818091327029	0.0319759097858418	2.34002368844077e-05	0.102175911188249	0.430026411470238	0.18492271456197	0	0.184212865923224
Resid1.bg227	bcxfc	ccxdc	-0.0659242084166965	0.00434600125536804	-0.0155555739517479	0.000241975880968299	0.715112532091946	-0.0089081095696622	-0.13347760415437	0.0178162708107908	9.28658074039745e-06	-0.0570160988470343
Resid1.bg228	bcxfc	ccxec	0.529660951468136	0.280540723510131	0.532624621602863	0.283688987537593	0	0.296124358344694	0.527518003225447	0.278275243726962	0	0.233536593123442
Resid1.bg229	bcxfc	ccxfc	0.215657426088124	0.0465081254269548	0.0129204232819995	0.000166937337786035	0.761767013973594	0.00680685662462419	0.446645683416381	0.199492366514486	0	0.2088505694635
Resid1.bg230	bcxfc	ccxgc	-0.273981802785819	0.0750660282577676	-0.123709367658581	0.015304007646486	0.00357103407704917	-0.06314486647557	-0.438804084153378	0.192549024269685	0	-0.210836936310249
Resid1.bg231	bcxfc	ccxhc	-0.663104710326891	0.43970785685771	-0.667676506160551	0.44579191687876	0	-0.361772370655857	-0.662098431973852	0.438374333622233	0	-0.301332339671034
Resid1.bg232	bcxfc	dcxec	0.0670012903259883	0.00448917290534738	-0.0817665025549908	0.00668576094007532	0.0546453998653793	-0.0425642390467976	0.231828986691469	0.0537446790703932	1.33226762955019e-14	0.109565529372786
Resid1.bg233	bcxfc	dcxfc	-0.654655580044247	0.42857392848307	-0.700135419505821	0.490189605646592	0	-0.407851843674838	-0.591193734944193	0.349510032237265	0	-0.246803736369409
Resid1.bg234	bcxfc	dcxgc	-0.382907638847911	0.146618259888082	-0.282997655174946	0.0800876728345176	1.21040955036733e-11	-0.136600298537921	-0.491984230548377	0.242048483108279	0	-0.24630734030999
Resid1.bg235	bcxfc	dcxhc	-0.13870488244846	0.019239044415041	-0.142363857177709	0.0202674678305152	0.000786900404492918	-0.0784965109195334	-0.13475066016558	0.0181577404150596	7.62539407994645e-06	-0.0602083715289263
Resid1.bg236	bcxfc	ecxfc	0.0769516996683738	0.0059215640818516	0.170066953096994	0.0289227685356952	5.83082776566268e-05	0.0961860057540243	-0.044330481608082	0.0019651915996045	0.140946108776259	-0.0192343060856505
Resid1.bg237	bcxfc	ecxgc	-0.135876061760755	0.0184623041596125	0.051764752068237	0.00267958955668605	0.224229614042282	0.0303263940204173	-0.401338771610775	0.161072809598046	0	-0.166202455781172
Resid1.bg238	bcxfc	ecxhc	0.0705083998405466	0.00497143444807439	-0.1030662730044	0.0106226566310176	0.0153219925399348	-0.0526467779547709	0.256469714870453	0.0657767146457313	0	0.123155177795317
Resid1.bg239	bcxfc	fcxgc	-0.273702331064652	0.0749129660302243	-0.254252398500811	0.064644282143415	1.31615873755209e-09	-0.134486529613505	-0.298825533763154	0.0892966996288341	0	-0.139215801451147
Resid1.bg240	bcxfc	fcxhc	0.52594149172511	0.276614452718034	0.588575213474583	0.34642078191665	0	0.362524926070961	0.428364090010866	0.183495793610838	0	0.163416565654148
Resid1.bg241	bcxfc	gcxhc	0.123923068334016	0.0153569268653172	-0.0487487206702961	0.00237643776699055	0.252433278771987	-0.0233380217582059	0.292558441807126	0.0855904418726135	0	0.147261090092222
Resid1.bg242	bcxgc	bcxhc	-0.51883697801284	0.269191809753496	-0.443094201295143	0.19633247122138	0	-0.236027644448157	-0.607152410693504	0.368634049810933	0	-0.282809333564683
Resid1.bg243	bcxgc	ccxdc	0.359078150066527	0.128937117855199	0.285903794133628	0.081740979500004	7.30215887756458e-12	0.152633256571821	0.444471443362448	0.197554863964698	0	0.206444893494707
Resid1.bg244	bcxgc	ccxec	-0.493991501923481	0.244027603972617	-0.44058940295187	0.194119021993485	0	-0.228358237583164	-0.551815149490276	0.304499959206976	0	-0.265633264340317
Resid1.bg245	bcxgc	ccxfc	-0.322156725743543	0.1037849559418	-0.141614564071507	0.020054684757163	0.000839261383179801	-0.0695516636117566	-0.496819165863407	0.246829283569211	0	-0.252605062131786
Resid1.bg246	bcxgc	ccxgc	0.037560160932862	0.00141076568930249	-0.251318437419541	0.0631609569869995	2.05915018369751e-09	-0.119588537376702	0.300790119923787	0.0904746962437663	0	0.157148698309564
Resid1.bg247	bcxgc	ccxhc	0.329676127760632	0.108686349215244	0.21548391638287	0.0464333182196996	3.11973271660548e-07	0.108846358072758	0.446234608540462	0.19912532585926	0	0.220829769687874
Resid1.bg248	bcxgc	dcxec	-0.161393740055837	0.0260479393292109	-0.043393070189192	0.00188295854044414	0.308392804699299	-0.0210581188201081	-0.273080400802839	0.0745729053026393	0	-0.140335621235728
Resid1.bg249	bcxgc	dcxfc	0.193289060340071	0.0373606608471474	0.183472625036215	0.0336622041376794	1.41397835249357e-05	0.0996371730011297	0.206311502261956	0.0425644359655851	7.19468928878086e-12	0.0936518873389409
Resid1.bg250	bcxgc	dcxgc	0.636903549491734	0.40564613135517	0.546440560083431	0.298597285704294	0	0.245890347336448	0.718280479186385	0.515926846780222	0	0.391013202155287
Resid1.bg251	bcxgc	dcxhc	-0.0505594157373673	0.00255625451970394	-0.179471959024303	0.0322101840760212	2.18181770206272e-05	-0.0922522467022672	0.0858152002272222	0.00736424859003823	0.00437118973027961	0.0416928309649
Resid1.bg252	bcxgc	ecxfc	-0.210193214117068	0.0441811872608637	-0.213504244948669	0.0455840626111012	4.0213296426117e-07	-0.112571438280662	-0.206919511653038	0.0428156843027316	6.24456042430666e-12	-0.0976217758364068
Resid1.bg253	bcxgc	ecxgc	0.0520575373183327	0.00270998719164961	-0.114349644151188	0.0130758411175033	0.00710695518334381	-0.0624526963909398	0.25430025525174	0.0646686198210999	0	0.114510233709273
Resid1.bg254	bcxgc	ecxhc	-0.253095568293636	0.0640573666898785	-0.0266154937854351	0.000708384509442532	0.532244717741459	-0.0126741690164483	-0.460453044052528	0.21201700577724	0	-0.240421399277188
Resid1.bg255	bcxgc	fcxgc	0.087245479050702	0.00761177361478648	0.00506405760496267	2.56446794263803e-05	0.905419995283537	0.00249713548896663	0.167297405189751	0.0279884217832237	2.7479065023428e-08	0.0847483435617354
Resid1.bg256	bcxgc	fcxhc	-0.0587902071497119	0.00345628845670604	-0.0547954745897356	0.00300254403551436	0.19822718143355	-0.031463739508572	-0.0658763135693528	0.0043396886894877	0.0286808849564157	-0.0273264676411399
Resid1.bg257	bcxgc	gcxhc	-0.276062743134949	0.0762106381471927	-0.0530109318682337	0.00281015889753852	0.213257840312463	-0.0236589789291253	-0.461157488404221	0.212666229111289	0	-0.252403764205823
Resid1.bg258	bcxhc	ccxdc	-0.358511251966965	0.12853031778692	-0.335550410207587	0.11259407779048	4.44089209850063e-16	-0.18863319961159	-0.38799443846546	0.150539684280128	0	-0.169878052355375
Resid1.bg259	bcxhc	ccxec	0.704048435013013	0.495684198844272	0.664267943600302	0.441251900894974	0	0.362540922567199	0.75259257706058	0.566395587046686	0	0.341507512445813
Resid1.bg260	bcxhc	ccxfc	-0.0340538103797776	0.00115966200138185	-0.151105690538354	0.0228329297130727	0.000362680508352087	-0.078146859221239	0.0919972679022035	0.0084634973014698	0.00224779043277579	0.0440930488414614
Resid1.bg261	bcxhc	ccxgc	-0.116618118038796	0.0135997854549107	0.0243756633133017	0.000594172961963442	0.567318671142047	0.0122138547717977	-0.261592293025076	0.0684305277701174	0	-0.128831972810594
Resid1.bg262	bcxhc	ccxhc	0.0359075215216762	0.00128935010182964	0.199010252830142	0.0396050807315171	2.39836670479221e-06	0.105853591885892	-0.149939983737233	0.0224819987231216	6.35684192396013e-07	-0.0699460703642154
Resid1.bg263	bcxhc	dcxec	-0.0130929556029178	0.000171425486419977	-0.126698212153444	0.0160524369628791	0.00283834502757996	-0.0647441875179588	0.106623222207619	0.0113685115139353	0.00039838392949032	0.0516512319150409
Resid1.bg264	bcxhc	dcxfc	-0.0291325008009752	0.000848702602918821	0.0605495053687866	0.00366624260040472	0.155037199696138	0.0346251630784338	-0.149000529570922	0.0222011578124153	7.46584813970941e-07	-0.063757663879409
Resid1.bg265	bcxhc	dcxgc	-0.414737473428505	0.17200717186586	-0.321010544147028	0.103047769453571	1.02140518265514e-14	-0.152106914267362	-0.51179543706982	0.261934569405488	0	-0.262630559161143
Resid1.bg266	bcxhc	dcxhc	-0.0947503675790457	0.00897763215636427	-0.0452662762052864	0.00204903576149328	0.287956278495112	-0.0245011361178493	-0.153388542660393	0.0235280450194791	3.49434154944817e-07	-0.0702492314611964
Resid1.bg267	bcxhc	ecxfc	-0.11215357620966	0.012578424656616	-0.155541725872687	0.0241932284874542	0.000240842828582721	-0.0863574321208849	-0.058004013365364	0.00336446556648932	0.0540551834858367	-0.0257961440887752
Resid1.bg268	bcxhc	ecxgc	-0.149727316555618	0.0224182693229463	-0.123539871390994	0.0152620998233032	0.00361732166523376	-0.0710484531218304	-0.185357038246732	0.0343572316276006	7.41305683504834e-10	-0.078678863433788
Resid1.bg269	bcxhc	ecxhc	0.0129298573598281	0.000167181211345502	-0.126141103675295	0.0159115780364216	0.00296355156817363	-0.0632517722788019	0.154778628955975	0.0239564239814914	2.73556962415711e-07	0.07618162963863
Resid1.bg270	bcxhc	fcxgc	-0.121766057231223	0.0148269726936374	-0.0921623176975393	0.00849389280338217	0.0302352873972089	-0.0478550707995552	-0.154780232163285	0.0239569202685203	2.73479411116995e-07	-0.0739109864316675
Resid1.bg271	bcxhc	fcxhc	-0.00228699214346458	5.2303330642687e-06	-0.0775813254276304	0.00601886205510789	0.0683005228971119	-0.046908759231362	0.114114561462363	0.0130221331377474	0.000150663373457371	0.0446217670878975
Resid1.bg272	bcxhc	gcxhc	-0.00578519632616782	3.34684965323057e-05	-0.196250462028518	0.0385142438464068	3.3215116275187e-06	-0.0922300305151749	0.167548672837317	0.0280725577695464	2.61951429436635e-08	0.086444834189007
Resid1.bg273	ccxdc	ccxec	-0.145176472229365	0.0210762080889637	-0.137653460826076	0.018948475277396	0.00117372879790789	-0.0752945117814542	-0.154440245059057	0.0238517892939015	2.90409673198155e-07	-0.069881960447911
Resid1.bg274	ccxdc	ccxfc	-0.383050367024927	0.146727583677932	-0.477026185906455	0.22755398204046	0	-0.247249472711213	-0.284147058003488	0.0807395505720374	0	-0.135800894313715
Resid1.bg275	ccxdc	ccxgc	0.14047424109949	0.0197330124124777	0.158732299575048	0.0251959429283827	0.000178190954971624	0.0797120655696015	0.123728667473129	0.0153087831546762	3.96836297831271e-05	0.0607621755298886
Resid1.bg276	ccxdc	ccxhc	-0.0751812632448854	0.00565222234309676	-0.132266857963055	0.0174945217154191	0.00182671718065275	-0.070508849897857	-0.010044564873509	0.000100893283498131	0.738685743571555	-0.00467241334702844
Resid1.bg277	ccxdc	dcxec	0.236182530075175	0.0557821875127111	0.302196071336642	0.0913224655313011	3.84803300335079e-13	0.154768138365241	0.168541957792135	0.0284063915364057	2.16661464325085e-08	0.0814143917099339
Resid1.bg278	ccxdc	dcxfc	-0.239076550009411	0.0571575967644025	-0.28632502022276	0.0819820172055642	6.78301859124986e-12	-0.164097881310753	-0.175723107299296	0.0308786104389201	5.32142530040858e-09	-0.0749786686986584
Resid1.bg279	ccxdc	dcxgc	0.446231830383321	0.199122846447249	0.46802775062111	0.219049975351456	0	0.222261227526267	0.437701367507426	0.191582487117871	0	0.223970602857054
Resid1.bg280	ccxdc	dcxhc	-0.0785854126529027	0.00617566708182701	-0.143342823761022	0.0205471651237834	0.000723042360961212	-0.0777588547409623	-0.00180992410659455	3.27582527163209e-06	0.952067901632755	-0.000826557911940406
Resid1.bg281	ccxdc	ecxfc	0.0322182454652409	0.00103801534085852	0.0689363896093266	0.00475222581236887	0.105369068340686	0.0383586917488554	-0.0138464652340682	0.000191724599478259	0.645616175999003	-0.00614044628361443
Resid1.bg282	ccxdc	ecxgc	0.103182048555489	0.0106465351441074	0.185676630858156	0.0344758112468359	1.10897861089754e-05	0.107020549143385	-0.00906876918315951	8.22425744974236e-05	0.763272121776792	-0.00383850058789525
Resid1.bg283	ccxdc	ecxhc	-0.173004199409496	0.0299304530133207	-0.204270808387923	0.0417265631594557	1.2730221610191e-06	-0.102656115305008	-0.143333842641045	0.0205445904462479	1.93041480001099e-06	-0.0703480841044882
Resid1.bg284	ccxdc	fcxgc	-0.0663068652390454	0.00439660037782893	-0.0106566600076062	0.000113564402517713	0.802555211549106	-0.00554572246276583	-0.12760513807845	0.0162830712640203	2.2544060706009e-05	-0.0607611427762796
Resid1.bg285	ccxdc	fcxhc	0.500325504920944	0.250325610874398	0.516429531796819	0.266699461311882	0	0.312946620494231	0.48056339033974	0.230941172134825	0	0.187378884426714
Resid1.bg286	ccxdc	gcxhc	-0.088852294318172	0.00789473020560306	-0.0898369994306384	0.00807068646670053	0.0346783440527383	-0.0423135388317485	-0.0904591380409857	0.0081828556551181	0.00266201514832165	-0.0465387554864235
Resid1.bg287	ccxec	ccxfc	0.0740976408152113	0.00549046037438006	-0.0807983600852195	0.00652837499246079	0.0575833434979316	-0.0406582876503893	0.231679232857249	0.0536752669373236	1.37667655053519e-14	0.114755928465601
Resid1.bg288	ccxec	ccxgc	-0.19008817221237	0.0361335132150396	-0.0203497179101581	0.00041411101902301	0.632999275900598	-0.00992134454980743	-0.353983724094621	0.125304476923897	0	-0.180166827662562
Resid1.bg289	ccxec	ccxhc	-0.313312366115509	0.0981646387608987	-0.271188535656181	0.0735432218713436	8.88877860205639e-11	-0.140351579193539	-0.358764089851209	0.128711672166766	0	-0.17296078692197
Resid1.bg290	ccxec	dcxec	0.105909358561829	0.0112167922309781	-0.0615619540348286	0.00378987418458636	0.148237863078484	-0.0306096613345931	0.272691408586952	0.0743606043171361	0	0.136519019896422
Resid1.bg291	ccxec	dcxfc	-0.334169067071839	0.111668965387663	-0.317912094564537	0.101068099870411	1.86517468137026e-14	-0.176890336398831	-0.355658003618452	0.126492615537863	0	-0.157278730673008
Resid1.bg292	ccxec	dcxgc	-0.413455259343922	0.17094525147915	-0.328446521142695	0.107877117250739	2.22044604925031e-15	-0.151429383463852	-0.494085953539507	0.244120929485044	0	-0.26202587588007
Resid1.bg293	ccxec	dcxhc	-0.126167880259049	0.0159183340090617	-0.0830582853580303	0.00689867876661599	0.0509204956607308	-0.0437431692444834	-0.174146981747194	0.0303271712516575	7.27658067134485e-09	-0.0824247110145657
Resid1.bg294	ccxec	ecxfc	0.0806226356696346	0.00650000938231864	0.100499856969069	0.0101002212508033	0.0180793039208518	0.0542917798865845	0.0572895484254202	0.00328209235878857	0.0570841828160362	0.0263308557830502
Resid1.bg295	ccxec	ecxgc	-0.146479511579841	0.0214562473126687	-0.0739196216196528	0.00546411046039264	0.0824342159089679	-0.0413640492673807	-0.239620948693789	0.0574181990529113	1.77635683940025e-15	-0.10511546231246
Resid1.bg296	ccxec	ecxhc	0.098228534771182	0.00964884504329332	-0.0676362919884618	0.00457466799394847	0.112116274763048	-0.0329998292041247	0.257985695263615	0.0665566189606509	0	0.131228363975307
Resid1.bg297	ccxec	fcxgc	-0.520457478042818	0.270875986450691	-0.482931470987501	0.233222805670152	0	-0.243992182998123	-0.560214430615196	0.313840208269508	0	-0.276465295044696
Resid1.bg298	ccxec	fcxhc	0.354516169350429	0.125681714330902	0.339013454223167	0.114930122144323	2.22044604925031e-16	0.199447921376614	0.38372876460339	0.147247764784044	0	0.155068247973815
Resid1.bg299	ccxec	gcxhc	0.166766864073173	0.0278111869528001	-0.0298107370481852	0.000888680043356041	0.484178952123469	-0.0136317059035356	0.338331326757686	0.114468086665616	0	0.180398569976708
Resid1.bg300	ccxfc	ccxgc	-0.559623124536131	0.313178041515582	-0.409704666486629	0.16785791374092	0	-0.189277946941025	-0.688906508831254	0.474592177910066	0	-0.370345177595106
Resid1.bg301	ccxfc	ccxhc	-0.341525464798346	0.116639643105726	-0.146428329434261	0.0214412556609084	0.000551834155301023	-0.0718105168381158	-0.529677422863464	0.280558172291281	0	-0.26971494796023
Resid1.bg302	ccxfc	dcxec	0.275003082001191	0.0756266951101539	0.050110923910651	0.00251110469517906	0.239403574985696	0.0236099738264478	0.475419283190866	0.226023494829717	0	0.251393108174743
Resid1.bg303	ccxfc	dcxfc	-0.00394916248505818	1.55958843333909e-05	0.181156463280185	0.0328176641881852	1.8196904570722e-05	0.0955141814342517	-0.212946633489645	0.0453462687145734	1.50057744008336e-12	-0.0994633439193099
Resid1.bg304	ccxfc	dcxgc	-0.523936879189548	0.274509853374883	-0.379259892387625	0.143838065973873	0	-0.16569117306522	-0.6395646502013	0.409042941787111	0	-0.358245706124328
Resid1.bg305	ccxfc	dcxhc	0.202569173495948	0.0410342700508313	0.383477065870649	0.147054660048762	0	0.19137431389058	0.0223935167497357	0.000501469592420693	0.457045714230302	0.0111948596053673
Resid1.bg306	ccxfc	ecxfc	-0.0413689431987574	0.00171138946138202	-0.0965569341176523	0.00932324152620065	0.02315918305419	-0.0494275484935405	0.0166002810633229	0.000275569331381317	0.581415123925155	0.0080586052947831
Resid1.bg307	ccxfc	ecxgc	-0.401031352304412	0.160826145531106	-0.409416434807781	0.167621817090714	0	-0.217092865453076	-0.39698666592157	0.157598412919524	0	-0.183938486851336
Resid1.bg308	ccxfc	ecxhc	0.405535217285692	0.164458812458953	0.336866234228689	0.113478859763418	4.44089209850063e-16	0.155742216336816	0.464936143323448	0.216165617368482	0	0.249793000948876
Resid1.bg309	ccxfc	fcxgc	-0.262982277276708	0.0691596781616432	-0.187465768763355	0.0351434144580356	9.08557522349973e-06	-0.0897489444176622	-0.332345851998001	0.110453765340277	0	-0.173233332859046
Resid1.bg310	ccxfc	fcxhc	-0.18082851997772	0.0326989536373325	-0.356529517110144	0.127113296570793	0	-0.198758192497372	0.0420067386299466	0.00176456609032465	0.162985005069313	0.0179296725196519
Resid1.bg311	ccxfc	gcxhc	0.569142586968297	0.323923284300966	0.439485206550901	0.193147246777088	0	0.190431471070936	0.672453573391815	0.452193808367422	0	0.378711115897362
Resid1.bg312	ccxgc	ccxhc	0.488956025148637	0.239077994529154	0.300233092493331	0.0901399098281088	5.54223333892878e-13	0.142655035238431	0.661845568712528	0.43803955682441	0	0.346300989910206
Resid1.bg313	ccxgc	dcxec	-0.501120080255919	0.251121334835699	-0.280105538454218	0.0784591126727271	1.98994154487764e-11	-0.12786462009326	-0.686951508915853	0.471902375601768	0	-0.373255460162659
Resid1.bg314	ccxgc	dcxfc	0.252317012047151	0.0636638745684023	0.0960970665852606	0.00923464620629202	0.023825412965824	0.0490896297420517	0.423434688031687	0.179296935028492	0	0.2032273823051
Resid1.bg315	ccxgc	dcxgc	0.69001957028484	0.476127007376075	0.533353046910052	0.284465472648236	0	0.225757837593597	0.806608571361422	0.650617387393714	0	0.464261732691243
Resid1.bg316	ccxgc	dcxhc	0.110609255035457	0.0122344072994988	0.0160288679681487	0.000256924608340342	0.706838580946096	0.00775019631431957	0.200236240706447	0.0400945520922504	2.89730461844329e-11	0.102859058721138
Resid1.bg317	ccxgc	ecxfc	0.156362668089016	0.0244492839719159	0.243285886591124	0.059188022614429	6.81375889044489e-09	0.1206613332522	0.0715709031496261	0.00512239417765317	0.0174554192313361	0.0357013348368161
Resid1.bg318	ccxgc	ecxgc	0.087617472990303	0.00767682157320647	0.0134052976348257	0.000179702004678263	0.753111576455494	0.00688687722580613	0.169565679552864	0.0287525196822246	1.77964487590998e-08	0.0807305957644968
Resid1.bg319	ccxgc	ecxhc	-0.357371418992422	0.127714331112657	-0.20157337452348	0.0406318253167832	1.76519713579459e-06	-0.090291659755676	-0.483782891875351	0.234045886471278	0	-0.267079759236746
Resid1.bg320	ccxgc	fcxgc	0.141273744007354	0.0199582707458555	-0.00426307309169085	1.81737921850986e-05	0.920325402412121	-0.00197740556433396	0.267456652434223	0.071533060931321	0	0.143251149571688
Resid1.bg321	ccxgc	fcxhc	-0.0724950033770015	0.00525552551463145	0.0472292279541533	0.00223059997314538	0.267539796014654	0.02550973780835	-0.223455053207959	0.0499321608041719	1.13686837721616e-13	-0.0980047411853515
Resid1.bg322	ccxgc	gcxhc	-0.58776260097551	0.345464875105497	-0.400813036939088	0.160651090580334	0	-0.168268142791862	-0.724898110718351	0.525477270923035	0	-0.419494458183648
Resid1.bg323	ccxhc	dcxec	-0.458197045998372	0.209944532961635	-0.299450193625472	0.0896704184623328	6.4037664060379e-13	-0.145106589058514	-0.608334706186305	0.370071114750778	0	-0.313090456939859
Resid1.bg324	ccxhc	dcxfc	0.73213612765832	0.53602330942252	0.730709594007352	0.53393651077439	0	0.396239962575312	0.738859916593622	0.545913976348734	0	0.335896165083008
Resid1.bg325	ccxhc	dcxgc	0.639043083631205	0.408376062736879	0.515800648429388	0.266050308920177	0	0.23176282645319	0.747043952649092	0.558074667189579	0	0.407280257178015
Resid1.bg326	ccxhc	dcxhc	0.0734551635262093	0.00539566104866216	0.012996163049714	0.000168900254014752	0.760413000530436	0.00667050696493944	0.137255477748755	0.0188390661720389	5.14837300991111e-06	0.0667846565612699
Resid1.bg327	ccxhc	ecxfc	-0.34856797956377	0.121499636377169	-0.420709557153152	0.176996531480001	0	-0.221496781940228	-0.268937905259002	0.0723275968850997	0	-0.127071197623542
Resid1.bg328	ccxhc	ecxgc	0.180492609059837	0.0325775819252271	0.02126215937957	0.000452079421482238	0.617832257586479	0.0115954361237968	0.374520012270593	0.140265239591165	0	0.16889717293604
Resid1.bg329	ccxhc	ecxhc	-0.329825109105029	0.108784602596144	-0.111162389760783	0.0123570768973282	0.00888917131867872	-0.0528574470489506	-0.529653012390661	0.280532313534502	0	-0.276967662056078
Resid1.bg330	ccxhc	fcxgc	0.191709104646223	0.0367523808042566	0.1228892998944	0.0151017800285357	0.00380008184042957	0.0605091262642194	0.258607969071071	0.066878081667064	0	0.131199978382004
Resid1.bg331	ccxhc	fcxhc	-0.497154425743211	0.247162523036062	-0.537926879382684	0.289365327562392	0	-0.30842688892743	-0.45428794998978	0.206377541505917	0	-0.188727536815781
Resid1.bg332	ccxhc	gcxhc	-0.459646377300521	0.211274792165493	-0.282837257749976	0.0799969143715265	1.24442678384185e-11	-0.126046421074283	-0.608596676534593	0.370389914688952	0	-0.333599956226238
Resid1.bg333	dcxec	dcxfc	-0.328580011966944	0.107964824264197	-0.229686666384246	0.0527559647147077	4.70077177183725e-08	-0.119660110549902	-0.442541346681044	0.195842843522272	0	-0.208919901417043
Resid1.bg334	dcxec	dcxgc	-0.495449936153866	0.245470639234869	-0.34301358652239	0.117658320538953	0	-0.148072145144938	-0.613580890213043	0.376481508834631	0	-0.347377791008928
Resid1.bg335	dcxec	dcxhc	-0.305674893405726	0.0934371404586017	-0.255092361579422	0.0650721129361667	1.15666498601286e-09	-0.125788603543055	-0.356014784205097	0.126746526572602	0	-0.179886289862671
Resid1.bg336	dcxec	ecxfc	0.393635956089388	0.154949265926407	0.409325634396698	0.16754747497426	0	0.207039942008913	0.380298171289349	0.144626699086023	0	0.186596014080475
Resid1.bg337	dcxec	ecxgc	-0.0297548311116803	0.000885349974484618	0.0882669846875997	0.00779106058584095	0.0379831110011901	0.046246424374911	-0.162289489864886	0.0263378785206048	7.03118012701509e-08	-0.0760012554865913
Resid1.bg338	dcxec	ecxhc	-4.23780980904245e-05	1.79590319776164e-09	-0.29802620003729	0.088819615908667	8.32223179259017e-13	-0.136145378897724	0.250638084092799	0.0628194491977091	0	0.136103000799634
Resid1.bg339	dcxec	fcxgc	-0.226128378912036	0.0511340437493854	-0.0841387084932503	0.00707932226691216	0.0479701680753752	-0.0398018083353977	-0.353671374833465	0.125083441376593	0	-0.186326570576639
Resid1.bg340	dcxec	fcxhc	0.274066584104407	0.0751124925226582	0.175548214227086	0.030817175518319	3.30850831151697e-05	0.0966997951481238	0.411135737561893	0.169032594700562	0	0.177366788956284
Resid1.bg341	dcxec	gcxhc	0.687548381411676	0.472722776781816	0.564593128114383	0.318765400313984	0	0.241729492191007	0.783211465894933	0.61342020030929	0	0.445818889220669
Resid1.bg342	dcxfc	dcxgc	0.401227370159867	0.160983402565403	0.324683648374381	0.105419471521698	4.88498130835069e-15	0.156845980017403	0.488677343416703	0.238805545968806	0	0.244381390142464
Resid1.bg343	dcxfc	dcxhc	0.0911571751800248	0.00830963058680172	0.101532568567296	0.0103088624798726	0.0169215733953525	0.0560273580061613	0.0787100440713835	0.00619527103771913	0.00894691560937177	0.0351298171738635
Resid1.bg344	dcxfc	ecxfc	-0.354919421153898	0.125967795512218	-0.424806115305736	0.180460235601151	0	-0.240451163512595	-0.264113891506751	0.06975614768684	0	-0.114468257641302
Resid1.bg345	dcxfc	ecxgc	-0.192229488315073	0.0369521761778749	-0.358748183314122	0.128700259031183	0	-0.210339341021052	0.043779303091	0.00191662737913364	0.145954195593144	0.0181098527059786
Resid1.bg346	dcxfc	ecxhc	-0.111944578870128	0.0125315887384103	0.0928774633795976	0.00862622320382849	0.0289709072118454	0.0474798933043779	-0.332367573558269	0.110468203953012	0	-0.159424472174506
Resid1.bg347	dcxfc	fcxgc	0.411031699685121	0.16894705814604	0.352548188408079	0.124290225149818	0	0.186627818292292	0.4822139630549	0.232530306165113	0	0.224403881392829
Resid1.bg348	dcxfc	fcxhc	-0.601677052881686	0.362015275964391	-0.650986651094708	0.423783619903503	0	-0.401284283245449	-0.525871059094269	0.276540370792928	0	-0.200392769636237
Resid1.bg349	dcxfc	gcxhc	-0.202927484037403	0.0411795637777506	-0.0558312513298038	0.00311712862505171	0.189865564766057	-0.0267499110766311	-0.350393056429267	0.122775293993843	0	-0.176177572960772
Resid1.bg350	dcxgc	dcxhc	0.0551066562879199	0.00303674356723494	-0.0918681508849337	0.00843975714701695	0.0307689395565487	-0.0420056951292911	0.181436421285338	0.0329191749688306	1.67351998925369e-09	0.097112351417211
Resid1.bg351	dcxgc	ecxfc	-0.147812267179583	0.0218484663287683	-0.144313549545343	0.0208264005823761	0.000664492143346074	-0.0676848798192272	-0.154163971335242	0.0237665300578532	3.04908356341116e-07	-0.0801273873603555
Resid1.bg352	dcxgc	ecxgc	0.0907330854771254	0.00823249280019934	-0.0296097697277112	0.000876738463328081	0.487131300649666	-0.0143851454971126	0.211898413233954	0.0449009375310676	1.9284573937739e-12	0.105118230974238
Resid1.bg353	dcxgc	ecxhc	-0.366681058780589	0.134454998868454	-0.121249266530061	0.0147013846340778	0.00429851421470806	-0.0513602275580866	-0.548165951719816	0.300485910624891	0	-0.315320831222503
Resid1.bg354	dcxgc	fcxgc	0.146310203994672	0.0214066757929626	0.0433909928388435	0.00188277825954057	0.30841598681201	0.0190329413643833	0.228063601774509	0.0520130064543619	3.50830475781549e-14	0.127277262630289
Resid1.bg355	dcxgc	fcxhc	0.00684974641608444	4.69190259646616e-05	0.094653319652016	0.00895925092114672	0.0260258635598039	0.0483464230241233	-0.0908042705795984	0.00824541555549292	0.00256342247284014	-0.0414966766080389
Resid1.bg356	dcxgc	gcxhc	-0.555348340422088	0.308411779209567	-0.352077285893783	0.123958415242333	0	-0.139775617355741	-0.689203759493787	0.475001822100369	0	-0.415572723066347
Resid1.bg357	dcxhc	ecxfc	-0.487694816411995	0.237846233955129	-0.442474819004907	0.195783965453425	0	-0.237058160112729	-0.540314581183087	0.291939846639055	0	-0.250636656299266
Resid1.bg358	dcxhc	ecxgc	0.257314826058758	0.0662109197096489	0.115728748754623	0.0133931432883107	0.00644041412681595	0.0642247292759386	0.436123866647654	0.190204027059701	0	0.193090096782819
Resid1.bg359	dcxhc	ecxhc	-0.327923169784925	0.107533605281793	-0.154330051429519	0.023817764774238	0.000269632667749597	-0.0746758398746882	-0.493292442238138	0.243337433569267	0	-0.253247329910237
Resid1.bg360	dcxhc	fcxgc	0.385115541179273	0.148313980057805	0.322265381610421	0.10385497618451	7.99360577730113e-15	0.161473691225476	0.449012489380995	0.201612215620118	0	0.223641849953797
Resid1.bg361	dcxhc	fcxhc	-0.25543372825232	0.0652463895288803	-0.274290499083554	0.075235277887505	5.31370503153994e-11	-0.160037241927437	-0.233897472807229	0.0547080277856086	7.7715611723761e-15	-0.0953964863248836
Resid1.bg362	dcxhc	gcxhc	-0.500907003195887	0.250907825850684	-0.418377891066695	0.175040059733416	0	-0.18973346304815	-0.57823377717234	0.334354301062992	0	-0.311173540147737
Resid1.bg363	ecxfc	ecxgc	-0.0827568870205437	0.00684870234933103	0.00610481118338057	3.72687195847284e-05	0.886103056722356	0.00347515846697271	-0.200572065811088	0.0402291535837273	2.68540745196333e-11	-0.0862320454875164
Resid1.bg364	ecxfc	ecxhc	0.174378900742033	0.0304080010239999	0.0552657066500779	0.00305429833153246	0.194398390692952	0.0274300560297663	0.294766190384106	0.0868871069935589	0	0.146948844712267
Resid1.bg365	ecxfc	fcxgc	-0.334899359389248	0.112157580919329	-0.326917261047583	0.106874895570854	3.10862446895044e-15	-0.168022453476061	-0.345027324048081	0.119043854339779	0	-0.166876905913187
Resid1.bg366	ecxfc	fcxhc	0.454524663697467	0.206592669909296	0.491502963092357	0.241575162728567	0	0.294156050764214	0.404915525766832	0.16395658300703	0	0.160368612933253
Resid1.bg367	ecxfc	gcxhc	0.522446724437968	0.272950579875962	0.539204191560984	0.290741160196934	0	0.250824421420411	0.51977828217457	0.270169462620347	0	0.271622303017558
Resid1.bg368	ecxgc	ecxhc	-0.457173748889935	0.209007836674078	-0.398703766058941	0.158964693069583	0	-0.204982120140291	-0.530017138324274	0.280918166917453	0	-0.252191628749644
Resid1.bg369	ecxgc	fcxgc	0.350957595837645	0.12317123407614	0.306645039867848	0.0940311804755541	1.66755498298699e-13	0.163252593752397	0.406612617603107	0.16533382079405	0	0.187705002085249
Resid1.bg370	ecxgc	fcxhc	0.212268845423526	0.0450580627374367	0.361296074385404	0.130534853366303	0	0.223980167058928	-0.0309812344880415	0.000959836890403012	0.303512461103837	-0.0117113216354025
Resid1.bg371	ecxgc	gcxhc	-0.296503270697447	0.0879141895342838	-0.199368432484448	0.039747771871306	2.29834809739593e-06	-0.0960655402370302	-0.401864768132684	0.161495291866336	0	-0.200437730460417
Resid1.bg372	ecxhc	fcxgc	-0.365499254504813	0.133589705043574	-0.241829880765045	0.0584816912308357	8.42649416910035e-09	-0.112254225513882	-0.473102962052118	0.223826412702487	0	-0.253245028990931
Resid1.bg373	ecxhc	fcxhc	-0.00261745287603827	6.85105955828102e-06	-0.1209937846087	0.0146394959139365	0.00438127233867158	-0.0654000338355282	0.143232544986781	0.0205155619433902	1.96286481290997e-06	0.0627825809594899
Resid1.bg374	ecxhc	gcxhc	0.591611986793907	0.350004742918234	0.436954380501097	0.190929130639098	0	0.183576008555817	0.705518891903798	0.497756906833163	0	0.40803597823809
Resid1.bg375	fcxgc	fcxhc	-0.194482655780414	0.0378235033994028	-0.123459377251866	0.0152422178314186	0.00363949374957295	-0.0691030946220495	-0.294832291076761	0.0869260798615722	0	-0.125379561158364
Resid1.bg376	fcxgc	gcxhc	-0.42764344717389	0.182878917910768	-0.314266448486909	0.0987634006445753	3.84137166520304e-14	-0.1367213525294	-0.518480770147498	0.268822309012742	0	-0.29092209464449
Resid1.bg377	fcxhc	gcxhc	0.26861928165538	0.0721563184770523	0.172888498306445	0.0298904328466576	4.36505671603804e-05	0.0875843691094295	0.394008952365479	0.155243054544142	0	0.18103491254595
