# Supplementary material for: Improving the Reliability of Scale-Free Image Morphometrics in Applications with Minimally Restrained Livestock Using Projective Geometry and Unsupervised Machine Learning
Source: Sensors (Basel). 2022 Oct 31;22(21):8347. doi: 10.3390/s22218347 (PMC9653925; doi:10.3390/s22218347)
Supplement: Supplementary file 1 [file sensors-22-08347-s001.zip › SupplementalMaterials/Results/ErrCor/ErrCor_NormDist_Forehead.csv]

	Biom1	Biom2	Cor_Overall	R_Overall	Cor_Day	R_Day	P_Day	Add_Day	Cor_Rep	R_Rep	P_Rep	Add_Rep
Resid1.bg	DxW	DxX	0.701024384782938	0.491435188060296	0.731751361315599	0.535460054787233	0	0.667909883531921	0.380355271344212	0.144670132439329	0	0.0331145012510162
Resid1.bg1	DxW	DxY	-0.142592267005602	0.0203325546097968	-0.133612698424777	0.0178523531803504	0.00163801780802197	-0.112582503857513	-0.220305695955866	0.0485345996705983	2.69562150378988e-13	-0.0300097631480887
Resid1.bg2	DxW	DxZ	0.892358647932746	0.796303956540358	0.918971041855303	0.84450777576862	0	0.831125310375514	0.64792050816436	0.419800984899962	0	0.0612333375572319
Resid1.bg3	DxW	DxS	-0.429793077725889	0.184722089661092	-0.531818837342027	0.282831275751825	0	-0.400288083355629	-0.166660305641873	0.0277756574766425	3.24150288832925e-08	-0.0295049943702601
Resid1.bg4	DxW	DxS_eye	-0.354413739064651	0.125609098437787	-0.376385386950212	0.141665959509661	0	-0.288415387611247	-0.384251714962475	0.147649380451603	0	-0.0659983514534036
Resid1.bg5	DxW	DxR	-0.340279648286571	0.115790239038032	-0.397036815610578	0.157638232950188	0	-0.306280657187127	-0.200353306508212	0.0401414474287736	3.00821589860334e-11	-0.0339989910994436
Resid1.bg6	DxW	DxT_slope	-0.241980289558608	0.0585544605348677	-0.280344406833252	0.0785929864426881	1.91029414509103e-11	-0.194955953928885	-0.23893701908223	0.0570908990879021	2.22044604925031e-15	-0.0470243356297232
Resid1.bg7	DxW	DxT_intercept	-0.390554063275464	0.152532476340975	-0.488743782454737	0.238870484888163	0	-0.393299233992661	0.0176763639803119	0.000312453843564469	0.557702700159764	0.00274517071719748
Resid1.bg8	DxW	DxT_back	-0.3527631921045	0.124441869703756	-0.403328274439825	0.162673696962607	0	-0.326856512706417	-0.169718693287318	0.0288044348511549	1.80890076251217e-08	-0.0259066793980822
Resid1.bg9	DxW	DxU	-0.294674473024373	0.0868330450521919	-0.355760419856321	0.126565476336346	0	-0.300567163485839	0.0436598908800613	0.00190618607165886	0.147609537834857	0.00589269046146597
Resid1.bg10	DxW	DxM	0.103938492343504	0.0108032101906405	0.0710651407835554	0.00505025423458654	0.0950194619259208	0.0569570103030487	0.299651016691766	0.0897907318044089	0	0.0469814820404548
Resid1.bg11	DxW	DxP	0.342448202957828	0.117270771709046	0.343040423351083	0.11767673205289	0	0.308645270154169	0.343512633765961	0.118000929556827	0	0.0338029328036593
Resid1.bg12	DxW	WxX	0.45337772180283	0.205551358627125	0.520935564292047	0.271373862144273	0	0.45161497244299	0.0144659104614704	0.000209262565479278	0.631384646413029	0.00176274935984018
Resid1.bg13	DxW	WxY	0.229481781728066	0.0526618881450879	0.27544214285453	0.0758683740602952	4.38244995848436e-11	0.222205037674668	0.047138013043779	0.00222199227371548	0.11796283006495	0.00727674405339817
Resid1.bg14	DxW	WxZ	0.286051155513525	0.0818252635706231	0.363800810003748	0.132351029359383	0	0.287028236764433	-0.00601865310235017	3.62241851664294e-05	0.841781106918695	-0.000977081250907454
Resid1.bg15	DxW	WxS	0.299179904134669	0.0895086150380299	0.387436198046399	0.150106807556649	0	0.282086791848032	0.0919095264715271	0.00844736105622034	0.00230164351675	0.0170931122866376
Resid1.bg16	DxW	WxS_eye	0.489678188756281	0.239784728543632	0.640035984471824	0.409646061418817	0	0.503325355809106	-0.0834947049321767	0.00697136575171126	0.00561974069838866	-0.0136471670528256
Resid1.bg17	DxW	WxR	0.620898433898767	0.385514865217942	0.70972908041199	0.50371536758245	0	0.591313314809014	0.20937130521641	0.0438363434480229	3.76809694557778e-12	0.0295851190897534
Resid1.bg18	DxW	WxT_slope	-0.0209442474937068	0.000438661503077644	0.0262757806335929	0.000690416647904696	0.537493112714374	0.0182576948892068	-0.19900993762746	0.0396049552744856	4.06834566035741e-11	-0.0392019423829136
Resid1.bg19	DxW	WxT_intercept	0.0617429311864221	0.00381218955149125	0.0469572236873969	0.00220498085642823	0.270308088543115	0.0370158109444989	0.152038133938487	0.0231155941714972	4.58957561733087e-07	0.0247271202419232
Resid1.bg20	DxW	WxT_back	0.150646233269029	0.0226942875981468	0.17894759636379	0.0320222422443778	2.30784944799112e-05	0.151296730696234	-0.00483209098516593	2.33491032889218e-05	0.872674675488198	-0.000650497427204381
Resid1.bg21	DxW	WxU	0.0906156763553974	0.00821120080134612	0.081335630427084	0.00661548477697119	0.0559371641133999	0.0711203474596358	0.166629590062921	0.0277654202845373	3.260382230863e-08	0.0194953288957616
Resid1.bg22	DxW	WxM	-0.348070660899336	0.121153184978901	-0.426390013376365	0.181808443507097	0	-0.357955170080622	0.071671012649722	0.00513673405423661	0.0174523009871876	0.00988450918128595
Resid1.bg23	DxW	WxP	-0.185001720054841	0.0342256364232499	-0.19836055237924	0.0393469087401974	2.59051923556797e-06	-0.182848492720595	-0.0275668697281282	0.000759932306607592	0.360566329117142	-0.00215322733424672
Resid1.bg24	DxW	XxY	0.403308522336444	0.162657764189206	0.485127326209841	0.23534852263551	0	0.381980502499031	0.13082403445575	0.0171149279912794	1.4314273518945e-05	0.0213280198374132
Resid1.bg25	DxW	XxZ	0.110351051022074	0.0121773544616764	0.142010475932609	0.0201669752746061	0.000811206191140279	0.10591506440673	0.0246988783811583	0.000610034593287249	0.412691399438165	0.00443598661534391
Resid1.bg26	DxW	XxS	0.601697839185525	0.36204028968053	0.725497962160064	0.526347293098406	0	0.598080879534988	0.0248038511317509	0.000615231030966061	0.410708149815191	0.0036169596505366
Resid1.bg27	DxW	XxS_eye	0.606395610644321	0.367715636608698	0.734015336926134	0.538778514842786	0	0.616316791269523	-0.07197921516587	0.00518100741589461	0.0169745024901791	-0.0099211806252023
Resid1.bg28	DxW	XxR	0.719316299235204	0.51741593834543	0.7995321480745	0.639251655804624	0	0.711594686264873	0.0728520807995289	0.00530742567682109	0.0156830633298493	0.0077216129703311
Resid1.bg29	DxW	XxT_slope	0.00418657370570105	1.75273993932674e-05	0.0687119565632192	0.00472133297474572	0.106510307458095	0.0486217190107691	-0.230363760071824	0.053067461954429	2.1316282072803e-14	-0.044435145305068
Resid1.bg30	DxW	XxT_intercept	0.151379632532928	0.0229157931458044	0.171159645788878	0.0292956243465743	5.21520742078341e-05	0.13960950711145	0.0784037193308974	0.00614714320491814	0.00931331663979518	0.0117701254214778
Resid1.bg31	DxW	XxT_back	0.176857082625562	0.0312784276748249	0.216227959293833	0.0467545303803757	2.83405902301581e-07	0.189960491078853	-0.114722585441338	0.0131612716103451	0.000141855151137182	-0.0131034084532912
Resid1.bg32	DxW	XxU	0.0233892953855242	0.000547059138631304	0.0185836734611501	0.000345352919310656	0.662792051276493	0.0167411361288933	0.0681944414921863	0.00465048185043122	0.0237138073516796	0.00664815925663087
Resid1.bg33	DxW	XxM	-0.352784678610048	0.124457029461995	-0.428532684444808	0.183640261637474	0	-0.370967933015737	0.148251367772096	0.0219784680462974	8.78385141955818e-07	0.0181832544056896
Resid1.bg34	DxW	XxP	-0.141495061446104	0.0200208524136367	-0.166360877046794	0.0276759414117784	8.46968941887738e-05	-0.153868343803742	0.165501321980581	0.02739068757732	4.03281035232794e-08	0.0123732823576384
Resid1.bg35	DxW	YxZ	0.276196164661413	0.0762843213736745	0.322251666025303	0.103846136256084	7.99360577730113e-15	0.262742768437154	0.0895199431494577	0.00801382022148214	0.0029875629979399	0.013453396224259
Resid1.bg36	DxW	YxS	0.373604982413944	0.139580682884523	0.490251458631333	0.24034649269015	0	0.371802381596792	0.0103094218912424	0.000106284179731628	0.732407993575277	0.00180260081715255
Resid1.bg37	DxW	YxS_eye	0.518195107144586	0.268526169068589	0.672081668397794	0.451693768996363	0	0.539636810910375	-0.137340009871819	0.0188622783115914	5.23538176144811e-06	-0.0214417037657887
Resid1.bg38	DxW	YxR	0.632151468754693	0.399615479448715	0.741010309989049	0.549096279510067	0	0.639893303980522	-0.0624434228632054	0.00389918105887308	0.0383590134952727	-0.00774183522582901
Resid1.bg39	DxW	YxT_slope	-0.0641876134241276	0.00412004971708525	-0.0410021169910611	0.00168117359774866	0.335835245158687	-0.0284909184976681	-0.181219994184316	0.0328406862921636	1.84346671261437e-09	-0.0356966949264595
Resid1.bg40	DxW	YxT_intercept	-0.0148283569404294	0.000219880169552781	-0.0488647467502248	0.00238776347496361	0.251304635356012	-0.0390918482403696	0.154095648523959	0.0237454688940196	3.20488327876234e-07	0.0242634912999402
Resid1.bg41	DxW	YxT_back	0.0653117308581276	0.00426562218768449	0.0746232711007168	0.00556863258977108	0.0795485123238491	0.0641848044604007	0.00893782333450331	7.98846859587919e-05	0.766899075836942	0.00112692639772684
Resid1.bg42	DxW	YxU	-0.0143064154823019	0.000204673523952248	-0.050186169761749	0.00251865163535509	0.238697882217592	-0.0443212181950972	0.270404517402684	0.0731186030317785	0	0.0300148027127953
Resid1.bg43	DxW	YxM	-0.328767851105415	0.108088299920472	-0.407894310675037	0.166377768681064	0	-0.349443122919385	0.161346294492998	0.0260326267466212	8.72068688373417e-08	0.0206752718139699
Resid1.bg44	DxW	YxP	-0.132660944325238	0.0175989261492638	-0.150287003699118	0.0225861834808588	0.000390672210690557	-0.138272618040502	0.070217447639224	0.00493048995296717	0.0198681190159264	0.00561167371526464
Resid1.bg45	DxW	ZxS	0.455097386967357	0.207113631624516	0.564464640236568	0.318620330077398	0	0.44363207350884	0.0700600677472319	0.00490841309274672	0.0201464321146312	0.0114653134585164
Resid1.bg46	DxW	ZxS_eye	0.560496890811499	0.314156764609358	0.68611867199871	0.470758832065273	0	0.571663621357717	-0.0790351471191869	0.00624655448015151	0.00876014382827761	-0.011166730546218
Resid1.bg47	DxW	ZxR	0.68058635455851	0.463197786011242	0.75276917640891	0.566661432951349	0	0.659380277024971	0.182856840965782	0.0334366242879854	1.31660349289575e-09	0.0212060775335386
Resid1.bg48	DxW	ZxT_slope	0.00983468563804076	9.67210415990853e-05	0.0770074548613083	0.00593014810421643	0.070374339455987	0.0548912213262712	-0.235674435501341	0.0555424395488757	5.32907051820075e-15	-0.0450565356882304
Resid1.bg49	DxW	ZxT_intercept	0.143086605093667	0.0204737765572311	0.158941223061953	0.0252623123884294	0.000174674853447243	0.1284501216182	0.0952286604087976	0.00906849776325409	0.00158663844782025	0.0146364834754674
Resid1.bg50	DxW	ZxT_back	0.191951882489128	0.0368455251911199	0.234647164634171	0.0550592918708559	2.35580870366903e-08	0.203209662883488	-0.0919529853022747	0.00845535150600034	0.00229062704434524	-0.0112577803943608
Resid1.bg51	DxW	ZxU	0.0674046204775047	0.00454338286171645	0.074794668509197	0.00559424243740066	0.0788581514977582	0.0654641049187493	0.0166663161244662	0.000277766093160642	0.580429261854984	0.00194051555875538
Resid1.bg52	DxW	ZxM	-0.383898665453273	0.147378185336804	-0.462243513251182	0.213669065542796	0	-0.395534006934739	0.0903740885982047	0.00816747588995615	0.00272343656807772	0.0116353414814662
Resid1.bg53	DxW	ZxP	-0.170653491721199	0.0291226142366372	-0.193093928484191	0.037285265217458	4.7935813305422e-06	-0.179341329464707	0.123484661628975	0.0152484616576224	4.21189590920079e-05	0.00868783774350867
Resid1.bg54	DxW	SxS_eye	0.0696282579547173	0.00484809430580866	0.117695026061597	0.0138521191596401	0.00558698724800477	0.0815372927272061	-0.0602586854044676	0.0036311091666746	0.0456582340250788	-0.0119090347724888
Resid1.bg55	DxW	SxR	-0.187258594404116	0.0350657811782053	-0.24636161744801	0.0606940465515998	4.33050395542978e-09	-0.180156599806079	-0.0384180081912948	0.0014759433533864	0.202601357753176	-0.00710199459803689
Resid1.bg56	DxW	SxT_slope	-0.0851867076917024	0.00725677516735156	-0.076697709613437	0.0058825386599471	0.0715149123502983	-0.0518377621054416	-0.164454986154526	0.0270454424710852	4.90582010570506e-08	-0.0333489455862608
Resid1.bg57	DxW	SxT_intercept	-0.101140175857496	0.0102293351724852	-0.158765001624933	0.0252063257409648	0.000177636245448642	-0.121522449011642	0.118434837723695	0.014026810786638	8.56408343805626e-05	0.0203822731541466
Resid1.bg58	DxW	SxT_back	-0.0106001143094181	0.000112362423372731	-0.0135480436488107	0.00018354948671008	0.750569263799745	-0.0105572856837596	-0.000257267192735695	6.61864084581051e-08	0.993192075484009	-4.28286256584934e-05
Resid1.bg59	DxW	SxU	0.0338303916917241	0.00114449540201547	0.0129948647622	0.000168866510187867	0.760436204097683	0.010198581801474	0.143984681432272	0.0207315884871528	1.79217026441414e-06	0.02363180989025
Resid1.bg60	DxW	SxM	-0.162998003328967	0.0265683490892299	-0.228080381450778	0.0520206604027326	5.85970991728857e-08	-0.188335885853227	0.174587860540497	0.0304809210481079	6.99980118312737e-09	0.0253378825242604
Resid1.bg61	DxW	SxP	-0.0190783787016815	0.000363984533884774	-0.0313568363959649	0.000983251188763306	0.461792585006089	-0.027573052972012	0.0747376033028649	0.0055857093474564	0.0131845994023272	0.00849467427033049
Resid1.bg62	DxW	S_eyexR	-0.0817112045920215	0.00667672095587919	-0.0422450004210549	0.00178464006057493	0.321379886328497	-0.0318299505100377	-0.282230348807531	0.0796539697880208	0	-0.0498812540819838
Resid1.bg63	DxW	S_eyexT_slope	-0.138909919420339	0.0192959657133651	-0.16936067224657	0.0286830373038101	6.26460207793222e-05	-0.114656299934163	-0.119800392595451	0.0143521340660243	7.08735439745034e-05	-0.024253619486176
Resid1.bg64	DxW	S_eyexT_intercept	-0.189296892888967	0.0358333136574169	-0.287679010226073	0.0827592129246528	5.34705613119968e-12	-0.226046103671551	0.22445674228809	0.050380829158582	9.57012247226885e-14	0.036749210782584
Resid1.bg65	DxW	S_eyexT_back	-0.107085065830146	0.0114672113238466	-0.154534680216126	0.0238809673895002	0.000264554993363753	-0.126087902745057	0.126685410614164	0.0160491932624794	2.64911897769338e-05	0.0190028369149115
Resid1.bg66	DxW	S_eyexU	-0.0756480513077743	0.00572262766666366	-0.15073384753589	0.0227206927929728	0.000375153980069154	-0.123834331892219	0.327265432879963	0.10710266355811	0	0.0481862805844449
Resid1.bg67	DxW	S_eyexM	-0.1302057097608	0.0169535268543137	-0.177133633281551	0.0313763240395229	2.79924772850215e-05	-0.147364747430109	0.120889494605657	0.0146142699060111	6.08581945393816e-05	0.0171590376693093
Resid1.bg68	DxW	S_eyexP	0.0393485990856094	0.00154831225000002	0.0490001859051413	0.00240101821873841	0.249991598677738	0.0436939692235702	-0.0414984255321566	0.00172211932164795	0.168716405916929	-0.00434537013796079
Resid1.bg69	DxW	RxT_slope	-0.158749160972066	0.025201296109335	-0.176991664129409	0.0313260491712977	2.84162960342282e-05	-0.121136865530898	-0.187862112470208	0.0352921733017689	4.62017535340919e-10	-0.0376122954411682
Resid1.bg70	DxW	RxT_intercept	-0.232530080628715	0.0540702383971969	-0.321820905220577	0.103568695036991	8.65973959207622e-15	-0.249864503284534	0.103394287875832	0.0106903787653504	0.000605409473632301	0.0173344226558186
Resid1.bg71	DxW	RxT_back	-0.161003072890895	0.0259219894803108	-0.194717239643272	0.0379148034142955	3.97234530447044e-06	-0.155816090721046	-0.0329626467693274	0.00108653608203945	0.274287177456998	-0.00518698216984915
Resid1.bg72	DxW	RxU	-0.11545584404582	0.0133300519243328	-0.167774410323902	0.028148252759533	7.35242313503193e-05	-0.137085886663893	0.144746463299098	0.0209515386375972	1.58016591145227e-06	0.0216300426180729
Resid1.bg73	DxW	RxM	-0.0838252202071896	0.00702666754278383	-0.136840782934318	0.0187253998740772	0.0012560056241242	-0.111090614916996	0.179415248454484	0.0321898313779844	2.66290145489734e-09	0.0272653947098068
Resid1.bg74	DxW	RxP	0.0991031698603337	0.00982143827636615	0.101167151007499	0.0102347924429741	0.0173235881700162	0.0888867228885374	0.089496683247575	0.00800965631231677	0.00299507192513593	0.0102164469717963
Resid1.bg75	DxW	T_slopexT_intercept	0.0788297570884859	0.0062141306026297	0.152255558602275	0.0231817551252907	0.000326512158691949	0.103913538782328	-0.124920643249058	0.0156051671097583	3.4254014519508e-05	-0.0250837816938416
Resid1.bg76	DxW	T_slopexT_back	0.104101070432857	0.0108370328652666	0.0997562700230462	0.00995131340891091	0.0189551956572003	0.0713691635426376	0.171998740100634	0.0295835665962054	1.16336251743121e-08	0.0327319068902189
Resid1.bg77	DxW	T_slopexU	0.105185710286757	0.0110640336485296	0.0971463751391974	0.00943741820268566	0.0223288712602758	0.0670755382664794	0.192130124211264	0.0369139846294356	1.85165660582243e-10	0.0381101720202779
Resid1.bg78	DxW	T_slopexM	-0.0710323759667496	0.00504559843548167	-0.0405181681685459	0.00164172195173456	0.341574992157666	-0.0323567531148902	-0.244624943686858	0.0598413630737986	4.44089209850063e-16	-0.0386756228518594
Resid1.bg79	DxW	T_slopexP	-0.0611403826123377	0.00373814638598305	-0.0294157737859048	0.000865287747423521	0.489990407090168	-0.0231027832057556	-0.232101449447931	0.0538710828358302	1.35447209004269e-14	-0.0380375994065821
Resid1.bg80	DxW	T_interceptxT_back	0.0725390357080952	0.00526191170146031	0.128968686651867	0.0166329221367075	0.00237634349293669	0.0942335935530662	-0.117222299816677	0.0137410675743109	0.000101147633971843	-0.021694557844971
Resid1.bg81	DxW	T_interceptxU	0.236258207249123	0.0558179404925694	0.312575328775752	0.0977033361592697	5.32907051820075e-14	0.235729795114674	0.00299424440362676	8.96549954865014e-06	0.920893992722675	0.000528412134448519
Resid1.bg82	DxW	T_interceptxM	0.0157176190676429	0.000247043549155532	-0.00985509638039683	9.71229246669106e-05	0.81713364522856	-0.00778766452362918	0.145272736928368	0.0211041680946589	1.44801510271186e-06	0.0235052835912721
Resid1.bg83	DxW	T_interceptxP	0.0102829574115375	0.000105739213127493	-0.0192655975885842	0.00037116325044526	0.651221660014344	-0.0155318303631053	0.166960809315359	0.0278759118472395	3.0623044322553e-08	0.0258147877746427
Resid1.bg84	DxW	T_backxU	0.244805406220539	0.0599296869148031	0.306649486816457	0.0940339077647967	1.66533453693773e-13	0.235399974158903	0.0549350432863853	0.00301785898087703	0.0684585461320766	0.00940543206163613
Resid1.bg85	DxW	T_backxM	0.101035741723999	0.0102082211057187	0.128799108753295	0.0165892104156431	0.0024083170373479	0.102084412929793	-0.00652301455291799	4.254971885758e-05	0.828720008419872	-0.00104867120579353
Resid1.bg86	DxW	T_backxP	0.104883426758542	0.0110005332086143	0.122969910107637	0.0151215987918803	0.00377699117860875	0.0977788040736873	0.0445054026050525	0.00198073086103782	0.139925372267532	0.00710462268485425
Resid1.bg87	DxW	UxM	0.00747554021654989	5.58837015292548e-05	0.0111736973847446	0.000124851513245849	0.793187486122701	0.00916835933278295	-0.0114579799277311	0.000131285304024288	0.703932510116247	-0.00169281911623306
Resid1.bg88	DxW	UxP	0.00983854944004488	9.67970550842073e-05	-0.00791394717557622	6.26305598978108e-05	0.852691162453628	-0.00648929009766736	0.110313605508649	0.0121690915603178	0.000253523058312277	0.0163278395377122
Resid1.bg89	DxW	MxP	-0.0905009440719172	0.00819042087790829	-0.140464725298986	0.0197303390533195	0.000925910465864543	-0.110272155852605	0.120536601183636	0.014529072224903	6.39465662595207e-05	0.0197712117806879
Resid1.bg90	DxX	DxY	0.483094420183796	0.233380218812718	0.480824506671363	0.23119220621576	0	0.40275803372848	0.554364376886962	0.30731986236127	0	0.0803363864553162
Resid1.bg91	DxX	DxZ	0.723779999532411	0.523857487723138	0.773937526540942	0.59897929498831	0	0.695833023484013	0.277963954395848	0.0772639599433769	0	0.0279469760483984
Resid1.bg92	DxX	DxS	-0.0744312971857677	0.00554001800075608	-0.156426324695893	0.024469195057865	0.000221669306380567	-0.117045099618647	0.226259482566111	0.0511933534510845	6.06181771445335e-14	0.0426138024328793
Resid1.bg93	DxX	DxS_eye	0.214839329392744	0.046155937453924	0.192563195021495	0.0370805840768865	5.09559815764504e-06	0.146687600934237	0.372974779116756	0.139110185857193	0	0.0681517284585069
Resid1.bg94	DxX	DxR	0.0748295888588248	0.00559946736878076	0.0108230012384072	0.000117137355806564	0.799538268746342	0.00829986347158377	0.368524256680725	0.135810127762081	0	0.0665297253872411
Resid1.bg95	DxX	DxT_slope	-0.189463520561314	0.0358964256234875	-0.173617416226359	0.0301430072171167	4.04745227688963e-05	-0.120025174205302	-0.331650003517769	0.109991724833336	0	-0.0694383463560124
Resid1.bg96	DxX	DxT_intercept	-0.356253875255101	0.126916823634277	-0.447734201602925	0.200465915285009	0	-0.358176076376023	0.0116343538379915	0.000135358189227588	0.699595149485017	0.00192220112092269
Resid1.bg97	DxX	DxT_back	-0.300429032547009	0.0902576035971316	-0.403021308743218	0.162426175301096	0	-0.324684033540122	0.149361645368299	0.0223089011071255	7.27304386494154e-07	0.0242550009931133
Resid1.bg98	DxX	DxU	-0.172116931305356	0.0296242380419728	-0.294767583829087	0.0868879284764377	1.50723877823111e-12	-0.247570032975856	0.525491842025537	0.276141676035392	0	0.0754531016704996
Resid1.bg99	DxX	DxM	0.114700105078207	0.0131561141049517	0.12926965552761	0.0167106438402268	0.00232054924787173	0.102996295551671	0.0701675240145549	0.00492348142633314	0.0199560390095535	0.0117038095265359
Resid1.bg100	DxX	DxP	0.484320943421672	0.234566776236858	0.508826974335166	0.258904889811079	0	0.455112644562197	0.27900658891009	0.0778446766552441	0	0.0292082988594745
Resid1.bg101	DxX	WxX	0.753459000665005	0.567700465683108	0.801695962728403	0.642716416655022	0	0.690921121943014	0.48241212697414	0.232721460251714	0	0.0625378787219912
Resid1.bg102	DxX	WxY	0.346293919772964	0.119919478871724	0.393180987940422	0.154591289277806	0	0.315319239914299	0.188608326948504	0.0355731009943137	3.94319021879141e-10	0.0309746798586644
Resid1.bg103	DxX	WxZ	0.371444797657288	0.137971237706664	0.470455516238883	0.221328392759594	0	0.36898947249225	0.0142166578528687	0.000202113360505533	0.637275072082986	0.00245532516503835
Resid1.bg104	DxX	WxS	0.176203464883125	0.0310476610368186	0.192553424996155	0.0370768214777498	5.10132462760993e-06	0.139369664439072	0.186168319110787	0.0346586430405358	6.60508536753923e-10	0.0368338004440528
Resid1.bg105	DxX	WxS_eye	0.507418411687897	0.257473444519868	0.570638439582331	0.325628228728958	0	0.446107875136893	0.352591149764474	0.124320518892234	0	0.0613105365510043
Resid1.bg106	DxX	WxR	0.470586708561238	0.2214518502745	0.506234016341406	0.256272879301151	0	0.419286453425236	0.341258303451116	0.116457229674334	0	0.0513002551360025
Resid1.bg107	DxX	WxT_slope	-0.153887590838902	0.0236813906142015	-0.111003572531336	0.0123217931147195	0.00898758060693305	-0.0766764015504215	-0.368440432320573	0.135748352168571	0	-0.077211189288481
Resid1.bg108	DxX	WxT_intercept	-0.239539479171343	0.0573791620816783	-0.290941817932468	0.0846471414218493	2.99849034490762e-12	-0.227995068815543	-0.0667222386611063	0.00445185713194962	0.0269040001751799	-0.0115444103558001
Resid1.bg109	DxX	WxT_back	-0.16997824456556	0.0288926036255894	-0.21526962466575	0.0463410113037331	3.20702502776271e-07	-0.18093428853653	0.0765003021094632	0.00585229622283914	0.0111741456994736	0.0109560439709703
Resid1.bg110	DxX	WxU	-0.195901130106472	0.0383772527769928	-0.277307348934178	0.0768993657729022	3.20150572719058e-11	-0.241050957311303	0.362741726537341	0.131581560171291	0	0.0451498272048307
Resid1.bg111	DxX	WxM	-0.137104244042768	0.018797573734539	-0.170948231109529	0.0292232977194768	5.32930636265583e-05	-0.142666062607582	0.0379074972964142	0.00143697835127765	0.20866545376503	0.00556181856481354
Resid1.bg112	DxX	WxP	0.236303385623438	0.0558392900570994	0.230874330580415	0.0533029565209549	3.98979445037639e-08	0.211566145586236	0.297693036892125	0.0886211442140561	0	0.0247372400372024
Resid1.bg113	DxX	XxY	0.482339413436365	0.232651309754137	0.522930735548833	0.273456554181644	0	0.409321045788915	0.421006679022432	0.177246623781497	0	0.07301836764745
Resid1.bg114	DxX	XxZ	0.172702327425012	0.029826093898016	0.19489163464723	0.0379827492554696	3.89258897715017e-06	0.144499052395584	0.147606815500502	0.0217877719821991	9.79510064169631e-07	0.0282032750294272
Resid1.bg115	DxX	XxS	0.551606379323608	0.3042695977105	0.581847262728908	0.338546237145123	0	0.476833946737276	0.481988665818128	0.232313073977139	0	0.0747724325863325
Resid1.bg116	DxX	XxS_eye	0.608321333776565	0.3700548451277	0.635772166424433	0.404206247600017	0	0.530682572429106	0.529471041603696	0.280339583896902	0	0.0776387613474595
Resid1.bg117	DxX	XxR	0.777013037081773	0.603749259795041	0.796000031790576	0.633616050610597	0	0.704278287819089	0.645053506799142	0.416094026633871	0	0.072734749262684
Resid1.bg118	DxX	XxT_slope	-0.143507457607493	0.0205943903889663	-0.10573287954414	0.0111794418166955	0.0128550450789562	-0.0743776586626823	-0.336878047596891	0.113486818952693	0	-0.0691297989448104
Resid1.bg119	DxX	XxT_intercept	-0.147305503856231	0.0216989114663382	-0.180241889341996	0.0324871386735722	2.00854417484742e-05	-0.146151674308557	-0.00722465469519664	5.21956354648268e-05	0.81062934437041	-0.00115382954767465
Resid1.bg120	DxX	XxT_back	-0.14243738613307	0.0202884089684213	-0.182241034319543	0.033211794589857	1.61758506584952e-05	-0.159159312586572	0.137616598700137	0.0189383282377946	5.01157762622384e-06	0.0167219264535014
Resid1.bg121	DxX	XxU	-0.287469400161987	0.0826386560294925	-0.360144282256665	0.129703904042168	0	-0.322525706592142	0.338013139325798	0.114252882356882	0	0.035056306430155
Resid1.bg122	DxX	XxM	-0.123175319508814	0.0151721593360985	-0.136204346024383	0.01855162387593	0.00132411210506955	-0.117213553709957	-0.0456900747699289	0.0020875829324817	0.129681348173073	-0.00596176579885707
Resid1.bg123	DxX	XxP	0.221366136278559	0.0490029662908975	0.232533208168879	0.0540716929013113	3.16830792712608e-08	0.213804829225768	0.095067764498406	0.00903787984672439	0.00161593138971083	0.0075613070527913
Resid1.bg124	DxX	YxZ	0.288979390359943	0.0835090880528044	0.322343479663061	0.10390531888129	7.7715611723761e-15	0.261269635362776	0.17331670115053	0.0300386788977023	8.99078633764816e-09	0.0277097549971666
Resid1.bg125	DxX	YxS	0.234155977295813	0.0548290217033575	0.260672057117873	0.0679499213620639	4.84628781549645e-10	0.196526989366052	0.20229127438077	0.040921759690596	1.93938198833621e-11	0.0376289879297614
Resid1.bg126	DxX	YxS_eye	0.491694678994471	0.241763657351476	0.538837014744138	0.290345328458374	0	0.4301019264089	0.370840586757322	0.137522740786515	0	0.0615927525855717
Resid1.bg127	DxX	YxR	0.702993500854707	0.494199862243957	0.758553658095483	0.575403652210039	0	0.651184524927881	0.392796535861829	0.154289118585053	0	0.0518089759268258
Resid1.bg128	DxX	YxT_slope	-0.217074320601926	0.0471212606647879	-0.197210122077257	0.0388918322497266	2.96745906136486e-06	-0.136227197063028	-0.385800282140718	0.148841857699858	0	-0.0808471235388984
Resid1.bg129	DxX	YxT_intercept	-0.324449824336737	0.10526768851214	-0.384462803339112	0.147811647151369	0	-0.305759056227164	-0.111579419048034	0.0124499667550969	0.000215040565283875	-0.0186907681095736
Resid1.bg130	DxX	YxT_back	-0.27224027354033	0.0741147665373135	-0.318714869434722	0.101579167998792	1.59872115546023e-14	-0.272517699959957	0.00206825410378785	4.27767503783529e-06	0.945311123508903	0.000277426419627933
Resid1.bg131	DxX	YxU	-0.334685357019115	0.112014288203012	-0.412643493353841	0.170274652607262	0	-0.362273934606143	0.233629469584884	0.054582729058514	9.10382880192628e-15	0.027588577587028
Resid1.bg132	DxX	YxM	-0.0869362140114697	0.00755790530664806	-0.108727711887161	0.0118217153322175	0.010508266919925	-0.0925984139111431	0.0415348674990937	0.00172514521816727	0.168342701954062	0.00566219989967341
Resid1.bg133	DxX	YxP	0.265051143326454	0.0702521085786604	0.265629055481156	0.0705587951158109	2.19906537424208e-10	0.242954410222154	0.259896578044064	0.0675462312790143	0	0.0220967331042995
Resid1.bg134	DxX	ZxS	0.339900846428081	0.115532585402526	0.371563054033029	0.138059103122351	0	0.290304099276922	0.284877190579084	0.0811550137122319	0	0.0495967471511594
Resid1.bg135	DxX	ZxS_eye	0.548075285133885	0.300386518174589	0.584285033779469	0.341389000698676	0	0.483950038828651	0.426621893837237	0.182006240301271	0	0.0641252463052338
Resid1.bg136	DxX	ZxR	0.591135469238136	0.349441142991391	0.619769543285303	0.384114286784073	0	0.539683082377682	0.417038603596262	0.17392119688952	0	0.0514523868604539
Resid1.bg137	DxX	ZxT_slope	-0.131220975008629	0.0172189442822152	-0.0878360438993241	0.007715170607884	0.0389356171473862	-0.0622411115663848	-0.33915394483936	0.1150253983001	0	-0.0689798634422439
Resid1.bg138	DxX	ZxT_intercept	-0.154489650269706	0.0238670520404561	-0.191026444530551	0.0364911025099838	6.07599927704428e-06	-0.153470854336404	-0.00623071655225181	3.88218287545047e-05	0.836283921927183	-0.00101879593330191
Resid1.bg139	DxX	ZxT_back	-0.116004893025168	0.0134571352057807	-0.159836469127013	0.0255476968629907	0.000160332163291477	-0.137606633740029	0.16585236676886	0.0275070075628324	3.77521152117311e-08	0.0216017407148608
Resid1.bg140	DxX	ZxU	-0.208604973084253	0.0435160347954818	-0.293194381598043	0.0859629454006587	2.00239824721393e-12	-0.25510718196144	0.375418726620831	0.140939220297607	0	0.0465022088771869
Resid1.bg141	DxX	ZxM	-0.170415350482468	0.0290413916800625	-0.201582593918655	0.0406355421709735	1.76323938583245e-06	-0.171474869865527	0.00773559219767015	5.98393866486554e-05	0.797518413478864	0.00105951938305883
Resid1.bg142	DxX	ZxP	0.212129387824003	0.0449988771785864	0.217298009632042	0.047218424990047	2.46697837269494e-07	0.200632813790972	0.15359943519617	0.0235927864925824	3.49626974038841e-07	0.0114965740330311
Resid1.bg143	DxX	SxS_eye	0.0763398573376573	0.00582777381833387	0.116124439047892	0.0134848853441876	0.00625981742917325	0.0799753696889695	-0.0172913371067185	0.000298990338938181	0.5663147726352	-0.00363551235131218
Resid1.bg144	DxX	SxR	-0.139742057739504	0.0195278427012708	-0.181324510994916	0.0328785782875455	1.7868773769969e-05	-0.131815989421335	-0.0403025181522936	0.00162429296941596	0.181328216214245	-0.00792606831816875
Resid1.bg145	DxX	SxT_slope	-0.173498175556514	0.030101616921439	-0.134267285858041	0.0180277040516849	0.0015528604657522	-0.0902128718264608	-0.386058550715491	0.149041204580546	0	-0.0832853037300532
Resid1.bg146	DxX	SxT_intercept	-0.287209173357877	0.0824891092609149	-0.343496263829522	0.11798968326484	0	-0.2613714864354	-0.141123827616897	0.0199159347212436	2.85972544222801e-06	-0.0258376869224768
Resid1.bg147	DxX	SxT_back	-0.212750212742015	0.0452626530217728	-0.260058365299855	0.067630353362433	5.33826316484465e-10	-0.201456351371594	-0.0637694373935415	0.00406654114548881	0.0344319974717975	-0.0112938613704218
Resid1.bg148	DxX	SxU	-0.117534665591177	0.0138143976156299	-0.176811753705886	0.0312623962485509	2.89621235569637e-05	-0.137947425696035	0.116907103624163	0.0136672708777909	0.000105592697481782	0.0204127601048582
Resid1.bg149	DxX	SxM	0.0577327380486214	0.00333306904259074	0.0375868987380331	0.00141277495674316	0.377666799878671	0.0308543279646486	0.174087329850863	0.0303063984146033	7.72648878211157e-09	0.0268784100839728
Resid1.bg150	DxX	SxP	0.313222452789083	0.0981083049312095	0.313273032018053	0.0981399925897842	4.66293670342566e-14	0.273848315984027	0.325629202724962	0.106034377667294	0	0.0393741368050564
Resid1.bg151	DxX	S_eyexR	0.198132054870044	0.039256311167026	0.251459877805839	0.0632320701461275	2.01545713451878e-09	0.188349206047117	0.0520297279171182	0.00270709258712935	0.0844158952859853	0.00978284882292706
Resid1.bg152	DxX	S_eyexT_slope	-0.287010613138917	0.0823750920543772	-0.291143042713107	0.0847642713202462	2.89257506835838e-12	-0.195941405640826	-0.422837116551334	0.178791227133446	0	-0.0910692074980911
Resid1.bg153	DxX	S_eyexT_intercept	-0.464108196251805	0.215396417828104	-0.548234167482182	0.300560702394881	0	-0.42824213670296	-0.205915086941201	0.0424010230300023	8.44169179003984e-12	-0.0358660595488448
Resid1.bg154	DxX	S_eyexT_back	-0.415179551593987	0.172374060061784	-0.484392068821197	0.23463567633688	0	-0.392897201955437	-0.139633302741238	0.0194974592344261	3.63550467996632e-06	-0.0222823496385505
Resid1.bg155	DxX	S_eyexU	-0.356613809879754	0.127173409396953	-0.448772857119241	0.201397077286967	0	-0.366514627175336	0.0632073584348489	0.00399517016031147	0.036052557324237	0.00990081729558147
Resid1.bg156	DxX	S_eyexM	0.138701235340927	0.0192380326850992	0.12671771811401	0.0160573800840216	0.00283404977964197	0.104800744076042	0.224502659335453	0.0504014440486904	9.45910016980633e-14	0.033900491264885
Resid1.bg157	DxX	S_eyexP	0.440346930368045	0.19390541908456	0.444819123361242	0.197864052507864	0	0.394313521350213	0.413235711451071	0.170763753218473	0	0.0460334090178321
Resid1.bg158	DxX	RxT_slope	-0.230783398665955	0.053260977099809	-0.208759738104663	0.0435806282535274	7.31729642655665e-07	-0.14203805337932	-0.416653284712748	0.173599959661922	0	-0.0887453452866344
Resid1.bg159	DxX	RxT_intercept	-0.401639098887189	0.161313965754913	-0.47706757485466	0.227593470977707	0	-0.368217698821381	-0.187383638537485	0.0351126279915468	5.11260811464354e-10	-0.033421400065808
Resid1.bg160	DxX	RxT_back	-0.348363696202261	0.121357264831701	-0.413959812555301	0.17136272641082	0	-0.329306672461956	-0.113836690190899	0.0129587920336187	0.000159669330235701	-0.0190570237403045
Resid1.bg161	DxX	RxU	-0.253928964803892	0.0644799191663762	-0.335523850419533	0.112576254200349	4.44089209850063e-16	-0.272536623098519	0.117047508016408	0.0137001191328511	0.000103590341406612	0.0186076582946274
Resid1.bg162	DxX	RxM	0.117908936665848	0.0139025173456709	0.108790830214331	0.0118354447387233	0.0104631916882147	0.0877987960127191	0.186243107627481	0.0346864951387413	6.50209219799081e-10	0.0301101406531287
Resid1.bg163	DxX	RxP	0.437683401058067	0.191566759561756	0.44468882846858	0.197748154164758	0	0.388407889702841	0.405749561393639	0.164632706571131	0	0.0492755113552255
Resid1.bg164	DxX	T_slopexT_intercept	0.0109279106663761	0.000119419231532297	0.0937609783700265	0.00879112106490458	0.0274717585478421	0.0636144178995766	-0.246638273614938	0.0608304380117568	2.22044604925031e-16	-0.0526865072332005
Resid1.bg165	DxX	T_slopexT_back	0.0533581227666881	0.00284708926518496	-0.0097525046930311	9.51113477875937e-05	0.819004207442011	-0.0069361906494222	0.297817474449908	0.0886952480877218	0	0.0602943134161103
Resid1.bg166	DxX	T_slopexU	0.11158334208405	0.0124508422306462	0.0379581543909734	0.00144082148476897	0.372970236866855	0.0260541616432044	0.405311315615101	0.164277262565644	0	0.0855291804408459
Resid1.bg167	DxX	T_slopexM	0.0486368611559653	0.00236554426310465	0.120319572452084	0.0144767995150523	0.00460662979355231	0.0955181410392064	-0.278729377905489	0.0776900661075809	0	-0.0468812798832411
Resid1.bg168	DxX	T_slopexP	0.0978449958902375	0.00957364322076059	0.204345576651827	0.0417571146971677	1.26146127366056e-06	0.159545190178887	-0.353892327855876	0.125239779715251	0	-0.0617001942886499
Resid1.bg169	DxX	T_interceptxT_back	0.0808311638703235	0.00653367705263109	0.0903887563530036	0.00817012727504265	0.0335766282978611	0.0656553825155527	0.0770779861193563	0.00594101594421568	0.010577225039579	0.0151757813547708
Resid1.bg170	DxX	T_interceptxU	0.273878376454845	0.0750093650895417	0.300653165780255	0.0903923260936896	5.12700992771897e-13	0.225403166267558	0.258198686653726	0.0666665617897092	0	0.0484752101872868
Resid1.bg171	DxX	T_interceptxM	0.0763222455290098	0.00582508516259045	0.0877930759619947	0.00770762418686858	0.0390316888046682	0.0689669584501057	0.042730513819934	0.00182589681131557	0.156423508637796	0.0073552870789041
Resid1.bg172	DxX	T_interceptxP	0.168165735832465	0.0282797147080744	0.200432641728278	0.0401732438701761	2.02419471118098e-06	0.160636063736847	0.0457764289157419	0.00209548144427797	0.128958023528554	0.00752967209561848
Resid1.bg173	DxX	T_backxU	0.253580589567357	0.0643031154053286	0.293481962506101	0.0861316623164326	1.90136795197304e-12	0.223964936928795	0.162596761609328	0.0264377068858407	6.92777750721518e-08	0.029615652638562
Resid1.bg174	DxX	T_backxM	0.156050625576898	0.0243517977429411	0.161257279723408	0.0260039102637934	0.000139817456463964	0.127057514709355	0.169521069633911	0.0287373930498254	1.87895379255565e-08	0.0289931108675425
Resid1.bg175	DxX	T_backxP	0.267675894474661	0.0716503844828099	0.297324789626407	0.0884020305263871	9.46354106190483e-13	0.235023578668745	0.192267362108216	0.0369667385320519	1.79741999062344e-10	0.0326523158059156
Resid1.bg176	DxX	UxM	0.102904774802286	0.0105893926771092	0.100220328276124	0.010044114199774	0.0184043324218526	0.0817494785071816	0.134597340399218	0.0181164440425431	8.03877733401848e-06	0.0211552962951042
Resid1.bg177	DxX	UxP	0.19118333715207	0.0365510684046019	0.205378911075336	0.0421804971144907	1.11164426397359e-06	0.167414988825186	0.150945170688128	0.0227844445540681	5.54398054575245e-07	0.0237683483268838
Resid1.bg178	DxX	MxP	-0.115637636079522	0.0133720628780599	-0.123205990897305	0.0151797161929869	0.00371009593691407	-0.0961534488162459	-0.111657477389297	0.0124673922569414	0.000212856868936129	-0.019484187263276
Resid1.bg179	DxY	DxZ	-0.0688492901400058	0.00474022475278271	-0.0326786647875869	0.00106789513229947	0.44311962590914	-0.0271226594795936	-0.265252150413352	0.0703587032989075	0	-0.0417266306604123
Resid1.bg180	DxY	DxS	0.410019442250821	0.168115943023674	0.427594562884102	0.182837110208047	0	0.295355053191047	0.389114128396765	0.151409804917974	0	0.114664389059774
Resid1.bg181	DxY	DxS_eye	0.862238659107367	0.74345550525927	0.865331462309186	0.748798539662155	0	0.608515232611893	0.887472890057272	0.787608130586607	0	0.253723426495474
Resid1.bg182	DxY	DxR	0.598449255748567	0.358141511706013	0.58189231472177	0.338598665932259	0	0.411940696426167	0.660299627754305	0.435995598412474	0	0.186508559322399
Resid1.bg183	DxY	DxT_slope	0.0706468613465699	0.00499097901812147	0.117221215557439	0.0137408133767636	0.00578276552116108	0.0748090455747342	-0.0127055617914691	0.00016143130043684	0.673466758695782	-0.00416218422816428
Resid1.bg184	DxY	DxT_intercept	-0.0196553103038487	0.000386331223140582	-0.0395509418509373	0.00156427700129623	0.353232901234832	-0.0292080101802903	0.0369540049105771	0.00136559847893096	0.220341671610881	0.00955269987644158
Resid1.bg185	DxY	DxT_back	-0.00988951921146527	9.78025902339406e-05	-0.0966960965234768	0.00935013508287755	0.0229607788005115	-0.0719135458938522	0.244112313805003	0.0595908217512321	4.44089209850063e-16	0.062024026682387
Resid1.bg186	DxY	DxU	0.0786257414954804	0.0061820072257141	-0.00947620528770201	8.97984666546715e-05	0.82404707897427	-0.00734719642234322	0.382686010154926	0.146448582368296	0	0.0859729379178236
Resid1.bg187	DxY	DxM	0.0114545076628892	0.000131205745799187	0.0957652276584189	0.0091709788284688	0.0243164022156177	0.0704371371018887	-0.226008604174668	0.0510798891609815	6.46149800331841e-14	-0.0589826294389995
Resid1.bg188	DxY	DxP	0.231920901525964	0.053787304564616	0.299007027819548	0.0894052026854797	6.94999613415348e-13	0.246887446917799	-0.0913738028471575	0.00834917184675122	0.00244148949085066	-0.014966545391835
Resid1.bg189	DxY	WxX	0.361273432611701	0.130518493111041	0.39979682778438	0.159837503506453	0	0.318073109115305	0.212987446399792	0.0453636523239042	1.59783297704053e-12	0.0432003234963964
Resid1.bg190	DxY	WxY	0.496477134680997	0.246489545261053	0.475217175870964	0.225831364242775	0	0.35181870657969	0.562975784635766	0.316941734086257	0	0.144658428101307
Resid1.bg191	DxY	WxZ	0.062540383356215	0.00391129955034234	0.145069301274549	0.0210451021722859	0.000621986205517899	0.10503638513489	-0.157263705711919	0.0247318731342452	1.82739835707935e-07	-0.0424960017786751
Resid1.bg192	DxY	WxS	-0.0622149473111488	0.00387069966892903	-0.177972259843093	0.0316741252736574	2.56086630787689e-05	-0.118915415768768	0.183163034813766	0.033548697322189	1.23586385569752e-09	0.0567004684576191
Resid1.bg193	DxY	WxS_eye	0.316885297347478	0.100416291675	0.17629880922158	0.0310812701329469	3.05734247905143e-05	0.12723221343455	0.697088850130688	0.485932864976525	0	0.189653083912928
Resid1.bg194	DxY	WxR	0.0334198643187643	0.00111688733108462	-0.0722345422919857	0.00521782910013267	0.0896895138480811	-0.0552297744224173	0.376905616722499	0.142057843916967	0	0.0886496387411816
Resid1.bg195	DxY	WxT_slope	-0.121974819815613	0.0148778566690512	-0.155988851161315	0.0243325216866269	0.000230965455332299	-0.0994688652512678	-0.0686398642593402	0.00471143096554065	0.022815660494194	-0.0225059545643449
Resid1.bg196	DxY	WxT_intercept	-0.370880156552333	0.137552090524283	-0.464014291360751	0.21530926258702	0	-0.335675388122678	-0.13004458782193	0.0169115948217758	1.60959654382786e-05	-0.0352047684296547
Resid1.bg197	DxY	WxT_back	-0.397162877586998	0.157738351333185	-0.529532963310805	0.280405159232723	0	-0.410865769756469	0.0611524077028027	0.00373961696784981	0.0425418619390237	0.0137028921694705
Resid1.bg198	DxY	WxU	-0.378528956399419	0.143284170832833	-0.508071504752078	0.258136653941041	0	-0.40770041816769	0.149793011521327	0.0224379463006283	6.75640617675555e-07	0.0291714617682708
Resid1.bg199	DxY	WxM	0.184962221533962	0.0342110233947785	0.278048282678655	0.0773108475005495	2.82422973896246e-11	0.214212652250096	-0.127418502811728	0.0162354748587824	2.37858890201892e-05	-0.0292504307161335
Resid1.bg200	DxY	WxP	0.498434015402814	0.248436467710573	0.566901161197208	0.321376926566743	0	0.479564148529697	0.145137021569923	0.0210647550301884	1.48103939690003e-06	0.0188698668731169
Resid1.bg201	DxY	XxY	-0.0223836904351047	0.000501029597494598	-0.0221745484495331	0.00049171059894069	0.60282684716564	-0.0160229887804362	-0.0234397960454279	0.000549424038651257	0.436918250761499	-0.00636070165466852
Resid1.bg202	DxY	XxZ	0.0710909438867288	0.00505392230270602	0.0711673853787092	0.00506479674164172	0.0945435760215725	0.048710394684076	0.0748633995951279	0.0056045285989398	0.0130311857056551	0.0223805492026528
Resid1.bg203	DxY	XxS	0.00269208148689032	7.24730273205757e-06	-0.125159989363265	0.0156650229374126	0.00319633000355313	-0.0946874727698177	0.401194559576981	0.160957074634168	0	0.0973795542567081
Resid1.bg204	DxY	XxS_eye	0.132283716402664	0.0174989816253003	-0.00796770844991772	6.34843779428903e-05	0.851701992614107	-0.0061395365071352	0.603343449520953	0.364023318079842	0	0.138423252909799
Resid1.bg205	DxY	XxR	0.158971918224887	0.0252720707841001	0.0885164111639451	0.00783515504534458	0.0374408891733315	0.0722975947776854	0.491288040195394	0.241363938439031	0	0.0866743234472014
Resid1.bg206	DxY	XxT_slope	-0.142483262376236	0.0203014800573754	-0.211039344481045	0.044537604918989	5.49773596203451e-07	-0.137045477831168	-0.0169364096892242	0.000286841973161246	0.574309689954711	-0.00543778454506822
Resid1.bg207	DxY	XxT_intercept	-0.366874864966265	0.134597166544015	-0.480039278255018	0.230437708667599	0	-0.359330163593975	-0.0301932198913958	0.00091163052741018	0.316637293695157	-0.00754470137229049
Resid1.bg208	DxY	XxT_back	-0.398157528635191	0.158529417608883	-0.539024117616911	0.290546999372689	0	-0.434573177602413	0.191542213396408	0.036688419512795	2.10265582722968e-10	0.0364156489672222
Resid1.bg209	DxY	XxU	-0.410385883329819	0.168416573236396	-0.543089739510076	0.294946465161122	0	-0.448981292840278	0.237845542380002	0.0565705020300375	3.10862446895044e-15	0.038595409510459
Resid1.bg210	DxY	XxM	0.255695748675726	0.0653803158908399	0.383358987728097	0.146964113471911	0	0.304551929016619	-0.239308654258322	0.057268632002929	1.99840144432528e-15	-0.0488561803408934
Resid1.bg211	DxY	XxP	0.452807901958044	0.205034996075646	0.551217474620673	0.303840704327192	0	0.467869075940268	-0.121028365905898	0.0146478653538519	5.96820181177904e-05	-0.0150611739822241
Resid1.bg212	DxY	YxZ	0.137406929790818	0.0188806643545388	0.134466947677333	0.0180813600176587	0.00152770677148384	0.100613077530593	0.147087215183774	0.0216346488705178	1.06910119201942e-06	0.0367938522602252
Resid1.bg213	DxY	YxS	-0.142755773419764	0.020379210844675	-0.288879497274422	0.0834513639455226	4.32587299314946e-12	-0.201054259642323	0.200310551954722	0.0401243172244055	3.0373481507695e-11	0.0582984862225587
Resid1.bg214	DxY	YxS_eye	0.141613646715882	0.0200544249361706	-0.0223437359487078	0.000499242536145578	0.600062418232137	-0.0164641226938251	0.608303594058402	0.370033262544369	0	0.158077769409707
Resid1.bg215	DxY	YxR	0.275150900031676	0.0757080177882416	0.191328620326899	0.0366066409561945	5.8700075780127e-06	0.151623508266786	0.598574001260152	0.358290834984589	0	0.12352739176489
Resid1.bg216	DxY	YxT_slope	-0.196705911634887	0.038693215672112	-0.233077702639272	0.0543252154676008	2.93629005554408e-08	-0.148629215296903	-0.146630569709893	0.0215005239734479	1.15430449287857e-06	-0.0480766963379839
Resid1.bg217	DxY	YxT_intercept	-0.462571884539422	0.213972748366352	-0.535482882445042	0.286741917391651	0	-0.39313293667386	-0.264942735044036	0.0701946528526145	0	-0.0694389478655621
Resid1.bg218	DxY	YxT_back	-0.508923024724305	0.259002645094535	-0.605311662300226	0.366402208516663	0	-0.477793533547253	-0.148326939791408	0.0220008810678839	8.67209032584526e-07	-0.0311294911770514
Resid1.bg219	DxY	YxU	-0.540395936066887	0.292027767717607	-0.606628627943402	0.367998292240494	0	-0.491647488822504	-0.263846317553281	0.0696148792864269	0	-0.0487484472443835
Resid1.bg220	DxY	YxM	0.262077841222517	0.068684794859855	0.382501862114306	0.146307674520912	0	0.300722338642044	-0.181178738792966	0.0328257353906099	1.85910309369319e-09	-0.0386444974195262
Resid1.bg221	DxY	YxP	0.525132673902441	0.275764325199928	0.594900472043524	0.353906571637608	0	0.502299053336912	0.171648182080819	0.02946309841165	1.24550891822395e-08	0.0228336205655291
Resid1.bg222	DxY	ZxS	-0.0758595882975607	0.00575467713667541	-0.18941563575843	0.0358782830697702	7.29574352931195e-06	-0.136617177211594	0.223047290525686	0.0497500938108497	1.36335387423969e-13	0.0607575889140335
Resid1.bg223	DxY	ZxS_eye	0.185820349665168	0.0345292023496854	0.0494594591137358	0.0024462380958233	0.245574712445054	0.0378176002341288	0.62932620101974	0.396051467289939	0	0.14800274943104
Resid1.bg224	DxY	ZxR	0.0420688316166657	0.00176978659359138	-0.0291570081728704	0.000850131125592834	0.493818057915112	-0.0234379902750361	0.339351050704621	0.11515913561433	0	0.0655068218917018
Resid1.bg225	DxY	ZxT_slope	-0.136724705373609	0.0186936450595003	-0.201937581701704	0.0407787869035325	1.68942011091744e-06	-0.1320962720233	-0.014544556860809	0.000211544134277306	0.62953087150044	-0.00462843335030931
Resid1.bg226	DxY	ZxT_intercept	-0.369262441314138	0.136354750565277	-0.480901827120099	0.23126656732745	0	-0.356662691468618	-0.0492498204766922	0.00242554481698642	0.102380359237309	-0.0125997498455204
Resid1.bg227	DxY	ZxT_back	-0.386405084879335	0.149308889620606	-0.535147571032494	0.286382922781978	0	-0.425310289213989	0.190911707550246	0.0364472800797508	2.40877096047143e-10	0.0389052043346539
Resid1.bg228	DxY	ZxU	-0.368247258463299	0.135606043365736	-0.531620598924309	0.282620461200641	0	-0.427009639530462	0.303203124151042	0.0919321344949523	0	0.0587623810671625
Resid1.bg229	DxY	ZxM	0.21460930614976	0.0460571542860814	0.309156856094263	0.0955779616700886	1.0325074129014e-13	0.242770085896173	-0.131407838979722	0.0172680201453204	1.31046992328798e-05	-0.028160779746413
Resid1.bg230	DxY	ZxP	0.474462212874238	0.225114391445519	0.561570138174102	0.31536102008888	0	0.478651097076486	-0.0357693847578496	0.00127944888595509	0.235491589199636	-0.00418888420224747
Resid1.bg231	DxY	SxS_eye	0.0849461611700884	0.00721585029753464	0.0608733611903478	0.00370556610261054	0.152837050530288	0.038701584570893	0.140577461852032	0.0197620227807596	3.12358617327035e-06	0.0462445765991954
Resid1.bg232	DxY	SxR	-0.0341317625787421	0.00116497721673162	-0.0200446218122144	0.000401786863594702	0.638105671323686	-0.013451734371229	-0.0672074526342541	0.0045168416895855	0.025813882802588	-0.0206800282075131
Resid1.bg233	DxY	SxT_slope	-0.0939143820753422	0.00881991116059335	-0.0700641270757982	0.0049089819028936	0.099780305247527	-0.0434573110988874	-0.14948539909417	0.0223458845423434	7.12105717948219e-07	-0.0504570709764547
Resid1.bg234	DxY	SxT_intercept	-0.269966536349341	0.0728819307484599	-0.291449506976282	0.0849428151167176	2.73847611254041e-12	-0.204723808525967	-0.227756491074841	0.0518730192267241	4.13002965160558e-14	-0.0652427278233732
Resid1.bg235	DxY	SxT_back	-0.294801956404487	0.0869081934999133	-0.36622864923322	0.134123423519189	0	-0.261897460989572	-0.118745539557872	0.0141005031648902	8.2045250533902e-05	-0.0329044954149154
Resid1.bg236	DxY	SxU	-0.23586577543045	0.0556326640194073	-0.288435751763738	0.0831951828955124	4.67892391498026e-12	-0.207740128618855	-0.102951724354019	0.0105990575474659	0.000638990121731853	-0.0281256468115947
Resid1.bg237	DxY	SxM	0.259408669074938	0.0672928575912306	0.361146729364467	0.130426960130651	0	0.273673105827482	-0.0590486744915145	0.00348674595920484	0.0501821246220664	-0.0142644367525438
Resid1.bg238	DxY	SxP	0.433824321894973	0.188203542267633	0.488082661949247	0.238224684895463	0	0.393866715948429	0.211204757455396	0.0446074495717926	2.44337883259504e-12	0.0399576059465437
Resid1.bg239	DxY	S_eyexR	0.448510520277418	0.20116168679952	0.47959768939856	0.230013943676438	0	0.331620227520938	0.39733479271383	0.157874937500942	0	0.11689029275648
Resid1.bg240	DxY	S_eyexT_slope	-0.231417561885565	0.0535540879490594	-0.226762287522153	0.0514211350422795	7.01270064240589e-08	-0.140883284919687	-0.268662170963643	0.0721793621068975	0	-0.0905342769658785
Resid1.bg241	DxY	S_eyexT_intercept	-0.486309561398927	0.236496989508016	-0.495721416156032	0.245739722435742	0	-0.357461947933392	-0.472794938130395	0.223535053521724	0	-0.128847613465535
Resid1.bg242	DxY	S_eyexT_back	-0.546418862882757	0.298573573714085	-0.58701743825646	0.344589472817177	0	-0.439543388945131	-0.428053464573697	0.183229768533545	0	-0.106875473937626
Resid1.bg243	DxY	S_eyexU	-0.540939907050507	0.292615983039811	-0.561002086493496	0.314723341050056	0	-0.422958778661388	-0.481394447557155	0.231740614138859	0	-0.117981128389119
Resid1.bg244	DxY	S_eyexM	0.365926973829665	0.133902550176136	0.454293466330284	0.206382553550385	0	0.34684253392938	0.0807768388919961	0.00652489770138349	0.00738335041581406	0.0190844399002851
Resid1.bg245	DxY	S_eyexP	0.59418197910959	0.353052224298589	0.620168040418742	0.384608398356822	0	0.507500458109002	0.497328294386727	0.247335432397611	0	0.0866815210005885
Resid1.bg246	DxY	RxT_slope	-0.110088796929552	0.0121195432093961	-0.0807759335715495	0.00652475144435538	0.0576529218044239	-0.050735131646459	-0.178101963199498	0.0317203092955152	3.47233752862053e-09	-0.059353665283093
Resid1.bg247	DxY	RxT_intercept	-0.317923792319259	0.101075537722659	-0.325471039030025	0.105931397247284	3.99680288865056e-15	-0.231902776034066	-0.308250318982361	0.0950182591527276	0	-0.0860210162851932
Resid1.bg248	DxY	RxT_back	-0.357618392459438	0.127890914625273	-0.411376394885472	0.169230538268968	0	-0.302099880849783	-0.211961476809526	0.044927667651275	2.04103400847089e-12	-0.0555185116096558
Resid1.bg249	DxY	RxU	-0.31388142444321	0.0985215486104987	-0.349105595751633	0.121874716985103	0	-0.261774368542004	-0.209487889960945	0.0438851760402891	3.66595642731227e-12	-0.052107055901206
Resid1.bg250	DxY	RxM	0.265532396006505	0.0705074533289556	0.357452495520599	0.127772286553904	0	0.266307526002583	-0.00306431851983351	9.39004799099465e-06	0.919048972288803	-0.000775129996077357
Resid1.bg251	DxY	RxP	0.498810811150257	0.248812225320378	0.539350164354718	0.290898599789461	0	0.434882044215653	0.33644585636394	0.113195814264465	0	0.0639287669346046
Resid1.bg252	DxY	T_slopexT_intercept	-0.0698658586830818	0.00488123820952435	-0.0660143313715368	0.00435789194643106	0.121005033063362	-0.0413466657427778	-0.0853277377246798	0.00728082282521174	0.00465515787611204	-0.028519192940304
Resid1.bg253	DxY	T_slopexT_back	-0.0996252055654307	0.00992518158395433	-0.172371349635564	0.0297118821751859	4.60453281694306e-05	-0.113171943219585	0.0427661819752809	0.00182894632074284	0.156078034561317	0.0135467376541543
Resid1.bg254	DxY	T_slopexU	-0.0271960476529841	0.000739625007943381	-0.104408207226116	0.0109010737361715	0.0140329207076815	-0.0661569524631208	0.118003636007798	0.0139248581110609	9.08782268309594e-05	0.0389609048101367
Resid1.bg255	DxY	T_slopexM	0.211765233018515	0.044844513915386	0.288860929723403	0.083440636720669	4.34008384786466e-12	0.211693353891723	0.000273135415334682	7.46029551100493e-08	0.992772174324953	7.18791267917025e-05
Resid1.bg256	DxY	T_slopexP	0.245843564733744	0.0604390583209948	0.355319203584181	0.126251736435696	0	0.256097885070356	-0.0375909614139962	0.00141308038002855	0.212490882956488	-0.0102543203366117
Resid1.bg257	DxY	T_interceptxT_back	0.00684227701179327	4.68167547061147e-05	-0.0463426693116819	0.0021476429989319	0.27663456525983	-0.0310746186281111	0.123084682110744	0.0151498389703029	4.45978047465267e-05	0.0379168956399044
Resid1.bg258	DxY	T_interceptxU	0.0512907285729005	0.00263073883753895	0.0132680235292186	0.000176040448371898	0.755558955465755	0.00918267685262779	0.143347925622363	0.0205486277802346	1.99010772194974e-06	0.0421080517202727
Resid1.bg259	DxY	T_interceptxM	0.100667808597729	0.010134007687869	0.186313985453323	0.0347129011755011	1.03318379673922e-05	0.135112366587485	-0.127894256066399	0.0163569407347775	2.21731667240377e-05	-0.0344445579897559
Resid1.bg260	DxY	T_interceptxP	0.204308546506331	0.0417419821755295	0.31156806067792	0.0970746564346003	6.48370246381091e-14	0.230513503365482	-0.101821908254672	0.0103677010006229	0.000732735328848877	-0.0262049568591508
Resid1.bg261	DxY	T_backxU	-0.0114570335333118	0.000131263617383432	-0.0318100848824601	0.00101188150022932	0.455340838275391	-0.0224095059937981	0.0384321508900953	0.00147703022203906	0.202435211223943	0.0109524724604863
Resid1.bg262	DxY	T_backxM	0.11591948176573	0.0134373262528353	0.130592128453568	0.0170543040140332	0.00208928965127519	0.0949875889544498	0.0782220704098354	0.00611869229920124	0.00947812378596513	0.0209318928112798
Resid1.bg263	DxY	T_backxP	0.224119490280401	0.0502295459235468	0.280082964829647	0.0784464671877655	1.99762428820804e-11	0.204378800919007	0.0742926468021727	0.00551939736887237	0.0137401329219951	0.0197406893613945
Resid1.bg264	DxY	UxM	0.16329983993665	0.0266668377233355	0.184518100616132	0.0340469294549849	1.26050311739512e-05	0.138943099435051	0.0990440685907733	0.00980972752301381	0.00102019974075018	0.0243567405015988
Resid1.bg265	DxY	UxP	0.24415002684161	0.0596092356067588	0.313883175807754	0.0985226480551612	4.13002965160558e-14	0.236197538055436	0.03227863951532	0.00104191056895998	0.284368621748055	0.00795248878617374
Resid1.bg266	DxY	MxP	-0.0773857920110063	0.00598856080517073	-0.0400275159304595	0.00160220203156319	0.347457766988007	-0.0288376931472495	-0.177815527130547	0.0316183616887144	3.67836783254916e-09	-0.0485480988637568
Resid1.bg267	DxZ	DxS	-0.374224560251722	0.140044021495595	-0.450679893585553	0.203112366482285	0	-0.334134968043368	-0.196087863235382	0.0384504501082179	7.79247777416003e-11	-0.0400895922083536
Resid1.bg268	DxZ	DxS_eye	-0.338689020721762	0.114710252757466	-0.312827625147098	0.0978611230551731	5.08482145278322e-14	-0.236121520449833	-0.517100473773023	0.267392899976285	0	-0.10256750027193
Resid1.bg269	DxZ	DxR	-0.31489632104433	0.0991596930072536	-0.339386312588032	0.115183069172101	2.22044604925031e-16	-0.257886088151306	-0.290914747071711	0.0846313900637976	0	-0.0570102328930238
Resid1.bg270	DxZ	DxT_slope	-0.263307666547684	0.0693309272627861	-0.294942176870494	0.0869908876971059	1.46016532198701e-12	-0.202034849428719	-0.269594519030165	0.0726812046911061	0	-0.0612728171189646
Resid1.bg271	DxZ	DxT_intercept	-0.388012946414741	0.150554046585449	-0.478794377019303	0.229244055465302	0	-0.37952089912835	-0.0473498294936218	0.00224200635307506	0.116320496888468	-0.0084920472863918
Resid1.bg272	DxZ	DxT_back	-0.328126281767134	0.107666856786325	-0.388172616346838	0.150677980081549	0	-0.309861892597534	-0.10361091729228	0.0107352221821476	0.000589577753657533	-0.0182643891696004
Resid1.bg273	DxZ	DxU	-0.244832868489288	0.0599431334926932	-0.319623830170071	0.102159392812586	1.33226762955019e-14	-0.265991559183217	0.135750127106182	0.0184280970093446	6.7194096928791e-06	0.0211586906939286
Resid1.bg274	DxZ	DxM	0.0849613956001967	0.00721843874233313	0.0434901409721949	0.00189139236178138	0.307310828635066	0.034334140458819	0.279612036395161	0.078182890897049	0	0.0506272551413778
Resid1.bg275	DxZ	DxP	0.362531004140341	0.131428728963004	0.360927753566384	0.130268843294476	0	0.31987434135911	0.375368344870208	0.140901394330599	0	0.042656662781231
Resid1.bg276	DxZ	WxX	0.555392695345083	0.308461046042676	0.615979649042003	0.379430928033909	0	0.526011801298232	0.208786614223761	0.0435918502790215	4.32276436868051e-12	0.0293808940468512
Resid1.bg277	DxZ	WxY	0.246570850684969	0.0607971844075094	0.319276991160311	0.101937797084381	1.4210854715202e-14	0.253709035468832	-0.0400409521669131	0.00160327785043302	0.184177595131423	-0.00713818478386264
Resid1.bg278	DxZ	WxZ	0.670818484083467	0.449997438588041	0.685375491738102	0.469739564675245	0	0.532640679392043	0.737037116268978	0.543223710758091	0	0.138177804691424
Resid1.bg279	DxZ	WxS	0.260531188003852	0.0678764999226987	0.368345553673619	0.135678446911125	0	0.264169569870355	-0.0169406511403132	0.000286985661057796	0.574213834505593	-0.00363838186650284
Resid1.bg280	DxZ	WxS_eye	0.395182139155898	0.156168923107831	0.592980764201949	0.351626186713528	0	0.45933530041204	-0.339873204252604	0.115513794968932	0	-0.0641531612561421
Resid1.bg281	DxZ	WxR	0.542600874346337	0.294415708841409	0.665161659416221	0.442440033157341	0	0.54587985293236	-0.0200939286888224	0.000403765970151479	0.505130923388829	-0.00327897858602297
Resid1.bg282	DxZ	WxT_slope	-0.0792698827774373	0.00628371431554865	-0.0341006199453266	0.00116285228065561	0.423521478379473	-0.0233398140705432	-0.245864014167253	0.0604491134624352	4.44089209850063e-16	-0.0559300687068941
Resid1.bg283	DxZ	WxT_intercept	-0.00196357571977651	3.85562960729585e-06	-0.0145201222292858	0.000210833949553399	0.733329564847253	-0.0112745684808826	0.0495743942730745	0.00245762056754224	0.100137716553247	0.00931099276110605
Resid1.bg284	DxZ	WxT_back	0.10740048249022	0.0115348636391321	0.125569352045683	0.0157676621731726	0.0030972558139557	0.104576024387304	0.018167998881767	0.000330076183367888	0.546799571489367	0.00282445810291682
Resid1.bg285	DxZ	WxU	0.0693231102547526	0.00480569361539259	0.0440736248797909	0.00194248441004453	0.300860035117644	0.0379609089985637	0.232118916432479	0.053879191365788	1.33226762955019e-14	0.031362201256189
Resid1.bg286	DxZ	WxM	-0.313138847415695	0.0980559377608299	-0.40391235771681	0.163145192716352	0	-0.334005451764488	0.131015491562469	0.0171650590293554	1.39063225930158e-05	0.0208666043487928
Resid1.bg287	DxZ	WxP	-0.106243874588332	0.0112877608875411	-0.128944289187251	0.0166266297140055	0.00238091958639908	-0.117080073915732	0.120131525560389	0.0144315834334663	6.7674390829886e-05	0.0108361993274009
Resid1.bg288	DxZ	XxY	0.398758295116015	0.159008177923831	0.500883223265827	0.250884003349164	0	0.388478280608423	0.0546025804296877	0.00298144178958051	0.0701485692722446	0.0102800145075927
Resid1.bg289	DxZ	XxZ	0.112435093374273	0.0126416502220814	0.143888148580183	0.0207037993018327	0.000689587405734882	0.105707834506359	0.0324345279774226	0.00105199860511821	0.282049236720115	0.0067272588679141
Resid1.bg290	DxZ	XxS	0.562222480390501	0.316094117456448	0.718870325767364	0.516774545268876	0	0.583739495033689	-0.127773239306301	0.0163260006828252	2.25732283536395e-05	-0.0215170146431874
Resid1.bg291	DxZ	XxS_eye	0.548552262086101	0.300909584239778	0.715782905119704	0.512345167261604	0	0.592004472180564	-0.272984544113131	0.0745205613246538	0	-0.0434522100944635
Resid1.bg292	DxZ	XxR	0.703466006506945	0.494864422310829	0.814960709221576	0.664160957574935	0	0.714460521972208	-0.0898240148900285	0.00806835365096406	0.00289096774345943	-0.0109945154652635
Resid1.bg293	DxZ	XxT_slope	-0.0648378557517905	0.00420394753849	0.00045938612059704	2.11035607797198e-07	0.991400201086312	0.00032019951044359	-0.292508240313222	0.0855610706511378	0	-0.0651580552622341
Resid1.bg294	DxZ	XxT_intercept	0.0730234807069251	0.00533242873455466	0.103345166227632	0.0106802233826169	0.015045837534402	0.0830325895961209	-0.0577342364051507	0.00333324205328583	0.0555162369469777	-0.0100091088891959
Resid1.bg295	DxZ	XxT_back	0.120090853657226	0.0144218131321212	0.158132491183834	0.0250058847680055	0.000188657850449747	0.136841348944518	-0.126991524737022	0.0161268473550338	2.5327759849425e-05	-0.016750495287292
Resid1.bg296	DxZ	XxU	-0.0222418002812175	0.000494697679749566	-0.0333228702434666	0.00111041368126291	0.434177497692021	-0.0295692673497639	0.0650854445199574	0.00423611508836045	0.0308794798848648	0.00732746706854647
Resid1.bg297	DxZ	XxM	-0.290440440421047	0.0843556494319717	-0.381676982421265	0.145677318910203	0	-0.325456679083137	0.247217394547514	0.0611164401668611	2.22044604925031e-16	0.0350162386620897
Resid1.bg298	DxZ	XxP	-0.0641739207881852	0.00411829210932827	-0.097638755102143	0.00953332649789625	0.0216551937646812	-0.0889539241065763	0.287012189212901	0.082375996756782	0	0.024780003318391
Resid1.bg299	DxZ	YxZ	0.462170059132867	0.213601163558878	0.486380701008276	0.236566186313302	0	0.390622031669418	0.412256932310563	0.169955778238116	0	0.0715480274634486
Resid1.bg300	DxZ	YxS	0.324368576740858	0.10521497357689	0.458891667128686	0.210581562160145	0	0.342805865540089	-0.0913091384527249	0.00833735876497888	0.00245888545617001	-0.0184372887992315
Resid1.bg301	DxZ	YxS_eye	0.42636362853379	0.1817859437365	0.619604355464862	0.383909557311027	0	0.490048178271215	-0.353227333509088	0.124769549137941	0	-0.0636845497374251
Resid1.bg302	DxZ	YxR	0.623534599284047	0.388795396504317	0.762922234806491	0.582050336362131	0	0.648945742018817	-0.177479996129399	0.0314991490260913	3.93486843108803e-09	-0.0254111427347693
Resid1.bg303	DxZ	YxT_slope	-0.126016900884617	0.0158802593085635	-0.111084368367453	0.0123397368955961	0.00893739579672959	-0.0760322634933656	-0.21973391214033	0.0482829921444943	3.10418357685194e-13	-0.0499846373912517
Resid1.bg304	DxZ	YxT_intercept	-0.0787315146556042	0.00619865139996562	-0.116031821296212	0.0134633835533162	0.00630167660227432	-0.0914349982422702	0.0698622150397726	0.00488072909026343	0.020501140403383	0.012703483586666
Resid1.bg305	DxZ	YxT_back	0.0186561295890247	0.000348051171242483	0.0124023342748147	0.000153817895464243	0.771048296522965	0.0105076638895095	0.0559621631529353	0.00313176370475575	0.06344760572407	0.00814846569951525
Resid1.bg306	DxZ	YxU	-0.0417239509354164	0.00174088808166103	-0.101347795222992	0.0102713755965615	0.0171238198907786	-0.0881630776727775	0.36228047764318	0.131247144481371	0	0.0464391267373611
Resid1.bg307	DxZ	YxM	-0.277712740487417	0.0771243662290315	-0.367300083117511	0.13490935105813	0	-0.309952166703088	0.217860005020621	0.0474629817875851	4.91606755304019e-13	0.0322394262156712
Resid1.bg308	DxZ	YxP	-0.057836274480205	0.00334503464574961	-0.0793310411156589	0.00629341408449436	0.0622848246595622	-0.071895666413359	0.152335668615239	0.023206155932452	4.35853615865511e-07	0.0140593919331539
Resid1.bg309	DxZ	ZxS	0.512366105707481	0.26251902627785	0.630018518224597	0.396923333305917	0	0.487735436210038	0.130329663682122	0.0169858212354951	1.54211105356516e-05	0.0246306694974428
Resid1.bg310	DxZ	ZxS_eye	0.577146249625788	0.333097793457112	0.725233162958294	0.525963140654492	0	0.595201165058251	-0.110655275931885	0.0122445900915616	0.00024254387939826	-0.0180549154324638
Resid1.bg311	DxZ	ZxR	0.752540933326325	0.566317856331657	0.825186562113749	0.680932862293108	0	0.711985373293039	0.30281940949639	0.0916995947677424	0	0.0405555600332867
Resid1.bg312	DxZ	ZxT_slope	-0.0570587065510404	0.00325569599327774	0.0108202006328554	0.000117076741735244	0.799589038979788	0.00759714188730891	-0.292849799861174	0.0857610052787299	0	-0.0646558484383493
Resid1.bg313	DxZ	ZxT_intercept	0.079325685480066	0.00629256437688235	0.100075915840865	0.0100151889313878	0.0185742409835752	0.0796658771552526	-0.00191662455450759	3.67344968294142e-06	0.949314908404822	-0.000340191675186613
Resid1.bg314	DxZ	ZxT_back	0.139909941765666	0.0195747918048721	0.178512456393686	0.0318666970877076	2.41765162767305e-05	0.152279825520228	-0.0874905439691552	0.00765459528401868	0.00371135148323365	-0.0123698837545617
Resid1.bg315	DxZ	ZxU	-0.00882686088262901	7.79134730412862e-05	4.88833459422312e-05	2.38958151050785e-09	0.999084876638298	4.21442487811396e-05	-0.0659598758835492	0.00435070522657322	0.028697038827199	-0.00886900513141015
Resid1.bg316	DxZ	ZxM	-0.399783453805234	0.159826809936441	-0.477661753863305	0.228160751103768	0	-0.402604173281112	0.0189717385741174	0.000359926864524653	0.529205216684431	0.00282071947587846
Resid1.bg317	DxZ	ZxP	-0.114331040352907	0.013071586788178	-0.138518151120957	0.0191872781899683	0.001091661766496	-0.126725277981431	0.152546964699689	0.0232705764390883	4.2013185108658e-07	0.0123942376285246
Resid1.bg318	DxZ	SxS_eye	0.0337664109648307	0.00114017050944584	0.0860233932071505	0.00740002417887202	0.0431666235307797	0.0587028987653739	-0.109259903367288	0.0119377264838292	0.000290389493690091	-0.0249364878005432
Resid1.bg319	DxZ	SxR	-0.15203678347513	0.0231151835294634	-0.209226409207354	0.0437756903098034	6.9030972849049e-07	-0.150708737373889	-0.00622085524844533	3.86990400221098e-05	0.836539375198456	-0.00132804610124051
Resid1.bg320	DxZ	SxT_slope	-0.126369107147677	0.0159691512413011	-0.126637229365151	0.0160369878612819	0.00285181181133143	-0.0843082450874641	-0.179607945677185	0.0322590141503788	2.56079113469809e-09	-0.042060862060213
Resid1.bg321	DxZ	SxT_intercept	-0.13152127500931	0.0172978457800745	-0.198476721650612	0.0393930090371747	2.55511294122712e-06	-0.149642900930567	0.0911814408314945	0.00831405515210734	0.00249357213761781	0.018121625921257
Resid1.bg322	DxZ	SxT_back	-0.0268492249879572	0.000720880882453943	-0.0531926980196343	0.00282946312260801	0.211690376008712	-0.0408293537143605	0.0727183267295518	0.00528795504234585	0.0158751715830068	0.0139801287264034
Resid1.bg323	DxZ	SxU	0.0374076925941989	0.00139933546522209	-0.00998881182555194	9.97763616862863e-05	0.814697160942704	-0.00772194405944958	0.238102294280774	0.0566927025417682	2.66453525910038e-15	0.0451296366536485
Resid1.bg324	DxZ	SxM	-0.123138865672946	0.0151631802392197	-0.18991785395806	0.0360687912520351	6.89238818019078e-06	-0.154474124524205	0.186964627656014	0.034955771994552	5.58562973651533e-10	0.0313352588512596
Resid1.bg325	DxZ	SxP	0.0363763086006818	0.00132323582741204	0.0302786186514788	0.000916794747441683	0.477343097481664	0.0262260855273365	0.0773304363540884	0.00597999638671371	0.0103253961332472	0.0101502230733453
Resid1.bg326	DxZ	S_eyexR	-0.0863855744290728	0.00746246746944087	-0.0199621503653974	0.000398487447210736	0.639488954659628	-0.0148153790402562	-0.350655769746946	0.122959468856823	0	-0.0715701953888166
Resid1.bg327	DxZ	S_eyexT_slope	-0.165353476701976	0.0273417722574309	-0.209927076878257	0.0440693776066496	6.32324098193138e-07	-0.139990515269937	-0.108483597945571	0.0117686910232162	0.000320701162810355	-0.0253629614320393
Resid1.bg328	DxZ	S_eyexT_intercept	-0.192202624748308	0.0369418489601391	-0.309749520836448	0.0959447656584089	9.2370555648813e-14	-0.239742093166017	0.251432490635153	0.0632182973469964	0	0.0475394684177088
Resid1.bg329	DxZ	S_eyexT_back	-0.0950489909420095	0.0090343106790942	-0.178484173595954	0.0318566002242305	2.42495736979542e-05	-0.143447167090112	0.279395621369134	0.0780619132402445	0	0.048398176148103
Resid1.bg330	DxZ	S_eyexU	-0.0376272393619227	0.00141580914199942	-0.156551061011843	0.0245082347039337	0.000219083595394576	-0.126686721071773	0.523768446492927	0.274333385541614	0	0.0890594817098499
Resid1.bg331	DxZ	S_eyexM	-0.101670471718028	0.0103368848193663	-0.142813863130989	0.0203957995023967	0.000756924432358197	-0.117032838967397	0.0937208491733151	0.00878359756976727	0.00188139409522803	0.0153623672493693
Resid1.bg332	DxZ	S_eyexP	0.076249551465724	0.0058139940987241	0.101766695792946	0.0103564603726141	0.016668310987793	0.0893869758544917	-0.108641939791646	0.0118030710816916	0.000314287853421913	-0.0131374243887676
Resid1.bg333	DxZ	RxT_slope	-0.185571650951339	0.0344368376368057	-0.209127008039661	0.0437341054916204	6.98938818155526e-07	-0.140986796696493	-0.192832020427538	0.0371841881021663	1.59014135192592e-10	-0.0445848542548465
Resid1.bg334	DxZ	RxT_intercept	-0.239350599173001	0.0572887093244748	-0.337664340773356	0.114017207029905	4.44089209850063e-16	-0.258238095344543	0.0975537552259775	0.00951673515868994	0.00121443753293349	0.0188874961715414
Resid1.bg335	DxZ	RxT_back	-0.15095107850917	0.0227862281030818	-0.210957332938814	0.0445029963206577	5.55488220088662e-07	-0.16628279885072	0.0843685621877224	0.00711805428562358	0.00513941112739902	0.0153317203415494
Resid1.bg336	DxZ	RxU	-0.0788526736119645	0.00621774413575501	-0.163386545253654	0.0266951631699245	0.000113637454000948	-0.131500714955674	0.305081056972315	0.0930744513233451	0	0.0526480413437097
Resid1.bg337	DxZ	RxM	-0.0687446675200445	0.00472582931244147	-0.119879580953498	0.0143711139295863	0.00475928991917973	-0.0958631810996059	0.154523978228215	0.0238776598474738	2.97233564428012e-07	0.0271185135795613
Resid1.bg338	DxZ	RxP	0.137819392415971	0.0189941849259075	0.149944096037005	0.0224832319363546	0.000402984329409772	0.129769175421814	0.061065663472642	0.00372901525535396	0.0428362357823813	0.00805021699415772
Resid1.bg339	DxZ	T_slopexT_intercept	0.0658643986760896	0.00433811901296288	0.126420383710109	0.0159821134174111	0.00290017023590528	0.0849886404675964	-0.0824722537682202	0.00680167264160971	0.00623290555857192	-0.0191242417915068
Resid1.bg340	DxZ	T_slopexT_back	0.13212807601685	0.0174578284719145	0.117005810430093	0.0136903596744028	0.00587379351623651	0.0824560703544932	0.22602063592803	0.0510853278653111	6.43929354282591e-14	0.0496720056623566
Resid1.bg341	DxZ	T_slopexU	0.141316766641229	0.0199704285339316	0.126545516725922	0.0160137678034306	0.00287217420494068	0.0860655066331366	0.241201041422955	0.0581779423835179	1.33226762955019e-15	0.0552512600080925
Resid1.bg342	DxZ	T_slopexM	-0.0671483265862298	0.00450889776333098	-0.0262807228878954	0.000690676395510351	0.537416571955245	-0.0206727017677975	-0.25454882512548	0.0647951043727622	0	-0.0464756248184322
Resid1.bg343	DxZ	T_slopexP	-0.0662871898933891	0.00439399154396223	-0.0182452285187621	0.000332888363701849	0.668564692950292	-0.0141149106320124	-0.275668409203408	0.0759930718327374	0	-0.0521722792613767
Resid1.bg344	DxZ	T_interceptxT_back	0.0887996927072595	0.00788538542490372	0.132669105520696	0.0176010915596616	0.00176832992296072	0.0954852032176095	-0.0312806989033084	0.00097848212387944	0.299521803708271	-0.00668551051034997
Resid1.bg345	DxZ	T_interceptxU	0.264382514760955	0.0698981141113268	0.32629929220818	0.106471228095559	3.5527136788005e-15	0.24239335713261	0.107896037245376	0.0116415548532556	0.000345585390836733	0.0219891576283449
Resid1.bg346	DxZ	T_interceptxM	0.0339272947136423	0.00115106132658634	0.0121883160502266	0.000148555048140212	0.774891962467423	0.00948713031084527	0.130799228964544	0.0171084382977192	1.43679559596599e-05	0.0244401644027971
Resid1.bg347	DxZ	T_interceptxP	0.0323476585238944	0.00104637101197848	0.0163535769286254	0.000267439478360469	0.701181980456531	0.0129866672203445	0.108431635820038	0.0117574196466092	0.000322832337115386	0.01936099130355
Resid1.bg348	DxZ	T_backxU	0.272325167648498	0.0741609969347825	0.345297689517214	0.119230494385926	0	0.261097456326444	0.0567864076523764	0.00322469609406187	0.0596490965390459	0.0112277113220541
Resid1.bg349	DxZ	T_backxM	0.148375445974261	0.0220152729680608	0.172863246507543	0.0298817019931277	4.37647113749051e-05	0.134956573364762	0.0722782238256816	0.00522414163939532	0.0165219669445746	0.0134188726094988
Resid1.bg350	DxZ	T_backxP	0.150677438441299	0.0227036904552313	0.172309057647286	0.0296904113472957	4.63420274341431e-05	0.134958043223486	0.0852687677021991	0.00727076274545159	0.0046836934848149	0.015719395217813
Resid1.bg351	DxZ	UxM	0.063117866712318	0.00398386509831395	0.0674931419514034	0.00455532421047229	0.112879503217079	0.0545505541466656	0.0502139691930771	0.0025214427021233	0.0958333048870892	0.00856731256565241
Resid1.bg352	DxZ	UxP	0.0591513544332756	0.00349888273129099	0.0470833501150815	0.00221684185805935	0.269022025086787	0.0380291132380428	0.123572772530459	0.0152702301108645	4.15907506345903e-05	0.0211222411952328
Resid1.bg353	DxZ	MxP	-0.128472656957796	0.0165052235857956	-0.176928679637201	0.0313037576781631	2.86062646717156e-05	-0.136817492728317	0.0440540545102224	0.00194075971878964	0.143988098447523	0.00834483577052073
Resid1.bg354	DxS	DxS_eye	0.463234608898424	0.214586302881275	0.493203627563865	0.243249818242155	0	0.3098139713898	0.412906567206546	0.170491833242294	0	0.153420637508624
Resid1.bg355	DxS	DxR	0.422700126457096	0.178675396906845	0.465700026226736	0.216876514427582	0	0.294499198241223	0.34922629331689	0.121959003943855	0	0.128200928215873
Resid1.bg356	DxS	DxT_slope	0.100547537220595	0.0101098072411269	0.206558833710958	0.0426665517840312	9.61444844183035e-07	0.117754481097031	-0.0404156711675345	0.00163342647592228	0.180105768630859	-0.0172069438764357
Resid1.bg357	DxS	DxT_intercept	0.145184589930675	0.0210785651533381	0.193430661124824	0.0374154206631864	4.61091071324304e-06	0.127601633559872	0.0523360277368191	0.00273905979926909	0.0826030704882061	0.0175829563708022
Resid1.bg358	DxS	DxT_back	0.192124291212634	0.0369117432739572	0.189899122682375	0.0360616767955359	6.907042462867e-06	0.126156751040416	0.19977148563001	0.0399086464708211	3.42923467400169e-11	0.0659675401722188
Resid1.bg359	DxS	DxU	0.156272297604203	0.0244210309984965	0.155266229498895	0.0241076020228034	0.000247124102290996	0.107535033221509	0.166922717505823	0.0278631936195288	3.08447614116858e-08	0.0487372643826941
Resid1.bg360	DxS	DxM	-0.068775329927453	0.00473004600663002	-0.020465330625556	0.000418829757613321	0.631068795768164	-0.0134461636464542	-0.163127976681029	0.0266107367760464	6.27929348517853e-08	-0.0553291662809988
Resid1.bg361	DxS	DxP	-0.0267013544384268	0.000712962328846496	-0.00756785344002217	5.72724056896553e-05	0.859064511585753	-0.00558182353276581	-0.0992105552459012	0.00984273427220002	0.001000386727948	-0.021119530905661
Resid1.bg362	DxS	WxX	-0.0233389664072683	0.000544707352959599	-0.0425652054776657	0.0018117967173559	0.317722384444459	-0.0302501910101863	0.0262177546189603	0.000687370657260012	0.384550921591579	0.00691122460291797
Resid1.bg363	DxS	WxY	0.0606942362355557	0.00368379031221744	0.0145634532366059	0.000212094170174806	0.732564134758807	0.00963112326053454	0.152906779119414	0.0233804831006733	3.94610166543075e-07	0.0510631129750211
Resid1.bg364	DxS	WxZ	-0.112031476044918	0.0125510516248031	-0.10496766547262	0.0110182107947719	0.0135243416270336	-0.0678899615826221	-0.125690120509412	0.0157980063936706	3.06353010526283e-05	-0.0441415144622964
Resid1.bg365	DxS	WxS	0.586114738168981	0.343530486298893	0.3703277120172	0.137142614287894	0	0.221033363494694	0.907432522853783	0.823433783532782	0	0.365081374674287
Resid1.bg366	DxS	WxS_eye	-0.0697149710038283	0.00486017718206462	-0.267012547675706	0.0712957006162713	1.75867320706402e-10	-0.172133401578431	0.289654195559309	0.0838995530051103	0	0.102418430574602
Resid1.bg367	DxS	WxR	-0.190156192762691	0.0361593776460018	-0.355197330194399	0.126165143377229	0	-0.242596099423535	0.171550121129549	0.029429444059563	1.26947869993899e-08	0.052439906660844
Resid1.bg368	DxS	WxT_slope	-0.0711763868232054	0.00506607804120657	-0.0689668918522553	0.00475643217176067	0.105214714578794	-0.0392843918879388	-0.0748400629977271	0.00560103502950376	0.0130595257832644	-0.0318919949352666
Resid1.bg369	DxS	WxT_intercept	-0.179504231080873	0.0322217689759355	-0.25207318893579	0.0635408925802586	1.83619386362466e-09	-0.162892307482137	-0.0472154567522893	0.0022292993563273	0.117360267892114	-0.0166119235987357
Resid1.bg370	DxS	WxT_back	-0.172839055074806	0.029873338959152	-0.284656922164456	0.0810295633361411	9.07673936012543e-12	-0.197294276565305	0.0839743016679535	0.00705168334062046	0.00535133119424991	0.024455221490499
Resid1.bg371	DxS	WxU	-0.182313377598788	0.0332381676514782	-0.263471005276848	0.0694169706215928	3.10824255222997e-10	-0.18885779904963	0.0258569978547338	0.00066858433805971	0.391126189250723	0.00654442145084205
Resid1.bg372	DxS	WxM	0.174590546237162	0.0304818588353907	0.298607368202191	0.0891663603446388	7.47846229387505e-13	0.205499702752422	-0.103600264849625	0.0107330148769124	0.000590347158602178	-0.0309091565152593
Resid1.bg373	DxS	WxP	0.277737600361497	0.0771381746545624	0.35230242077552	0.124116995684292	0	0.266220053330359	0.0681620815110639	0.00464606935592092	0.0237802368732183	0.0115175470311373
Resid1.bg374	DxS	XxY	-0.11963484775674	0.0143124967977783	-0.236080180568769	0.0557338516573824	1.92399332021864e-08	-0.152382133295711	0.0928533525943501	0.00862174508801071	0.00207298582050019	0.0327472855389711
Resid1.bg375	DxS	XxZ	0.0203700902809834	0.000414940578055414	0.0416322985270686	0.00173324828064696	0.328454520609311	0.0254540447824553	-0.0130850064230044	0.000171217393090067	0.664303258111372	-0.00508395450147187
Resid1.bg376	DxS	XxS	0.0759905581949398	0.00577456493477853	-0.189860875239972	0.0360471519468883	6.93705743692874e-06	-0.128306383273664	0.647623497034988	0.419416193911827	0	0.204296941468604
Resid1.bg377	DxS	XxS_eye	-0.180678024024697	0.0326445483654688	-0.388505506559393	0.150936528626971	0	-0.267414595556882	0.290891668379971	0.0846179627328828	0	0.0867365715321852
Resid1.bg378	DxS	XxR	-0.229010300589915	0.0524457177762831	-0.385328183375786	0.148477808903684	0	-0.281136092100365	0.22733791567009	0.0516825279012209	4.61852778244065e-14	0.0521257915104499
Resid1.bg379	DxS	XxT_slope	-0.0961300217337794	0.0092409810785369	-0.134527008253157	0.0180975159495449	0.00152021380198408	-0.0780362769017646	-0.0433612003107058	0.00188019369238515	0.150399858315558	-0.0180937448320148
Resid1.bg380	DxS	XxT_intercept	-0.228021573083993	0.0519938377916988	-0.343640247435185	0.118088619657315	0	-0.229777077252848	0.00540558524125461	2.92203518004696e-05	0.857715781786701	0.00175550416885538
Resid1.bg381	DxS	XxT_back	-0.206360930303093	0.0425848335555582	-0.340443396920578	0.115901706506822	2.22044604925031e-16	-0.245180209827183	0.157107673741015	0.0246828211483131	1.87913792304428e-07	0.0388192795240899
Resid1.bg382	DxS	XxU	-0.175032069972503	0.030636225518859	-0.264106669869698	0.0697523330696615	2.80795831031355e-10	-0.19503914946743	0.0948673000471913	0.00899980461824382	0.00165312451564548	0.0200070794949279
Resid1.bg383	DxS	XxM	0.217114324279421	0.0471386298073095	0.36099038555181	0.130314058460844	0	0.256175219591596	-0.147215848927686	0.0216725061754993	1.04621417018613e-06	-0.039060895312175
Resid1.bg384	DxS	XxP	0.246265824075307	0.0606468561074902	0.334510796013371	0.111897472649499	6.66133814775094e-16	0.253628048300789	-0.0455209025408652	0.00207215256813495	0.131107504400264	-0.00736222422548227
Resid1.bg385	DxS	YxZ	-0.0629413303323888	0.00396161106401089	-0.105900600855201	0.0112149372614927	0.012712313566285	-0.070782042017123	0.0241172968802207	0.000581644008808704	0.423781615705025	0.00784071168473415
Resid1.bg386	DxS	YxS	0.387616778915803	0.150246767297062	0.128856255725575	0.0166039346396149	0.00239749849141768	0.0801102050785857	0.812969839369231	0.660919959724033	0	0.307506573837217
Resid1.bg387	DxS	YxS_eye	-0.141705135207206	0.0200803453440924	-0.353894021661077	0.125240978567451	0	-0.232938785340773	0.270133293637437	0.0729719963314098	0	0.0912336501335675
Resid1.bg388	DxS	YxR	-0.183853909885228	0.0338022601800855	-0.335777274619382	0.11274637815082	4.44089209850063e-16	-0.237696987663387	0.200751100542806	0.0403010043691478	2.74993361415454e-11	0.0538430777781588
Resid1.bg389	DxS	YxT_slope	-0.0741018300954265	0.00549108122349146	-0.0572897891555718	0.00328211994148987	0.178534646344904	-0.0326337105295661	-0.097314538394441	0.00947011938292314	0.00124862469775655	-0.0414681195658605
Resid1.bg390	DxS	YxT_intercept	-0.1728816232459	0.0298880556561372	-0.218560301228455	0.0477686052730731	2.09268276485375e-07	-0.143334552694889	-0.0867434702217528	0.00752442962611211	0.00401564990623249	-0.0295470705510108
Resid1.bg391	DxS	YxT_back	-0.167565290645618	0.0280781266291503	-0.248180748460067	0.0615936839061988	3.30263394410224e-09	-0.174990750260149	0.0272235548525148	0.000741121938807883	0.366578921181811	0.00742545961453097
Resid1.bg392	DxS	YxU	-0.176961961399744	0.0313155357824446	-0.212489252664485	0.0451516824979115	4.57605282555562e-07	-0.153834473528181	-0.0963146147593952	0.00927650501625072	0.00140136705976879	-0.023127487871563
Resid1.bg393	DxS	YxM	0.207336879172575	0.0429885814650231	0.340076494255461	0.115652021945085	2.22044604925031e-16	0.23883310685826	-0.113619164042488	0.0129093144377139	0.000164354731414296	-0.0314962276856846
Resid1.bg394	DxS	YxP	0.264650069286127	0.0700396591731517	0.334185745337896	0.111680112387045	6.66133814775094e-16	0.25205292643892	0.0728634888176575	0.0053090880026809	0.0156667732734144	0.0125971428472071
Resid1.bg395	DxS	ZxS	0.354909094294734	0.125960465213108	0.09879765169998	0.00976097598143055	0.0201388246871379	0.0636534402261754	0.822705244042704	0.676843918575364	0	0.291255654068558
Resid1.bg396	DxS	ZxS_eye	-0.145399606794084	0.0211410456558742	-0.328320905366964	0.107794616900983	2.22044604925031e-15	-0.224248175132773	0.257972446248245	0.0665497830233036	0	0.0788485683386888
Resid1.bg397	DxS	ZxR	-0.233574619856763	0.0545571030412314	-0.37160259115116	0.138088485750257	0	-0.266834463895212	0.132573388420262	0.0175757033172298	1.09751409800296e-05	0.0332598440384487
Resid1.bg398	DxS	ZxT_slope	-0.0903988428129876	0.00817195078192724	-0.120848727845359	0.0146044150218417	0.0044288989728547	-0.0706157002474969	-0.0478338392848303	0.00228807618072698	0.112635133367966	-0.0197831425654907
Resid1.bg399	DxS	ZxT_intercept	-0.215150614904576	0.0462897870938171	-0.319352166022489	0.101985805943255	1.4210854715202e-14	-0.211571370062284	-0.0107648409258428	0.000115881800158701	0.721070375327219	-0.00357924484229246
Resid1.bg400	DxS	ZxT_back	-0.200715760691759	0.0402868165900713	-0.333705339827928	0.111359253829673	8.88178419700125e-16	-0.236908838669747	0.136654475520538	0.0186744456797935	5.83208733240248e-06	0.0361930779779879
Resid1.bg401	DxS	ZxU	-0.166782784800266	0.0278164973057319	-0.274205711560753	0.075188772252539	5.38942224181937e-11	-0.196742484869973	0.118944736259708	0.0141478502838915	7.9815626877533e-05	0.0299597000697064
Resid1.bg402	DxS	ZxM	0.206919856532132	0.0428158270272782	0.331198486092181	0.109692437189753	1.33226762955019e-15	0.232322038430431	-0.0912055147467408	0.00831844592021795	0.00248699886095327	-0.0254021818982988
Resid1.bg403	DxS	ZxP	0.262646089519808	0.0689829683400471	0.343139344680246	0.117744609867588	0	0.261259052314871	0.00911327982457871	8.30518691610734e-05	0.762459448806999	0.00138703720493757
Resid1.bg404	DxS	SxS_eye	-0.147476657824716	0.0217493646031485	-0.190369438985616	0.0362405232996982	6.54793981080815e-06	-0.108114631218768	-0.092067387657689	0.00847640387011118	0.00226185746848406	-0.0393620266059484
Resid1.bg405	DxS	SxR	0.703724748332415	0.495228521415521	0.670401452967792	0.449438108141327	0	0.401884392011217	0.754774279821782	0.569684213480489	0	0.301840356321198
Resid1.bg406	DxS	SxT_slope	-0.301792817589236	0.0910789047484501	-0.240628248759783	0.0579019541012002	1.00309573980439e-08	-0.133321294771854	-0.384040229241646	0.147486897675976	0	-0.168471522817382
Resid1.bg407	DxS	SxT_intercept	-0.508065348624392	0.258130398472825	-0.430949963266371	0.185717870839286	0	-0.270406827012911	-0.638359790329598	0.407503221909648	0	-0.237658521611481
Resid1.bg408	DxS	SxT_back	-0.546871139744743	0.299068043485714	-0.496899657675993	0.246909269798519	0	-0.317419386078625	-0.637128351097466	0.405932535772176	0	-0.229451753666118
Resid1.bg409	DxS	SxU	-0.629824716275154	0.396679173231078	-0.556345103619289	0.309519874321158	0	-0.357932680493427	-0.765774803435196	0.586411049576213	0	-0.271892035781727
Resid1.bg410	DxS	SxM	0.332815612180577	0.110766231711132	0.388666121279647	0.151061353830565	0	0.263093972139871	0.222073429504527	0.0493166080919021	1.73638881051374e-13	0.0697216400407055
Resid1.bg411	DxS	SxP	0.50543155400539	0.255461055784303	0.463403048218396	0.214742385098101	0	0.334041607064987	0.697048602785295	0.485876754644932	0	0.171389946940402
Resid1.bg412	DxS	S_eyexR	0.122103665406657	0.0149093051057409	0.113026942118235	0.0127750896445988	0.0078035862206236	0.0698122581353207	0.136767200993099	0.0187052672674868	5.72968699530385e-06	0.0522914072713366
Resid1.bg413	DxS	S_eyexT_slope	-0.0557393661738195	0.00310687694145913	0.0223243897890077	0.000498378379451553	0.600378233881214	0.0123895066635394	-0.155560082853865	0.0241989393775013	2.47520850038541e-07	-0.0681288728373588
Resid1.bg414	DxS	S_eyexT_intercept	-0.108007367349805	0.0116655914018358	-0.0629645157388497	0.00396453024222785	0.139197054607702	-0.0405577431331413	-0.190436176578255	0.0362659373497442	2.6680302411819e-10	-0.0674496242166639
Resid1.bg415	DxS	S_eyexT_back	-0.111070806601373	0.0123367240790796	-0.10719498445857	0.011490764693073	0.0116570447552946	-0.0716986522294164	-0.121334029805853	0.0147219467889276	5.71685677073219e-05	-0.0393721543719564
Resid1.bg416	DxS	S_eyexU	-0.157351144668725	0.024759382728558	-0.13145100840397	0.0172793676104205	0.00195060025587024	-0.088528532619242	-0.216069348548829	0.0466859633823154	7.60502771868232e-13	-0.068822612049483
Resid1.bg417	DxS	S_eyexM	0.169400942257245	0.0286966792376424	0.24799133915782	0.0614997042972888	3.39747829869452e-09	0.169129026941108	0.000885553054582915	7.8420421248113e-07	0.97656916618993	0.000271915316136951
Resid1.bg418	DxS	S_eyexP	0.228612152430389	0.0522635162388553	0.243920762969826	0.0594973386077821	6.20828766173531e-09	0.178304212481336	0.222088800478514	0.049323435297985	1.73194791841524e-13	0.0503079399490527
Resid1.bg419	DxS	RxT_slope	-0.0238330488911482	0.000568014219447861	0.0543226369468775	0.00295094888486226	0.202132355164089	0.0304784885205165	-0.125396882567036	0.0157243781575309	3.19692709667141e-05	-0.0543115374116647
Resid1.bg420	DxS	RxT_intercept	-0.0622673853364773	0.00387722727664134	-0.0223422370156114	0.000499175554861755	0.600086884829622	-0.0142202106109145	-0.132476943815113	0.0175501406425925	1.11379846416959e-05	-0.0480471747255627
Resid1.bg421	DxS	RxT_back	-0.0552198995199426	0.00304923730299255	-0.060292486684666	0.00363518395062063	0.156800288763641	-0.0395512450217924	-0.0460282333382265	0.00211859826423822	0.126866734362325	-0.0156686544981501
Resid1.bg422	DxS	RxU	-0.109994841146517	0.0120988650788476	-0.10156097351683	0.0103146313416862	0.0168906684515675	-0.0680272543227727	-0.129822468853409	0.0168538734191942	1.66411990123461e-05	-0.0419675868237447
Resid1.bg423	DxS	RxM	0.113277855718188	0.0128318725961107	0.189868468901852	0.0360500354831334	6.93108837124257e-06	0.126358287597898	-0.0397882580106235	0.00158310547551994	0.186961682049892	-0.0130804318797096
Resid1.bg424	DxS	RxP	0.189186350759564	0.0357914753137207	0.208826052894414	0.0436083203674605	7.25701542192425e-07	0.15040806279623	0.157029398532353	0.0246582320034325	1.90562419177809e-07	0.0387782879633339
Resid1.bg425	DxS	T_slopexT_intercept	-0.108897940216975	0.0118587613834999	-0.113024406338225	0.0127745164281082	0.00780497837016525	-0.0632354008195825	-0.105120287442622	0.0110502748320194	0.00048952138369196	-0.0456625393973926
Resid1.bg426	DxS	T_slopexT_back	-0.0417041128346694	0.00173923302732683	-0.115850888441935	0.0134214283527857	0.00638417589378903	-0.0679452086202388	0.0637413423953578	0.00406295873036224	0.034511496264225	0.0262410957855694
Resid1.bg427	DxS	T_slopexU	-0.0281059296870353	0.000789943283572574	-0.117606185405296	0.0138312148455849	0.00562323544819021	-0.0665666640455593	0.089630827733641	0.00803368528021762	0.00295200199668466	0.0384607343585239
Resid1.bg428	DxS	T_slopexM	0.0535906406245654	0.00287195676255132	0.0998397395540756	0.00996797359422564	0.018855064835964	0.0653593365504826	-0.0344093956106114	0.00118400650628756	0.253776009352199	-0.0117686959259172
Resid1.bg429	DxS	T_slopexP	0.09002462360195	0.00810443285467278	0.166999167544054	0.0278887219604069	7.94669879640164e-05	0.107519539358327	-0.0493471287231938	0.00243513911322346	0.101703852270838	-0.0174949157563769
Resid1.bg430	DxS	T_interceptxT_back	0.0148943306220458	0.00022184108467881	-0.0310367226683702	0.000963278153993322	0.466379731175548	-0.0185902998384906	0.0836354167319893	0.00699488293193351	0.0055397581761687	0.0334846304605363
Resid1.bg431	DxS	T_interceptxU	-0.0706677262698304	0.00499392753614767	-0.136650281509749	0.0186732994366937	0.00127604547083071	-0.0844810641783485	0.0361824841537362	0.00130917215953537	0.230126958058456	0.0138133379085182
Resid1.bg432	DxS	T_interceptxM	-0.00688297039881083	4.73752815109061e-05	0.013252285201948	0.000175623063073769	0.755839701718886	0.00858472120420428	-0.0441905501377539	0.00195280472147734	0.142750030248403	-0.0154676916030151
Resid1.bg433	DxS	T_interceptxP	0.0740605103287199	0.00548495919015042	0.117455585925617	0.0137958146651299	0.00568516569262689	0.0776252286929035	-0.0106575280919051	0.000113582905029745	0.72373651158719	-0.00356471836418356
Resid1.bg434	DxS	T_backxU	-0.10140003328224	0.0102819667496393	-0.17157078780512	0.0294365352280696	4.99989567859238e-05	-0.107968378019784	0.01773421377212	0.000314502338115251	0.556414275365826	0.00656834473754466
Resid1.bg435	DxS	T_backxM	-0.0186566880338088	0.000348072008390865	-0.061516248415675	0.00378424881913904	0.148539831362539	-0.0399692024919521	0.0612814419097842	0.00375541512254225	0.0421071398585036	0.0213125144581432
Resid1.bg436	DxS	T_backxP	0.0703083863341035	0.00494326918890555	0.0587698627379006	0.00345389676623168	0.167557352661526	0.038308011140449	0.0926642183343169	0.00858665735950996	0.00211706508388398	0.0320003751936544
Resid1.bg437	DxS	UxM	0.0510836932802023	0.00260954371914579	0.0505482798724956	0.00255512859806814	0.235322311403054	0.0340008806185079	0.0534493171350395	0.00285682950220203	0.0762782214325837	0.0170828126616944
Resid1.bg438	DxS	UxP	0.0910152324956299	0.00828377254623357	0.11588151696724	0.0134285259746287	0.00637014252658696	0.0778945866579369	0.0409770650262629	0.00167911985816658	0.174131196511206	0.013120645837693
Resid1.bg439	DxS	MxP	-0.0135830780775439	0.000184500010060654	0.0262902078977423	0.00069117503130651	0.537269692778868	0.0169192720867946	-0.0859615496562942	0.00738938801931153	0.00435824510029126	-0.0305023501643386
Resid1.bg440	DxS_eye	DxR	0.684235261608574	0.468177893228554	0.701272478401441	0.4917830889633	0	0.451482975004613	0.653515375821913	0.427082346435657	0	0.232752286603961
Resid1.bg441	DxS_eye	DxT_slope	0.10252775280854	0.0105119400959691	0.195686325859035	0.0382931381282085	3.54813326475245e-06	0.113571896468557	-0.0267377088215016	0.000714905073023404	0.375193855179863	-0.0110441436600175
Resid1.bg442	DxS_eye	DxT_intercept	0.0770716081021376	0.00594003277544948	0.114696555926251	0.0131552999413437	0.00693371541266741	0.0770296676025255	0.000128673331995466	1.65568263668155e-08	0.996594955257681	4.19404996120773e-05
Resid1.bg443	DxS_eye	DxT_back	0.144285864034282	0.0208184105601192	0.0920297578536483	0.00846947633060113	0.0304747762829376	0.0622432907540447	0.256087612820952	0.065580865440334	0	0.0820425732802369
Resid1.bg444	DxS_eye	DxU	0.167378696440339	0.0280156280220672	0.124990652943376	0.0156226633232114	0.00323814848008186	0.0881307025535581	0.279761961289385	0.0782667549844833	0	0.0792479938867811
Resid1.bg445	DxS_eye	DxM	-0.104485075335693	0.0109171309679055	-0.0242045451593449	0.000585860006370767	0.570042982172116	-0.0161902398172903	-0.268321649006171	0.071996507325391	0	-0.0882948355184028
Resid1.bg446	DxS_eye	DxP	0.0298665788113446	0.000892012529894257	0.062319349777263	0.00388370135666085	0.143301725452509	0.0467953857118703	-0.0819683235477556	0.00671880606522954	0.00655673493287123	-0.0169288069005257
Resid1.bg447	DxS_eye	WxX	0.151959998510323	0.0230918411472574	0.155860655333438	0.0242925438809687	0.000233757933187917	0.112768190959621	0.153243432195355	0.0234835495110123	3.72090498856892e-07	0.0391918075507024
Resid1.bg448	DxS_eye	WxY	0.442524349583181	0.195827799974017	0.407555522925686	0.166101504267229	0	0.274394932573315	0.518930562242915	0.269288928429747	0	0.168129417009866
Resid1.bg449	DxS_eye	WxZ	-0.19730613095862	0.0389297093138601	-0.113475167903556	0.0128766137307402	0.00756096714213927	-0.0747184040535988	-0.359788265262675	0.129447595820725	0	-0.122587726905021
Resid1.bg450	DxS_eye	WxS	-0.0178984472673953	0.00032035441458373	-0.180150136016793	0.0324540715068692	2.02848561881019e-05	-0.109466931222714	0.234593932999009	0.0550343133999435	7.105427357601e-15	0.0915684839553187
Resid1.bg451	DxS_eye	WxS_eye	0.454852383444454	0.2068906907251	0.240586646113742	0.0578819342882591	1.00915036327365e-08	0.157899853441248	0.865635035707805	0.749324015044853	0	0.296952530003205
Resid1.bg452	DxS_eye	WxR	0.0449426310374382	0.0020198400845673	-0.102046174757176	0.010413421782572	0.0163703413115388	-0.0709557474271192	0.390798211831349	0.15272324237058	0	0.115898378464557
Resid1.bg453	DxS_eye	WxT_slope	-0.0809256580963037	0.00654896213831985	-0.0925225063415102	0.00856041417971479	0.0295926826695105	-0.0536541721219723	-0.0659640556645308	0.00435125663971331	0.0286869342794791	-0.0272714859743314
Resid1.bg454	DxS_eye	WxT_intercept	-0.273738303668681	0.0749326588954073	-0.34523917171373	0.119190085685582	0	-0.227128019667834	-0.136550127014946	0.018645937187798	5.92843729751991e-06	-0.0466102840008479
Resid1.bg455	DxS_eye	WxT_back	-0.243665375634313	0.0593728152830108	-0.389348852211122	0.151592528718118	0	-0.274731441378378	0.109953015966833	0.0120896657202027	0.000265614622251942	0.0310660657440647
Resid1.bg456	DxS_eye	WxU	-0.247933979507402	0.0614712581943767	-0.375417253175517	0.14093811398185	0	-0.273963718256158	0.106004118333331	0.0112368731036268	0.000438530406455584	0.0260297387487559
Resid1.bg457	DxS_eye	WxM	0.128901499073863	0.0166155964634891	0.244921615051696	0.0599865975195312	5.35833777348671e-09	0.171598908570847	-0.147509954028396	0.0217591865374595	9.95643814727387e-07	-0.0426974094969841
Resid1.bg458	DxS_eye	WxP	0.338157791639223	0.114350692046316	0.40443402066621	0.163566877072236	0	0.311135487129526	0.164835717427707	0.0271708137399068	4.56881759092198e-08	0.0270223045096966
Resid1.bg459	DxS_eye	XxY	-0.0724444181868258	0.00524819372642769	-0.104324734043238	0.0108836501331924	0.0141102283365915	-0.0685549053074184	-0.0113674639464095	0.00012921923657292	0.70616222154707	-0.00388951287940738
Resid1.bg460	DxS_eye	XxZ	0.146841019549953	0.0215622850224696	0.122228110851582	0.0149397110823466	0.00399436022534694	0.0760806549627906	0.187719088125949	0.0352384560468377	4.76230610502171e-10	0.0707603645871621
Resid1.bg461	DxS_eye	XxS	0.0544046378583757	0.002959864620501	-0.142066665561263	0.0201829374636957	0.000807295546085607	-0.0977421078051281	0.497129447150539	0.247137687224201	0	0.152146745663504
Resid1.bg462	DxS_eye	XxS_eye	0.225172482691859	0.0507026469616155	0.010552216386237	0.000111349270661969	0.804451017111395	0.00739449203710447	0.752816460287053	0.566732622879129	0	0.217777990654754
Resid1.bg463	DxS_eye	XxR	0.0983995362370639	0.00968246873166925	-0.0284175220412615	0.000807555558965581	0.504843896290688	-0.02110808151565	0.537230783107519	0.288616914318318	0	0.119507617752714
Resid1.bg464	DxS_eye	XxT_slope	-0.0740218695375112	0.00547923716982833	-0.126634349897148	0.0160362585738732	0.00285244911808613	-0.0747851399528421	0.0018853733007979	3.55463248336157e-06	0.950140261555641	0.00076327041533096
Resid1.bg465	DxS_eye	XxT_intercept	-0.241288248081791	0.0582200186623799	-0.353207596513244	0.124755606234663	0	-0.240441507291267	-0.00268743163946874	7.22228881681762e-06	0.92897712046318	-0.000846740790523709
Resid1.bg466	DxS_eye	XxT_back	-0.212028788503948	0.0449562071544519	-0.382506123461818	0.146310934485788	0	-0.280450111958215	0.285422027499943	0.0814657337821781	0	0.0684213234542669
Resid1.bg467	DxS_eye	XxU	-0.22826747046507	0.0521060380725215	-0.368827409903778	0.136033658296329	0	-0.27729519390272	0.239618673424114	0.0574171086535321	1.77635683940025e-15	0.0490277234376502
Resid1.bg468	DxS_eye	XxM	0.138096597620275	0.0190706702742962	0.293748101301788	0.0862879470184053	1.81232806539811e-12	0.212223405128692	-0.287961057350753	0.0829215705505636	0	-0.0741268075084167
Resid1.bg469	DxS_eye	XxP	0.258428399671557	0.0667852377568022	0.366122358296227	0.134045581244391	0	0.28261168901064	-0.154121520506158	0.0237534430831301	3.19035211138186e-07	-0.0241832893390824
Resid1.bg470	DxS_eye	YxZ	0.0924574658773716	0.00854838299646534	0.0882304482008594	0.00778461198972454	0.0380630932822252	0.060037123658788	0.102786677699361	0.0105651011124722	0.000651951050036015	0.0324203422185836
Resid1.bg471	DxS_eye	YxS	-0.0709541109820771	0.00503448586525692	-0.279718255463182	0.0782423024393657	2.1259882743152e-11	-0.177043454659844	0.289093203098039	0.0835748800774838	0	0.106089343677766
Resid1.bg472	DxS_eye	YxS_eye	0.296617555681954	0.0879819743387373	0.0495521109911352	0.00245541170367779	0.244690325202967	0.0332053046881828	0.803905725434876	0.646264415386975	0	0.263412250993772
Resid1.bg473	DxS_eye	YxR	0.208684559124485	0.0435492452169805	0.0631802154482995	0.00399173962409354	0.137845057476181	0.0455334134941655	0.626995284327382	0.393123086568774	0	0.163151145630319
Resid1.bg474	DxS_eye	YxT_slope	-0.153603609070507	0.0235940687194851	-0.162014702987111	0.0262487639840019	0.000129915420139071	-0.0939551067749875	-0.144280958038347	0.0208169948524633	1.7066559443446e-06	-0.0596485022955193
Resid1.bg475	DxS_eye	YxT_intercept	-0.3615043879435	0.130685422502405	-0.40985214983087	0.167978784720986	0	-0.273642507162427	-0.265869762626263	0.0706867306789454	0	-0.0878618807810733
Resid1.bg476	DxS_eye	YxT_back	-0.354639762718143	0.125769361300781	-0.459881639958916	0.211491122771302	0	-0.330118454393194	-0.0926640380083029	0.0085866239400042	0.00211710751738026	-0.0245213083249494
Resid1.bg477	DxS_eye	YxU	-0.418489933413513	0.175133824368447	-0.469522147246145	0.220451046754631	0	-0.346058492538751	-0.310911612887924	0.0966660310285701	0	-0.0724314408747624
Resid1.bg478	DxS_eye	YxM	0.159938530153956	0.0255803334278077	0.3073830123657	0.094484316291012	1.4477308241112e-13	0.219773084790605	-0.22248011490831	0.0494974015296146	1.56985535681997e-13	-0.0598345546366493
Resid1.bg479	DxS_eye	YxP	0.354791064613206	0.125876699529372	0.425769297524608	0.181279494714598	0	0.326930088827239	0.166104087536312	0.0275905678962709	3.600396158987e-08	0.0278609757859672
Resid1.bg480	DxS_eye	ZxS	-0.0359801629420992	0.00129457212534001	-0.202231337080829	0.0408975136974998	1.63058279634143e-06	-0.132647918751821	0.28144764948445	0.079212779400322	0	0.0966677558097221
Resid1.bg481	DxS_eye	ZxS_eye	0.291179681584326	0.0847856069675497	0.0844453810590066	0.00713102238220084	0.0471593172422846	0.0587195892725911	0.783924079447132	0.614536962337033	0	0.232460092311735
Resid1.bg482	DxS_eye	ZxR	-0.0132193273891047	0.000174750616620334	-0.120663198564935	0.0145596074879209	0.00449049577857341	-0.0882093760252304	0.308095866956467	0.094923063235657	0	0.0749900486361257
Resid1.bg483	DxS_eye	ZxT_slope	-0.0557615408364735	0.00310934943645771	-0.104167279074322	0.0108508220297477	0.0142570741196888	-0.0619679652009876	0.0154677632280974	0.000239251699280483	0.607946810785726	0.00620642436451411
Resid1.bg484	DxS_eye	ZxT_intercept	-0.233377309139155	0.0544649684210327	-0.340623353155664	0.116024268715008	2.22044604925031e-16	-0.229740827315776	-0.0112731093291368	0.000127082993946671	0.708489179162202	-0.00363648182337924
Resid1.bg485	DxS_eye	ZxT_back	-0.18524707019471	0.034316477015724	-0.364705232877098	0.133009906887938	0	-0.263594795343183	0.30490940558457	0.0929697456139357	0	0.0783477251484725
Resid1.bg486	DxS_eye	ZxU	-0.148086596224925	0.021929639981484	-0.331225298747841	0.109710198530597	1.33226762955019e-15	-0.241947915357943	0.384096640794905	0.147530229469931	0	0.0938613191330178
Resid1.bg487	DxS_eye	ZxM	0.165086742168222	0.027253632439717	0.280948765987561	0.0789322091099335	1.72244440932445e-11	0.200634643227926	-0.131555839089922	0.0173069387986536	1.28139222637103e-05	-0.0355479010597043
Resid1.bg488	DxS_eye	ZxP	0.283303755501757	0.0802610178813992	0.378777617576268	0.143472483576754	0	0.293603931187755	-0.0697553169692596	0.00486580424548188	0.0206950430838231	-0.010300175685998
Resid1.bg489	DxS_eye	SxS_eye	0.107465386259729	0.0115488092439528	0.0691435287870317	0.00478082757312309	0.104324375697243	0.039977488773492	0.162704797011567	0.0264728509705753	6.79084661836526e-08	0.0674878974862372
Resid1.bg490	DxS_eye	SxR	-0.045510267217419	0.00207118442220089	-0.0529039894407873	0.00279883209875094	0.214183955253713	-0.032287271410614	-0.03408126740474	0.0011615327879134	0.258331714878049	-0.013222995806805
Resid1.bg491	DxS_eye	SxT_slope	-0.0799537372224251	0.0063926000958326	-0.0123321584896328	0.000152082133013423	0.772308007874366	-0.00695614679610404	-0.171516076146832	0.029417764376806	1.2779048930156e-08	-0.072997590426321
Resid1.bg492	DxS_eye	SxT_intercept	-0.213775052714499	0.0456997731630869	-0.180798761003836	0.0326881919805223	1.89145175539807e-05	-0.115494946642571	-0.272097052799421	0.0740368061421309	0	-0.0982801060719282
Resid1.bg493	DxS_eye	SxT_back	-0.20175131924432	0.0407035948168234	-0.241289107775108	0.0582204335309078	9.11511577328383e-09	-0.15692032386544	-0.128309856768366	0.0164634193439185	2.08500220304497e-05	-0.0448309953788801
Resid1.bg494	DxS_eye	SxU	-0.191962393229026	0.0368495604142151	-0.199972396780828	0.039988959474269	2.13867851384109e-06	-0.130979661281504	-0.177034354313774	0.0313411626072949	4.30260049810727e-09	-0.0609827319475213
Resid1.bg495	DxS_eye	SxM	0.167654981636096	0.0281081928673997	0.27149653068393	0.0737103661734099	8.44857517279252e-11	0.187100619046033	-0.0638406466904095	0.0040756281698497	0.0342312011815586	-0.0194456374099373
Resid1.bg496	DxS_eye	SxP	0.300135090142836	0.0900810723350481	0.324762443498355	0.105470644707022	4.88498130835069e-15	0.238333015013501	0.259075809228163	0.0671202749272277	0	0.0618020751293342
Resid1.bg497	DxS_eye	S_eyexR	0.529949675639519	0.280846658710431	0.51813313008001	0.268461940486509	0	0.325812542319945	0.550325617994739	0.302858285821291	0	0.204137133319573
Resid1.bg498	DxS_eye	S_eyexT_slope	-0.243763019352726	0.0594204096039574	-0.196066744638357	0.0384421683530827	3.39374855462538e-06	-0.110778398780163	-0.312978474600815	0.0979555255634528	0	-0.132984620572563
Resid1.bg499	DxS_eye	S_eyexT_intercept	-0.472386491869443	0.223148997700719	-0.423309408088917	0.17919085497659	0	-0.277595589778296	-0.566871570439655	0.32134337737272	0	-0.194790902091147
Resid1.bg500	DxS_eye	S_eyexT_back	-0.498021952514582	0.248025865186436	-0.501326110027184	0.251327868594989	0	-0.341376466597106	-0.49757369872135	0.247579585659245	0	-0.156645485917476
Resid1.bg501	DxS_eye	S_eyexU	-0.544783253596171	0.29678879339883	-0.507574108668346	0.257631475790466	0	-0.348013052505996	-0.636747765337219	0.405447716661943	0	-0.196770201090175
Resid1.bg502	DxS_eye	S_eyexM	0.295131760282459	0.0871027559274227	0.376996505048549	0.142126364818821	0	0.261755423558122	0.112038083684659	0.0125525321957306	0.000202504428637784	0.0333763367243367
Resid1.bg503	DxS_eye	S_eyexP	0.490017662388473	0.240117309452664	0.476489350692711	0.227042101323561	0	0.354603290364586	0.616170601667795	0.379666210359653	0	0.135414372023887
Resid1.bg504	DxS_eye	RxT_slope	-0.102825926611761	0.0105731711835673	-0.0412709513127907	0.00170329142226274	0.33267371580986	-0.0235740277549179	-0.188603787032785	0.0355713884831081	3.94699828376588e-10	-0.0792518988568431
Resid1.bg505	DxS_eye	RxT_intercept	-0.266774748481391	0.0711687664273096	-0.23099054193641	0.0533566304640766	3.92609762478457e-08	-0.14967535615312	-0.332792228290439	0.110750667210515	0	-0.117099392328271
Resid1.bg506	DxS_eye	RxT_back	-0.262864338097138	0.0690976602432465	-0.298157345959894	0.0888978029498482	8.12239164815765e-13	-0.199121981479251	-0.193004220758495	0.0372506292305937	1.53171253458595e-10	-0.0637423566178868
Resid1.bg507	DxS_eye	RxU	-0.272626348495044	0.0743251258937411	-0.274763368880072	0.0754949088783265	4.91005014424672e-11	-0.187366372409735	-0.271848638248674	0.0739016821176586	0	-0.0852599760853083
Resid1.bg508	DxS_eye	RxM	0.175587747092917	0.0308310569291663	0.269923760516359	0.0728588364912927	1.09429576511388e-10	0.18288105893008	-0.0228667115809416	0.00052288649852597	0.448211096389062	-0.0072933118371626
Resid1.bg509	DxS_eye	RxP	0.357016865187091	0.127461042028018	0.368492226607882	0.135786521070435	0	0.270203827884392	0.362345920325555	0.131294565976573	0	0.0868130373026998
Resid1.bg510	DxS_eye	T_slopexT_intercept	-0.101652310714778	0.0103331922736538	-0.0896718759049265	0.00804104532830854	0.0350139809091334	-0.0510764876537504	-0.120009472824587	0.0144022735676354	6.88373327313307e-05	-0.0505758230610276
Resid1.bg511	DxS_eye	T_slopexT_back	-0.0763659267472336	0.00583175476796385	-0.156033133807201	0.0243463388456958	0.000230008127674708	-0.0931650512737161	0.0420602623638447	0.00176906567011545	0.163023746344699	0.0167991245264825
Resid1.bg512	DxS_eye	T_slopexU	-0.0176592476506839	0.000311849027588184	-0.114406477084142	0.0130888419988043	0.00707831131753545	-0.0659255816834449	0.115939183631363	0.0134418943011069	0.000120422992132774	0.0482663340327611
Resid1.bg513	DxS_eye	T_slopexM	0.137220803291746	0.0188295488560321	0.19343048403907	0.037415352155589	4.61100500714906e-06	0.128915709390815	0.0250287602787805	0.000626438841092661	0.406478047630349	0.00830509390093143
Resid1.bg514	DxS_eye	T_slopexP	0.155859972300496	0.0242923309655114	0.245703095514334	0.0603700111453261	4.77427919420848e-09	0.161049894737855	-0.0150888794592717	0.00022767428333643	0.616765057156156	-0.00518992243735935
Resid1.bg515	DxS_eye	T_interceptxT_back	0.0406291807129718	0.00165073032540732	-0.0317711057969726	0.00100940316356242	0.455893687907613	-0.0193740135057452	0.154477479288795	0.0238632916074201	2.99676989889974e-07	0.060003194218717
Resid1.bg516	DxS_eye	T_interceptxU	0.02083587630297	0.000434133741312666	-0.0449250417460973	0.00201825937588858	0.291609613732803	-0.0282757454301905	0.132595904173374	0.0175816738035547	1.09374524490669e-05	0.0491116217331605
Resid1.bg517	DxS_eye	T_interceptxM	0.00864308758727092	7.47029630412367e-05	0.0814476371690763	0.0066337176004255	0.0555989497161524	0.0537143890190298	-0.132724192354573	0.0176157112361738	1.07250607959131e-05	-0.0450713014317589
Resid1.bg518	DxS_eye	T_interceptxP	0.0838528422714378	0.00703129915699863	0.169706061893425	0.0288001474433751	6.0488025347194e-05	0.114183486854387	-0.0934671481114225	0.00873610777608259	0.00193567094567282	-0.0303306445829491
Resid1.bg519	DxS_eye	T_backxU	-0.031112845697486	0.000968009167395572	-0.0696773010261818	0.00485492627829315	0.101670122329332	-0.0446397013050769	0.0376442755679536	0.00141709148303603	0.211843042717466	0.0135268556075909
Resid1.bg520	DxS_eye	T_backxM	0.0624209635877701	0.00389637669522572	0.0427041841036834	0.00182364733996129	0.316143419089662	0.0282476808653134	0.101280788331196	0.0102577980849885	0.00078202155443341	0.0341732827224567
Resid1.bg521	DxS_eye	T_backxP	0.130747697124951	0.0170949603034779	0.134543135820298	0.0181018553963591	0.00151820753492027	0.0892839103648043	0.123757648182333	0.015315955483622	4.05028130732177e-05	0.0414637867601468
Resid1.bg522	DxS_eye	UxM	0.0956962485255804	0.00915777198186965	0.095603671351394	0.00914006197586535	0.0245585902616554	0.0654689058345451	0.0974829900345045	0.0095029333460673	0.00122445964273332	0.0302273426910353
Resid1.bg523	DxS_eye	UxP	0.117497740421992	0.0138057190042738	0.159407675702056	0.0254108070727317	0.000167058082733096	0.109088523398094	0.0270699395501871	0.000732781627250786	0.369289368192288	0.0084092170238982
Resid1.bg524	DxS_eye	MxP	-0.0810800672791715	0.00657397730999498	-0.0238561666325036	0.000569116686397779	0.575608537422884	-0.0156302182492589	-0.190119065875012	0.036145259209187	2.85585777248798e-10	-0.0654498490299126
Resid1.bg525	DxR	DxT_slope	0.11041390624701	0.0121912306927234	0.197207133091739	0.0388906533422627	2.96850354919442e-06	0.115222192799153	-0.0117823044747887	0.000138822698736626	0.695964306804547	-0.00480828655214329
Resid1.bg526	DxR	DxT_intercept	0.149767232192024	0.0224302238384597	0.215673542275998	0.0465150768378767	3.04439983001004e-07	0.145816824318814	0.0122671773246228	0.000150483639513739	0.684114229942214	0.0039504078732101
Resid1.bg527	DxR	DxT_back	0.214127306615334	0.0458505034383375	0.211616988080671	0.0447817496443347	5.1109459242582e-07	0.1440847152877	0.221288711840055	0.0489686939878309	2.1138646388863e-13	0.0700425913276345
Resid1.bg528	DxR	DxU	0.246458449415902	0.0607417672884908	0.23380632953786	0.0546653997319666	2.65138933031039e-08	0.165962159513485	0.287623262645929	0.0827271412150893	0	0.0804962899024172
Resid1.bg529	DxR	DxM	-0.102548579769683	0.010516211212779	-0.0663285034838676	0.00439947037440944	0.119241655836895	-0.0446642115975196	-0.17804487090485	0.0316999760555245	3.51248607977084e-09	-0.0578843681721631
Resid1.bg530	DxR	DxP	-0.0616280207702743	0.00379801294406137	-0.0789867170931817	0.00623890147715832	0.0634327922310829	-0.0597086565209919	-0.00940643070076281	8.84809385282532e-05	0.755059241571796	-0.00191936424928246
Resid1.bg531	DxR	WxX	0.0124219631869844	0.000154305169418796	-0.0407036717985426	0.00165678889788348	0.33936751690775	-0.0296474142188483	0.166494702124765	0.0277204858356141	3.34456147221829e-08	0.0420693774058327
Resid1.bg532	DxR	WxY	0.238482715544065	0.0568740056132716	0.172325441126107	0.0296960576593073	4.62638175169339e-05	0.116799725091839	0.380139652871301	0.144506155685113	0	0.121682990452226
Resid1.bg533	DxR	WxZ	-0.156087736158406	0.0243633813790562	-0.122809259191445	0.0150821141431514	0.0038231358697316	-0.0814068560261934	-0.221848852819271	0.0492169134972268	1.83852932877926e-13	-0.0746808801322127
Resid1.bg534	DxR	WxS	0.00939321023035731	8.82323984316892e-05	-0.115653507102103	0.0133757337050162	0.00647527939478176	-0.0707473657435544	0.207812166165092	0.0431858964062277	5.43032285804657e-12	0.0801405759739117
Resid1.bg535	DxR	WxS_eye	0.196565126406652	0.0386378489192631	0.0377357400381245	0.00142398607622492	0.375779537566146	0.0249325212656274	0.5064019250838	0.256442909728578	0	0.171632605141025
Resid1.bg536	DxR	WxR	0.378262888627829	0.14308281291307	0.197524960701386	0.0390161101000842	2.85938752497827e-06	0.138266175844579	0.819083653559369	0.670898031528165	0	0.239996712783251
Resid1.bg537	DxR	WxT_slope	-0.0455235656936703	0.00207239503346592	-0.0435677236788432	0.00189814654655603	0.306447876079029	-0.025434552244344	-0.0491818560105095	0.00241885496063849	0.102854982356053	-0.0200890134493264
Resid1.bg538	DxR	WxT_intercept	-0.146663492458014	0.0215101800199818	-0.170011741628941	0.0289039922917056	5.86368730506326e-05	-0.11259852007279	-0.101010415605328	0.0102031040607611	0.000807784425642888	-0.0340649723852235
Resid1.bg539	DxR	WxT_back	-0.116730704628429	0.0136260574030496	-0.202399874528983	0.0409657092093481	1.59771796037766e-06	-0.143774816721708	0.0968816159837456	0.00938604751562196	0.00131276357237708	0.027044112093279
Resid1.bg540	DxR	WxU	-0.0959925259609422	0.00921456504036217	-0.174709673950163	0.0305234701717723	3.61218481590431e-05	-0.128350893138294	0.133378947231165	0.017789943564494	9.70099202790564e-06	0.0323583671773521
Resid1.bg541	DxR	WxM	0.0988199626732638	0.00976538502274526	0.181506878330821	0.0329447468813993	1.75190461164654e-05	0.128021706524346	-0.10211189728024	0.0104268395661702	0.000707525513721219	-0.0292017438510825
Resid1.bg542	DxR	WxP	0.203394963665167	0.0413695112443547	0.228869888302577	0.0523814257716339	5.2592434629517e-08	0.177253019724551	0.161404104824531	0.0260512850542082	8.62870517259751e-08	0.0261419439406157
Resid1.bg543	DxR	XxY	-0.0753047014112534	0.00567079805463803	-0.119862988629324	0.0143671360431535	0.00476513514427168	-0.0792938434261763	0.011800370050276	0.000139248733323451	0.695521436239601	0.00398914201492295
Resid1.bg544	DxR	XxZ	0.0618074221552407	0.00382015743347614	0.00332896866453276	1.1082032369441e-05	0.937742981298182	0.00208600799331831	0.160360061611626	0.0257153493600844	1.04441413739664e-07	0.0597214141619224
Resid1.bg545	DxR	XxS	-0.00469995936916065	2.2089618071761e-05	-0.153280978293744	0.0234950583066873	0.000297126208008702	-0.106164885181692	0.33556025924072	0.112600687581699	0	0.101464925812531
Resid1.bg546	DxR	XxS_eye	0.0501485591657634	0.00251487798640208	-0.0931636980523184	0.00867947463478356	0.0284777123767872	-0.065722563416995	0.405413393204471	0.164360019389563	0	0.115871122582758
Resid1.bg547	DxR	XxR	0.0779799167058001	0.00608086740944353	-0.045413713501683	0.00206240537401294	0.28638734595366	-0.0339588278017075	0.509323235595921	0.259410158317898	0	0.111938744507508
Resid1.bg548	DxR	XxT_slope	-0.041817366884507	0.00174869217315346	-0.0624188049839522	0.00389610721562465	0.142663003185184	-0.0371092650411199	-0.0117709775004683	0.000138555911316531	0.69624203608425	-0.00470810184338712
Resid1.bg549	DxR	XxT_intercept	-0.133512793042169	0.0178256659059211	-0.182736100467219	0.0333924824139657	1.53259902957448e-05	-0.125229566465398	-0.0266093485713975	0.000708057431394135	0.377490641171579	-0.00828322657677169
Resid1.bg550	DxR	XxT_back	-0.0978523285841873	0.00957507820934775	-0.194797250839901	0.0379459689347834	3.93556165256825e-06	-0.143781551897586	0.193924587039863	0.0376067454585816	1.25327082045601e-10	0.0459292233133991
Resid1.bg551	DxR	XxU	-0.0761736215014892	0.00580242061265213	-0.15224690351695	0.0231791196304994	0.000326771355030342	-0.115231373876652	0.193211929264733	0.0373308496102001	1.4640244572206e-10	0.0390577523751631
Resid1.bg552	DxR	XxM	0.0871628518005717	0.00759736273400843	0.179064219508704	0.0320639947082613	2.2792352495804e-05	0.130235728062845	-0.169359707196787	0.0286827104217814	1.93809994719629e-08	-0.0430728762622736
Resid1.bg553	DxR	XxP	0.135143509568175	0.0182637681784035	0.185261125463904	0.0343216846081522	1.16121044739792e-05	0.143963131641401	-0.0568912722812841	0.0032366168617832	0.0591796452097957	-0.00881962207322561
Resid1.bg554	DxR	YxZ	0.0350874643418121	0.00123113015393793	0.00123335785380702	1.52117159554745e-06	0.976914064843542	0.000844877244762745	0.109883772389544	0.0120744434345572	0.000267997570754019	0.0342425870970493
Resid1.bg555	DxR	YxS	-0.0528255244884775	0.00279053603748274	-0.201245752677292	0.0404998529706499	1.83613626125734e-06	-0.128229782458267	0.207974336011981	0.0432533244396243	5.22848431216971e-12	0.0754042579697898
Resid1.bg556	DxR	YxS_eye	0.0890301513981009	0.00792636785796878	-0.0715835300401842	0.00512420177301396	0.0926263013314454	-0.0482904817315886	0.424182460283057	0.179930759611787	0	0.13732063312969
Resid1.bg557	DxR	YxR	0.0673552534316613	0.00453673016484333	-0.0530865227109684	0.00281817889354216	0.212604969298744	-0.0385155854269968	0.411811299125363	0.169588546087319	0	0.105870838858658
Resid1.bg558	DxR	YxT_slope	-0.0850413549980283	0.00723203205990068	-0.0738747941654724	0.00545748521299091	0.0826208866880567	-0.0431286002344993	-0.102613248750189	0.0105294788190682	0.000665833353713285	-0.041912754763529
Resid1.bg559	DxR	YxT_intercept	-0.191194952134776	0.0365555097218191	-0.190211882886277	0.0361805603911426	6.66620745315427e-06	-0.12784893239177	-0.194015104277346	0.0376418606877493	1.22872378938155e-10	-0.0633460197430053
Resid1.bg560	DxR	YxT_back	-0.177604479686801	0.0315433512048194	-0.228815028964288	0.0523563174799282	5.2989684196092e-08	-0.165352739951112	-0.0468611673873391	0.00219596900890422	0.120136733696079	-0.0122517397356892
Resid1.bg561	DxR	YxU	-0.190669998265195	0.0363550482384494	-0.211857303109487	0.0448835168808248	4.95786092624684e-07	-0.157195455419595	-0.145436103732801	0.0211516602689782	1.40920085200946e-06	-0.0334745428455993
Resid1.bg562	DxR	YxM	0.105608281159715	0.0111531090495094	0.195019467504283	0.0380325927056542	3.83510167178969e-06	0.140370460851597	-0.130825949379728	0.0171154290311072	1.43101373266674e-05	-0.0347621796918821
Resid1.bg563	DxR	YxP	0.204150005646899	0.041677224805629	0.228443601815516	0.052186479210446	5.5756584682598e-08	0.176588601923801	0.166315638423635	0.0276608915842611	3.45957213987447e-08	0.0275614037230985
Resid1.bg564	DxR	ZxS	-0.0280823981558578	0.000788621086184128	-0.161897834799959	0.0262109089129149	0.000131399019721812	-0.106904539078018	0.232280083714304	0.053954037290324	1.28785870856518e-14	0.0788221409221599
Resid1.bg565	DxR	ZxS_eye	0.0921215906561548	0.00848638746502015	-0.0536480252916849	0.00287811061769726	0.207800349215807	-0.0375546715439079	0.442622860082037	0.195914996267202	0	0.129676262200063
Resid1.bg566	DxR	ZxR	0.213263587756252	0.0454813578626687	0.0667384926145485	0.00445402639646215	0.11697075894772	0.0491155970278971	0.682598871058093	0.465941218769784	0	0.164147990728355
Resid1.bg567	DxR	ZxT_slope	-0.0329534025502375	0.001085926739638	-0.054939846237361	0.00301838670458487	0.197045851896291	-0.0329023162895744	-0.000128865873180724	1.66064132706306e-08	0.996589860127623	-5.10862606630975e-05
Resid1.bg568	DxR	ZxT_intercept	-0.132308917355111	0.0175056496116817	-0.183985184312284	0.0338505480464249	1.33663857657673e-05	-0.124925107182007	-0.0231681084977488	0.000536761251363462	0.442251406881565	-0.00738381017310421
Resid1.bg569	DxR	ZxT_back	-0.087006439268462	0.00757012047417657	-0.195062217611258	0.0380492687394219	3.81605840815702e-06	-0.141928989673694	0.216343017973817	0.0468043014260193	7.11652958784725e-13	0.054922550405232
Resid1.bg570	DxR	ZxU	-0.0374242018065045	0.00140057088085397	-0.147190505713599	0.0216650449722251	0.000515782161765621	-0.108238383915556	0.293306614055008	0.0860287698484132	0	0.0708141821090517
Resid1.bg571	DxR	ZxM	0.114693929128975	0.0131546973790424	0.192847883753307	0.037190306268129	4.93140475188447e-06	0.138642630684393	-0.0897069096276712	0.00804732963494717	0.00292782620250054	-0.0239487015554176
Resid1.bg572	DxR	ZxP	0.158383513649275	0.02508533739589	0.204300209687247	0.0417385756782531	1.26846397208169e-06	0.159422453379713	-0.00712148880990429	5.07156028695921e-05	0.813283224180916	-0.0010389397304381
Resid1.bg573	DxR	SxS_eye	0.00935041138225594	8.74301930174214e-05	-0.0332005291051096	0.00110227513285923	0.43586765506893	-0.0193246702696105	0.0699724176576529	0.00489613923285701	0.020302904131164	0.0286750816518665
Resid1.bg574	DxR	SxR	-0.333398513404588	0.11115456874039	-0.326605222483762	0.106670971353668	3.10862446895044e-15	-0.200663860911691	-0.34627245916321	0.119904615974937	0	-0.132734652492897
Resid1.bg575	DxR	SxT_slope	-0.0562255250663168	0.00316130966898302	-9.07224595402649e-05	8.230564665035e-09	0.998301626122663	-5.15166452712522e-05	-0.133591701199528	0.0178467426293839	9.38883813184077e-06	-0.0561740084210456
Resid1.bg576	DxR	SxT_intercept	-0.126317850995228	0.0159561994800527	-0.0733903675655992	0.00538614605141376	0.0846600145912202	-0.0471964912803424	-0.221717371243982	0.0491585927113417	1.90070181815827e-13	-0.0791213597148857
Resid1.bg577	DxR	SxT_back	-0.117501502618432	0.0138066031175894	-0.123138744136216	0.0151631503074445	0.00372904054755407	-0.0806193544103012	-0.106842884589184	0.0114154019873377	0.000394764260713609	-0.0368821482081309
Resid1.bg578	DxR	SxU	-0.109187683635652	0.0119219502577191	-0.103779893984423	0.010770266395418	0.0146240948132184	-0.0684305690637028	-0.11975726325867	0.0143418021032063	7.13006053527643e-05	-0.0407571145719489
Resid1.bg579	DxR	SxM	0.10893686490727	0.0118672405358249	0.161030441015783	0.0259308029337375	0.00014291825608459	0.111717713932474	-0.00924060195079503	8.5388724413037e-05	0.759242656885934	-0.00278084902520316
Resid1.bg580	DxR	SxP	0.186649168675689	0.0348379121673257	0.175221749697454	0.0307026615670372	3.42374367425791e-05	0.129452230293791	0.242685788908432	0.0588963921381081	8.88178419700125e-16	0.0571969383818975
Resid1.bg581	DxR	S_eyexR	-0.248300171815158	0.061652975323437	-0.2359889858561	0.0556908014453904	1.94902138872521e-08	-0.149389917654331	-0.269890000148634	0.0728406121802296	0	-0.0989102541608273
Resid1.bg582	DxR	S_eyexT_slope	-0.13006657056172	0.0169173127776868	-0.0790058954816562	0.00624193152085838	0.0633683966603313	-0.0449380023848025	-0.202785144862633	0.041121814976959	1.73299152805839e-11	-0.0851285681769171
Resid1.bg583	DxR	S_eyexT_intercept	-0.236428082880127	0.0558982383743724	-0.169865366552251	0.0288542427539305	5.95165210075521e-05	-0.112140528798677	-0.366092984898662	0.134024073592012	0	-0.12428755408145
Resid1.bg584	DxR	S_eyexT_back	-0.243157322181073	0.05912548333027	-0.226472857921957	0.0512899553753388	7.29375653207853e-08	-0.155250330440853	-0.282625085976722	0.0798769392233496	0	-0.0879069917402199
Resid1.bg585	DxR	S_eyexU	-0.264928592290741	0.0701871590131539	-0.227318714405199	0.0516737979188326	6.50147540248724e-08	-0.156904132175952	-0.35381640215979	0.125186046437299	0	-0.10802446011479
Resid1.bg586	DxR	S_eyexM	0.147367515269633	0.0217171845567455	0.191997205777031	0.0368629270261878	5.43766837068915e-06	0.134201197441896	0.0447341403252284	0.00200114331063723	0.137900397365377	0.0131663178277371
Resid1.bg587	DxR	S_eyexP	0.25707513563464	0.0660876253615683	0.228393428352049	0.0521635581144026	5.61408852739476e-08	0.171110351605087	0.395917362409395	0.156750557857212	0	0.0859647840295525
Resid1.bg588	DxR	RxT_slope	-0.192467567423425	0.0370437645098906	-0.147830181476105	0.0218537625552583	0.000487227487047548	-0.085007166178619	-0.258843311635634	0.0669998599785017	0	-0.107460401244806
Resid1.bg589	DxR	RxT_intercept	-0.367112159119946	0.134771337373708	-0.291463393115428	0.0849509095263587	2.73159272978774e-12	-0.190126755352629	-0.509100756912841	0.259183580689227	0	-0.176985403767317
Resid1.bg590	DxR	RxT_back	-0.394079870670509	0.155298944467685	-0.365634936643362	0.133688906894195	0	-0.245824121239313	-0.454357805056204	0.206441015015492	0	-0.148255749431196
Resid1.bg591	DxR	RxU	-0.424948123388483	0.180580907571394	-0.371317064839499	0.137876362641021	0	-0.254906460410832	-0.548763296739258	0.301141155848139	0	-0.170041662977651
Resid1.bg592	DxR	RxM	0.244441905763722	0.0597518452934005	0.276373845543714	0.0763825025006209	3.74740238839877e-11	0.188507082173963	0.17750433396908	0.0315077885778066	3.91569199287289e-09	0.055934823589759
Resid1.bg593	DxR	RxP	0.401345352077283	0.161078091634038	0.339982942658611	0.115588401298808	2.22044604925031e-16	0.250970925801978	0.635272660906002	0.403571353694592	0	0.150374426275305
Resid1.bg594	DxR	T_slopexT_intercept	-0.0715216896978086	0.00511535209722963	-0.0792012444259456	0.00627283711861838	0.0627155345083206	-0.0454150600468903	-0.0627005188502762	0.00393135506409384	0.0375691723932856	-0.0261066296509184
Resid1.bg595	DxR	T_slopexT_back	-0.0375161907663078	0.001407464569614	-0.0958755701278018	0.00919212494733103	0.0241521775173497	-0.0576298213838228	0.0509710471274532	0.00259804764526905	0.0909309106447933	0.020113630617515
Resid1.bg596	DxR	T_slopexU	-8.72777744688148e-06	7.6174099162293e-11	-0.0717603513960676	0.0051495480324871	0.091821126496324	-0.0416285258852755	0.10118908073733	0.0102392300604659	0.000790673326877878	0.0416197981078286
Resid1.bg597	DxR	T_slopexM	0.0564309574268576	0.00318445295611182	0.0651490088604902	0.00424439335550424	0.125967159279626	0.0437111119964159	0.0387993440109323	0.00150538909567867	0.198156169078497	0.0127198454304417
Resid1.bg598	DxR	T_slopexP	0.0751647174227015	0.00564973474523456	0.119462433424431	0.0142712729996865	0.00490822546893632	0.0788286868532458	-0.010781910457285	0.000116249593108911	0.72064660229595	-0.00366396943054435
Resid1.bg599	DxR	T_interceptxT_back	0.0323065916198514	0.00104371586209186	-0.024618607949356	0.000606075857364093	0.563461553499602	-0.0151131111856221	0.123565545034278	0.0152684439196182	4.1633840391464e-05	0.0474197028054735
Resid1.bg600	DxR	T_interceptxU	0.00449798290916378	2.02318502511295e-05	-0.0731089747898011	0.00534492219481577	0.0858630200183117	-0.0463232887961739	0.13887981185433	0.0192876021406942	4.10082104496112e-06	0.0508212717053377
Resid1.bg601	DxR	T_interceptxM	-0.0317386515915171	0.00100734200484771	-0.0106614694901398	0.000113666931689181	0.80246794017057	-0.00707835494507259	-0.073501473714563	0.0054024666382126	0.0147791347205972	-0.0246602966464445
Resid1.bg602	DxR	T_interceptxP	0.0293164234625741	0.000859452684636967	0.0720344945986588	0.00518896841208421	0.0905838847934768	0.0487921074450713	-0.0607460198992355	0.00369007893359832	0.0439358802546399	-0.0194756839824971
Resid1.bg603	DxR	T_backxU	0.00710722908510523	5.05127052681657e-05	-0.0452123453979812	0.00204415617638635	0.288531616763295	-0.0291601742397195	0.102156571559969	0.010435965112887	0.000703714233335706	0.0362674033248247
Resid1.bg604	DxR	T_backxM	0.014611276593522	0.000213489403692405	-0.0326381658716012	0.00106524987146216	0.443685271230679	-0.0217340785482992	0.109027749530996	0.0118870501677935	0.000299160572866386	0.0363453551418213
Resid1.bg605	DxR	T_backxP	0.0590664402899192	0.00348884436852259	0.0389412545259	0.00151642130405093	0.360708810016822	0.0260150529093606	0.099848268304084	0.00996967668332435	0.000927744184127555	0.0330513873805585
Resid1.bg606	DxR	UxM	0.0358541069561583	0.00128551698562364	0.00797817514694719	6.36512786753658e-05	0.851509439714637	0.00550005707771664	0.0990816597043387	0.00981717528976638	0.00101569466521489	0.0303540498784416
Resid1.bg607	DxR	UxP	0.044666130602829	0.00199506322302897	0.0545367704347275	0.00297425932945016	0.200356950096919	0.037571831662522	0.0231147375896164	0.000534291093836825	0.443303424063498	0.00709429894030691
Resid1.bg608	DxR	MxP	-0.0489486001070601	0.00239596545244088	0.0186316735988124	0.000347139261092683	0.661974948147303	0.0122890798960649	-0.180046013221469	0.0324165668769454	2.34264163623266e-09	-0.061237680003125
Resid1.bg609	DxT_slope	DxT_intercept	0.0216419149081032	0.000468372480889579	0.0866880067977044	0.00751481052255884	0.0415723742794047	0.0528354727406265	-0.0835214268726111	0.00697582874683692	0.00560447191292424	-0.0311935578325233
Resid1.bg610	DxT_slope	DxT_back	-0.131156097004201	0.0172019217813755	-0.00627044699069564	3.9318505463124e-05	0.883034682139771	-0.00384876771105907	-0.346801327705202	0.120271160898091	0	-0.127307329293142
Resid1.bg611	DxT_slope	DxU	-0.198600199023373	0.0394420390521235	-0.0741839567613409	0.0055032594407685	0.0813403927970837	-0.0474699334288259	-0.465618125710954	0.216800238990582	0	-0.151130265594547
Resid1.bg612	DxT_slope	DxM	-0.362596850872546	0.131476476262687	-0.340770066901117	0.116124238495792	2.22044604925031e-16	-0.206860099342496	-0.413037582334374	0.170600044420625	0	-0.15573675153005
Resid1.bg613	DxT_slope	DxP	-0.37747733187967	0.142489136082995	-0.321564262949762	0.103403575206424	9.10382880192628e-15	-0.219132517915802	-0.669116272248003	0.447716585787063	0	-0.158344813963868
Resid1.bg614	DxT_slope	WxX	-0.284720016753043	0.0810654879398531	-0.233112979807077	0.0543416613545347	2.9218388597485e-08	-0.153064862255224	-0.449264899888202	0.201838950271556	0	-0.131655154497819
Resid1.bg615	DxT_slope	WxY	-0.184274779458246	0.0339571943443854	-0.16290070490526	0.0265366396586305	0.000119169414982689	-0.0995339412367999	-0.228263432402664	0.0521041945722455	3.64153152077051e-14	-0.0847408382214467
Resid1.bg616	DxT_slope	WxZ	-0.169925475377426	0.0288746671822441	-0.189794018066981	0.0360217692940097	6.98982317115515e-06	-0.113414401892172	-0.144747677927183	0.0209518902653115	1.57984796556043e-06	-0.0565110734852534
Resid1.bg617	DxT_slope	WxS	-0.150993556917812	0.0227990542306925	-0.132197922077357	0.017476290601571	0.00183689894305239	-0.072900735743107	-0.174606300496089	0.0304873601729306	6.97434021645904e-09	-0.0780928211747047
Resid1.bg618	DxT_slope	WxS_eye	-0.169004867136386	0.0285626451157876	-0.160448786538895	0.0257438131018039	0.000151166959935445	-0.0955664777021213	-0.1868310203927	0.0349058301809774	5.74524428031964e-10	-0.073438389434265
Resid1.bg619	DxT_slope	WxR	-0.183014579113464	0.0334943361680783	-0.186602405023415	0.0348204575605226	1.00053027474178e-05	-0.117751655025295	-0.192052419272518	0.036884131748427	1.88306925608117e-10	-0.0652629240881692
Resid1.bg620	DxT_slope	WxT_slope	0.943398289899548	0.890000333385391	0.900070175809697	0.810126321382098	0	0.473686943627178	0.991534075492308	0.983139822862386	0	0.46971134627237
Resid1.bg621	DxT_slope	WxT_intercept	-0.123113795202041	0.01515700656905	-0.10560826674539	0.0111531060049654	0.0129620048531889	-0.0630532529415904	-0.153559841136303	0.0235806248098067	3.52059108754688e-07	-0.0600605422604501
Resid1.bg622	DxT_slope	WxT_back	-0.278304955832327	0.0774536484408335	-0.204600157061366	0.0418612242695358	1.22284787185123e-06	-0.131019024720952	-0.454946365546495	0.206976195523965	0	-0.147285931111376
Resid1.bg623	DxT_slope	WxU	-0.308718359932204	0.0953070257592296	-0.21541853485007	0.0464051451569506	3.14612059293395e-07	-0.142666111880104	-0.590168104455333	0.348298391516401	0	-0.1660522480521
Resid1.bg624	DxT_slope	WxM	-0.236139012053267	0.0557616330134932	-0.161972148880678	0.0262349770130246	0.000130453797228425	-0.102988014215833	-0.401459992652984	0.161170125700934	0	-0.133150997837435
Resid1.bg625	DxT_slope	WxP	-0.220141249963341	0.0484621699354222	-0.13449134175346	0.018087921006646	0.00152465936112267	-0.0938977373434494	-0.672072391060718	0.451681298826071	0	-0.126243512619892
Resid1.bg626	DxT_slope	XxY	-0.214311283422908	0.045929326202374	-0.174761857514161	0.0305417068418	3.5925412386284e-05	-0.104221383695631	-0.280797924624239	0.0788474744732798	0	-0.110089899727277
Resid1.bg627	DxT_slope	XxZ	-0.238814766073782	0.0570324924948752	-0.158413487214204	0.0250948329313649	0.000183684588237032	-0.0894858218921743	-0.345732665404142	0.119531075927452	0	-0.149328944181608
Resid1.bg628	DxT_slope	XxS	-0.198168204132012	0.0392706371289067	-0.172367928390908	0.0297107027377732	4.60615769632966e-05	-0.107622954122976	-0.258196612280368	0.0666654905930588	0	-0.0905452500090356
Resid1.bg629	DxT_slope	XxS_eye	-0.173529631650892	0.0301125330608942	-0.165511670818478	0.0273941131771241	9.21590594193944e-05	-0.105257297122721	-0.205967130890033	0.0424224590070719	8.34043945019403e-12	-0.0682723345281705
Resid1.bg630	DxT_slope	XxR	-0.209891575447554	0.0440544734438563	-0.196733172525758	0.0387039411720497	3.13865272127956e-06	-0.132616965477833	-0.303165772604307	0.0919094856787664	0	-0.0772746099697211
Resid1.bg631	DxT_slope	XxT_slope	0.911504672221707	0.830840767482002	0.849674389055975	0.721946567417644	0	0.455381357167208	0.983284608960179	0.966848622217972	0	0.4561233150545
Resid1.bg632	DxT_slope	XxT_intercept	-0.101818243033016	0.0103669546143303	-0.0874473705971947	0.00764704262436312	0.0398119798519967	-0.0540237958341447	-0.132386113551744	0.0175260830613352	1.12934558220701e-05	-0.0477944471988712
Resid1.bg633	DxT_slope	XxT_back	-0.221998532491675	0.0492833484284573	-0.163132387251446	0.0266121757703557	0.00011650053729273	-0.108546631556742	-0.413034034432606	0.170597113599675	0	-0.113451900934933
Resid1.bg634	DxT_slope	XxU	-0.199022756275668	0.0396100575155638	-0.121268564494111	0.0147060647344624	0.00429232082782116	-0.082742059005839	-0.495980503483766	0.24599665983601	0	-0.116280697269829
Resid1.bg635	DxT_slope	XxM	-0.24333085389579	0.0592099044576543	-0.156541782019047	0.0245053295176988	0.000219274966987815	-0.102637819573089	-0.476989814435181	0.227519283074908	0	-0.140693034322701
Resid1.bg636	DxT_slope	XxP	-0.221421359126867	0.0490274182775889	-0.145359623260081	0.0211294200743127	0.000606339133634837	-0.10182785414066	-0.665171377327865	0.442452961216249	0	-0.119593504986207
Resid1.bg637	DxT_slope	YxZ	-0.272740433851899	0.0743873442577218	-0.215612822224075	0.0464888891074307	3.06832943719471e-07	-0.133148080445278	-0.386241476967519	0.149182478530051	0	-0.139592353406621
Resid1.bg638	DxT_slope	YxS	-0.117064304027262	0.0137040512773873	-0.107165687535044	0.0114844845848587	0.011680044885122	-0.0615564764737829	-0.132007435672362	0.0174259630727927	1.19642335350001e-05	-0.0555078275534796
Resid1.bg639	DxT_slope	YxS_eye	-0.112625226439362	0.0126844416305175	-0.118194377620287	0.0139699109010469	0.00538712942095332	-0.0718788401384692	-0.108526624723079	0.0117780282737841	0.000318946436841605	-0.0407463863008924
Resid1.bg640	DxT_slope	YxR	-0.14182431237189	0.0201141355797594	-0.165238612760862	0.027303799147134	9.46871885263434e-05	-0.108073590590123	-0.113197088751169	0.0128135809017399	0.000173817327958181	-0.0337507217817663
Resid1.bg641	DxT_slope	YxT_slope	0.940785969755769	0.885078240889302	0.898092608532735	0.806570333501132	0	0.472656916231578	0.988218808440772	0.976576413356099	0	0.468129053524191
Resid1.bg642	DxT_slope	YxT_intercept	-0.0723382035477403	0.00523281569251431	-0.0550165393860534	0.00302681960601717	0.196420400157155	-0.0333356207172516	-0.103000626425045	0.0106091290439517	0.000635196171651975	-0.0390025828304888
Resid1.bg643	DxT_slope	YxT_back	-0.216648528892675	0.0469365850713602	-0.146049646220567	0.0213304991611528	0.00057060423549915	-0.0951443874875185	-0.400716024607717	0.160573332377413	0	-0.121504141405157
Resid1.bg644	DxT_slope	YxU	-0.251992109673875	0.0635000233378902	-0.169590545911635	0.0287609532626064	6.12018338417286e-05	-0.113436808878985	-0.519052169298875	0.269415154453868	0	-0.13855530079489
Resid1.bg645	DxT_slope	YxM	-0.278251408687255	0.0774238464364417	-0.183333133250388	0.0336110377474044	1.43575188777945e-05	-0.118958241640421	-0.516909281345755	0.267195205141385	0	-0.159293167046834
Resid1.bg646	DxT_slope	YxP	-0.240584969142402	0.0578811273772504	-0.154482469727109	0.0238648334529871	0.000265841984506743	-0.107651153820426	-0.691667727610143	0.478404245417379	0	-0.132933815321976
Resid1.bg647	DxT_slope	ZxS	-0.230078426740599	0.0529360824514291	-0.192168974246105	0.0369289146628	5.33160418525469e-06	-0.114391615297549	-0.2939529931956	0.0864083622086524	0	-0.11568681144305
Resid1.bg648	DxT_slope	ZxS_eye	-0.225672591979336	0.0509281187706717	-0.198159536746769	0.0392672020036941	2.6528972967288e-06	-0.125049229824382	-0.29614368019696	0.0877010793205993	0	-0.100623362154954
Resid1.bg649	DxT_slope	ZxR	-0.242031940682715	0.0585794603106415	-0.227157861227075	0.0516006939172592	6.64543957640262e-08	-0.150704639027247	-0.327461999448621	0.107231361082888	0	-0.091327301655468
Resid1.bg650	DxT_slope	ZxT_slope	0.909264709582366	0.826762312091904	0.848764079717614	0.720400463018889	0	0.458228229569279	0.981015261014556	0.962390942343457	0	0.451036480013087
Resid1.bg651	DxT_slope	ZxT_intercept	-0.146380088427749	0.0214271302881157	-0.118114021339828	0.0139509220370653	0.00541884979026497	-0.0722976448795168	-0.200426730694165	0.0401708743767515	2.95881097400752e-11	-0.0740824435482324
Resid1.bg652	DxT_slope	ZxT_back	-0.271629519430791	0.0737825958262026	-0.196521617593536	0.0386207461815801	3.21757552756985e-06	-0.128903319087528	-0.484759334159134	0.234991612054407	0	-0.142726200343263
Resid1.bg653	DxT_slope	ZxU	-0.244387707139344	0.0597253514008258	-0.147493785726327	0.0217544168278835	0.000502055380739108	-0.0977757240072553	-0.523602087794394	0.274159146342648	0	-0.146611983132089
Resid1.bg654	DxT_slope	ZxM	-0.206777750926575	0.0427570382782527	-0.130496461981327	0.0170293265896438	0.00210528335324112	-0.0845739210495731	-0.39469264098108	0.15578228084462	0	-0.122203829877002
Resid1.bg655	DxT_slope	ZxP	-0.190893107974542	0.0364401786721801	-0.123396566240864	0.015226712560036	0.00365688055340119	-0.0868039656605139	-0.6151997637973	0.378470749376254	0	-0.104089142314028
Resid1.bg656	DxT_slope	SxS_eye	-0.050987732250069	0.00259974884000473	-0.0817710692332266	0.00668650776354513	0.054631842887773	-0.0429064496649341	-0.0170032835912487	0.000289111652884428	0.572799243609883	-0.00808128258513491
Resid1.bg657	DxT_slope	SxR	0.0202614433085247	0.00041052608494456	0.0601830783266371	0.00362200291687013	0.157555388850115	0.0333331420369429	-0.0294032916956849	0.000864553562541532	0.329464381697484	-0.0130716987284182
Resid1.bg658	DxT_slope	SxT_slope	0.913241773181985	0.834010536284575	0.89098580230379	0.793855699906929	0	0.45609925005245	0.937402213544288	0.878722909957732	0	0.457142523129535
Resid1.bg659	DxT_slope	SxT_intercept	-0.0397437796048953	0.00157956801728249	-0.0401979554830221	0.00161587562501503	0.345407002195739	-0.023303997825273	-0.0397221105361117	0.00157784606544307	0.187695576719676	-0.0164397817796223
Resid1.bg660	DxT_slope	SxT_back	-0.166584540179213	0.0277504090267199	-0.123424799152727	0.0152336810458911	0.00364905606352983	-0.0728455188665284	-0.234142418225704	0.0548226720125807	7.99360577730113e-15	-0.0937390213126848
Resid1.bg661	DxT_slope	SxU	-0.211405299369859	0.0446922006016596	-0.185391173578038	0.034369887240642	1.14461584674874e-05	-0.110200051725389	-0.256408107274475	0.0657451174760785	0	-0.10120524764447
Resid1.bg662	DxT_slope	SxM	-0.3624119822487	0.131342444877432	-0.259293499797278	0.067233119037121	6.01981131609364e-10	-0.162166634342488	-0.573740589688198	0.329178264255762	0	-0.200245347906212
Resid1.bg663	DxT_slope	SxP	-0.279925888329377	0.078358502956991	-0.188404275029752	0.0354961708494864	8.17735681124532e-06	-0.125478146042434	-0.565045493790054	0.319276410052446	0	-0.154447742286943
Resid1.bg664	DxT_slope	S_eyexR	0.0130460047764168	0.000170198240626291	0.0382456084472752	0.00146272656550229	0.369358698354308	0.02182563782634	-0.0206562808048246	0.000426681936687763	0.493287490630573	-0.00877963304992317
Resid1.bg665	DxT_slope	S_eyexT_slope	0.929623181681264	0.864199259919196	0.904166933267086	0.817517843213608	0	0.463616302601936	0.95715753953504	0.916150555488772	0	0.466006879079328
Resid1.bg666	DxT_slope	S_eyexT_intercept	-0.0318883696263026	0.0010168681174237	-0.0200236584186397	0.000400946896466359	0.638457168888311	-0.0119167273502685	-0.0507233387818628	0.00257285709717962	0.0925122274458052	-0.019971642276034
Resid1.bg667	DxT_slope	S_eyexT_back	-0.16783569865917	0.0281688217444118	-0.105877239450873	0.0112099898337374	0.0127321099921616	-0.06542968023216	-0.283885400555792	0.0805909206487225	0	-0.10240601842701
Resid1.bg668	DxT_slope	S_eyexU	-0.232318149997495	0.0539717228182584	-0.184555114470009	0.034060590277038	1.25537131481224e-05	-0.114836802306598	-0.331783715142483	0.110080433633748	0	-0.117481347690897
Resid1.bg669	DxT_slope	S_eyexM	-0.365963815271582	0.133929514088133	-0.264827434967804	0.0701335703116265	2.50159670756034e-10	-0.166870771036211	-0.583258580939244	0.340190572239261	0	-0.199093044235371
Resid1.bg670	DxT_slope	S_eyexP	-0.283509178113228	0.0803774540744378	-0.196196052566014	0.0384928910424862	3.34275049596044e-06	-0.132506981562089	-0.599649566896419	0.359579603079063	0	-0.151002196551138
Resid1.bg671	DxT_slope	RxT_slope	0.947929275554846	0.898569911453935	0.929169264385927	0.863355521879485	0	0.481662771154903	0.968396020059053	0.937790851666213	0	0.466266504399943
Resid1.bg672	DxT_slope	RxT_intercept	-0.0321263435820203	0.00103210195195001	-0.00852921243148573	7.27474647014107e-05	0.841384898375624	-0.00501561239864172	-0.0672415647173707	0.00452142802564035	0.0257387019645936	-0.0271107311833785
Resid1.bg673	DxT_slope	RxT_back	-0.173238723574179	0.0300116553456106	-0.096891875534675	0.00938803554462695	0.0226841496685211	-0.0587245892320995	-0.302604812926869	0.0915696728065055	0	-0.114514134342079
Resid1.bg674	DxT_slope	RxU	-0.251073108176417	0.0630377056493667	-0.183718334801487	0.0337524265422311	1.37638680617336e-05	-0.113695754976852	-0.382274338973234	0.146133670237423	0	-0.137377353199564
Resid1.bg675	DxT_slope	RxM	-0.357342859522335	0.127693919251599	-0.276513235071645	0.0764595691697868	3.66047192557062e-11	-0.170020961883781	-0.512560961549029	0.262718739304065	0	-0.187321897638554
Resid1.bg676	DxT_slope	RxP	-0.298392846187436	0.089038290655839	-0.216415334973985	0.0468355972119021	2.76618912664617e-07	-0.144015796685953	-0.562340298555652	0.31622661137966	0	-0.154377049501483
Resid1.bg677	DxT_slope	T_slopexT_intercept	0.506553624479369	0.256596574473185	0.407596688483226	0.166135060462492	0	0.210695058529587	0.612681493912079	0.375378612982337	0	0.295858565949781
Resid1.bg678	DxT_slope	T_slopexT_back	-0.86973805735995	0.75644428842026	-0.827582300786811	0.684892464575592	0	-0.448442044453897	-0.920557080951832	0.847425339290557	0	-0.421296012906053
Resid1.bg679	DxT_slope	T_slopexU	-0.91704866886792	0.840978261072424	-0.871622069453204	0.759725031957886	0	-0.455816990573767	-0.96690342280476	0.93490222903156	0	-0.461231678294154
Resid1.bg680	DxT_slope	T_slopexM	0.517870472944041	0.268189826747284	0.411898708251117	0.169660545858939	0	0.249132443583041	0.706808828821259	0.499578720499679	0	0.268738029361
Resid1.bg681	DxT_slope	T_slopexP	0.696797827286367	0.485527212111002	0.556763170463944	0.309985227985063	0	0.331191551864678	0.927657818208242	0.860549027682876	0	0.365606275421689
Resid1.bg682	DxT_slope	T_interceptxT_back	-0.108193336967472	0.011705798164157	-0.0842462066201276	0.00709742332988123	0.0476846200868362	-0.0466226071641917	-0.138338528285685	0.0191375484082492	4.46976259382836e-06	-0.0615707298032804
Resid1.bg683	DxT_slope	T_interceptxU	-0.18797284778955	0.0353337915061133	-0.16926823506009	0.0286517354003579	6.32357805412376e-05	-0.0966851940392152	-0.215097778345348	0.0462670542491044	9.62119273140161e-13	-0.0912876537503349
Resid1.bg684	DxT_slope	T_interceptxM	-0.389000341334884	0.151321265558656	-0.308534122299468	0.095193304623103	1.16351372980716e-13	-0.184660618475039	-0.525146939402034	0.275779307963324	0	-0.204339722859845
Resid1.bg685	DxT_slope	T_interceptxP	-0.376319051257671	0.141616028339474	-0.313645417383713	0.0983734478458038	4.35207425653061e-14	-0.191515454557104	-0.497010789533323	0.247019724912537	0	-0.184803596700567
Resid1.bg686	DxT_slope	T_backxU	-0.128467578825134	0.0165039188091921	-0.126562424423936	0.0160180472760645	0.00286841036977314	-0.0735857430036041	-0.133293436835569	0.0177671403034378	9.82922560899269e-06	-0.0548818358215303
Resid1.bg687	DxT_slope	T_backxM	-0.428950721560304	0.183998721527106	-0.354856561715024	0.125923179392208	0	-0.213021845650673	-0.558507672066506	0.311930819757148	0	-0.215928875909632
Resid1.bg688	DxT_slope	T_backxP	-0.553821255746928	0.306717983317104	-0.4642632596632	0.2155403742731	0	-0.27959854501592	-0.714306415678621	0.510233655479639	0	-0.274222710731008
Resid1.bg689	DxT_slope	UxM	-0.197852390384567	0.0391455683808872	-0.118160387951755	0.0139618772809093	0.00540052626687526	-0.0734330140710154	-0.350182902261564	0.122628065036332	0	-0.124419376313552
Resid1.bg690	DxT_slope	UxP	-0.368303764643006	0.135647663050211	-0.275119224306522	0.0756905875830225	4.62616611685007e-11	-0.1708636603088	-0.554683366692383	0.307673637285197	0	-0.197440104334205
Resid1.bg691	DxT_slope	MxP	-0.0676427367895671	0.00457553984038265	-0.0809058968896098	0.00654576415151217	0.0572506769763679	-0.0481064703184073	-0.0495263860865172	0.00245286291879076	0.10046693922898	-0.0195362664711598
Resid1.bg692	DxT_intercept	DxT_back	0.256476820163634	0.0657803592812493	0.41242987604692	0.170098402656078	0	0.292934528326884	-0.125857619608614	0.0158401404135466	2.98972447703161e-05	-0.0364577081632495
Resid1.bg693	DxT_intercept	DxU	0.303595037524787	0.0921699468096771	0.413491569468667	0.170975278021662	0	0.306176980807973	-0.0100806360668788	0.000101619223512858	0.738125894295877	-0.0025819432831851
Resid1.bg694	DxT_intercept	DxM	-0.215620542834864	0.0464922184924016	-0.270119053584457	0.072964303109363	1.05979669484668e-10	-0.189743871087058	-0.08697004210837	0.00756378822433166	0.00392105173612345	-0.0258766717478063
Resid1.bg695	DxT_intercept	DxP	-0.476298323714301	0.226860093173053	-0.558520015996581	0.311944608268821	0	-0.440428121629306	-0.192085408788342	0.0368968042693844	1.86966886417395e-10	-0.0358702020849949
Resid1.bg696	DxT_intercept	WxX	-0.446382921786095	0.199257712862291	-0.539181678082818	0.290716881980204	0	-0.409676849508772	-0.158732312406685	0.0251959470019733	1.40330485454143e-07	-0.0367060722773233
Resid1.bg697	DxT_intercept	WxY	-0.242914632001324	0.0590075184403386	-0.3096064374614	0.0958561461175399	9.48130463029884e-14	-0.218904892202954	-0.0819584708134446	0.00671719093807825	0.00656321447627528	-0.0240097397983697
Resid1.bg698	DxT_intercept	WxZ	-0.207899567566822	0.0432222301944715	-0.260785585103576	0.0680091213978143	4.76024331064195e-10	-0.180329391244556	-0.0894912134826695	0.00800867729060073	0.00299684021223046	-0.0275701763222654
Resid1.bg699	DxT_intercept	WxS	-0.179128512850728	0.0320870241161133	-0.27240964102038	0.0742070125208523	7.26474436163471e-11	-0.173830910251617	-0.0150103555717303	0.000225310774389774	0.618599637918243	-0.00529760259911044
Resid1.bg700	DxT_intercept	WxS_eye	-0.295368982205913	0.0872428356493568	-0.387274300397059	0.149981383748031	0	-0.266922429136413	-0.091710338559807	0.00841078619875442	0.00235275969083903	-0.0284465530694996
Resid1.bg701	DxT_intercept	WxR	-0.2554432385086	0.0652512480997614	-0.328067834468393	0.107628504012781	2.44249065417534e-15	-0.239558002337484	-0.0592392750707245	0.00350929171090496	0.0494455319874438	-0.0158852361711159
Resid1.bg702	DxT_intercept	WxT_slope	-0.0810683038681841	0.00657206989206424	-0.0650398670985307	0.00423018431219453	0.126604092032891	-0.0396088228748057	-0.110908098462205	0.0123006063045021	0.000234708591374533	-0.0414594809933784
Resid1.bg703	DxT_intercept	WxT_intercept	0.818331190713862	0.669665937695167	0.757989340356873	0.574547840094648	0	0.52368475091425	0.954668094388192	0.911391170442781	0	0.294646439799612
Resid1.bg704	DxT_intercept	WxT_back	0.0289264472749911	0.000836739351952838	0.11006110261817	0.0121134463095273	0.00959178604218214	0.0815566740857614	-0.206014117494049	0.0424418166068516	8.25028934059446e-12	-0.0526302268107704
Resid1.bg705	DxT_intercept	WxU	0.107034594668419	0.0114564044558327	0.178491634520165	0.0318592635936801	2.42302810378181e-05	0.136789534656914	-0.134014829712459	0.0179599745828595	8.79630604977422e-06	-0.0297549399884955
Resid1.bg706	DxT_intercept	WxM	-0.0379605733372357	0.00144100512809165	-0.0163730847680268	0.000268077904820992	0.70084266536371	-0.0120468665220499	-0.099012538029931	0.00980348268712853	0.00102399274891685	-0.0259137068151857
Resid1.bg707	DxT_intercept	WxP	-0.24443376693415	0.0597478664176184	-0.269908841976295	0.0728507829769843	1.09697584349533e-10	-0.218059574638618	-0.177929909772889	0.0316590527917885	3.59470497812708e-09	-0.0263741922955321
Resid1.bg708	DxT_intercept	XxY	-0.143565879065673	0.0206111616318995	-0.207760504636538	0.043164427286829	8.28596588231534e-07	-0.143374006671712	-0.000620185655340414	3.84630247090018e-07	0.983589315841727	-0.000191872393961131
Resid1.bg709	DxT_intercept	XxZ	-0.111588542781488	0.0124520028800959	-0.145347394748303	0.0211258651601189	0.000606990757758386	-0.0950094002317371	-0.0486431051926094	0.00236615168277926	0.106679481156792	-0.0165791425497504
Resid1.bg710	DxT_intercept	XxS	-0.28505131577986	0.0812542526278296	-0.363793643774672	0.132345815250853	0	-0.262845654416906	-0.080243781247668	0.00643906442892359	0.0077825476667015	-0.022205661362954
Resid1.bg711	DxT_intercept	XxS_eye	-0.284307538408006	0.0808307763956196	-0.349904872222274	0.122433419604886	0	-0.257496202483443	-0.102502492294158	0.010506760926514	0.000674842253597374	-0.0268113359245629
Resid1.bg712	DxT_intercept	XxR	-0.326125080547498	0.106357568162112	-0.399792930266462	0.159834387091044	0	-0.311855816526331	-0.0709427019547466	0.00503286696064001	0.018628506040328	-0.0142692640211673
Resid1.bg713	DxT_intercept	XxT_slope	-0.0599221348276114	0.00359066224229844	-0.0325126132258143	0.00105707001877139	0.445441467179557	-0.0201637750930993	-0.108614606584615	0.0117971327635306	0.000315386284921892	-0.0397583597345121
Resid1.bg714	DxT_intercept	XxT_intercept	0.726724395170603	0.528128346536078	0.643364509830352	0.413917892509249	0	0.459931005579422	0.936489387082842	0.877012372118796	0	0.266793389591181
Resid1.bg715	DxT_intercept	XxT_back	0.0456436063321101	0.00208333879900064	0.119886624433733	0.014372802718115	0.00475681056485899	0.0923090197966503	-0.215294029291888	0.0463515190487365	9.17488307550229e-13	-0.0466654134645402
Resid1.bg716	DxT_intercept	XxU	0.170698402284291	0.0291379445424097	0.246906346354652	0.0609627438702035	3.9939100915376e-09	0.1949429743702	-0.13104917955909	0.0171738874631107	1.38356982259946e-05	-0.0242445720859092
Resid1.bg717	DxT_intercept	XxM	-0.0831799823945224	0.00691890947115306	-0.0668571145121422	0.0044698737608897	0.116320078334486	-0.0507249959201077	-0.139437872204021	0.0194429202047848	3.75107973682454e-06	-0.0324549864744148
Resid1.bg718	DxT_intercept	XxP	-0.250481790122254	0.0627411271828489	-0.280319350321071	0.0785789381644274	1.91850979547326e-11	-0.22723390345102	-0.163859733439173	0.0268500122427568	5.48149499124406e-08	-0.0232478866712343
Resid1.bg719	DxT_intercept	YxZ	-0.132749427032581	0.0176224103774786	-0.161180235872794	0.0259790684360094	0.000140863459938689	-0.11517795421415	-0.0616124175971566	0.00379609000216641	0.041009222017877	-0.0175714728184314
Resid1.bg720	DxT_intercept	YxS	-0.189460208631559	0.0358951706547138	-0.267742875876107	0.0716862475824084	1.56216373170537e-10	-0.17796441437743	-0.0346454296875182	0.00120030579823277	0.250533712829029	-0.0114957942541288
Resid1.bg721	DxT_intercept	YxS_eye	-0.266401716535933	0.0709698745732914	-0.338450659670649	0.114548849031497	2.22044604925031e-16	-0.23817537365597	-0.0952718538739257	0.00907672614057466	0.00157885824463699	-0.0282263428799631
Resid1.bg722	DxT_intercept	YxR	-0.315243609906221	0.0993785335867056	-0.397803652359301	0.158247745830399	0	-0.301074555828462	-0.0602220944710853	0.00362670066248432	0.0457898199785656	-0.014169054077759
Resid1.bg723	DxT_intercept	YxT_slope	-0.0341897087208414	0.00116893618241598	0.00237241422331366	5.62834924698097e-06	0.955609941388735	0.00144481639796294	-0.0953281798017512	0.009087461864315	0.00156876532778671	-0.0356345251188043
Resid1.bg724	DxT_intercept	YxT_intercept	0.830302289067871	0.689401891231346	0.784407075401005	0.615294459939158	0	0.54998903002579	0.938108225957697	0.880047043609498	0	0.28031325904208
Resid1.bg725	DxT_intercept	YxT_back	0.101338491148016	0.0102694897881565	0.190225684862253	0.0361858111813132	6.65576626390774e-06	0.14339997297753	-0.175789529375786	0.0309019586381604	5.51597456599495e-09	-0.0420614818295138
Resid1.bg726	DxT_intercept	YxU	0.207472910877916	0.0430450087481557	0.284522060228118	0.080952802756453	9.29212262690271e-12	0.220224460738396	-0.0605359892214306	0.00366460599101716	0.0446713321784244	-0.0127515498604803
Resid1.bg727	DxT_intercept	YxM	-0.0866849632499547	0.007514282853646	-0.0742100418561536	0.00550713031229207	0.0812330920621429	-0.0557203068892251	-0.127334548642398	0.0162140872779633	2.40818235375251e-05	-0.0309646563607296
Resid1.bg728	DxT_intercept	YxP	-0.263927273740736	0.0696576058242176	-0.294372102460904	0.0866549347072528	1.61914925911333e-12	-0.23737412814149	-0.175081728300676	0.0306536115847518	6.34812558075737e-09	-0.0265531455992468
Resid1.bg729	DxT_intercept	ZxS	-0.228048385479293	0.0520060661197124	-0.305176729802872	0.0931328364131752	2.20046203480706e-13	-0.210213006400259	-0.0574300487929181	0.00329821050435695	0.05681578612778	-0.0178353790790342
Resid1.bg730	DxT_intercept	ZxS_eye	-0.285449843461059	0.0814816131319432	-0.34742159342805	0.120701763580085	0	-0.253699784691156	-0.118416162672543	0.0140223875820902	8.58616265935197e-05	-0.0317500587699029
Resid1.bg731	DxT_intercept	ZxR	-0.285434940063971	0.0814731050093226	-0.34542751105622	0.119320165394495	0	-0.265187483008949	-0.0920012175396467	0.00846422402877739	0.00227845711381081	-0.0202474570550219
Resid1.bg732	DxT_intercept	ZxT_slope	-0.0769734213593542	0.00592490759576469	-0.0550420450869403	0.00302962672735277	0.196212716515007	-0.0343863958775911	-0.117382730355304	0.013778705385666	9.89535671167552e-05	-0.0425870254817632
Resid1.bg733	DxT_intercept	ZxT_intercept	0.734738779319779	0.539841073836319	0.653475018444577	0.42702959973114	0	0.462859233599137	0.932136865825668	0.868879136631299	0	0.271879545720642
Resid1.bg734	DxT_intercept	ZxT_back	0.0270098451534841	0.000729531735215189	0.100114580866263	0.0100229293020275	0.0185286159644535	0.0759885838906875	-0.210810810861933	0.0444411979762656	2.6825208720993e-12	-0.0489787387372034
Resid1.bg735	DxT_intercept	ZxU	0.125379543496822	0.0157200299274714	0.201513893587124	0.0406078493086429	1.77787815247576e-06	0.154582227081654	-0.132165307115214	0.0174676684048589	1.16800888931845e-05	-0.0292026835848321
Resid1.bg736	DxT_intercept	ZxM	-0.0332340297298356	0.0011045007320836	-0.00836478303440756	6.99695952127125e-05	0.844403401273996	-0.00627320756225925	-0.110349443992724	0.0121769997895032	0.000252349920217165	-0.0269608221675764
Resid1.bg737	DxT_intercept	ZxP	-0.241519496667426	0.0583316672704869	-0.269651031355466	0.0727116787110664	1.1443090919272e-10	-0.219500657408367	-0.164917960898038	0.0271979338267668	4.49902515242684e-08	-0.0220188392590594
Resid1.bg738	DxT_intercept	SxS_eye	-0.0452256231742728	0.00204535699150132	-0.0510676383648525	0.00260790368816335	0.23053992274666	-0.031007440958952	-0.03791048896345	0.00143720517344786	0.208629538247235	-0.0142181822153208
Resid1.bg739	DxT_intercept	SxR	0.0402982096006091	0.00162394569701462	0.0373226293356105	0.00139297866052337	0.381031976584602	0.0239205595572327	0.0466851022894253	0.0021794987757741	0.121535505218342	0.0163776500433764
Resid1.bg740	DxT_intercept	SxT_slope	-0.0257077091193193	0.000660886308163533	0.0180889816227493	0.000327211256148163	0.67123633174948	0.0107151915685635	-0.0946480539032543	0.00895825410767333	0.00169470300663477	-0.0364229006878828
Resid1.bg741	DxT_intercept	SxT_intercept	0.77497673536657	0.600588940359427	0.797802491501179	0.636488815445489	0	0.535203694017538	0.734174716960006	0.539012515023304	0	0.239773041349033
Resid1.bg742	DxT_intercept	SxT_back	0.115272250431758	0.0132876917196019	0.231954862336046	0.0538030581613342	3.43415478276654e-08	0.158416765057976	-0.13656772580038	0.0186507437302877	5.91208139866239e-06	-0.0431445146262182
Resid1.bg743	DxT_intercept	SxU	0.141891307409455	0.0201331431183646	0.229793357194821	0.0528049870108667	4.63219915758373e-08	0.158061996266339	-0.0519182502102776	0.00269550470489699	0.0850836097156522	-0.0161706888568831
Resid1.bg744	DxT_intercept	SxM	-0.204244443170352	0.0417157925659673	-0.223214843064522	0.049824866164319	1.13105914190115e-07	-0.161543761823609	-0.155042495580471	0.0240381754358203	2.7125727575239e-07	-0.0427006813467428
Resid1.bg745	DxT_intercept	SxP	-0.320467246683052	0.102699256196616	-0.379200871854726	0.143793301215384	0	-0.292242863994329	-0.130854634556799	0.0171229353849935	1.42483142493433e-05	-0.0282243826887238
Resid1.bg746	DxT_intercept	S_eyexR	-0.068752666732704	0.00472692918285826	-0.098561946404467	0.00971445727903703	0.020439524142877	-0.0650866454977805	-0.0109303368366164	0.000119472263361893	0.716965355665592	-0.00366602123492352
Resid1.bg747	DxT_intercept	S_eyexT_slope	0.00428567322627321	1.8366995002395e-05	0.0577001502865418	0.00332930734308951	0.175438996555713	0.0342360988052526	-0.0779573199056558	0.00607734372687275	0.00972298636264646	-0.0299504255789794
Resid1.bg748	DxT_intercept	S_eyexT_intercept	0.836160324123051	0.699164087637565	0.843782467343991	0.711968852197114	0	0.581087214447839	0.820959128185707	0.673973890151435	0	0.255073109675212
Resid1.bg749	DxT_intercept	S_eyexT_back	0.18236063240812	0.0332554002522895	0.297854842968226	0.0887175074796268	8.58868531850021e-13	0.212997301934313	-0.107627173440282	0.0115836084627446	0.000357564583810754	-0.0306366695261925
Resid1.bg750	DxT_intercept	S_eyexU	0.226305341412707	0.0512141075519219	0.316966348037748	0.100467665788387	2.26485497023532e-14	0.228226152958604	-0.00687438274701202	4.72571381524166e-05	0.81964854675547	-0.00192081154589665
Resid1.bg751	DxT_intercept	S_eyexM	-0.228524342055121	0.0522233749117259	-0.248347519581462	0.0616764904822646	3.22125748297708e-09	-0.18108162082708	-0.176131667345448	0.0310223642418874	5.15276998847014e-09	-0.0474427212280408
Resid1.bg752	DxT_intercept	S_eyexP	-0.361426372553118	0.130629022776905	-0.414835248068553	0.172088283040098	0	-0.324206258719269	-0.187307325122684	0.0350840340446149	5.19574605561957e-10	-0.0372201138338486
Resid1.bg753	DxT_intercept	RxT_slope	-0.0132701491335894	0.000176096858027702	0.0300624668455352	0.000903751912838901	0.480494560729808	0.0180330882098386	-0.0823893046482329	0.00678799752041934	0.00628519907332237	-0.031303237343428
Resid1.bg754	DxT_intercept	RxT_intercept	0.859429862199979	0.738619688041075	0.864105757563347	0.746678760254126	0	0.588002513826944	0.853125630109669	0.72782334075002	0	0.271427348373035
Resid1.bg755	DxT_intercept	RxT_back	0.160487196045833	0.0257561400946538	0.279877123830476	0.0783312044436197	2.06910044653341e-11	0.196289593260919	-0.119892398533429	0.0143741872260985	6.99705855553567e-05	-0.0358023972150852
Resid1.bg756	DxT_intercept	RxU	0.201776799022573	0.0407138766237958	0.287025137948819	0.0823834298145385	5.99897909125957e-12	0.205545953630074	-0.0132912785198325	0.000176658084691761	0.659342700234736	-0.00376915460750103
Resid1.bg757	DxT_intercept	RxM	-0.194835492142942	0.0379608689985822	-0.217793501133747	0.0474340091360954	2.31294443819863e-07	-0.154963247763462	-0.138258061940195	0.0191152916914587	4.52725326183234e-06	-0.0398722443794797
Resid1.bg758	DxT_intercept	RxP	-0.359277898237191	0.129080608161734	-0.421042185884885	0.177276522294722	0	-0.324223850811142	-0.161814503873933	0.0261839336639672	8.00219845942252e-08	-0.0350540474260489
Resid1.bg759	DxT_intercept	T_slopexT_intercept	-0.324304234855158	0.105173236744989	-0.338206042024945	0.114383326862179	4.44089209850063e-16	-0.202302995323015	-0.320167808401728	0.102507425536765	0	-0.122001239532143
Resid1.bg760	DxT_intercept	T_slopexT_back	0.0831191410845916	0.00690879161464024	0.115381157364881	0.0133128114748595	0.00660290015171272	0.0723481230704493	0.0298251702522168	0.000889540780573717	0.32257247106997	0.0107710180141423
Resid1.bg761	DxT_intercept	T_slopexU	0.0890369785997739	0.0079275835581766	0.106852440460626	0.0114174440323916	0.0119284866282072	0.0646612334815879	0.0647566949544972	0.0041934295414298	0.0317360779518272	0.024375745118186
Resid1.bg762	DxT_intercept	T_slopexM	-0.29609778659574	0.0876738992268964	-0.307002439340539	0.0942504977610414	1.55875312657372e-13	-0.214871557529554	-0.270727226650616	0.073293231249934	0	-0.0812262290661864
Resid1.bg763	DxT_intercept	T_slopexP	-0.324735737123158	0.10545329896492	-0.380979713871974	0.145145542381971	0	-0.262245382486452	-0.200932395637692	0.0403738276167021	2.63953303658582e-11	-0.0624903546367055
Resid1.bg764	DxT_intercept	T_interceptxT_back	-0.660859351890624	0.436735082981295	-0.594657880874667	0.35361799528635	0	-0.380812002172197	-0.797375930690544	0.635808374844612	0	-0.280047349718427
Resid1.bg765	DxT_intercept	T_interceptxU	-0.706373588614951	0.498963646692765	-0.677276744675033	0.45870378887761	0	-0.447659617016994	-0.77251437216175	0.596778455196463	0	-0.258713971597958
Resid1.bg766	DxT_intercept	T_interceptxM	0.288306262165789	0.0831205008040088	0.166331439885471	0.0276661478943741	8.49457475444737e-05	0.115197400471584	0.563780622231581	0.317848590003829	0	0.173108861694206
Resid1.bg767	DxT_intercept	T_interceptxP	0.349271531453009	0.12199060268353	0.168529299793088	0.0284021248887486	6.81422753083805e-05	0.119079648306083	0.78452756709627	0.615483503533992	0	0.230191883146926
Resid1.bg768	DxT_intercept	T_backxU	-0.109340815217923	0.0119554138725199	-0.120583304205471	0.0145403332531092	0.00451725880190978	-0.081128476745847	-0.0868324443216505	0.00753987338687253	0.00397825714641131	-0.0282123384720757
Resid1.bg769	DxT_intercept	T_backxM	-0.261257506311463	0.0682554846040841	-0.252676784657684	0.0638455575049454	1.67494240699284e-09	-0.175522943176602	-0.281019957586317	0.0789722165618154	0	-0.085734563134861
Resid1.bg770	DxT_intercept	T_backxP	-0.358414796020725	0.128461166006578	-0.399032156519199	0.159226661936363	0	-0.278083828475204	-0.265171554397422	0.0703159532615448	0	-0.0803309675455208
Resid1.bg771	DxT_intercept	UxM	-0.178367953179122	0.0318151267213094	-0.171636152318338	0.0294589687826436	4.96644883387631e-05	-0.123431345738924	-0.195943815032973	0.0383939786496759	8.04423194722403e-11	-0.0549366074401984
Resid1.bg772	DxT_intercept	UxP	-0.254721784536734	0.0648831875175785	-0.285410863715273	0.0814593611266979	7.95896681893282e-12	-0.205114571983212	-0.176610858196026	0.0311913952327367	4.68292871147469e-09	-0.0496072125535224
Resid1.bg773	DxT_intercept	MxP	0.0472921355453494	0.0022365460844397	0.0486837642272349	0.00237010889933299	0.253066678550124	0.0334969075471008	0.0443186738464255	0.00196414485150584	0.141595348574003	0.0137952279982487
Resid1.bg774	DxT_back	DxU	0.431684327687334	0.186351358770866	0.542899828527837	0.294740223815554	0	0.404838867111788	0.106636638902043	0.0113713727563247	0.000405130675784626	0.0268454605755469
Resid1.bg775	DxT_back	DxM	-0.332520536353519	0.110569907096832	-0.381880205768961	0.145832491558144	0	-0.270144608664481	-0.213291049899788	0.0454930719673537	1.48592249615831e-12	-0.0623759276890372
Resid1.bg776	DxT_back	DxP	-0.498051197062102	0.248054994894993	-0.661016221674221	0.436942445316463	0	-0.524934402940549	0.146465710071813	0.0214522042268403	1.18664099213461e-06	0.0268832058784465
Resid1.bg777	DxT_back	WxX	-0.337820608443771	0.114122763489319	-0.512679775308106	0.26284055200997	0	-0.392291683985371	0.23965568129571	0.0574348455773109	1.77635683940025e-15	0.0544710755416005
Resid1.bg778	DxT_back	WxY	-0.176095508365936	0.0310096280666576	-0.334351261145669	0.111790765829699	6.66133814775094e-16	-0.238070218508595	0.215236166364268	0.0463266073111869	9.30366894635881e-13	0.0619747101426584
Resid1.bg779	DxT_back	WxZ	-0.147393562923223	0.0217248623912022	-0.216595237139527	0.0469134967515281	2.70250100076197e-07	-0.150830251900774	0.0113494661551503	0.000128810382006902	0.706605868859862	0.0034366889775511
Resid1.bg780	DxT_back	WxS	-0.0343106858885533	0.00117722316614297	-0.121987587414061	0.0148809714831031	0.00406723518364993	-0.0783929110974372	0.127077734347585	0.0161487505669155	2.50089824216371e-05	0.0440822252088839
Resid1.bg781	DxT_back	WxS_eye	-0.124223317399794	0.01543143258581	-0.251978441199348	0.0634931348292532	1.86283855008185e-09	-0.174898624877045	0.166218512060295	0.0276285937515384	3.52355042920749e-08	0.050675307477251
Resid1.bg782	DxT_back	WxR	-0.112817255524351	0.0127277331440468	-0.187220975058088	0.0350516935017011	9.33782331102861e-06	-0.137675972601351	0.0943168138921345	0.00889566138276354	0.001759347526612	0.0248587170770002
Resid1.bg783	DxT_back	WxT_slope	-0.214327135925642	0.0459361211940887	-0.120244361178477	0.01445870639522	0.00463240770188778	-0.0737451782455122	-0.382616183691196	0.146395144022415	0	-0.14058195768013
Resid1.bg784	DxT_back	WxT_intercept	0.0979510894070234	0.00959441591602269	0.223446266112366	0.0499282338395584	1.09659537006479e-07	0.155466403212822	-0.189595949459674	0.0359466240515153	3.19428483663842e-10	-0.0575153138057991
Resid1.bg785	DxT_back	WxT_back	0.772790294600192	0.597204839428251	0.725723948278254	0.526675249104578	0	0.54156890606916	0.92083983023664	0.847945992950244	0	0.231221388531032
Resid1.bg786	DxT_back	WxU	0.302289621867491	0.0913790154887908	0.365948042644731	0.13391796991551	0	0.282430148021144	0.0910030334217245	0.0082815520919555	0.00254278302183053	0.0198594738463472
Resid1.bg787	DxT_back	WxM	-0.17409378504864	0.0303086459925621	-0.180855933222395	0.0327088685817434	1.87980428210111e-05	-0.134008692103933	-0.155825273479419	0.0242815158549359	2.36149647392381e-07	-0.0400850929447071
Resid1.bg788	DxT_back	WxP	-0.325288974164453	0.105812916712962	-0.445387919706709	0.19837039902067	0	-0.362370722298812	0.254521421797676	0.0647811541539104	0	0.0370817481343594
Resid1.bg789	DxT_back	XxY	-0.0995370816991785	0.00990763063318894	-0.167091289032541	0.0279194988705562	7.87378140887363e-05	-0.116122896333178	0.0545431706972202	0.0029749574697061	0.0704541454561824	0.0165858146339999
Resid1.bg790	DxT_back	XxZ	-0.0771797636253203	0.00595671591326031	-0.199532656898755	0.0398132811690762	2.25383700791504e-06	-0.131349955431918	0.161701462980185	0.0261473631299322	8.17022605126283e-08	0.0541701918065981
Resid1.bg791	DxT_back	XxS	-0.0905536046478855	0.00819995531472556	-0.165203791908649	0.0272922928609963	9.50142356337391e-05	-0.120204942613271	0.109015014869122	0.011884273466915	0.000299648811835418	0.0296513379653851
Resid1.bg792	DxT_back	XxS_eye	-0.108018632807504	0.0116680250336025	-0.180504998663778	0.0325820545426104	1.95238783318175e-05	-0.133772453161325	0.100173300634922	0.0100346901600944	0.000892629400665923	0.025753820353821
Resid1.bg793	DxT_back	XxR	-0.182870632461335	0.0334416682168088	-0.253717709981532	0.0643726763582728	1.42861433793939e-09	-0.199308647014214	0.0831476276859894	0.00691352798980792	0.00582149651472941	0.0164380145528784
Resid1.bg794	DxT_back	XxT_slope	-0.182615163823758	0.033348298058378	-0.0710230067492732	0.00504426748770731	0.0952161259906226	-0.0443583762883208	-0.384273633463939	0.147666225375577	0	-0.138256787535437
Resid1.bg795	DxT_back	XxT_intercept	0.100552770586269	0.0101108596725748	0.215797588350737	0.046568599137994	2.99607093801058e-07	0.1553598503516	-0.195730636542659	0.0383104820813946	8.43152214713427e-11	-0.0548070797653311
Resid1.bg796	DxT_back	XxT_back	0.698440020940759	0.487818462851728	0.662247243723446	0.438571411819302	0	0.513511514256534	0.868030691390296	0.753477281195515	0	0.184928506684225
Resid1.bg797	DxT_back	XxU	0.357480635053288	0.127792404438102	0.423971942995036	0.179752208446986	0	0.337108010138242	0.112036910182872	0.0125522692433248	0.000202535608051946	0.0203726249150458
Resid1.bg798	DxT_back	XxM	-0.216064055822536	0.0466836762184839	-0.256969676726709	0.0660334147570292	8.65153282347819e-10	-0.19634185486532	-0.0862082927968526	0.00743186974694787	0.00424737712430523	-0.0197222009572158
Resid1.bg799	DxT_back	XxP	-0.356349313778002	0.126984833430053	-0.461152725068349	0.212661835837964	0	-0.376462264074723	0.14423109317146	0.0208026082374344	1.72076865090354e-06	0.0201129502967211
Resid1.bg800	DxT_back	YxZ	-0.0780623936847852	0.0060937373077984	-0.176684825269492	0.031217527480511	2.93531734552044e-05	-0.12714914501436	0.175113136311186	0.03066461050874	6.30873975282498e-09	0.0490867513295747
Resid1.bg801	DxT_back	YxS	-0.027767559519384	0.000771037361662535	-0.0707391308763775	0.00500402463714526	0.0965496282223164	-0.0473512649191701	0.0600476737668572	0.00360572312481091	0.0464214595853378	0.0195837053997861
Resid1.bg802	DxT_back	YxS_eye	-0.0836769743861877	0.00700183604242671	-0.153207828253186	0.0234726386380579	0.0002991377911572	-0.108577307104119	0.0855085425402626	0.0073117108473599	0.00456864488635	0.0249003327179313
Resid1.bg803	DxT_back	YxR	-0.182016201772164	0.0331298977075652	-0.252735228344625	0.0638750956464095	1.66008096158521e-09	-0.192631669833798	0.045903784982873	0.00210715747575384	0.12789698126298	0.0106154680616342
Resid1.bg804	DxT_back	YxT_slope	-0.180970463865499	0.032750308791694	-0.0573606098471373	0.0032902395620355	0.177997520602315	-0.0351797316592691	-0.396802676480372	0.157452364061986	0	-0.14579073220623
Resid1.bg805	DxT_back	YxT_intercept	0.139324974410247	0.0194114484944161	0.293563950897211	0.0861797932663801	1.87339033175249e-12	0.207286905565247	-0.231403202480089	0.0535474421180409	1.62092561595273e-14	-0.0679619311549995
Resid1.bg806	DxT_back	YxT_back	0.790111494950475	0.624276174452874	0.763203485995388	0.582479561035512	0	0.579397848280883	0.895974085071052	0.802769561118908	0	0.210713646669592
Resid1.bg807	DxT_back	YxU	0.340465750968652	0.115916927582648	0.449810754181286	0.202329714577137	0	0.350619498623667	-0.0490423629167723	0.00240515336046041	0.103834599539957	-0.0101537476550153
Resid1.bg808	DxT_back	YxM	-0.221845332157337	0.0492153513999991	-0.260506402042362	0.0678635855050565	4.97455854286954e-10	-0.196981682852208	-0.104025356004169	0.0108212746917941	0.000560358272866601	-0.0248636493051287
Resid1.bg809	DxT_back	YxP	-0.345287954125884	0.119223771264439	-0.470729878818294	0.221586618812285	0	-0.382265512023036	0.248060391376268	0.0615339577697471	2.22044604925031e-16	0.0369775578971524
Resid1.bg810	DxT_back	ZxS	-0.0486121412970691	0.00236314028148621	-0.13472471537681	0.0181507489333625	0.00149578631428726	-0.0934570488127225	0.146914385922692	0.0215838367910415	1.10061135938366e-06	0.0448449075156534
Resid1.bg811	DxT_back	ZxS_eye	-0.107608456779153	0.0115795799703907	-0.206366829613673	0.0425872683647989	9.84482230181882e-07	-0.151760868242787	0.167538733822301	0.0280692273307799	2.74429694524514e-08	0.044152411463635
Resid1.bg812	DxT_back	ZxR	-0.137365628969703	0.0188693160222421	-0.207447032769955	0.0430342714050588	8.61443523181293e-07	-0.160383595272001	0.106410476730846	0.011323189558086	0.00041679015586249	0.0230179663022983
Resid1.bg813	DxT_back	ZxT_slope	-0.196665855587955	0.0386774587541424	-0.0978661003973069	0.00957777360697576	0.0213501393992999	-0.0615716795097647	-0.378841787542879	0.143521099988684	0	-0.13509417607819
Resid1.bg814	DxT_back	ZxT_intercept	0.0938170621469956	0.00880164114989323	0.196708092918445	0.0386940738196118	3.14791126010405e-06	0.140313284113546	-0.162186673171118	0.0263045169543151	7.47230752828898e-08	-0.0464962219665507
Resid1.bg815	DxT_back	ZxT_back	0.682891982399717	0.466341459625816	0.641407687906744	0.411403822105876	0	0.490277314096399	0.843468735067055	0.711439507035617	0	0.192614668303319
Resid1.bg816	DxT_back	ZxU	0.32516692996186	0.105733532340821	0.369367604636695	0.136432427355049	0	0.285344816739223	0.183363698445047	0.0336222459074463	1.18559118078565e-09	0.0398221132226366
Resid1.bg817	DxT_back	ZxM	-0.17379432462617	0.0302044672722665	-0.184000344605695	0.0338561268150146	1.33441349523533e-05	-0.138966536138332	-0.145029806106467	0.0210336446592793	1.50763947504018e-06	-0.0348277884878377
Resid1.bg818	DxT_back	ZxP	-0.346939537803432	0.120367042891259	-0.445250959881848	0.198248417275707	0	-0.365001982643407	0.137639922625328	0.0189447483003063	4.99312960666742e-06	0.0180624448399746
Resid1.bg819	DxT_back	SxS_eye	-0.0437514650583622	0.00191419069475309	-0.0550138817823486	0.00302652718876223	0.196442049291783	-0.0336394634784165	-0.0274313252564649	0.000752477605325968	0.362932734339459	-0.0101120015799458
Resid1.bg820	DxT_back	SxR	0.0339495902224818	0.00115257467627443	0.0307618697330255	0.000946292629471631	0.470338344532304	0.019854934153947	0.0408766749282505	0.00167090255318986	0.175188576430166	0.0140946560685347
Resid1.bg821	DxT_back	SxT_slope	-0.190467655444762	0.0362779277706247	-0.0751879395581674	0.00565322625500263	0.0772924842360487	-0.0448529100700729	-0.384978844617956	0.148208710803376	0	-0.14561474537469
Resid1.bg822	DxT_back	SxT_intercept	0.113251005208767	0.0128257901807962	0.274881979294735	0.0755601025409911	4.8135717634068e-11	0.185706285304527	-0.225716580739797	0.0509479748208652	6.97220059464598e-14	-0.07245528009576
Resid1.bg823	DxT_back	SxT_back	0.708743696898488	0.502317627893336	0.748270907072504	0.559909350371109	0	0.514651377266497	0.625065013253499	0.390706270793597	0	0.194092319631991
Resid1.bg824	DxT_back	SxU	0.197625258906807	0.0390557429579826	0.33500508190593	0.112228404902799	4.44089209850063e-16	0.232058781354778	-0.112477933559236	0.0126512855377559	0.000191130148471608	-0.0344335224479707
Resid1.bg825	DxT_back	SxM	-0.274557902660132	0.0753820419131307	-0.356387654550216	0.127012160315804	0	-0.259744519263371	-0.0547223272980211	0.00299453310491175	0.0695359518914258	-0.0148133833967611
Resid1.bg826	DxT_back	SxP	-0.332620549699282	0.110636430082253	-0.494828195579079	0.244854943140047	0	-0.384048121906099	0.242580021480652	0.0588450668215536	8.88178419700125e-16	0.0514275722068171
Resid1.bg827	DxT_back	S_eyexR	-0.0534005506238733	0.00285161880693285	-0.119005630480839	0.014162340086142	0.00507613117075878	-0.0791419499845994	0.0780845429354721	0.00609719584544158	0.00960462518412886	0.0257413993607261
Resid1.bg828	DxT_back	S_eyexT_slope	-0.170528742438374	0.0290800519976132	-0.033369160188082	0.00111350085165787	0.433538982722454	-0.0199392685670227	-0.398788723052477	0.159032445633825	0	-0.150589473871351
Resid1.bg829	DxT_back	S_eyexT_intercept	0.157680808491079	0.0248632373664004	0.336252046663221	0.113065438885205	4.44089209850063e-16	0.233202057977496	-0.247297870484994	0.061156236746413	2.22044604925031e-16	-0.0755212494864168
Resid1.bg830	DxT_back	S_eyexT_back	0.781268236603071	0.610380057524871	0.809904971537031	0.655946062920398	0	0.583257216161371	0.707724280176863	0.500873656751859	0	0.1980110204417
Resid1.bg831	DxT_back	S_eyexU	0.276081129982584	0.0762207903324606	0.437727689025036	0.191605529739198	0	0.317404363183731	-0.150465729827238	0.0226399358524434	6.02058821908003e-07	-0.0413232332011465
Resid1.bg832	DxT_back	S_eyexM	-0.302205088739666	0.0913279156601495	-0.388546497843981	0.150968380986822	0	-0.285308141439105	-0.0638220066893213	0.00407324853785177	0.0342836654063261	-0.0168969473005615
Resid1.bg833	DxT_back	S_eyexP	-0.373946550973397	0.1398360229849	-0.539861799064857	0.291450762089544	0	-0.424898268094388	0.260873665352003	0.0680550692741891	0	0.050951717120991
Resid1.bg834	DxT_back	RxT_slope	-0.186762568266889	0.0348802569056445	-0.0696386293777417	0.00484953870161046	0.101860602763105	-0.0420680446886	-0.387461029644174	0.150126049492923	0	-0.144694523578289
Resid1.bg835	DxT_back	RxT_intercept	0.14179508809069	0.0201058470066465	0.307747701040071	0.094708647495449	1.35225164399344e-13	0.210893755563344	-0.22096495923848	0.0488255132112632	2.28927987677707e-13	-0.0690986674726542
Resid1.bg836	DxT_back	RxT_back	0.809108273398516	0.654656198081927	0.827367097067153	0.684536313309328	0	0.584365729003875	0.765700950240437	0.586297945199109	0	0.224742544394641
Resid1.bg837	DxT_back	RxU	0.267287606459184	0.0714426645666794	0.410703970838774	0.168677751662736	0	0.296192814580788	-0.103703462703199	0.0107544081766338	0.000582932555049709	-0.0289052081216047
Resid1.bg838	DxT_back	RxM	-0.282685477681725	0.079911079292145	-0.350802199148476	0.123062182927407	0	-0.251363792463608	-0.11049923046881	0.0122100799341992	0.000247501689792262	-0.0313216852181169
Resid1.bg839	DxT_back	RxP	-0.366124887974749	0.134047433594523	-0.538504021456124	0.289986581124417	0	-0.417604258089902	0.241772472096943	0.0584539282638669	8.88178419700125e-16	0.0514793701151528
Resid1.bg840	DxT_back	T_slopexT_intercept	-0.196309712304409	0.0385375031450398	-0.193347338915202	0.03738319346559	4.65548197325916e-06	-0.116470454369307	-0.213169105323955	0.0454410674646153	1.52988732793347e-12	-0.0798392579351018
Resid1.bg841	DxT_back	T_slopexT_back	0.507539127171596	0.257595965610105	0.473466090454683	0.224170138810442	0	0.298977067345136	0.587564890923964	0.345232501046489	0	0.20856205982646
Resid1.bg842	DxT_back	T_slopexU	0.277051431651537	0.0767574957801664	0.256558402709576	0.0658222140008887	9.22163678751531e-10	0.156351625914454	0.326232854999947	0.106427875681416	0	0.120699805737083
Resid1.bg843	DxT_back	T_slopexM	-0.44637948482705	0.199254644474462	-0.474137476619589	0.224806346735191	0	-0.334193508070507	-0.380424577486041	0.144722859155433	0	-0.112185976756543
Resid1.bg844	DxT_back	T_slopexP	-0.519935360602453	0.270332779204803	-0.564629836883015	0.31880685269854	0	-0.391405065753792	-0.420471754751426	0.176796496543743	0	-0.128530294848661
Resid1.bg845	DxT_back	T_interceptxT_back	0.536969441814797	0.288336181442894	0.461025276199066	0.212544305294425	0	0.297320466164725	0.694227131675824	0.481951310354842	0	0.239648975650072
Resid1.bg846	DxT_back	T_interceptxU	0.0424156884704722	0.00179909062842415	-0.00398615096519882	1.58893995173555e-05	0.92548537723113	-0.00265333519105147	0.13691757089638	0.0187464212201654	5.59576639069803e-06	0.0450690236615236
Resid1.bg847	DxT_back	T_interceptxM	-0.301323996057334	0.0907961505999605	-0.37355281676215	0.139541706910937	0	-0.260541534648454	-0.135132131932122	0.0182606930805205	7.39854453835065e-06	-0.0407824614088803
Resid1.bg848	DxT_back	T_interceptxP	-0.370609899499049	0.137351697606695	-0.475134628623003	0.225752915316719	0	-0.338092416967478	-0.112753353913589	0.0127133188187631	0.000184316570905896	-0.0325174825315709
Resid1.bg849	DxT_back	T_backxU	-0.144419901446761	0.0208571079338923	-0.104593157434468	0.0109397285821114	0.0138629582966288	-0.0708673241516286	-0.230321874626581	0.0530481659315024	2.1316282072803e-14	-0.0735525772951328
Resid1.bg850	DxT_back	T_backxM	0.0674252325740074	0.00454616198765899	-0.0515212481467494	0.00265443901059893	0.226419679416066	-0.0360422210492545	0.345047858506582	0.119058024659978	0	0.103467453623262
Resid1.bg851	DxT_back	T_backxP	0.0947234738239796	0.00897253649328214	-0.108792021629952	0.0118357039703319	0.0104623425045487	-0.0763521912045009	0.574548273706809	0.330105718819475	0	0.171075665028481
Resid1.bg852	DxT_back	UxM	-0.0973570029064253	0.0094783860149217	-0.208236953823198	0.0433626289375645	7.80965223601271e-07	-0.150810338771962	0.193971930059529	0.037625109651019	1.24037224935591e-10	0.0534533358655367
Resid1.bg853	DxT_back	UxP	-0.268174329354655	0.071917470924819	-0.402268150310332	0.161819664754096	0	-0.291137590458584	0.0831764711358214	0.00691832535060814	0.0058044843851266	0.0229632611039292
Resid1.bg854	DxT_back	MxP	-0.0993369424556204	0.00986782813643124	-0.0248283322748794	0.00061644608355182	0.560142031168645	-0.0172038137604741	-0.268454439999726	0.0720677863555664	0	-0.0821331286951463
Resid1.bg855	DxU	DxM	-0.225041083223354	0.0506434891383405	-0.288651101613262	0.0833194584625494	4.50395276629934e-12	-0.212876541276988	-0.0470438073954945	0.00221311981426439	0.118699079936036	-0.0121645419463663
Resid1.bg856	DxU	DxP	-0.403106220820725	0.162494625264367	-0.545324884273344	0.297379229407736	0	-0.451474955756255	0.298037368964851	0.0888262732994908	0	0.0483687349355301
Resid1.bg857	DxU	WxX	-0.261402908391748	0.0683314805156647	-0.42634665712942	0.181771472045431	0	-0.340103583577284	0.391607792585359	0.153356663213577	0	0.0787006751855358
Resid1.bg858	DxU	WxY	-0.10522323639246	0.0110719294769036	-0.221286826460868	0.0489678595651222	1.46178319004875e-07	-0.16426426498346	0.231902669275634	0.0537788480171639	1.4210854715202e-14	0.0590410285909998
Resid1.bg859	DxU	WxZ	-0.0701275020590802	0.00491786654504629	-0.142473596731869	0.0202987257657152	0.000779490738655353	-0.103433059589162	0.124395021889918	0.0154741214709931	3.69554453576448e-05	0.0333055575300822
Resid1.bg860	DxU	WxS	-0.0989684295350723	0.00979475004463857	-0.195776066885828	0.038328268365284	3.51111980911867e-06	-0.131161440767449	0.104958748601354	0.0110163389079622	0.000499418881847458	0.0321930112323763
Resid1.bg861	DxU	WxS_eye	-0.131073791388463	0.0171803387889462	-0.26054830253701	0.0678854179549172	4.94180474319705e-10	-0.188537041274744	0.213169109403964	0.0454410692040792	1.52988732793347e-12	0.0574632498862811
Resid1.bg862	DxU	WxR	-0.0918227026655669	0.00843140872480911	-0.182236119488227	0.0332100032461272	1.61845081416701e-05	-0.139708728083621	0.20548034692922	0.0422221729741525	9.33431110183847e-12	0.0478860254180546
Resid1.bg863	DxU	WxT_slope	-0.294962573510266	0.0870029197717993	-0.204839104525953	0.0419590587429941	1.18763914436215e-06	-0.130968606962615	-0.504792283964424	0.25481524995002	0	-0.163993966547651
Resid1.bg864	DxU	WxT_intercept	0.121134665406503	0.0146736071631455	0.198932786111433	0.0395742533900573	2.42054017496329e-06	0.144296316120389	-0.0863507587181841	0.00745645353120604	0.00418453449746714	-0.0231616507138856
Resid1.bg865	DxU	WxT_back	0.249267402737235	0.0621342380673671	0.29943037833498	0.0896585514698291	6.42597086653041e-13	0.232950450839531	0.0734930401758736	0.00540122695429257	0.0147905731850597	0.016316951897704
Resid1.bg866	DxU	WxU	0.762424634177745	0.581291322801068	0.743470578913725	0.552748501710309	0	0.598192331662328	0.851133728888234	0.724428624451189	0	0.164232302515417
Resid1.bg867	DxU	WxM	-0.0882088623085261	0.00778080338976452	-0.108768056983201	0.0118304902199009	0.0104794351106032	-0.0840208377414568	-0.0184126082073217	0.000339024140996332	0.541414399126659	-0.00418802456706935
Resid1.bg868	DxU	WxP	-0.233629638314214	0.0545828078988303	-0.339207585786762	0.115061786255283	2.22044604925031e-16	-0.287717086237684	0.419866978288762	0.176288279457336	0	0.0540874479234705
Resid1.bg869	DxU	XxY	0.0171181779155898	0.000293032015149786	-0.0710687012589408	0.00505076029863257	0.0950028579960631	-0.0514905888412897	0.255172738814595	0.0651131266341417	0	0.0686087667568795
Resid1.bg870	DxU	XxZ	-0.0413100866999503	0.00170652326315741	-0.160357870302121	0.025714646567832	0.000152495981197376	-0.110050407092606	0.232068511416039	0.0538557939908561	1.37667655053519e-14	0.0687403203926556
Resid1.bg871	DxU	XxS	-0.0928749436867367	0.00862575516481451	-0.198371890808305	0.0393514070628621	2.58704291278278e-06	-0.150476221093731	0.239510869215703	0.0573654564724618	1.77635683940025e-15	0.0576012774069941
Resid1.bg872	DxU	XxS_eye	-0.0919812217191649	0.00846054514895017	-0.19541526307384	0.0381871250422182	3.66221141989698e-06	-0.150980677263248	0.259543056243603	0.0673625980442703	0	0.0589994555440833
Resid1.bg873	DxU	XxR	-0.126212176184505	0.0159295134172286	-0.226256648724674	0.0511920710921205	7.51077848804016e-08	-0.185294333194185	0.33799317691416	0.114239387640527	0	0.0590821570096801
Resid1.bg874	DxU	XxT_slope	-0.260485855520659	0.0678528809263297	-0.160114048608377	0.0256365085617658	0.00015611454479636	-0.104253694677205	-0.491106467400516	0.241185562322614	0	-0.156232160843454
Resid1.bg875	DxU	XxT_intercept	0.114085752480447	0.0130155589190298	0.176146675802983	0.031027651396441	3.10674220069806e-05	0.132206280936198	-0.0731887101880332	0.00535658729898792	0.0152085926327907	-0.0181205284557515
Resid1.bg876	DxU	XxT_back	0.272675782215015	0.0743520822065703	0.307869962606077	0.094783913875067	1.32116539930394e-13	0.248875860652661	0.126344933958345	0.0159630423369385	2.78448747903504e-05	0.0237999215623542
Resid1.bg877	DxU	XxU	0.70751622264591	0.500579205307136	0.710799505262616	0.50523593668158	0	0.58920239137486	0.735869394261476	0.541503765410751	0	0.11831383127105
Resid1.bg878	DxU	XxM	-0.148987439882498	0.022197257242741	-0.190945461693344	0.0364601693412843	6.13236625190972e-06	-0.152098797810751	0.0153813597064023	0.000236586226417736	0.609952839711903	0.0031113579282527
Resid1.bg879	DxU	XxP	-0.273722874538879	0.0749242120458269	-0.365347593784221	0.13347886428392	0	-0.31093409831788	0.301792301148935	0.0910785930327694	0	0.0372112237790006
Resid1.bg880	DxU	YxZ	0.0245843419376834	0.000604389868508937	-0.0614309988439847	0.00377376761896965	0.149104310452671	-0.0460879296223464	0.285137656123456	0.0813034829395785	0	0.0706722715600298
Resid1.bg881	DxU	YxS	-0.111759751739475	0.012490242108869	-0.19038552790163	0.0362466492343822	6.53597614230783e-06	-0.132859075868935	0.0731679610359457	0.00535355052215766	0.0152374682621597	0.0210993241294606
Resid1.bg882	DxU	YxS_eye	-0.124513107154035	0.0155035138531522	-0.22506447408678	0.0506540174959587	8.82408806024415e-08	-0.166284009251471	0.162229301081195	0.0263183461292929	7.4138289729575e-08	0.041770902097436
Resid1.bg883	DxU	YxR	-0.170415330132478	0.0290413847441616	-0.262140388646288	0.0687175833596268	3.84148490795155e-10	-0.208296165880787	0.185259287477961	0.0343210035968417	7.99147858998595e-10	0.0378808357483082
Resid1.bg884	DxU	YxT_slope	-0.267146685269651	0.0713673514505618	-0.154701760154418	0.0239326345948752	0.000260475504776148	-0.0989143831057318	-0.517851397337722	0.268170069724631	0	-0.168232302163919
Resid1.bg885	DxU	YxT_intercept	0.148856846560097	0.0221583607678162	0.248471371586191	0.0617380224979229	3.16208659256745e-09	0.182907254566198	-0.131122452287856	0.017193097493981	1.3683266801845e-05	-0.0340504080061013
Resid1.bg886	DxU	YxT_back	0.259198189847542	0.0671837016202424	0.333546037597951	0.111252959197293	8.88178419700125e-16	0.263984086654821	-0.0230153298833721	0.000529705409640441	0.445266699997277	-0.00478589680727955
Resid1.bg887	DxU	YxU	0.766079958281649	0.586878502480814	0.768976485625093	0.591324835444319	0	0.624891646491493	0.771249427901169	0.59482568003788	0	0.141188311790157
Resid1.bg888	DxU	YxM	-0.126258112056449	0.0159411108600589	-0.173567511006984	0.0301256808771597	4.06848009344429e-05	-0.13682369280922	0.0499941054090006	0.00249941057564627	0.097295990965085	0.0105655807527711
Resid1.bg889	DxU	YxP	-0.246078089770634	0.0605544262651643	-0.354695510357723	0.125808905067926	0	-0.300285576983718	0.411272398159251	0.169144985487662	0	0.0542074872130841
Resid1.bg890	DxU	ZxS	-0.075124703753641	0.00564372111407232	-0.181084459440192	0.0327915814507467	1.83392445132213e-05	-0.130957808361696	0.206868353431866	0.0427945156516116	6.7665872904854e-12	0.0558331046080546
Resid1.bg891	DxU	ZxS_eye	-0.0900108045304077	0.00810194493221127	-0.206665251860198	0.0427105263264392	9.48900237940364e-07	-0.158442906778841	0.293678241551433	0.086246909560742	0	0.0684321022484333
Resid1.bg892	DxU	ZxR	-0.0853438200520068	0.00728356762106932	-0.179898538824889	0.0323634842713302	2.08413621274328e-05	-0.144999258960506	0.311902296884232	0.0972830428016597	0	0.0596554389084994
Resid1.bg893	DxU	ZxT_slope	-0.273786526443061	0.0749590620617569	-0.18357591109649	0.0337001151349063	1.3980589941287e-05	-0.120406473867002	-0.486453375345777	0.2366368863853	0	-0.153380052576059
Resid1.bg894	DxU	ZxT_intercept	0.112368039100891	0.0126265762113794	0.1652804083073	0.0273176133702277	9.42960330863052e-05	0.122908910259821	-0.0415838880792416	0.00172921974778689	0.167840987722087	-0.0105408711589301
Resid1.bg895	DxU	ZxT_back	0.268894530449295	0.0723042685055471	0.287977081088127	0.0829307992320376	5.07327513332712e-12	0.229483250037926	0.195187169127831	0.0380980309921363	9.50310941050247e-11	0.0394112804113693
Resid1.bg896	DxU	ZxU	0.663141574781327	0.439756748203458	0.664298037220791	0.441291882255396	0	0.535007146949239	0.667276729973797	0.445258234364524	0	0.128134427832088
Resid1.bg897	DxU	ZxM	-0.107603119178972	0.0115784312570441	-0.126607461361307	0.0160294492723549	0.00285840656487757	-0.0996864949538358	-0.0372839990053351	0.00139009658182983	0.216248746797974	-0.00791662422513635
Resid1.bg898	DxU	ZxP	-0.264205866720821	0.0698047400097002	-0.350872893708846	0.123111787539619	0	-0.299864881793915	0.307318226422949	0.0944444922917471	0	0.0356590150730937
Resid1.bg899	DxU	SxS_eye	-0.0472666206880273	0.00223413343126585	-0.0632597724390482	0.00400179880904017	0.137348953711562	-0.040326434517481	-0.0212927556417897	0.000453381442820965	0.480064508108615	-0.00694018617054629
Resid1.bg900	DxU	SxR	-0.0285205280481415	0.000813420520144824	-0.0246365040235001	0.000606957330499936	0.563177925249714	-0.0165775456390114	-0.0391728310754229	0.00153451069446361	0.193872034362554	-0.0119429824091301
Resid1.bg901	DxU	SxT_slope	-0.244173136885415	0.0596205207764637	-0.130985374190694	0.0171571682518761	0.00202470674385546	-0.0814611761592552	-0.486521544552333	0.236703213313588	0	-0.16271196072616
Resid1.bg902	DxU	SxT_intercept	0.177546487943009	0.031522755380897	0.298315319416325	0.0889920297984639	7.89146525903561e-13	0.210107385793083	-0.11472046101762	0.0131607841760954	0.000141895538379178	-0.0325608978500743
Resid1.bg903	DxU	SxT_back	0.238994326261311	0.0571182879850982	0.359996840348259	0.12959772506073	0	0.258129950200957	-0.0696964337583277	0.00485759287862896	0.0208025329131316	-0.0191356239396459
Resid1.bg904	DxU	SxU	0.645481188779298	0.416645965067936	0.710430346125092	0.504711276695418	0	0.513042739021445	0.489272778897155	0.239387852169744	0	0.132438449757853
Resid1.bg905	DxU	SxM	-0.204408610229721	0.041782879936046	-0.300125313790905	0.090075203978089	5.6532556413913e-13	-0.228040401794059	0.0987320221884474	0.00974801220542008	0.00105831690230573	0.0236317915643378
Resid1.bg906	DxU	SxP	-0.277942820206384	0.0772522113042786	-0.421662070301227	0.177798901530717	0	-0.341178121547899	0.337341435538749	0.113799244131344	0	0.0632353013415149
Resid1.bg907	DxU	S_eyexR	-0.0628179158033854	0.00394609054588122	-0.104209820654416	0.0108596867208256	0.0142172669824356	-0.0722492453091429	0.0323561564731289	0.0010469208617136	0.283213677853852	0.00943132950575752
Resid1.bg908	DxU	S_eyexT_slope	-0.244665266625833	0.0598610926930899	-0.113722564361008	0.0129328216448437	0.00742996320136102	-0.0708428492276987	-0.52060115469961	0.271025562274567	0	-0.173822417398134
Resid1.bg909	DxU	S_eyexT_intercept	0.186758688127594	0.0348788075911398	0.32081153777125	0.102920042767154	1.06581410364015e-14	0.23195452574411	-0.167378911111745	0.0280156998849536	2.82888334979248e-08	-0.0451958376165158
Resid1.bg910	DxU	S_eyexT_back	0.256654879100008	0.0658717269658395	0.385016994359323	0.148238085945487	0	0.289062253796547	-0.130999510443047	0.017160871736318	1.3939945933128e-05	-0.0324073746965393
Resid1.bg911	DxU	S_eyexU	0.712041124917365	0.507002563573587	0.768274763768454	0.590246112643474	0	0.580778954017221	0.540547637011086	0.292191747878269	0	0.131262170900144
Resid1.bg912	DxU	S_eyexM	-0.206808702866345	0.0427698395812604	-0.313727128424306	0.0984247111093607	4.2632564145606e-14	-0.240164421018902	0.142489738603631	0.0203033256073311	2.29033760312802e-06	0.0333557181525562
Resid1.bg913	DxU	S_eyexP	-0.29022907972026	0.0842329187152688	-0.440940590636185	0.194428604470588	0	-0.361799424826694	0.414434227082741	0.171755728577669	0	0.0715703451064342
Resid1.bg914	DxU	RxT_slope	-0.262157722001274	0.0687266712048971	-0.143185771440605	0.0205021651430413	0.000732952583469393	-0.0901752603484612	-0.520848219184886	0.271282867428067	0	-0.171982461652813
Resid1.bg915	DxU	RxT_intercept	0.171571476915369	0.0294367716909208	0.300378575832281	0.0902272888190292	5.39568389967826e-13	0.214596822241165	-0.15560702136136	0.0242135450969548	2.45470353821275e-07	-0.0430253453257967
Resid1.bg916	DxU	RxT_back	0.243945792258333	0.0595095495605456	0.371152875678927	0.137754457124737	0	0.27329063612717	-0.113072445360309	0.01278537789976	0.000176708271108161	-0.0293448438688375
Resid1.bg917	DxU	RxU	0.753954550968987	0.568447464926847	0.798013913936476	0.636826206836213	0	0.599986543101665	0.624739170378796	0.390299031005587	0	0.153968007867322
Resid1.bg918	DxU	RxM	-0.176044933192529	0.0309918185027621	-0.266734835133717	0.0711474722738114	1.83955073396191e-10	-0.19925332613998	0.092599851590368	0.00857473251455819	0.00213226121717747	0.0232083929474511
Resid1.bg919	DxU	RxP	-0.270781747793495	0.0733227549381001	-0.429912291887957	0.184824578716356	0	-0.347569179946881	0.407863517190549	0.166352648655045	0	0.0767874321533853
Resid1.bg920	DxU	T_slopexT_intercept	-0.235071839934909	0.0552587699303835	-0.220829905978657	0.0487658473745424	1.55287232406209e-07	-0.138682252671079	-0.29106432612574	0.0847184419430311	0	-0.0963895872638305
Resid1.bg921	DxU	T_slopexT_back	0.319924949645172	0.102351973405466	0.299829752723639	0.0898978806183183	5.97077942643409e-13	0.197382730796555	0.390442745789603	0.152445537739724	0	0.122542218848617
Resid1.bg922	DxU	T_slopexU	0.514716083709201	0.264932646828937	0.483235288457928	0.233516344011017	0	0.307015448813482	0.634906887684789	0.403106756029586	0	0.207700634895719
Resid1.bg923	DxU	T_slopexM	-0.468814849681892	0.219787363282255	-0.497204938055277	0.247212750426552	0	-0.365354606753018	-0.39678438799283	0.157437850554845	0	-0.103460242928874
Resid1.bg924	DxU	T_slopexP	-0.533604488292857	0.284733749926282	-0.560956547230519	0.314672247880786	0	-0.405393955387902	-0.474357877893551	0.225015396319673	0	-0.128210532904955
Resid1.bg925	DxU	T_interceptxT_back	0.0495387530605204	0.00245408805479121	0.0517261048840201	0.00267558992647265	0.224576193536658	0.0347772529199869	0.048362371564864	0.00233891898337797	0.108716561504936	0.0147615001405335
Resid1.bg926	DxU	T_interceptxU	0.3811660603596	0.145287565570059	0.309405372392241	0.0957316844651816	9.85878045867139e-14	0.21470969465771	0.571916376596211	0.327088341818939	0	0.166456365701891
Resid1.bg927	DxU	T_interceptxM	-0.2319892832581	0.0538190275466068	-0.339871495621836	0.115512633536224	2.22044604925031e-16	-0.247129803224548	0.0567383985470464	0.00321924586968348	0.0598650493167061	0.015140519966448
Resid1.bg928	DxU	T_interceptxP	-0.261010786211566	0.0681266305187799	-0.384849486191238	0.14810912702166	0	-0.285492751914267	0.096008553685244	0.00921764238073237	0.00145145482139242	0.0244819657027013
Resid1.bg929	DxU	T_backxU	0.139437463031559	0.0194428060966774	0.103881395055979	0.0107913442387764	0.0145271351592808	0.0733780157771337	0.2339501434011	0.0547326695973951	8.43769498715119e-15	0.0660594472544254
Resid1.bg930	DxU	T_backxM	-0.0385350577119539	0.00148495067286361	-0.168175758422091	0.0282830857208457	7.06148218057034e-05	-0.122651819299359	0.31725553548425	0.100651074795398	0	0.0841167615874051
Resid1.bg931	DxU	T_backxP	-0.124017561816556	0.0153803556389233	-0.291834305441634	0.0851672618326011	2.55617749189696e-12	-0.213523770497504	0.339971520387073	0.115580634674298	0	0.0895062086809476
Resid1.bg932	DxU	UxM	0.00966601625829622	9.34318703056469e-05	-0.0659281132878346	0.00434651612169356	0.121492496703969	-0.0497770769657623	0.243958841868514	0.0595159165258269	4.44089209850063e-16	0.0594430932240585
Resid1.bg933	DxU	UxP	0.0150746256172482	0.000227244337500195	-0.092114584743261	0.00848509672242341	0.0303213375446216	-0.0695018656764398	0.346471630489024	0.120042590733723	0	0.0845764912936879
Resid1.bg934	DxU	MxP	-0.0457811046294872	0.00209590954109605	0.00360995350844423	1.30317643331288e-05	0.932500149510929	0.00260773959801134	-0.178874553311907	0.0319961058225341	2.97104740809573e-09	-0.0483888442274985
Resid1.bg935	DxM	DxP	0.403237923108327	0.162600822632717	0.457524025327123	0.209328233751534	0	0.359334497460853	0.232875835427337	0.0542311547259802	1.11022302462516e-14	0.0439034256474737
Resid1.bg936	DxM	WxX	0.193085355931104	0.037281954675041	0.236078638581054	0.0557331235942841	1.92441391710929e-08	0.178653569659788	0.0618177197139442	0.00382143047063177	0.0403404549945903	0.0144317862713161
Resid1.bg937	DxM	WxY	0.0576021363220375	0.00331800610886259	0.136037195327413	0.0185061185125486	0.00134255428051544	0.0957969901385431	-0.129144736446395	0.0166783629518087	1.84157138654051e-05	-0.0381948538165056
Resid1.bg938	DxM	WxZ	0.0274020710821334	0.000750873499590291	-0.00338209947626566	1.14385968673565e-05	0.936751412328947	-0.00232926027973512	0.095591807955695	0.00913779374823847	0.00152231136588199	0.0297313313618685
Resid1.bg939	DxM	WxS	-0.0604030864499138	0.00364853285267576	-0.0598865645426232	0.00358640061271777	0.159615640622914	-0.0380612142834779	-0.0627041999679022	0.00393181669361467	0.0375579646489872	-0.0223418721664359
Resid1.bg940	DxM	WxS_eye	-0.0920450806104266	0.00847229686457992	-0.060903373297878	0.00370922087906068	0.152634365612993	-0.0418077165092314	-0.160428290768619	0.0257372364789406	1.03149911723222e-07	-0.0502373641011952
Resid1.bg941	DxM	WxR	-0.05756957309023	0.00331425574579134	-0.0703012294255105	0.00494226285873827	0.0986358362233652	-0.0511279830046895	-0.0237943918290758	0.000566173082515588	0.430013656474499	-0.00644159008554052
Resid1.bg942	DxM	WxT_slope	-0.37144858448177	0.13797405091351	-0.364621581351902	0.132948897587562	0	-0.221158364808515	-0.398231474987601	0.1585883076708	0	-0.150290219673255
Resid1.bg943	DxM	WxT_intercept	-0.211578737689079	0.0447655622421039	-0.29632710185833	0.0878097512957574	1.13531406498169e-12	-0.20390454795209	-0.0246291377610258	0.000606594426851589	0.414012140741125	-0.0076741897369883
Resid1.bg944	DxM	WxT_back	-0.314271217051647	0.0987663978671236	-0.375595753924052	0.141072170365777	0	-0.277201151856365	-0.143731035797659	0.0206586106514678	1.86863775741841e-06	-0.037070065195282
Resid1.bg945	DxM	WxU	-0.224160293177951	0.0502478370376247	-0.304936483324122	0.0929862588620825	2.30260255307257e-13	-0.232751828915977	0.0383292257007014	0.00146912954281531	0.203646632451132	0.00859153573802672
Resid1.bg946	DxM	WxM	0.874102285536328	0.764054805579832	0.846201101112528	0.716056303524055	0	0.620105928562976	0.96128818556621	0.924074975709176	0	0.253996356973352
Resid1.bg947	DxM	WxP	0.333904080742847	0.111491935136726	0.393385150041862	0.154751876273459	0	0.316537173142061	0.11605336802286	0.0134683842294495	0.000118576446269447	0.0173669076007863
Resid1.bg948	DxM	XxY	0.00277726093473407	7.71317829959996e-06	0.00841180262193143	7.07584233503324e-05	0.843540007298563	0.00578156234797668	-0.0096187400900989	9.25201609208757e-05	0.749713728792933	-0.00300430141324261
Resid1.bg949	DxM	XxZ	0.0881463441399066	0.00776977798523085	0.077533319886877	0.0060114156926808	0.0684720596351429	0.0504773345922524	0.109473471788286	0.0119844410253807	0.000282533879321534	0.0376690095476542
Resid1.bg950	DxM	XxS	-0.128442154404376	0.0164973870280376	-0.138997337501592	0.0193202598325314	0.00104849468063395	-0.10002323236038	-0.10172336974485	0.0103476439522475	0.000741489852821964	-0.0284189220439961
Resid1.bg951	DxM	XxS_eye	-0.128936159036326	0.0166245331070409	-0.125243239665747	0.0156858690819716	0.00317595142576366	-0.0917960176697807	-0.140645223810239	0.0197810789806322	3.0896356486565e-06	-0.0371401413665457
Resid1.bg952	DxM	XxR	-0.0609562608048822	0.00371566573131282	-0.0612356286981596	0.00374980222205886	0.15040410925517	-0.0475742147757036	-0.0659013233660027	0.00434298442139045	0.0288389110333491	-0.0133820460291787
Resid1.bg953	DxM	XxT_slope	-0.395527644136624	0.156442117276268	-0.394706136332993	0.155792934058919	0	-0.243804969970666	-0.410559143025123	0.168558809921524	0	-0.151722674165958
Resid1.bg954	DxM	XxT_intercept	-0.249211845321561	0.0621065438485778	-0.320432096308754	0.102676728344822	1.15463194561016e-14	-0.228149913282367	-0.0732304102736655	0.00536269298884938	0.0151507062526501	-0.021061932039194
Resid1.bg955	DxM	XxT_back	-0.344569993024592	0.118728480092967	-0.387932702563698	0.150491781718375	0	-0.297494203587352	-0.215129488304949	0.0462806967383491	9.54791801177635e-13	-0.04707578943724
Resid1.bg956	DxM	XxU	-0.272369849934507	0.0741853351533461	-0.34127542486913	0.116468915619605	0	-0.268366968478598	-0.0214317668869693	0.000459320631897393	0.47720243338644	-0.00400288145590923
Resid1.bg957	DxM	XxM	0.664323400446997	0.441325580381462	0.62677146632364	0.392842470997486	0	0.473622491519394	0.811554223671062	0.658620257958341	0	0.190700908927604
Resid1.bg958	DxM	XxP	0.308787864071532	0.095349944997859	0.346245727216025	0.119886103615354	0	0.279545936001818	0.204155100027754	0.0416793048673421	1.26660903987386e-11	0.0292419280697143
Resid1.bg959	DxM	YxZ	-0.0111932562941484	0.000125288986466493	-0.0269504897446512	0.000726328897476548	0.527094666877415	-0.0191810750303889	0.027743021042271	0.000769675216551893	0.357505493646892	0.0079878187362405
Resid1.bg960	DxM	YxS	-0.10674017339315	0.0113934646159998	-0.134522315378416	0.01809625333477	0.00152079805221783	-0.0890549960717571	-0.0527936699675519	0.00278717158864279	0.079953453430079	-0.0176851773213931
Resid1.bg961	DxM	YxS_eye	-0.137533212303477	0.0189153844865133	-0.14051409520302	0.0197442109507233	0.000922026328691317	-0.0984850003407163	-0.13054992309773	0.0170432824208233	1.49182564987971e-05	-0.0390482119627608
Resid1.bg962	DxM	YxR	-0.0779198492602572	0.00607150290874121	-0.0667890291977175	0.00446077442117356	0.116693201313431	-0.0503453226186987	-0.116088320670725	0.013476498196149	0.000118016564171874	-0.0275745266415585
Resid1.bg963	DxM	YxT_slope	-0.361992509166276	0.131038576692496	-0.367369131365446	0.134960078680203	0	-0.222829924706417	-0.368755303961285	0.13598047419958	0	-0.139162584459859
Resid1.bg964	DxM	YxT_intercept	-0.205064843280292	0.0420515899495708	-0.298568711198983	0.0891432753070217	7.53175299905706e-13	-0.208499744692076	0.0113864683902888	0.000129651662403046	0.705693868514863	0.00343490141178404
Resid1.bg965	DxM	YxT_back	-0.303505963270089	0.0921158697405044	-0.373107715230253	0.13920936716434	0	-0.280132083872591	-0.0967619692648998	0.00936287869602141	0.00133101837321359	-0.0233738793974974
Resid1.bg966	DxM	YxU	-0.196715221836208	0.0386968785020684	-0.292950112110251	0.0858197681854085	2.0925483568135e-12	-0.225835383894098	0.136933567446341	0.0187508018935817	5.5816973743017e-06	0.0291201620578905
Resid1.bg967	DxM	YxM	0.76877167054089	0.591009881426231	0.736943216282065	0.543085304024155	0	0.551103993147331	0.88662382364966	0.786101804663143	0	0.217667677393558
Resid1.bg968	DxM	YxP	0.314221428409922	0.0987351060719716	0.372933165527322	0.139079145950229	0	0.299513532787826	0.0960596173387505	0.00922745008326718	0.00144298504518092	0.0147078956220954
Resid1.bg969	DxM	ZxS	-0.105366018627607	0.0111019978814333	-0.138983096301138	0.0193163010574513	0.00104975454376754	-0.095349596702891	-0.0319473556072694	0.00102063353029733	0.289340385583031	-0.0100164219247165
Resid1.bg970	DxM	ZxS_eye	-0.119219276927748	0.014213235991175	-0.12505582689183	0.0156389598395994	0.00322199494981046	-0.0909527704252919	-0.10442489604736	0.0109045589145019	0.000533471081864745	-0.0282665065024558
Resid1.bg971	DxM	ZxR	-0.0714494192425591	0.00510501951009897	-0.101008083351755	0.010202632902395	0.0175011802921903	-0.0772326501681745	0.0260290961309886	0.000677513845396244	0.387980997079685	0.00578323092561545
Resid1.bg972	DxM	ZxT_slope	-0.394065870323592	0.15528791015389	-0.390452746453281	0.15245334721291	0	-0.242945740008637	-0.412586186787601	0.170227361527934	0	-0.151120130314955
Resid1.bg973	DxM	ZxT_intercept	-0.232357783511309	0.0539901395582882	-0.313576518159013	0.09833023274073	4.39648317751562e-14	-0.221213784149313	-0.0378451030771741	0.00143225182692194	0.209415529448281	-0.011143999361996
Resid1.bg974	DxM	ZxT_back	-0.325886067767744	0.106201729165122	-0.380387700777195	0.144694802902561	0	-0.287558489148622	-0.16340379154751	0.0267007990921021	5.96619231796325e-08	-0.0383275786191213
Resid1.bg975	DxM	ZxU	-0.252359662797064	0.0636853994070476	-0.328387985738381	0.107838669177311	2.22044604925031e-15	-0.250894149658356	-0.00656976579803964	4.31618226410914e-05	0.827511660026252	-0.0014655131387077
Resid1.bg976	DxM	ZxM	0.791141739302682	0.625905251666873	0.757829663759569	0.574305799273941	0	0.566050641205791	0.912558683924566	0.832763351606135	0	0.225091098096891
Resid1.bg977	DxM	ZxP	0.31364795043985	0.0983750368151185	0.362940687421698	0.131725942586134	0	0.294251107600417	0.143903066043939	0.0207080924168463	1.81644096253208e-06	0.019396842839433
Resid1.bg978	DxM	SxS_eye	0.0191795380006657	0.000367854677918981	0.0427170364703557	0.0018247452048097	0.315997660587772	0.0258327104371595	-0.0175715290463088	0.000308758633025273	0.560041266180151	-0.00665317243649381
Resid1.bg979	DxM	SxR	-0.00317115571533807	1.00562285709213e-05	0.018983951454424	0.000360390412823926	0.655990477550418	0.0121180970623222	-0.0431696426476869	0.00186361804632899	0.152210413260208	-0.0152892527776603
Resid1.bg980	DxM	SxT_slope	-0.319805509655585	0.102275564006069	-0.32695427445254	0.106899097582787	3.10862446895044e-15	-0.192895257839922	-0.32666253633407	0.106708412644208	0	-0.126910251815663
Resid1.bg981	DxM	SxT_intercept	-0.144083251213081	0.0207599832801317	-0.235964608037489	0.0556792962462859	1.95576501660355e-08	-0.157659190358095	0.0411750769923315	0.00169538696532443	0.172059578477491	0.0135759391450144
Resid1.bg982	DxM	SxT_back	-0.227390397999163	0.0517063931022178	-0.318238959586565	0.10127603539874	1.77635683940025e-14	-0.216470995763724	-0.0342362996627721	0.00117212421459913	0.256172241867798	-0.010919402235439
Resid1.bg983	DxM	SxU	-0.119591634218544	0.014302158975062	-0.220069524205754	0.048430595484147	1.7167191357359e-07	-0.150764331468908	0.0991359956873963	0.00982794564093146	0.00100921535126641	0.0311726972503647
Resid1.bg984	DxM	SxM	0.786315581610992	0.618292193884232	0.775809754138009	0.601880774615677	0	0.559205026371261	0.816805642781638	0.667171458079925	0	0.22711055523973
Resid1.bg985	DxM	SxP	0.27951035109854	0.0781260363712292	0.353774124298679	0.125156131023297	0	0.271549721658664	0.0365575876729666	0.00133645721646664	0.225331545583852	0.00796062943987642
Resid1.bg986	DxM	S_eyexR	-0.0270465044292978	0.000731513401844028	0.0363140331511339	0.00131870900370165	0.394043221999083	0.0238839312588871	-0.150411632788289	0.0226236592780391	6.07678160902125e-07	-0.0509304356881849
Resid1.bg987	DxM	S_eyexT_slope	-0.317026810927992	0.100505998847173	-0.328379857112805	0.107833330557426	2.22044604925031e-15	-0.194058444320231	-0.317039059861407	0.100513765477805	0	-0.12296836660776
Resid1.bg988	DxM	S_eyexT_intercept	-0.132655107575137	0.0175973775657711	-0.229533605566262	0.0526856760842484	4.80086381760003e-08	-0.157436639343783	0.0790042530207475	0.00624167199536629	0.00878651038997846	0.0247815317686464
Resid1.bg989	DxM	S_eyexT_back	-0.221897308866232	0.0492384156820759	-0.314156235938298	0.0986941405789198	3.93018950717305e-14	-0.223750405116986	0.00644827907657189	4.15803030493548e-05	0.830652487567982	0.00185309625075407
Resid1.bg990	DxM	S_eyexU	-0.108501822149463	0.0117726454097537	-0.220929814250393	0.048809982824713	1.53249915868514e-07	-0.158436518372117	0.17701775490573	0.031335285551865	4.31692459557098e-09	0.0499346962226542
Resid1.bg991	DxM	S_eyexM	0.779634967301912	0.607830682239853	0.771619130594303	0.595396082699108	0	0.560358858683353	0.806351940183475	0.650203451437654	0	0.219276108618559
Resid1.bg992	DxM	S_eyexP	0.272993961772165	0.074525703164062	0.3526883760857	0.124389090625968	0	0.274527338312939	-0.00764348371163767	5.84228432500704e-05	0.799877866313329	-0.00153337654077441
Resid1.bg993	DxM	RxT_slope	-0.32797387327999	0.107566861554279	-0.31943171823144	0.10203662261229	1.37667655053519e-14	-0.190841244105706	-0.35750971752941	0.127813198127958	0	-0.137132629174285
Resid1.bg994	DxM	RxT_intercept	-0.153062176239843	0.0234280297952769	-0.232135302044541	0.0538867984553101	3.34897833909054e-08	-0.157326609736013	0.0132765793780278	0.000176267559981073	0.659695702116654	0.00426443349616994
Resid1.bg995	DxM	RxT_back	-0.249976115845831	0.0624880584933684	-0.324295002394874	0.105167248578292	5.32907051820075e-15	-0.22652640776804	-0.0777825984927959	0.0060501326282915	0.00988765572466899	-0.0234497080777912
Resid1.bg996	DxM	RxU	-0.142071843965199	0.0201844088476719	-0.231412843446442	0.0535519041119675	3.7028058397226e-08	-0.165053662344306	0.0802735851412787	0.00644384847143412	0.00775972773034428	0.0229818183791065
Resid1.bg997	DxM	RxM	0.890158099466955	0.792381442046622	0.888499229586867	0.789430880976455	0	0.629636010096666	0.894807879504852	0.800681141223969	0	0.260522089370289
Resid1.bg998	DxM	RxP	0.304422109027171	0.0926728204645506	0.380697586310311	0.144930652222497	0	0.29197668970272	0.0569055041032092	0.00323823639724036	0.0591161700567717	0.0124454193244502
Resid1.bg999	DxM	T_slopexT_intercept	-0.116158356501808	0.0134927637852012	-0.0748473785484208	0.0056021300755706	0.0786468240172578	-0.0445909016933545	-0.186034913820821	0.0346089891603202	6.79276412896002e-10	-0.071567454808454
Resid1.bg1000	DxM	T_slopexT_back	0.155205353466562	0.0240887017446804	0.0796593348319475	0.00634560962586832	0.0612063163671899	0.0497482447845207	0.289246094876967	0.0836633034015754	0	0.105457108682041
Resid1.bg1001	DxM	T_slopexU	0.21063293998778	0.0443662354078955	0.14317870964058	0.0205001428943415	0.000733401135318168	0.0862952105341126	0.327186346605232	0.107050905404879	0	0.124337729453667
Resid1.bg1002	DxM	T_slopexM	-0.110244533859257	0.0121538572458449	-0.0444536996111821	0.00197613140912121	0.296706800206969	-0.0309880127046061	-0.26165926276925	0.0684655697929472	0	-0.0792565211546512
Resid1.bg1003	DxM	T_slopexP	-0.157306502053547	0.0247453355883226	-0.0315349985684148	0.000994456134709922	0.45925049014276	-0.0216195934826274	-0.432155839323364	0.186758669461281	0	-0.13568690857092
Resid1.bg1004	DxM	T_interceptxT_back	-0.0694402030495914	0.00482194179956848	-0.0728016484213008	0.00530008001285869	0.0871925951807779	-0.0464337085435795	-0.0648854872620457	0.00421012645723309	0.0313980959986129	-0.0230064945060119
Resid1.bg1005	DxM	T_interceptxU	0.0308141623222234	0.000949512599620331	0.0326072504498046	0.00106323278189628	0.444117341281445	0.0214656796405322	0.0276498817116295	0.000764515958667104	0.359121855218461	0.00934848268169118
Resid1.bg1006	DxM	T_interceptxM	0.237765794326977	0.0565325729519381	0.219065304372307	0.0479896075797313	1.95881635134398e-07	0.151109107462846	0.279549287436774	0.0781478041064081	0	0.0866566868641305
Resid1.bg1007	DxM	T_interceptxP	0.130889161018009	0.0171319724719983	0.171157885917037	0.0292950219115894	5.2161476091328e-05	0.120450262204277	0.0352401992810887	0.00124187164537084	0.242492236461922	0.0104388988137318
Resid1.bg1008	DxM	T_backxU	-0.0231150364198435	0.000534304908690692	-0.0564404016773292	0.00318551894149827	0.185070632114465	-0.037820298023623	0.0448312822710791	0.00200984387006917	0.137047281288987	0.0147052616037795
Resid1.bg1009	DxM	T_backxM	-0.0767366607113504	0.0058885150971289	-0.106495989425013	0.0113413957636124	0.0122168681078643	-0.0736801519403623	-0.00992367050462559	9.8479236284376e-05	0.742057254789732	-0.00305650877098804
Resid1.bg1010	DxM	T_backxP	0.0423790854246228	0.00179598688142748	0.0726155994791824	0.00527302528772104	0.0880055112903313	0.0504018496914531	-0.0262321225728646	0.00068812425467779	0.384290454353618	-0.00802276426683025
Resid1.bg1011	DxM	UxM	-0.21869512668956	0.0478275584377627	-0.237753761887515	0.0565268512916653	1.51630072942055e-08	-0.170291433149733	-0.171006922204618	0.0292433674418962	1.41059528502296e-08	-0.0484036935398268
Resid1.bg1012	DxM	UxP	0.0834052363902696	0.00695643345731675	0.076800837448091	0.0058983686327281	0.0711334994897554	0.0549718914388122	0.100268841033025	0.010053840482106	0.000882544448626899	0.0284333449514574
Resid1.bg1013	DxM	MxP	0.600822595982569	0.360987791843233	0.585159160895941	0.342411243580442	0	0.400998992778579	0.635872619297074	0.404333987971722	0	0.19982360320399
Resid1.bg1014	DxP	WxX	0.672809047657622	0.452672014609956	0.70854071902659	0.502029950518717	0	0.601926664067128	0.483760600891352	0.234024318974762	0	0.0708823835904936
Resid1.bg1015	DxP	WxY	0.406615145110489	0.165335876233224	0.446281727554292	0.199167380348843	0	0.35279876997858	0.289924948889551	0.0840564759886085	0	0.0538163751319086
Resid1.bg1016	DxP	WxZ	0.239018959540644	0.0571300630198919	0.254988964273778	0.0650193719014138	1.17523391018892e-09	0.197140925345536	0.214531907717378	0.0460239394288578	1.10289555266263e-12	0.0418780341951083
Resid1.bg1017	DxP	WxS	0.125541899688342	0.0157607685773577	0.146361223771023	0.0214216078237516	0.000555117980712172	0.104424651337445	0.0944308035342639	0.00891717665612675	0.00173684986458933	0.0211172483508975
Resid1.bg1018	DxP	WxS_eye	0.201753611374536	0.0407045197026673	0.221433725924301	0.0490328949767184	1.43360906701417e-07	0.170640702160079	0.158304777977837	0.0250604027306124	1.51579649054767e-07	0.0311129092144572
Resid1.bg1019	DxP	WxR	0.157732945595301	0.0248796821261703	0.138322257976627	0.0191330470517526	0.00110977602295814	0.112930583493182	0.263682753491796	0.0695285944890152	0	0.0448023621021196
Resid1.bg1020	DxP	WxT_slope	-0.35220866783461	0.12405094569783	-0.298110661289959	0.0888699663747367	8.19344592173366e-13	-0.202984216666338	-0.630005212258543	0.396906567472932	0	-0.149224451168271
Resid1.bg1021	DxP	WxT_intercept	-0.403406967972946	0.162737181809126	-0.505736243236901	0.255769147723374	0	-0.39066398812864	-0.0651608829898531	0.00424594067201733	0.0306857395942945	-0.0127429798443065
Resid1.bg1022	DxP	WxT_back	-0.39958190986185	0.159665702688843	-0.544446923264939	0.296422452252658	0	-0.451080098562977	0.318140126141721	0.10121313986147	0	0.0514981887011275
Resid1.bg1023	DxP	WxU	-0.363051060874379	0.131806072802012	-0.512309113148355	0.262460627414854	0	-0.438974768278851	0.539679524333247	0.29125398898456	0	0.0759237074044721
Resid1.bg1024	DxP	WxM	0.268819244716661	0.0722637863300363	0.293750288299342	0.0862892318759465	1.81143988697841e-12	0.241654207425357	0.163808227806603	0.0268331354971401	5.5342757487864e-08	0.0271650372913048
Resid1.bg1025	DxP	WxP	0.812735396683148	0.660538825021714	0.811668079889698	0.65880507191183	0	0.73317726082823	0.847069691514596	0.717527062282633	0	0.0795581358549177
Resid1.bg1026	DxP	XxY	0.189444474769043	0.0358892090205185	0.176372234985085	0.031107165273634	3.03376739689831e-05	0.136084956936372	0.272198591354228	0.0740920731352258	0	0.0533595178326703
Resid1.bg1027	DxP	XxZ	0.283169697230638	0.080185077429691	0.298133452694319	0.0888835556154356	8.15791878494565e-13	0.217892612392907	0.302262820528644	0.0913628126739313	0	0.0652770848377302
Resid1.bg1028	DxP	XxS	0.110756713810109	0.0122670496540143	0.0996909999067429	0.00993829546240622	0.0190338170605915	0.0805330445506202	0.172369179744795	0.0297111341258933	1.08228188633319e-08	0.0302236692594886
Resid1.bg1029	DxP	XxS_eye	0.106422627977144	0.0113257757455616	0.0978804832303893	0.00958058899741452	0.0213309665097379	0.0805358811722298	0.156191789665147	0.0243958751588016	2.21261160060493e-07	0.0258867468049144
Resid1.bg1030	DxP	XxR	0.229547835902086	0.0526922089673312	0.222961594789473	0.0497118727510652	1.16997072474589e-07	0.194455966024028	0.275345140341372	0.0758149463096098	0	0.0350918698780587
Resid1.bg1031	DxP	XxT_slope	-0.400137542210851	0.160110052686541	-0.363858193977855	0.132392785324826	0	-0.252304268458204	-0.637377492135257	0.406250067480629	0	-0.147833273752647
Resid1.bg1032	DxP	XxT_intercept	-0.436477109178354	0.190512266836693	-0.52397060695974	0.274545196957758	0	-0.41880801488689	-0.0978829022323582	0.00958106254942939	0.00116881029527982	-0.0176690942914637
Resid1.bg1033	DxP	XxT_back	-0.461170618387994	0.212678339264364	-0.576974211896289	0.332899241193344	0	-0.496709288122897	0.258763364460376	0.0669584787868533	0	0.0355386697349031
Resid1.bg1034	DxP	XxU	-0.492288653949224	0.242348118807139	-0.617247434867768	0.380994395850839	0	-0.544887820176474	0.448707570775683	0.201338484071415	0	0.0525991662272498
Resid1.bg1035	DxP	XxM	0.371671527325672	0.138139724224598	0.395673629999151	0.156557621476705	0	0.335647927950828	0.244259336249412	0.0596626233450031	4.44089209850063e-16	0.0360235993748437
Resid1.bg1036	DxP	XxP	0.76052791705287	0.578402712616777	0.773061476408555	0.597624046306975	0	0.700658756743181	0.665973096591854	0.443520165384143	0	0.0598691603096892
Resid1.bg1037	DxP	YxZ	0.234920205739482	0.0551875030646807	0.197121797422426	0.0388570030190481	2.99847252915875e-06	0.157494247322115	0.428461130492715	0.183578940343095	0	0.0774259584173673
Resid1.bg1038	DxP	YxS	0.0260679819429417	0.000679539682577537	0.029811687603008	0.000888736717739344	0.484165010846919	0.0221551287841785	0.0186108099283993	0.000346362246191005	0.537070417408817	0.00391285315876321
Resid1.bg1039	DxP	YxS_eye	0.0571308988475614	0.0032639396031303	0.06169808901495	0.0038066541880967	0.147341216000524	0.0485451306710104	0.0457355509709576	0.00209174062261706	0.129300036104952	0.00858576817655107
Resid1.bg1040	DxP	YxR	0.204137405369247	0.0416720802708882	0.23059906185498	0.053175927328397	4.144684950802e-08	0.19513505519978	0.0603859153666373	0.00364645877466668	0.0452031752049833	0.00900235016946671
Resid1.bg1041	DxP	YxT_slope	-0.39708256201413	0.157674561055706	-0.360061954721329	0.129644611237744	0	-0.24517255285846	-0.641359407067902	0.411341889034491	0	-0.151910009155671
Resid1.bg1042	DxP	YxT_intercept	-0.471011622909789	0.221851948916113	-0.571455925042974	0.326561874266721	0	-0.447989397969149	-0.121596577255295	0.0147857276002028	5.50900231248708e-05	-0.0230222249406397
Resid1.bg1043	DxP	YxT_back	-0.478734891395944	0.229187096239886	-0.611881457224944	0.374398917695721	0	-0.515726772079031	0.243994254745919	0.0595331963490164	4.44089209850063e-16	0.0369918806830869
Resid1.bg1044	DxP	YxU	-0.451987659334906	0.204292844191047	-0.58893940262539	0.346849619964751	0	-0.509674250908272	0.432205514398686	0.186801606676633	0	0.0576865915733654
Resid1.bg1045	DxP	YxM	0.379028630981273	0.143662703103538	0.400872405213009	0.160698685261263	0	0.336534394299059	0.275787625168859	0.0760588141962792	0	0.0424942366822138
Resid1.bg1046	DxP	YxP	0.811311183800904	0.658225836960424	0.81414508959946	0.662832226918912	0	0.734025271122984	0.804247912281872	0.646814704409749	0	0.0772859126779199
Resid1.bg1047	DxP	ZxS	0.12499007641323	0.015622519201785	0.109264962909108	0.0119388321195286	0.0101300440805585	0.0841514420286142	0.207535696118727	0.0430710651634845	5.79247760867929e-12	0.0408386343846155
Resid1.bg1048	DxP	ZxS_eye	0.16059071552876	0.0257893779140391	0.142453013960324	0.0202928611863801	0.000780875556811056	0.116307415290778	0.260658074930716	0.0679426320265865	0	0.0442833002379822
Resid1.bg1049	DxP	ZxR	0.189397170357288	0.0358712881393475	0.157154961027098	0.0246976817754287	0.000206959588034961	0.134895252243204	0.390840562173388	0.15275634504001	0	0.0545019181140834
Resid1.bg1050	DxP	ZxT_slope	-0.375701740747558	0.141151798000745	-0.331872188329829	0.11013914938683	1.11022302462516e-15	-0.231811740299983	-0.625924956131926	0.391782050708754	0	-0.143890000447574
Resid1.bg1051	DxP	ZxT_intercept	-0.394251101869884	0.155433931325618	-0.490083782129271	0.240182113506131	0	-0.388117070473874	-0.0331905078457751	0.00110160981106046	0.270983664150195	-0.00613403139601005
Resid1.bg1052	DxP	ZxT_back	-0.405528223012695	0.164453139659834	-0.534552206089991	0.285746061035676	0	-0.453642374721133	0.326830718522633	0.10681831857002	0	0.048114151708438
Resid1.bg1053	DxP	ZxU	-0.406641148798751	0.165357023896368	-0.5505197210549	0.303071963270365	0	-0.472171661201398	0.468061612616211	0.219081673204888	0	0.0655305124026474
Resid1.bg1054	DxP	ZxM	0.273186616209632	0.0746309272760687	0.298354208894872	0.0890152339652851	7.8337336617551e-13	0.250172527800224	0.14866048612489	0.0220999401348885	8.1949677088744e-07	0.0230140884094073
Resid1.bg1055	DxP	ZxP	0.759825072307395	0.577334140506937	0.770843265100565	0.5941993393509	0	0.70157207334509	0.688583446213568	0.474147162399353	0	0.0582529989623051
Resid1.bg1056	DxP	SxS_eye	0.0461890571564513	0.00213342900100193	0.0657490854702015	0.00432294224016786	0.122509582963217	0.0446356988657009	0.00653659690581871	4.27270991091587e-05	0.828368912456968	0.00155335829075037
Resid1.bg1057	DxP	SxR	0.0112478885410242	0.000126514996631304	0.0455835375860081	0.00207785889885501	0.284587336411409	0.0326647696975044	-0.0963491102917816	0.00928315105401789	0.00139582284141904	-0.0214168811564802
Resid1.bg1058	DxP	SxT_slope	-0.357821508854027	0.128036232198572	-0.324085897631708	0.10503166904375	5.32907051820075e-15	-0.214643838908205	-0.587188043259987	0.344789798147493	0	-0.143177669945821
Resid1.bg1059	DxP	SxT_intercept	-0.405104116274016	0.164109345022151	-0.517146101814724	0.267440090622165	0	-0.387890765753888	-0.0831819771758029	0.00691924132687579	0.00580124197195619	-0.0172133505201276
Resid1.bg1060	DxP	SxT_back	-0.400582188411089	0.160466089672217	-0.574282723796687	0.329800646851342	0	-0.438526540283736	0.189554623930293	0.0359309554533549	3.22263105090315e-10	0.0379443518726478
Resid1.bg1061	DxP	SxU	-0.29735118830417	0.0884177291859018	-0.452739378275071	0.204972944640898	0	-0.348185542359509	0.257580860513888	0.0663478997030749	0	0.050834354055339
Resid1.bg1062	DxP	SxM	0.461892598036643	0.21334477212104	0.505797723680508	0.255831337280383	0	0.409276174431774	0.301510211085608	0.0909084073888881	0	0.0526164236048689
Resid1.bg1063	DxP	SxP	0.815430698301115	0.664927223731844	0.853212229689985	0.727971108892556	0	0.73519768584268	0.587060026279585	0.344639474455387	0	0.0802330124584352
Resid1.bg1064	DxP	S_eyexR	0.103964650535132	0.0108086485608922	0.167653567384477	0.0281077186567413	7.44221443422788e-05	0.123784962065765	-0.093263948863469	0.00869816415760776	0.00198017630129277	-0.019820311530633
Resid1.bg1065	DxP	S_eyexT_slope	-0.385373106946079	0.148512431557274	-0.354509764513334	0.1256771731353	0	-0.23518412309914	-0.616959612701729	0.380639163705067	0	-0.150188983846939
Resid1.bg1066	DxP	S_eyexT_intercept	-0.443674100372145	0.196846707341032	-0.545487986977829	0.297557143937124	0	-0.420018563121617	-0.120158480946607	0.0144380605433962	6.7420073036395e-05	-0.0236555372505283
Resid1.bg1067	DxP	S_eyexT_back	-0.45258176493544	0.204830253952078	-0.607695717492658	0.369294085058917	0	-0.485878949107075	0.184608904524458	0.0340804476297203	9.15363118636492e-10	0.0332971841716358
Resid1.bg1068	DxP	S_eyexU	-0.369756241261343	0.136719677951716	-0.519465812638177	0.269844730499841	0	-0.418197753769752	0.273609643445273	0.0748622369862493	0	0.0484415125084093
Resid1.bg1069	DxP	S_eyexM	0.477407198903588	0.22791763356497	0.521020293104065	0.271462145826246	0	0.424758087406796	0.308477615706248	0.0951584393918114	0	0.0526491114967919
Resid1.bg1070	DxP	S_eyexP	0.850619550054593	0.723553618935079	0.877729874689925	0.770409732923191	0	0.766971269118664	0.664352906078292	0.441364783814672	0	0.0836482809359294
Resid1.bg1071	DxP	RxT_slope	-0.360726458359894	0.130123577760872	-0.305598653840523	0.0933905372291396	2.03170813506404e-13	-0.204960135971892	-0.647023275492982	0.418639119029667	0	-0.155766322388001
Resid1.bg1072	DxP	RxT_intercept	-0.424418220673186	0.180130826039393	-0.514269370284739	0.264472985213062	0	-0.391268976163218	-0.164436329716679	0.0270393065306923	4.92293854570391e-08	-0.0331492445099674
Resid1.bg1073	DxP	RxT_back	-0.431463310954929	0.18616058870019	-0.582665754845196	0.339499381869322	0	-0.456900715533498	0.134436467901253	0.0180731639017646	8.24150861999939e-06	0.0254374045785689
Resid1.bg1074	DxP	RxU	-0.342460920571337	0.117279482118568	-0.481330756616062	0.23167929726459	0	-0.385394118241832	0.238935564101257	0.0570902037923858	2.22044604925031e-15	0.0429331976704949
Resid1.bg1075	DxP	RxM	0.432350193017285	0.186926689402083	0.47605900501328	0.226632176254234	0	0.378718961209195	0.293496082231133	0.0861399502850239	0	0.0536312318080895
Resid1.bg1076	DxP	RxP	0.875257904530928	0.766076399443871	0.89864835571734	0.807568867233479	0	0.77371604516926	0.739757099525548	0.547240566298451	0	0.101541859361668
Resid1.bg1077	DxP	T_slopexT_intercept	-0.0866166552609138	0.00750244496858799	0.00777663067450614	6.04759846476698e-05	0.855218735380336	0.00520097656000319	-0.380280679549342	0.14461339523851	0	-0.091817631820917
Resid1.bg1078	DxP	T_slopexT_back	0.0963781426917747	0.00928874638871609	-0.0535928324413611	0.00287219168908781	0.208269108909098	-0.0375726268778598	0.585377662800867	0.342667008106206	0	0.133950769569635
Resid1.bg1079	DxP	T_slopexU	0.174978787140134	0.0306175759490324	0.0328680057444343	0.00108030580161617	0.440480574505289	0.0222384935667863	0.640390897369254	0.410100501433399	0	0.152740293573348
Resid1.bg1080	DxP	T_slopexM	0.12041376045302	0.0144994737064372	0.263810700053697	0.0695960854628216	2.94408053491679e-10	0.206443866009418	-0.45253362305887	0.204786679998788	0	-0.0860301055563989
Resid1.bg1081	DxP	T_slopexP	0.23921308832712	0.0572229016269987	0.450174524447774	0.202657102461779	0	0.346465012739175	-0.544260505113702	0.296219497426622	0	-0.107251924412054
Resid1.bg1082	DxP	T_interceptxT_back	0.0339487331366588	0.00115251648158408	-0.023050819254206	0.000531340268290075	0.588571491928239	-0.0165044967146951	0.226717676831361	0.0514009049878094	5.39568389967826e-14	0.050453229851354
Resid1.bg1083	DxP	T_interceptxU	0.175438622210135	0.0307787101629905	0.146704922800251	0.0215223343738277	0.000538488581919516	0.108417381421658	0.315837652352729	0.0997534226436835	0	0.0670212407884768
Resid1.bg1084	DxP	T_interceptxM	0.256918501291276	0.0660071163057552	0.284112471537659	0.0807198964832369	9.97779636691121e-12	0.22000426562373	0.189735885539384	0.0359997062614141	3.10009795612132e-10	0.0369142356675458
Resid1.bg1085	DxP	T_interceptxP	0.520684905888973	0.271112771220609	0.597821294997454	0.357390300752433	0	0.472286986702278	0.260321265576435	0.0677671613113167	0	0.0483979191866951
Resid1.bg1086	DxP	T_backxU	0.0642528462069922	0.00412842824569939	0.0275781491922888	0.00076055431287214	0.517514108454186	0.0207454915562905	0.211334486533254	0.0446622651982743	2.36921593455008e-12	0.0435073546507017
Resid1.bg1087	DxP	T_backxM	0.241237443596112	0.0581955041927873	0.215130066133275	0.0462809453545072	3.26513397652661e-07	0.167086796623801	0.383584388401288	0.14713698302519	0	0.0741506469723112
Resid1.bg1088	DxP	T_backxP	0.575065707883678	0.330700568383755	0.610159383893452	0.372294473753237	0	0.475426740215425	0.51908431949769	0.26944853074838	0	0.0996389676682523
Resid1.bg1089	DxP	UxM	0.204649052701518	0.0418812347716287	0.186379561942032	0.0347373411097038	1.02567157327371e-05	0.149860594776686	0.308406522301585	0.0951145829981583	0	0.0547884579248321
Resid1.bg1090	DxP	UxP	0.480781098527685	0.231150464701487	0.512090164831355	0.262236336917005	0	0.411476390502652	0.389403695398533	0.151635237990034	0	0.0693047080250332
Resid1.bg1091	DxP	MxP	-0.0705118873667118	0.00497192626001586	-0.0363975019206028	0.00132477814606029	0.392956374360344	-0.0280004243428806	-0.21554039743788	0.0464576629276795	8.64641691578072e-13	-0.0425114630238312
Resid1.bg1092	WxX	WxY	0.480089163066858	0.230485604494236	0.525662442307805	0.276321003253007	0	0.400400768979765	0.346683439802993	0.120189407433635	0	0.0796883940870921
Resid1.bg1093	WxX	WxZ	0.454046941417947	0.206158625010992	0.514451210897519	0.264660048393924	0	0.383238910823477	0.292924028202936	0.0858044862986347	0	0.0708080305944698
Resid1.bg1094	WxX	WxS	0.220298611801445	0.0485314783616436	0.270522950514313	0.0731826667549694	9.91784432358145e-11	0.185973521570627	0.123952394294226	0.0153641960512713	3.93860235310406e-05	0.0343250902308179
Resid1.bg1095	WxX	WxS_eye	0.429933744624288	0.184843024766663	0.485537585462164	0.235746746896429	0	0.360521951879065	0.285202637509681	0.0813405444424786	0	0.0694117927452237
Resid1.bg1096	WxX	WxR	0.342668000541972	0.117421358595433	0.362206836401477	0.131193792335966	0	0.284935225624495	0.274391163047971	0.075290510358818	0	0.0577327749174766
Resid1.bg1097	WxX	WxT_slope	-0.240595060005726	0.057885982899159	-0.175192599449809	0.0306924469019812	3.43421595871973e-05	-0.114939820960972	-0.428402136273203	0.183528390363444	0	-0.125655239044754
Resid1.bg1098	WxX	WxT_intercept	-0.325590595574102	0.106009235926299	-0.406918123322487	0.165582359088295	0	-0.302870051663981	-0.0938213252653218	0.00880244107454132	0.00186028739118971	-0.0227205439101212
Resid1.bg1099	WxX	WxT_back	-0.197881351447606	0.0391570292507311	-0.335941893505731	0.112856955812216	4.44089209850063e-16	-0.268183640647903	0.35072186056087	0.123005823475278	0	0.0703022892002962
Resid1.bg1100	WxX	WxU	-0.205843425459179	0.0423715158047686	-0.357353429030108	0.127701473239577	0	-0.295036283233416	0.511982938008474	0.262126528811789	0	0.0891928577742375
Resid1.bg1101	WxX	WxM	0.0201821677005609	0.000407319893093562	0.00836423096360362	6.99603596125055e-05	0.844413539746038	0.00662997779237957	0.0659935908661627	0.00435515403541047	0.0286156207228609	0.0135521899081813
Resid1.bg1102	WxX	WxP	0.456435220952135	0.208333110925624	0.467958770166382	0.218985410575633	0	0.407294090242899	0.422519312310229	0.178522569275109	0	0.0491411307092353
Resid1.bg1103	WxX	XxY	0.287430390750546	0.0826162295270113	0.345140543390042	0.119121994691573	0	0.256593634324037	0.127030948857881	0.0161368619677336	2.51815045655412e-05	0.0308367564265089
Resid1.bg1104	WxX	XxZ	0.325839285160455	0.106171239753876	0.345689444630033	0.119501192128621	0	0.243437742865906	0.308124473482984	0.0949406911591662	0	0.0824015422945486
Resid1.bg1105	WxX	XxS	0.371124528253852	0.137733415471644	0.408596361285851	0.166950986456038	0	0.318040668936503	0.244479129913951	0.0597700449634826	4.44089209850063e-16	0.0530838593173484
Resid1.bg1106	WxX	XxS_eye	0.384701376375447	0.147995148985163	0.417314879961776	0.174151709037511	0	0.330846982529937	0.262402967493379	0.0688553173493312	0	0.0538543938455097
Resid1.bg1107	WxX	XxR	0.537630436017293	0.289046485732144	0.567958267218935	0.322576593302335	0	0.477284832348128	0.382369652674049	0.146206551286073	0	0.060345603669165
Resid1.bg1108	WxX	XxT_slope	-0.288257235656208	0.0830922339081585	-0.237225348814978	0.0562758661203879	1.63501696626156e-08	-0.158497906361131	-0.451783115077099	0.204107983068767	0	-0.129759329295077
Resid1.bg1109	WxX	XxT_intercept	-0.335103423581288	0.1122943044959	-0.393057459435401	0.154494166417812	0	-0.302715110168539	-0.144893117714669	0.0209940155610769	1.54221835457768e-06	-0.0323883134127493
Resid1.bg1110	WxX	XxT_back	-0.272433933301641	0.0742202480142028	-0.383005981885972	0.146693582160438	0	-0.317703085756455	0.266177204837183	0.0708503043749356	0	0.0452691524548143
Resid1.bg1111	WxX	XxU	-0.391423804771446	0.153212594941755	-0.506573184695315	0.256616391452354	0	-0.430883636045261	0.27183579026616	0.0738946968696277	0	0.0394598312738147
Resid1.bg1112	WxX	XxM	0.104010288042582	0.0108181400187008	0.107339534752558	0.0115217757208957	0.0115441483089311	0.0877357452369974	0.089112728290978	0.00794107834346168	0.00312153659920589	0.0162745428055844
Resid1.bg1113	WxX	XxP	0.464609707147392	0.215862179975585	0.489533931706637	0.239643470292159	0	0.427509057010727	0.333274367739673	0.111071804192279	0	0.0371006501366647
Resid1.bg1114	WxX	YxZ	0.2782828669556	0.0774413540410281	0.306902519736083	0.0941891566203569	1.58761892521397e-13	0.23626560161353	0.187767099455351	0.0352564836378756	4.71412686664507e-10	0.0420172653420698
Resid1.bg1115	WxX	YxS	0.193561459153939	0.037466038469802	0.226328351547285	0.0512245227141113	7.43812393899645e-08	0.162067776988428	0.120965643141152	0.0146326868205526	6.02105606857251e-05	0.031493682165511
Resid1.bg1116	WxX	YxS_eye	0.336169539053071	0.113009958987154	0.37043857682225	0.137224739198094	0	0.280840777249543	0.238008563706888	0.0566480763978156	2.88657986402541e-15	0.0553287618035278
Resid1.bg1117	WxX	YxR	0.513529511472404	0.263712559153086	0.565268340844079	0.319528297160618	0	0.460895448739587	0.285110702824646	0.0812881128651638	0	0.0526340627328175
Resid1.bg1118	WxX	YxT_slope	-0.314707890101985	0.0990410560924432	-0.273856752371865	0.0749975208196648	5.71231950630136e-11	-0.179675170448971	-0.460384791719143	0.211954156446278	0	-0.135032719653014
Resid1.bg1119	WxX	YxT_intercept	-0.431229244938599	0.185958661690314	-0.517265760318613	0.267563866797993	0	-0.390722774042374	-0.172768809055097	0.0298490613823166	1.00097123922893e-08	-0.0405064708962248
Resid1.bg1120	WxX	YxT_back	-0.325208646421626	0.105760663707386	-0.454109251671407	0.206215212453566	0	-0.368793053412161	0.232151345391596	0.0538942471671281	1.33226762955019e-14	0.0435844069905348
Resid1.bg1121	WxX	YxU	-0.377768674465784	0.142709171407636	-0.51431201776802	0.264516851620612	0	-0.428863170455535	0.309140865644062	0.0955680748111597	0	0.0510944959897508
Resid1.bg1122	WxX	YxM	0.0994875405406073	0.00989777072281897	0.104610521172887	0.010943361140063	0.0138470951230607	0.0846191498799107	0.0779247793060632	0.00607227122989865	0.00975346834246671	0.0148683906606965
Resid1.bg1123	WxX	YxP	0.487092592274283	0.237259193448481	0.506687111076534	0.256731828531084	0	0.440168600555069	0.394322380189389	0.155490139518225	0	0.0469239917192142
Resid1.bg1124	WxX	ZxS	0.301038447905505	0.0906241471173552	0.340761580193273	0.116118454535816	2.22044604925031e-16	0.252872301313421	0.197665271309053	0.0390715594816817	5.49296164109592e-11	0.0481661465920832
Resid1.bg1125	WxX	ZxS_eye	0.414998715606345	0.172223933954916	0.443808489993438	0.196965975790255	0	0.349141413451054	0.313041571254655	0.0979950253335835	0	0.0658573021552913
Resid1.bg1126	WxX	ZxR	0.435865686658112	0.189978896805948	0.451493407109839	0.203846296663651	0	0.373413469855242	0.361661747109007	0.13079921932194	0	0.0624522168028707
Resid1.bg1127	WxX	ZxT_slope	-0.255953345300422	0.0655121149704773	-0.195550381527952	0.0382399517157277	3.60491466899759e-06	-0.131611316567357	-0.436793812272426	0.190788834439479	0	-0.124342028733066
Resid1.bg1128	WxX	ZxT_intercept	-0.296533538142185	0.0879321392431228	-0.361167980022688	0.130442309793669	0	-0.275595201364976	-0.0914907017530563	0.0083705485072667	0.0024103270062088	-0.0209383367772097
Resid1.bg1129	WxX	ZxT_back	-0.209586209347643	0.0439263791487142	-0.330810683927577	0.109435708600632	1.33226762955019e-15	-0.270503577881337	0.334162756740702	0.111664747992545	0	0.0609173685336936
Resid1.bg1130	WxX	ZxU	-0.288792413872759	0.083401058310455	-0.41971221799601	0.17615834593513	0	-0.346855548720048	0.33490899763049	0.112164036693859	0	0.0580631348472891
Resid1.bg1131	WxX	ZxM	-0.000153097268378572	2.34387735849804e-08	-0.00782096634574747	6.11675145813145e-05	0.854402489267778	-0.00631884733258586	0.0321628527550668	0.00103444909734411	0.286099685417912	0.00616575006420729
Resid1.bg1132	WxX	ZxP	0.435182170632698	0.189383521636587	0.458489321092302	0.21021245755568	0	0.402073484167264	0.316043683907967	0.0998836101381188	0	0.0331086864654338
Resid1.bg1133	WxX	SxS_eye	0.0526851339458094	0.00277572333888788	0.0716556920978063	0.00513453821001561	0.0922970235442069	0.0468719816739939	0.019754163242995	0.000390226965430894	0.512358496237696	0.00581315227181555
Resid1.bg1134	WxX	SxR	-0.03774736817295	0.00142486380398424	-0.0177989448634019	0.000316802438250421	0.67620659993284	-0.0122895457199215	-0.0924867694926654	0.00855380253118943	0.00215920081959897	-0.0254578224530285
Resid1.bg1135	WxX	SxT_slope	-0.276013381577353	0.0761833868097655	-0.232115183255881	0.0538774582979114	3.35837320175614e-08	-0.148126186125625	-0.423541383993115	0.179387303954803	0	-0.127887195451729
Resid1.bg1136	WxX	SxT_intercept	-0.388297961919608	0.150775307230921	-0.488810697847363	0.238935898330026	0	-0.353270103110776	-0.136692375789947	0.0186848055991001	5.7974646547887e-06	-0.0350278588088314
Resid1.bg1137	WxX	SxT_back	-0.272062939143653	0.0740182428554831	-0.423815007358318	0.179619160462131	0	-0.311828969708687	0.160422899192822	0.0257355065854303	1.03251403427151e-07	0.0397660305650337
Resid1.bg1138	WxX	SxU	-0.197420167898082	0.038974722692907	-0.344041638642424	0.118364649119764	0	-0.254943221335018	0.235377576194036	0.0554026033749793	5.77315972805081e-15	0.0575230534369357
Resid1.bg1139	WxX	SxM	0.23730752981515	0.0563148637069683	0.256265833592254	0.0656721774667326	9.64926361035623e-10	0.199802215074738	0.173556302291853	0.030121790065221	8.57757020966687e-09	0.0375053147404115
Resid1.bg1140	WxX	SxP	0.533640372230117	0.284772046873898	0.571562341860686	0.326683510633272	0	0.474548564612736	0.349159257351932	0.121912186994553	0	0.059091807617381
Resid1.bg1141	WxX	S_eyexR	0.189690729137115	0.0359825727205703	0.262247818958872	0.0687739185486853	3.77651687699654e-10	0.186567920802086	0.0118663055850707	0.000140809208238279	0.693905934356751	0.0031228083350287
Resid1.bg1142	WxX	S_eyexT_slope	-0.34856534092083	0.121497796891254	-0.322573033170248	0.104053361728654	7.54951656745106e-15	-0.20619486883227	-0.47228641797383	0.223054460602551	0	-0.14237047208856
Resid1.bg1143	WxX	S_eyexT_intercept	-0.498805770813033	0.248807196996384	-0.598505809603132	0.3582092041287	0	-0.44403955844591	-0.224647295416377	0.0504664073378931	9.10382880192628e-14	-0.0547662123671231
Resid1.bg1144	WxX	S_eyexT_back	-0.398303996948513	0.158646073985161	-0.54449049572713	0.296469899937176	0	-0.419471258163729	0.0947712657516932	0.00898159281217805	0.00167121985017094	0.0211672612152167
Resid1.bg1145	WxX	S_eyexU	-0.355981037507372	0.126722499064825	-0.507905079657194	0.257967569941581	0	-0.393982815013298	0.1733342920756	0.0300447768093495	8.95980201143232e-09	0.0380017775059262
Resid1.bg1146	WxX	S_eyexM	0.283830203529207	0.0805595844354313	0.307857801287743	0.0947764258137232	1.32338584535319e-13	0.241828331063883	0.19873215218199	0.0394944683108855	4.32938129790728e-11	0.0420018724653246
Resid1.bg1147	WxX	S_eyexP	0.612932090171994	0.37568574716261	0.645541049260642	0.416723246280531	0	0.543515678583505	0.445216092088063	0.198217368654167	0	0.0694164115884891
Resid1.bg1148	WxX	RxT_slope	-0.297183320281702	0.0883179258536565	-0.240344875949688	0.0577656593952711	1.04504367381963e-08	-0.155318371684804	-0.475869989812528	0.226452247204175	0	-0.141864948596897
Resid1.bg1149	WxX	RxT_intercept	-0.443091387944699	0.19632997807076	-0.52830042831952	0.279101342562589	0	-0.387289493671957	-0.223532129938084	0.0499666131146563	1.20792265079217e-13	-0.0558018942727426
Resid1.bg1150	WxX	RxT_back	-0.332522389692772	0.110571139646992	-0.471803180966071	0.222598241569703	0	-0.356478388996648	0.102241088093528	0.0104532400945485	0.00069655604078589	0.0239559993038765
Resid1.bg1151	WxX	RxU	-0.268527709225607	0.072107130621952	-0.407011250270057	0.165658157846395	0	-0.314005951924675	0.204389278460186	0.0417749771494754	1.20028431638275e-11	0.0454782426990686
Resid1.bg1152	WxX	RxM	0.230781184926463	0.0532599553160623	0.251030053437897	0.0630160877290336	2.15110596002432e-09	0.192420784497898	0.169525308430109	0.0287388301983235	1.87742394963664e-08	0.0383604004285649
Resid1.bg1153	WxX	RxP	0.605555050867857	0.366696919631573	0.634579047516597	0.402690567547071	0	0.526438381651162	0.465456286587059	0.216649554723414	0	0.0791166692166956
Resid1.bg1154	WxX	T_slopexT_intercept	-0.0217618485749037	0.000473578053397038	0.0875431561763027	0.00766380419330852	0.0395944715175092	0.0564138345011272	-0.261466909533914	0.0683649447812159	0	-0.0781756830760309
Resid1.bg1155	WxX	T_slopexT_back	0.102021065883282	0.0104082978839609	-0.0228740095654669	0.000523220313601071	0.591435339504923	-0.0154517312204476	0.414567371388609	0.171866105420061	0	0.117472797103729
Resid1.bg1156	WxX	T_slopexU	0.159256511492108	0.0253626364526359	0.0238655912012753	0.000569566443386391	0.575457637998838	0.0155587321921783	0.486528696113497	0.236710172141899	0	0.14369777929993
Resid1.bg1157	WxX	T_slopexM	0.0763631103860516	0.0058313246278323	0.205767271698663	0.0423401701023113	1.0598803950046e-06	0.155151462545932	-0.334679636899069	0.112010459354893	0	-0.0787883521598802
Resid1.bg1158	WxX	T_slopexP	0.134049687996774	0.0179693188520324	0.318522249824916	0.101456423633526	1.66533453693773e-14	0.236204540856299	-0.418627355684275	0.175248862927209	0	-0.102154852859526
Resid1.bg1159	WxX	T_interceptxT_back	0.131522168724462	0.017298080865986	0.0911792001186007	0.00831364653426784	0.0320504249449653	0.0629044972648208	0.248999950176383	0.0620009751878414	0	0.0686176714596417
Resid1.bg1160	WxX	T_interceptxU	0.28354295597955	0.0803966078856212	0.26037979130989	0.067797635722582	5.07481834333134e-10	0.185409293347167	0.373453317847754	0.139467380611496	0	0.0981336626323832
Resid1.bg1161	WxX	T_interceptxM	0.143561303069875	0.0206098477391204	0.177034811273682	0.0313413244027082	2.82868501459976e-05	0.132089857960571	0.0476146508753733	0.00226715497798369	0.114292519310054	0.011471445109304
Resid1.bg1162	WxX	T_interceptxP	0.278230708272045	0.0774123270255639	0.351775575095838	0.123746055234008	0	0.267775153920632	0.0454147466460346	0.00206249921292351	0.132008611475759	0.0104555543514134
Resid1.bg1163	WxX	T_backxU	0.182105076725769	0.033162258969298	0.181118879442035	0.0328040484903386	1.82710702762989e-05	0.131278115329108	0.199374089383416	0.0397500275174662	3.74940078984309e-11	0.0508269613966604
Resid1.bg1164	WxX	T_backxM	0.235590855573024	0.0555030512296294	0.21164996727467	0.0447957086473688	5.08967164192242e-07	0.158390534870438	0.322501662730547	0.104007322463967	0	0.0772003207025855
Resid1.bg1165	WxX	T_backxP	0.4245711530698	0.180260664019019	0.441697443834018	0.195096631889505	0	0.331615783948333	0.39106598741915	0.152932606516115	0	0.0929553691214664
Resid1.bg1166	WxX	UxM	0.187495134182838	0.0351544253422404	0.193467523276787	0.0374296825628541	4.59132250485439e-06	0.149888127741256	0.170950398099749	0.0292240386104625	1.42612623932337e-08	0.0376070064415815
Resid1.bg1167	WxX	UxP	0.333012726103712	0.110897475747026	0.382127419875803	0.146021365020939	0	0.295853482831715	0.16860523952216	0.0284277267943249	2.23948961597387e-08	0.0371592432719968
Resid1.bg1168	WxX	MxP	-0.12700438537076	0.0161301139034046	-0.109205718470131	0.0119258889465775	0.0101711504589637	-0.0809484269255761	-0.1885711837711	0.035559091348834	3.97446742184115e-10	-0.0460559584451842
Resid1.bg1169	WxY	WxZ	0.160808821211539	0.0258594769794449	0.25924347061267	0.0672071770553022	6.06722672102933e-10	0.179710072228909	-0.0617222853122604	0.00380964050416808	0.0406501712464471	-0.0189012510173692
Resid1.bg1170	WxY	WxS	0.214713261689963	0.0461017847455425	0.213303444038289	0.0454983592385956	4.12566766527789e-07	0.136453303874957	0.223080601904581	0.0497649549461102	1.35003119794419e-13	0.0782599578150056
Resid1.bg1171	WxY	WxS_eye	0.628714498727651	0.395281920910361	0.618673913906783	0.382757411748738	0	0.427474145035337	0.652701053460657	0.426018665188651	0	0.201240353692314
Resid1.bg1172	WxY	WxR	0.384209448456315	0.147616900283106	0.353910044638247	0.125252319695846	0	0.259072655837823	0.46947413795362	0.220405966207294	0	0.125136792618492
Resid1.bg1173	WxY	WxT_slope	-0.159565990213848	0.0254613052329257	-0.13500384092927	0.0182260370656555	0.00146191294070164	-0.0824214162360156	-0.207613398553128	0.0431033232587801	5.68833868896945e-12	-0.0771445739778321
Resid1.bg1174	WxY	WxT_intercept	-0.184263560829529	0.0339530598495774	-0.245711799919774	0.060374288619815	4.7681352199902e-09	-0.170182343730234	-0.0458988706064686	0.00210670632294934	0.127937798113419	-0.0140812170992948
Resid1.bg1175	WxY	WxT_back	-0.0970481074615456	0.00941833516186771	-0.224993711398273	0.0506221701687694	8.90864597646868e-08	-0.167138955749029	0.276015614488656	0.0761846194415506	0	0.0700908482874831
Resid1.bg1176	WxY	WxU	-0.059632781286741	0.00355606860399228	-0.181779700952785	0.033043859678484	1.70079713610605e-05	-0.139656787409908	0.362597381662756	0.131476861188687	0	0.0800240061231671
Resid1.bg1177	WxY	WxM	-0.0133742636942216	0.000178870929362574	0.031892679479513	0.00101714300438295	0.454170624146868	0.0235242753281235	-0.14183402172778	0.0201168897194763	2.54856919479352e-06	-0.0368985390223451
Resid1.bg1178	WxY	WxP	0.292443442986072	0.0855231673455479	0.315984794684634	0.0998463904718902	2.75335310107039e-14	0.255920980364694	0.247879400988287	0.0614441974343119	2.22044604925031e-16	0.0365224626213779
Resid1.bg1179	WxY	XxY	0.242009757485238	0.0585687227180637	0.298627782360889	0.0891785523977823	7.45181694128405e-13	0.206594757635534	0.115161433318717	0.0132621557240214	0.000133740437460617	0.0354149998497039
Resid1.bg1180	WxY	XxZ	0.148419024612589	0.0220282068669522	0.214904742089153	0.0461840481724055	3.36109911014404e-07	0.140827341499613	0.0224082474390766	0.000502129553290882	0.457363441039549	0.00759168311297509
Resid1.bg1181	WxY	XxS	0.234581017643645	0.055028253838728	0.222826790270642	0.0496517784623169	1.19120703967468e-07	0.161396739280683	0.266057840728695	0.0707867746132154	0	0.073184278362962
Resid1.bg1182	WxY	XxS_eye	0.344931356782142	0.118977640891569	0.32637415472979	0.106520088875585	3.5527136788005e-15	0.240778805784106	0.400586654907546	0.160469668090017	0	0.104152550998037
Resid1.bg1183	WxY	XxR	0.295455572063447	0.087293995063339	0.297346945244608	0.0884152058462997	9.42357303301833e-13	0.232521907566998	0.314774662206417	0.0990830879671639	0	0.0629336644964492
Resid1.bg1184	WxY	XxT_slope	-0.188041027142635	0.0353594278888571	-0.185537396884915	0.0344241256428304	1.12622690240372e-05	-0.115354112836768	-0.199768312825134	0.0399073788090005	3.43169936911636e-11	-0.0726869143058663
Resid1.bg1185	WxY	XxT_intercept	-0.204056047072581	0.0416388703468874	-0.26743600800956	0.0715220183800894	1.64197766494567e-10	-0.191662490051998	-0.043765748365049	0.00191544072995279	0.146630187064576	-0.0123935570205833
Resid1.bg1186	WxY	XxT_back	-0.142778553464218	0.0203857153293345	-0.259704415986077	0.0674463836826694	5.6437698958689e-10	-0.200463080043619	0.267736014905271	0.0716825736773555	0	0.0576845265794017
Resid1.bg1187	WxY	XxU	-0.160295021234805	0.0256944938326666	-0.283485028932468	0.0803637616288422	1.11248787959539e-11	-0.22438153818856	0.348495397070714	0.121449041779475	0	0.0640865169537548
Resid1.bg1188	WxY	XxM	0.0780112539639763	0.00608575574503201	0.13886816183004	0.0192843663700543	0.00105997359028676	0.105623057765194	-0.119345126114244	0.0142432591272247	7.55061491917175e-05	-0.0276118038012174
Resid1.bg1189	WxY	XxP	0.292929760198395	0.0858078444098893	0.333777017640639	0.11140709750508	8.88178419700125e-16	0.271242749573162	0.153779714728217	0.0236482006618918	3.38756506179649e-07	0.0216870106252334
Resid1.bg1190	WxY	YxZ	0.572012491633743	0.327198290585042	0.625251151529221	0.390939002488616	0	0.4479130655812	0.437764411981641	0.191637680397632	0	0.124099426052543
Resid1.bg1191	WxY	YxS	-0.0489125353458884	0.00239243611396279	-0.09380591344495	0.00879954939724145	0.0273973298378296	-0.062506778991778	0.0412166427055945	0.00169881163592064	0.171627065821058	0.0135942436458896
Resid1.bg1192	WxY	YxS_eye	0.233858091516748	0.0546896069678558	0.20750922201743	0.0430600772222792	8.54829199870011e-07	0.146393080581201	0.296998976443748	0.0882083920086341	0	0.087465010935547
Resid1.bg1193	WxY	YxR	0.273352026191638	0.0747213302230741	0.271162240942511	0.0735289609129643	8.92739215885285e-11	0.205738779821066	0.28910618380967	0.0835823855169909	0	0.067613246370572
Resid1.bg1194	WxY	YxT_slope	-0.294741199726765	0.0868723748163727	-0.294684019872443	0.0868386715681826	1.53033141714332e-12	-0.179912105396254	-0.309038693510643	0.0955049140867654	0	-0.11482909433051
Resid1.bg1195	WxY	YxT_intercept	-0.397366858349646	0.157900420114668	-0.456620837970628	0.208502589668999	0	-0.320959259172236	-0.257250632818812	0.0661778880856791	0	-0.0764075991774103
Resid1.bg1196	WxY	YxT_back	-0.343323418339373	0.117870969580232	-0.447237955136492	0.200021788514671	0	-0.337987176895134	-0.022436468530339	0.00050339512011289	0.456797047892311	-0.00533624144423872
Resid1.bg1197	WxY	YxU	-0.369752879487613	0.136717191889381	-0.441082409325378	0.19455369181628	0	-0.342255949228347	-0.131324415619369	0.0172461021377687	1.32713648168803e-05	-0.0274969302592653
Resid1.bg1198	WxY	YxM	0.134672606429176	0.0181367109224277	0.191682319934549	0.0367421117754909	5.63735805636512e-06	0.144282791943487	-0.0397578008896885	0.00158068273158411	0.187299334786483	-0.00961018551431114
Resid1.bg1199	WxY	YxP	0.426536724027088	0.18193357694376	0.440051365386738	0.193645204178732	0	0.355731040900209	0.46968161413394	0.220600818655463	0	0.0708056831268786
Resid1.bg1200	WxY	ZxS	0.215756959963921	0.0465510657728729	0.229567621980911	0.0527012930619706	4.77844273039096e-08	0.158525985368928	0.185395238934864	0.0343713946197152	7.76741115871005e-10	0.0572309745949929
Resid1.bg1201	WxY	ZxS_eye	0.473464500908616	0.224168633620644	0.466806740906617	0.217908533355857	0	0.341729182006459	0.494287094616384	0.244319731904306	0	0.131735318902156
Resid1.bg1202	WxY	ZxR	0.338770486893939	0.114765442790357	0.33829676794977	0.114444703205261	4.44089209850063e-16	0.260360803953446	0.358429198058504	0.128471490020863	0	0.0784096829404936
Resid1.bg1203	WxY	ZxT_slope	-0.172147142207665	0.0296346385702659	-0.156824720372222	0.0245939929198255	0.000213509413857338	-0.0982173644582541	-0.205001431961307	0.0420255871061863	1.04252162458351e-11	-0.0739297777494104
Resid1.bg1204	WxY	ZxT_intercept	-0.185578531017549	0.0344393911746315	-0.23841922426256	0.056843726497961	1.37862934401767e-08	-0.169294508223315	-0.0561662521226166	0.00315464787750133	0.062488928012064	-0.0162840227942346
Resid1.bg1205	WxY	ZxT_back	-0.11319393648079	0.0128128672560172	-0.22350907240634	0.0499563054479424	1.08741844861981e-07	-0.170070046782563	0.246278082590263	0.0606528939643362	4.44089209850063e-16	0.0568761103017723
Resid1.bg1206	WxY	ZxU	-0.109905365623615	0.0120791893928604	-0.237381661798829	0.0563500533583735	1.59899178342471e-08	-0.182550652117313	0.330759816257705	0.10940205605083	0	0.0726452864936989
Resid1.bg1207	WxY	ZxM	0.00663455296655543	4.40172930660295e-05	0.0403955267452651	0.00163179858102743	0.343039433898306	0.0303703578739256	-0.0977353281931293	0.0095521943770187	0.00118906788743667	-0.0237358049073702
Resid1.bg1208	WxY	ZxP	0.285355824153188	0.0814279463781451	0.311855053982573	0.0972535746944733	6.15063555642337e-14	0.254488512734261	0.232585659183877	0.0540960888579987	1.19904086659517e-14	0.0308673114189268
Resid1.bg1209	WxY	SxS_eye	0.102109271524798	0.0104263033313249	0.0660760321447	0.00436604202398743	0.12065712432494	0.04022034247719	0.166011767049947	0.027559906799046	3.66357952863439e-08	0.0618889290476079
Resid1.bg1210	WxY	SxR	-0.121634448643632	0.0147949390968405	-0.135027949368844	0.0182325471107551	0.00145902058102232	-0.0867569813160599	-0.100018943519174	0.0100037890626917	0.000909148824072004	-0.0348774673275725
Resid1.bg1211	WxY	SxT_slope	-0.205809020776654	0.042357353033045	-0.173899237312288	0.0302409447377956	3.93062278534195e-05	-0.103267855157198	-0.268068635310328	0.0718607932371415	0	-0.102541165619456
Resid1.bg1212	WxY	SxT_intercept	-0.250263792163025	0.0626319656678177	-0.292521516684968	0.085568837723674	2.25996998892697e-12	-0.196726646093685	-0.164916793922162	0.0271975489175649	4.50000818830176e-08	-0.0535371460693404
Resid1.bg1213	WxY	SxT_back	-0.191068995151606	0.0365073609082444	-0.299959592552999	0.0899757571645614	5.82867087928207e-13	-0.205372397051272	0.0455483265953335	0.00207465005563516	0.13087549163369	0.0143034018996661
Resid1.bg1214	WxY	SxU	-0.126838485716632	0.0160880014588883	-0.184037089166366	0.0338696501888289	1.32903509566518e-05	-0.126904495085263	0.000213210063533445	4.54585311919357e-08	0.99435791435709	6.60093686313575e-05
Resid1.bg1215	WxY	SxM	0.164156601376902	0.0269473897756151	0.232909866300646	0.0542470058201846	3.00599616309682e-08	0.168980528859594	-0.0176208685089477	0.000310495007009624	0.55894005256526	-0.00482392748269238
Resid1.bg1216	WxY	SxP	0.373576091235295	0.139559095942642	0.396177967872607	0.156956982227668	0	0.306088184548348	0.314775707689596	0.0990837461514857	0	0.067487906686947
Resid1.bg1217	WxY	S_eyexR	0.310423259054072	0.0963625997617518	0.345615411405743	0.119450012601161	0	0.228800713765257	0.244826992406333	0.0599402562107307	4.44089209850063e-16	0.081622545288815
Resid1.bg1218	WxY	S_eyexT_slope	-0.342144036450396	0.11706254167857	-0.33727613137071	0.113755188792392	4.44089209850063e-16	-0.200620168983162	-0.370590417081854	0.137337257232902	0	-0.141523867467234
Resid1.bg1219	WxY	S_eyexT_intercept	-0.464906515030863	0.216138067718142	-0.509505812842173	0.259596173319964	0	-0.351756088449007	-0.366373159217657	0.134229291795126	0	-0.113150426581856
Resid1.bg1220	WxY	S_eyexT_back	-0.436678023180071	0.190687695928455	-0.535702719936925	0.286977404147819	0	-0.384038659494003	-0.186037976944074	0.0346101288654439	6.78839651158114e-10	-0.0526393636860682
Resid1.bg1221	WxY	S_eyexU	-0.421085775142692	0.177313230027522	-0.47006150149927	0.220957815191748	0	-0.339303699193758	-0.294454147699867	0.0867032450976553	0	-0.0817820759489344
Resid1.bg1222	WxY	S_eyexM	0.259646289575955	0.0674161956905607	0.323968480935377	0.104955576639576	5.55111512312578e-15	0.236809414075852	0.0852933424425846	0.007274954265028	0.00467178257093215	0.0228368755001026
Resid1.bg1223	WxY	S_eyexP	0.528178644615688	0.278972680628065	0.534276702678535	0.285451595025047	0	0.418594616039302	0.554798044277338	0.307800869933959	0	0.109584028576386
Resid1.bg1224	WxY	RxT_slope	-0.259991155939338	0.0675954011666734	-0.233265351468801	0.0544127241958635	2.86020700457357e-08	-0.140274065606368	-0.31699202111996	0.100483941453717	0	-0.119717090332971
Resid1.bg1225	WxY	RxT_intercept	-0.355274084506573	0.126219675121984	-0.396745789731778	0.157407221669892	0	-0.270648901034649	-0.267589829762806	0.0716043169924874	0	-0.0846251834719243
Resid1.bg1226	WxY	RxT_back	-0.311512142575395	0.0970398149719132	-0.420463971312353	0.176789951171755	0	-0.295624428273461	-0.0535243692556893	0.00286485810421938	0.0758664497984576	-0.0158877143019342
Resid1.bg1227	WxY	RxU	-0.265223873093033	0.0703437028584695	-0.322199575212772	0.103812566267291	7.99360577730113e-15	-0.231310644252911	-0.120310225697734	0.0144745504074397	6.6005188557039e-05	-0.0339132288401225
Resid1.bg1228	WxY	RxM	0.176891340239086	0.0312905462515801	0.23693180312186	0.0561366793305758	1.70480582983856e-08	0.169000819415892	0.0275255526329567	0.000757656047749669	0.361286636192683	0.00789052082319356
Resid1.bg1229	WxY	RxP	0.473776899849068	0.224464550830594	0.484539594536572	0.234778618673665	0	0.374050532042092	0.463126756269586	0.214486392372788	0	0.0997263678069763
Resid1.bg1230	WxY	T_slopexT_intercept	-0.0864914056261694	0.00748076324719056	-0.0262044172175961	0.000686671481713848	0.538598927296617	-0.0157136513865473	-0.186861914040946	0.034917374919046	5.70794744803038e-10	-0.0707777542396221
Resid1.bg1231	WxY	T_slopexT_back	0.0660518732766471	0.00436284996335425	-0.0212609958453804	0.000452029944337282	0.617851497122966	-0.0133646514761943	0.22123185061902	0.0489435317283162	2.14273043752655e-13	0.0794165247528414
Resid1.bg1232	WxY	T_slopexU	0.121832711280693	0.0148432095380046	0.0391851811404742	0.00153547842101177	0.35770601001867	0.0237718540586055	0.262079502096754	0.0686856654192827	0	0.0980608572220871
Resid1.bg1233	WxY	T_slopexM	0.0697182630812871	0.00486063620707157	0.164438852339564	0.0270401361587531	0.000102472832751221	0.115378051427812	-0.153101741704962	0.0234401433130928	3.81413188366153e-07	-0.0456597883465253
Resid1.bg1234	WxY	T_slopexP	0.0755188500135908	0.00570309670737522	0.185658976508228	0.0344692555580828	1.11115162382269e-05	0.128116069997942	-0.170141539288775	0.0289481433915539	1.66742517571095e-08	-0.0525972199843516
Resid1.bg1235	WxY	T_interceptxT_back	0.0781326384503769	0.00610470919121731	0.014683057369899	0.000215592173727745	0.730452739650178	0.00942630747633123	0.196806304594893	0.0387327215282978	6.64739374656165e-11	0.0687063309740456
Resid1.bg1236	WxY	T_interceptxU	0.149562310803635	0.0223688848129232	0.14514988336845	0.0210684886418745	0.00061760603586114	0.0961789659837934	0.160362589745609	0.0257161601899183	1.04393281130655e-07	0.0533833448198419
Resid1.bg1237	WxY	T_interceptxM	0.0931218917112147	0.0086716867158752	0.155731588966273	0.0242523278019602	0.000236601268550185	0.108125145292066	-0.0491571717831116	0.00241642753771434	0.103027794801004	-0.0150032535808516
Resid1.bg1238	WxY	T_interceptxP	0.172748150312207	0.0298419234362888	0.228909664052466	0.052399634296613	5.23062109181183e-08	0.162146624556492	0.0363493935998063	0.00132127841507364	0.227984260920425	0.010601525755715
Resid1.bg1239	WxY	T_backxU	0.0353237004407827	0.00124776381283015	0.0182881586710366	0.00033445674757701	0.667831368342595	0.0123349609825824	0.0711817553774029	0.00506684229860842	0.018235013257172	0.0229887394582003
Resid1.bg1240	WxY	T_backxM	0.202300008579201	0.0409252934711447	0.215765764806884	0.0465548652626995	3.00839859690427e-07	0.150256318970679	0.171616838512421	0.0294523392609984	1.25312225041085e-08	0.0520436896085219
Resid1.bg1241	WxY	T_backxP	0.286132339500872	0.0818717157082425	0.298569660125623	0.0891438419475298	7.53175299905706e-13	0.208590809597596	0.257506915337483	0.0663098114466254	0	0.0775415299032763
Resid1.bg1242	WxY	UxM	0.192526357470217	0.0370663983207499	0.188784059103258	0.0356394209715023	7.83500612788757e-06	0.136101737969427	0.202464533274783	0.0409918872341756	1.86437532079253e-11	0.0564246195007908
Resid1.bg1243	WxY	UxP	0.247323979303315	0.0611691507384266	0.257192810957499	0.0661481420082197	8.35672864241133e-10	0.185296193450663	0.222161832826563	0.0493558799648576	1.70086167372574e-13	0.062027785852652
Resid1.bg1244	WxY	MxP	-0.146882438365141	0.0215744507000893	-0.128211823286868	0.0164382716305431	0.00252210711833634	-0.0884362457256187	-0.188896840325402	0.0356820162849206	3.70828256990308e-10	-0.0584461926395219
Resid1.bg1245	WxZ	WxS	0.0684173608970662	0.00468093527211941	0.174473769149406	0.0304410961212001	3.70226304537979e-05	0.109157550133634	-0.110428125548821	0.0121943709122261	0.000249792189768172	-0.0407401892365676
Resid1.bg1246	WxZ	WxS_eye	0.00921955032176878	8.50001081356269e-05	0.196818223505702	0.0387374131039406	3.10744835751997e-06	0.132999743801223	-0.381755110088556	0.145736964078726	0	-0.123780193479454
Resid1.bg1247	WxZ	WxR	0.119545683216631	0.0142911703757312	0.252228327880156	0.0636191293852194	1.79336367978067e-09	0.180575987352702	-0.217724172311611	0.0474038152087762	5.08482145278322e-13	-0.0610303041360712
Resid1.bg1248	WxZ	WxT_slope	-0.128648273936889	0.0165503783869408	-0.119709084427947	0.0143302648945773	0.00481966284673407	-0.0714757146538081	-0.146309351862966	0.0214064264425613	1.21811402076233e-06	-0.0571725592830808
Resid1.bg1249	WxZ	WxT_intercept	-0.105416992201422	0.0111127422447946	-0.12147149268037	0.0147553235339972	0.00422768101014337	-0.0822811408107721	-0.0717103349873522	0.00514237214399827	0.0173906914735567	-0.0231358513906497
Resid1.bg1250	WxZ	WxT_back	-0.0239369011423667	0.000572975236299434	-0.0459585360743517	0.00211218703809749	0.280639719268359	-0.0333895787856768	0.0353966077421154	0.00125291983964919	0.240408025574035	0.00945267764331015
Resid1.bg1251	WxZ	WxU	0.00217639699461033	4.73670387814887e-06	-0.0472257960669938	0.00223027581416128	0.267574602148017	-0.0354840677172188	0.162264871287946	0.0263298884540937	7.36537191237119e-08	0.0376604647118291
Resid1.bg1252	WxZ	WxM	-0.0796174576940331	0.00633893956966114	-0.149430724945189	0.0223295415576446	0.000422094201024237	-0.1077959881413	0.102996874791399	0.0106083562167952	0.000635486489402926	0.0281785304472674
Resid1.bg1253	WxZ	WxP	0.0923905951345651	0.00853602206931912	0.0772508722925026	0.00596769726995254	0.069488486073578	0.0611900132389411	0.201362010466689	0.0405466592591869	2.39497310872139e-11	0.0312005818956239
Resid1.bg1254	WxZ	XxY	0.186664375729338	0.0348435891664233	0.289779067078613	0.0839719077169515	3.68816088780477e-12	0.196062053438267	-0.0290586092072808	0.000844402769061464	0.335165482564829	-0.00939767770892975
Resid1.bg1255	WxZ	XxZ	0.0275797047807301	0.000760640115792226	0.0486308518980285	0.00236495975632799	0.253583449746166	0.0311666632575987	-0.010067708422977	0.000101358752890082	0.73844942308783	-0.00358695847686856
Resid1.bg1256	WxZ	XxS	0.188822766447292	0.0356540371288086	0.348540525808802	0.121480498131076	0	0.246898290532746	-0.200764011681824	0.0403061883865795	2.74189559945626e-11	-0.0580755240854539
Resid1.bg1257	WxZ	XxS_eye	0.144724280249666	0.0209451172937837	0.316534296619437	0.100193960936361	2.46469511466785e-14	0.228381393219815	-0.305959469158456	0.093611196767724	0	-0.0836571129701496
Resid1.bg1258	WxZ	XxR	0.291224491455698	0.08481170442363	0.433486302549012	0.187910374497614	0	0.331522664389575	-0.191662241302615	0.0367344147411419	2.04884997856425e-10	-0.0402981729338773
Resid1.bg1259	WxZ	XxT_slope	-0.143518548301956	0.0205975737067008	-0.120775391576544	0.0145866952104676	0.00445315518969691	-0.0734374397550374	-0.1831495231353	0.0335437478246877	1.23932242246383e-09	-0.0700811085469182
Resid1.bg1260	WxZ	XxT_intercept	-0.102464401547115	0.0104989535844085	-0.0819844372774756	0.00672144795570433	0.0540015347673952	-0.057462711383295	-0.151112946997502	0.0228351227502697	5.3859537052503e-07	-0.0450016901638202
Resid1.bg1261	WxZ	XxT_back	-0.0507769901834745	0.00257830273209266	-0.0475359519926978	0.00225966673185207	0.264441536523651	-0.0358851453288866	-0.06572497437448	0.00431977225652605	0.029269856900072	-0.0148918448545879
Resid1.bg1262	WxZ	XxU	-0.0874050841384663	0.00763964873325237	-0.11897095060506	0.0141540870878716	0.00508908741202108	-0.0920948560231624	0.0242502687825578	0.000588075536026295	0.421230706727979	0.0046897718846961
Resid1.bg1263	WxZ	XxM	-0.0159790451299647	0.00025532988326545	-0.0849424401490565	0.00721521813847605	0.0458695105354359	-0.0631856170633549	0.194020148644758	0.0376438180801339	1.2273693172915e-10	0.0472065719333902
Resid1.bg1264	WxZ	XxP	0.111229259943854	0.0123719482676575	0.0930703814107624	0.00866209589594479	0.0286377026080014	0.073969153906884	0.251233706383911	0.0631183752233973	0	0.0372601060369701
Resid1.bg1265	WxZ	YxZ	0.534438277251117	0.285624272191142	0.56345339199544	0.317479724951167	0	0.394761397242869	0.46852165162821	0.219512538044426	0	0.139676880008249
Resid1.bg1266	WxZ	YxS	0.0674756011017943	0.00455295674404847	0.181275782541668	0.032860909336094	1.79633378623034e-05	0.118133790972132	-0.146050043874436	0.0213306153157247	1.27208745759333e-06	-0.0506581898703382
Resid1.bg1267	WxZ	YxS_eye	0.0218207849060811	0.000476146653917456	0.196418375451078	0.0385801782148407	3.2567769188141e-06	0.135519787335103	-0.367123100391037	0.134779370840728	0	-0.113699002429022
Resid1.bg1268	WxZ	YxR	0.264673332301487	0.0700519728315734	0.419454116647861	0.175941755972837	0	0.311249638427059	-0.189376068078776	0.0358632951609772	3.34794858503074e-10	-0.0465763061255723
Resid1.bg1269	WxZ	YxT_slope	-0.155159637866787	0.0240745132229524	-0.174561217223263	0.0304716185584672	3.66862647469546e-05	-0.104229105579396	-0.130338763008902	0.0169881931426908	1.54000205268012e-05	-0.050930532287391
Resid1.bg1270	WxZ	YxT_intercept	-0.144419334646838	0.0208569442198354	-0.186047510596328	0.0346136761990909	1.06425282342393e-05	-0.127895567880287	-0.0529009430882002	0.002798509779621	0.0793424719638671	-0.0165237667665512
Resid1.bg1271	WxZ	YxT_back	-0.0722006035424354	0.00521292715189194	-0.119782405215002	0.0143478245990909	0.00479361571841075	-0.0885303230510068	0.0652878270498398	0.00426250036088979	0.0303620790921131	0.0163297195085714
Resid1.bg1272	WxZ	YxU	-0.0622848561167549	0.00387940330148486	-0.148463345204519	0.0220413648693162	0.000460417279026126	-0.112664724433505	0.228798278781538	0.0523486523733943	3.17523785042795e-14	0.0503798683167501
Resid1.bg1273	WxZ	YxM	-0.0314760111461507	0.000990739277672606	-0.0926757000606436	0.00858878538173038	0.029322944323471	-0.0682237841944858	0.144562639381571	0.0208983567049663	1.62900007305566e-06	0.036747773048335
Resid1.bg1274	WxZ	YxP	0.109925746181495	0.0120836696735584	0.106009133106829	0.0112379363020613	0.0126206993485676	0.0838106333172668	0.164725870044511	0.027134612261921	4.66367384710509e-08	0.0261151128642279
Resid1.bg1275	WxZ	ZxS	0.332550669680038	0.110589947904642	0.449354676126797	0.201919624957018	0	0.303470542024234	0.0895773487325299	0.00802410140594927	0.00296910436272269	0.029080127655804
Resid1.bg1276	WxZ	ZxS_eye	0.278889241523709	0.0777792090376697	0.426614708062938	0.182000109135626	0	0.30543459194379	-0.094710900851481	0.00897015474009907	0.00168268723748444	-0.0265453504200811
Resid1.bg1277	WxZ	ZxR	0.466206068613506	0.217348098412061	0.551739211426338	0.304416157425357	0	0.415287686460423	0.2213312512847	0.048987522795251	2.09166017839379e-13	0.0509183821530822
Resid1.bg1278	WxZ	ZxT_slope	-0.140763214203065	0.019814282472778	-0.116703065474844	0.0136196054912257	0.00600390789034377	-0.0714814687288042	-0.182679904124443	0.0333719473709157	1.36557964935946e-09	-0.0692817454742609
Resid1.bg1279	WxZ	ZxT_intercept	-0.0788107604859742	0.00621113596837759	-0.0694843747311625	0.00482807833178062	0.102623217325742	-0.0482532091956438	-0.100222851077589	0.0100446198781206	0.000887385749269942	-0.0305575512903303
Resid1.bg1280	WxZ	ZxT_back	-0.0386425836077795	0.00149324926788423	-0.0373978424391075	0.00139859861910031	0.38007235739371	-0.027830222059887	-0.044519563292577	0.00198199151576177	0.139799349462763	-0.0108123615478925
Resid1.bg1281	WxZ	ZxU	-0.142534511777466	0.0203160870476407	-0.153395360327332	0.0235301365699522	0.000294006078088493	-0.115368141334281	-0.117617347197159	0.0138338403616971	9.58256754368669e-05	-0.0271663704431856
Resid1.bg1282	WxZ	ZxM	-0.203805526569856	0.0415366926604163	-0.258017953044158	0.0665732640930971	7.34907024124709e-10	-0.189716021476261	-0.0551668022278758	0.00304337606804956	0.0673003467624458	-0.0140895050935952
Resid1.bg1283	WxZ	ZxP	0.0556824235494504	0.00310053229234039	0.0475153231208536	0.00225770593127912	0.264649134488106	0.0379215895256262	0.127257077668932	0.0161943638168367	2.43580099330565e-05	0.0177608340238241
Resid1.bg1284	WxZ	SxS_eye	-0.0510447924780007	0.00260557083912215	-0.0370881823395259	0.00137553326924992	0.384032715487952	-0.0220787665272606	-0.0738838095924842	0.00545881731989846	0.0142686905647538	-0.02896602595074
Resid1.bg1285	WxZ	SxR	-0.00102243193020465	1.04536705190202e-06	-0.0147441222417114	0.000217389140678529	0.729375533398192	-0.00926482311702053	0.0224763095665527	0.000505184491731508	0.455998115559604	0.00824239118681588
Resid1.bg1286	WxZ	SxT_slope	-0.126494647848351	0.0160008959342784	-0.157695182910718	0.0248677707132447	0.000196649354595513	-0.0915847904244747	-0.0867821267099197	0.00753113751629656	0.00399936488580543	-0.0349098574238764
Resid1.bg1287	WxZ	SxT_intercept	-0.119162115724161	0.0141996098238583	-0.189624912187101	0.0359576073219657	7.12500089572465e-06	-0.124720606226646	0.0162817467422795	0.00026509527697973	0.589194872246482	0.00555849050248505
Resid1.bg1288	WxZ	SxT_back	-0.0462409123956666	0.00213822197918371	-0.121719486536627	0.0148156334027401	0.0041498823897459	-0.0815036161292173	0.106778337041947	0.0114016132614435	0.000397981628403876	0.0352627037335507
Resid1.bg1289	WxZ	SxU	0.0151434837615252	0.000229325100435578	-0.0686464848464888	0.00471233988177922	0.106845064887766	-0.0462942872842825	0.188700057353574	0.0356077116452422	3.8669689672588e-10	0.0614377710458078
Resid1.bg1290	WxZ	SxM	0.0234063588365898	0.000547857633987207	-0.00136442724902056	1.86166171786982e-06	0.974461509539838	-0.000968136540600279	0.084663580930048	0.00716792193589879	0.00498582816668636	0.0243744953771901
Resid1.bg1291	WxZ	SxP	0.12361019586009	0.0152794805205697	0.150887787601865	0.0227671244473856	0.000369942320693095	0.114011270492504	0.0425728109936287	0.00181244423589923	0.157957938392278	0.00959892536758552
Resid1.bg1292	WxZ	S_eyexR	-0.0742607041514676	0.0055146521810718	0.00204184196964581	4.16911862900709e-06	0.961790153590611	0.00132197685142658	-0.215578733896762	0.0464741905085308	8.56648085800771e-13	-0.0755826810028942
Resid1.bg1293	WxZ	S_eyexT_slope	-0.109078691130348	0.0118981608587099	-0.164648803679129	0.0271092285529684	0.000100372590986719	-0.0957822451384463	-0.0331081207807558	0.00109614766163311	0.272174944982163	-0.0132964459919021
Resid1.bg1294	WxZ	S_eyexT_intercept	-0.0848420190695756	0.00719816819980222	-0.189830426945619	0.036035590994356	6.96104087594129e-06	-0.128172765140716	0.133412978737926	0.0177990228957264	9.65040336708967e-06	0.0433307460711401
Resid1.bg1295	WxZ	S_eyexT_back	-0.0108010518747732	0.000116662721601541	-0.129059106249524	0.0166562529059259	0.00235945394597525	-0.0904851261020673	0.267791611635216	0.0717123472621863	0	0.0796840742272941
Resid1.bg1296	WxZ	S_eyexU	0.0598279264094593	0.00357938077845567	-0.0812203875886124	0.00659675136004443	0.0562869320782595	-0.05733719166476	0.401136647454886	0.160910609931345	0	0.117165118074219
Resid1.bg1297	WxZ	S_eyexM	0.00592297601657964	3.50816448929777e-05	0.0062233903584332	3.87305875534393e-05	0.883906222177545	0.00444898247991875	0.00523490119237997	2.74041904939812e-05	0.862162779730352	0.00147399353666089
Resid1.bg1298	WxZ	S_eyexP	0.099127446286954	0.00982625060737295	0.156601538755626	0.02452404194063	0.000218045269827272	0.119994371478702	-0.100457086565425	0.0100916262412133	0.000862982214463681	-0.0208669251917476
Resid1.bg1299	WxZ	RxT_slope	-0.126776221599342	0.0160722103630055	-0.15839942838854	0.0250903789138163	0.000183930461542747	-0.0931575822824988	-0.0846460642976251	0.00716495620107768	0.00499482988932032	-0.0336186393168435
Resid1.bg1300	WxZ	RxT_intercept	-0.125050669131819	0.0156376698503157	-0.205075116418357	0.0420558033740027	1.15381901810707e-06	-0.136818352672529	0.0353830626138191	0.00125196111993344	0.240588019529456	0.0117676835407101
Resid1.bg1301	WxZ	RxT_back	-0.0522463724411114	0.00272968343325532	-0.143945572551709	0.0207203278572392	0.000686149305368033	-0.0989799638340546	0.149711014690306	0.0224133879196011	6.85180872928015e-07	0.0467335913929432
Resid1.bg1302	WxZ	RxU	0.0237575550433945	0.000564421421639919	-0.0814440996550719	0.00663314136862528	0.0556096055124011	-0.0571831045905709	0.273045234243695	0.0745536999431945	0	0.0809406596339654
Resid1.bg1303	WxZ	RxM	0.000482584455166636	2.32887756368478e-07	-0.0144323176014438	0.000208291791348945	0.734881419238876	-0.0100679019498828	0.0349975239389027	0.00122482668185406	0.24575108771486	0.0105504864050494
Resid1.bg1304	WxZ	RxP	0.138678840312779	0.0192318207504972	0.180497734186952	0.0325794320466237	1.95391809580947e-05	0.136273122997745	0.0106235318650335	0.000112859429287382	0.72458183310663	0.00240571731503411
Resid1.bg1305	WxZ	T_slopexT_intercept	0.0217479583847235	0.000472973693903665	0.0356860746775169	0.00127349592588931	0.402277903426889	0.020928535420261	0.00205715305872064	4.23187870700367e-06	0.945604201463528	0.000819422964462556
Resid1.bg1306	WxZ	T_slopexT_back	0.108935032020282	0.0118668412012599	0.0840784181938085	0.00706918040597295	0.0481309438685571	0.0516887484532516	0.15164166053315	0.022995193209251	4.91586443995828e-07	0.0572462835670304
Resid1.bg1307	WxZ	T_slopexU	0.122146613198427	0.0149197951158462	0.110088074770609	0.0121193842066992	0.00957400455538071	0.0653159010631953	0.144429174158622	0.0208597863481417	1.66536160106645e-06	0.0568307121352322
Resid1.bg1308	WxZ	T_slopexM	-0.0103739586971791	0.000107619019050779	0.039225932647145	0.00153867379203836	0.357205882421022	0.0269171757627982	-0.118901215159317	0.0141374989663621	8.02978160650003e-05	-0.0372911344599773
Resid1.bg1309	WxZ	T_slopexP	-0.0348051263231716	0.00121139681837193	0.0222457546161241	0.000494873598440806	0.601662681515738	0.0150131646503643	-0.153239544548779	0.0234823580135173	3.72343331278557e-07	-0.0498182909735359
Resid1.bg1310	WxZ	T_interceptxT_back	0.0717203217733765	0.00514380455527666	0.0726619265630084	0.00527975557184803	0.0878025235510731	0.0456214898552207	0.0710882429717254	0.00505353828880707	0.0183880638534282	0.0260988319181558
Resid1.bg1311	WxZ	T_interceptxU	0.171252124928522	0.0293272902925341	0.187722467397413	0.0352397247657729	8.82804015933658e-06	0.121651401161835	0.141683655530795	0.020074258244569	2.61160819081674e-06	0.0496007237666873
Resid1.bg1312	WxZ	T_interceptxM	0.0632858959914913	0.00400510463144586	0.0715861273562177	0.00512457362986062	0.0926144333982948	0.0486089575013533	0.0457268592511481	0.00209094565697431	0.129372847660841	0.014676938490138
Resid1.bg1313	WxZ	T_interceptxP	0.0572610041865762	0.0032788226004551	0.0822213677608744	0.00676035331646896	0.0533087256638936	0.0569594687940222	0.000983108728836403	9.66502772714328e-07	0.973988811438478	0.000301535392554034
Resid1.bg1314	WxZ	T_backxU	0.167017925790856	0.0278949875354798	0.232916508916785	0.0542501001259829	3.0032071496322e-08	0.153640432172655	0.0393878928838113	0.00155140610582659	0.191436197265366	0.0133774936182007
Resid1.bg1315	WxZ	T_backxM	0.153551922034309	0.0235781927604304	0.175577415190646	0.0308274287250286	3.2983819664878e-05	0.119579383026507	0.106525672698363	0.0113477189438389	0.000410812779776615	0.0339725390078021
Resid1.bg1316	WxZ	T_backxP	0.14284387528119	0.0204043727053481	0.171542375288599	0.0294267865196545	5.014500580236e-05	0.117208299300556	0.0809528365668734	0.00655336174822291	0.00725564066877249	0.0256355759806337
Resid1.bg1317	WxZ	UxM	0.138923938825593	0.0192998607788171	0.160996173250096	0.025919767801175	0.000143392261053421	0.113514503429681	0.0866981424983624	0.00751656791266636	0.00403482201800665	0.0254094353959116
Resid1.bg1318	WxZ	UxP	0.120649766035035	0.0145563660443088	0.139673685854905	0.0195087385202947	0.000990242860194224	0.0984146416879221	0.0757281231884577	0.00573474864164623	0.0120186876995949	0.0222351243471133
Resid1.bg1319	WxZ	MxP	-0.132797535316413	0.017635185386114	-0.167835294488308	0.0281686860759772	7.30757173303953e-05	-0.113219951743835	-0.0601675067235667	0.00362012886533044	0.0459867186443939	-0.0195775835725778
Resid1.bg1320	WxS	WxS_eye	0.379059837462669	0.143686360377225	0.417869634805855	0.174615031692779	0	0.260584096066334	0.318958284780619	0.101734387430195	0	0.118475741396335
Resid1.bg1321	WxS	WxR	0.369079358341408	0.136219572753705	0.427934569827112	0.183127996053115	0	0.282725580758233	0.268913871324797	0.0723146701908893	0	0.0863537775831747
Resid1.bg1322	WxS	WxT_slope	-0.0449643700891376	0.00202179457751294	0.0522653350783173	0.00273166525084879	0.219774916126927	0.0287982920835283	-0.164775176530583	0.0271508588006847	4.62086253705252e-08	-0.0737626621726659
Resid1.bg1323	WxS	WxT_intercept	0.0215871556331035	0.000466005288327832	0.0328763349717285	0.0010808534011733	0.440364687740416	0.0205509039238575	0.00280370473662986	7.86076025020074e-06	0.92591294255471	0.00103625170924603
Resid1.bg1324	WxS	WxT_back	0.181367359178764	0.0328941189754786	0.196937921664877	0.0387845449896813	3.06403463090632e-06	0.132037015800388	0.16124701510764	0.0260005998811234	8.88086928441112e-08	0.0493303433783758
Resid1.bg1325	WxS	WxU	0.103009025848881	0.0106108594063355	0.0986389251307725	0.00972963755095414	0.0203408924040041	0.0683949504177155	0.130185411702038	0.0169482414200291	1.57591518208378e-05	0.034614075431166
Resid1.bg1326	WxS	WxM	-0.207507245847871	0.0430592570793689	-0.270549356939628	0.073196954540446	9.87487869252845e-11	-0.180107084681511	-0.087423778796417	0.00764291709904485	0.00373766757749028	-0.0274001611663605
Resid1.bg1327	WxS	WxP	-0.0836037835835616	0.006989592629487	-0.133122169338403	0.0177215119693625	0.00170461858862669	-0.0973081323779801	0.0772047460198173	0.0059605728079845	0.0104501022880688	0.0137043487944186
Resid1.bg1328	WxS	XxY	0.143953294723905	0.0207225510618676	0.165158518389831	0.0272773361967243	9.54410479536705e-05	0.103121473771375	0.110210703853882	0.0121463992439681	0.000256919932120958	0.0408318209525302
Resid1.bg1329	WxS	XxZ	0.0943759497352713	0.00890681988843446	0.158744894168756	0.0251999414246497	0.000177977126740059	0.0938857743965029	0.00120095431739852	1.44229127247815e-06	0.968227802257938	0.000490175338768369
Resid1.bg1330	WxS	XxS	0.670729478874875	0.449878033831762	0.652958099797032	0.426354280090551	0	0.426846486024038	0.735944380747131	0.541614131553278	0	0.243882992850837
Resid1.bg1331	WxS	XxS_eye	0.350082334285594	0.12255764077885	0.384935403591568	0.148175264938204	0	0.256300466875374	0.29939921154769	0.0896398878753782	0	0.0937818674102196
Resid1.bg1332	WxS	XxR	0.294239341608186	0.0865767901500188	0.326131375393961	0.106361674016357	3.5527136788005e-15	0.230171751776991	0.265986958186237	0.0707490619251669	0	0.0640675898311945
Resid1.bg1333	WxS	XxT_slope	-0.0374512456887824	0.00140259580364154	0.047931718749549	0.00229744966228587	0.260480420248844	0.0268957507715393	-0.146792497499366	0.0215480373221015	1.12336938506985e-06	-0.0643469964603217
Resid1.bg1334	WxS	XxT_intercept	0.0438991494633162	0.00192713532360258	0.0535038652616277	0.00286266359793441	0.209026326746574	0.034606800388421	0.0272376174697127	0.000741887805426398	0.36633141632409	0.00929234907489519
Resid1.bg1335	WxS	XxT_back	0.166667517298416	0.0277780613224178	0.167012010074831	0.0278930115092354	7.93649543187058e-05	0.116348774307036	0.19385743230612	0.037580704060322	1.27179156095281e-10	0.0503187429913803
Resid1.bg1336	WxS	XxU	0.0646152303394964	0.00417512799182617	0.047276502203282	0.00223506766057692	0.267060657342523	0.0337723572672727	0.139216404969579	0.0193812074126538	3.8863095492836e-06	0.0308428730722237
Resid1.bg1337	WxS	XxM	-0.197701302730771	0.0390858051014441	-0.245824839358232	0.0604298516455008	4.68904048922525e-09	-0.1687488641444	-0.103872424440405	0.0107894805591277	0.000570979832372753	-0.0289524385863715
Resid1.bg1338	WxS	XxP	-0.0776373348488056	0.00602755576242556	-0.114398885193013	0.0130871049334041	0.00708213164802274	-0.0839039768127102	0.0368841221551758	0.00136043846715793	0.221215512605344	0.00626664196390456
Resid1.bg1339	WxS	YxZ	0.144910800230657	0.0209991400234894	0.201793139293275	0.0407204710658351	1.71909207913323e-06	0.130468200524041	0.042288401063172	0.00178830886447968	0.160753994229221	0.0144425997066161
Resid1.bg1340	WxS	YxS	0.870350780521409	0.757510481154225	0.85208412628445	0.726047358265935	0	0.512434572971082	0.90074972779284	0.811350072118875	0	0.357916207550327
Resid1.bg1341	WxS	YxS_eye	0.350035017174889	0.122524513248625	0.397600946529782	0.158086512681379	0	0.253156802868098	0.273056131672848	0.0745596510441396	0	0.096878214306791
Resid1.bg1342	WxS	YxR	0.263982562213953	0.0696867931530433	0.299746539591996	0.089847987997376	6.06181771445335e-13	0.205258035786668	0.208425247598408	0.0434410838364579	4.70512517836141e-12	0.0587245264272849
Resid1.bg1343	WxS	YxT_slope	-0.0813312793681605	0.00661477700366177	0.00509529361542801	2.59620170274215e-05	0.904839366934815	0.00280757948613226	-0.187958836312419	0.0353285241479188	4.52641035764145e-10	-0.0841388588542927
Resid1.bg1344	WxS	YxT_intercept	-0.0393855914353914	0.00155122481271558	-0.0343256220230032	0.00117824832726608	0.4204674072796	-0.0217756758560844	-0.0492132880691591	0.00242194772257803	0.102635262621406	-0.017609915579307
Resid1.bg1345	WxS	YxT_back	0.109871109462395	0.0120716606944975	0.123812894847944	0.0153296329306281	0.00354302692516439	0.0844474409368674	0.0887283605548117	0.00787272196674466	0.00325299536800205	0.0254236685255274
Resid1.bg1346	WxS	YxU	0.00873550903347767	7.630911807397e-05	0.00910071172364177	8.28229538768308e-05	0.830911980364298	0.00637331920664997	0.00936442832616797	8.7692517875937e-05	0.756118175294289	0.0023621898268277
Resid1.bg1347	WxS	YxM	-0.190197131869339	0.0361749489713225	-0.249022123660619	0.0620120180724446	2.91149904185772e-09	-0.169172379533911	-0.0721982518650367	0.00521258757236727	0.0166419506767004	-0.0210247523354273
Resid1.bg1348	WxS	YxP	-0.050408641256982	0.00254103111337511	-0.0998443090018615	0.00996888604005921	0.0188495966281828	-0.0728451682962335	0.123536782575105	0.0152613366490088	4.18057399254046e-05	0.0224365270392515
Resid1.bg1349	WxS	ZxS	0.87869722894342	0.772108820152846	0.866787454797468	0.751320491794272	0	0.540208592718536	0.910157891254829	0.828387387013437	0	0.338488636224884
Resid1.bg1350	WxS	ZxS_eye	0.359705334726914	0.129387927831001	0.413303169883091	0.170819510235411	0	0.273069207163569	0.269824441599723	0.0728052292846025	0	0.0866361275633446
Resid1.bg1351	WxS	ZxR	0.333763096585452	0.11139780464231	0.400774069389704	0.160619854695183	0	0.27837896426658	0.210147510450543	0.0441619761485609	3.13793435680054e-12	0.0553841323188724
Resid1.bg1352	WxS	ZxT_slope	-0.0272091309738253	0.000740336808350782	0.0697480093931215	0.00486478481430296	0.101322573805232	0.0394243568108195	-0.153368175284813	0.0235217971901932	3.64065227298482e-07	-0.0666334877846448
Resid1.bg1353	WxS	ZxT_intercept	0.0526705251565395	0.00277418422026566	0.0742826899753981	0.0055179180299811	0.0809348586548817	0.0476045283793918	0.0145038688178764	0.000210362210686168	0.630489639264784	0.00506599677714772
Resid1.bg1354	WxS	ZxT_back	0.182694192997129	0.0333771681548721	0.194838676526469	0.0379621098705861	3.91664511445455e-06	0.133803320434848	0.175723107431538	0.0308786104853957	5.58931789740313e-09	0.0488908725622806
Resid1.bg1355	WxS	ZxU	0.0999469021799599	0.00998938325537048	0.0890427578438076	0.00792861272443096	0.0363182088854312	0.0618007677676365	0.14416540165948	0.0207836630356391	1.73953187432296e-06	0.0381461344123235
Resid1.bg1356	WxS	ZxM	-0.20972825295876	0.0439859400891334	-0.280569639599856	0.0787193226651934	1.83806303510892e-11	-0.19037782168095	-0.0661368446706763	0.00437408222299317	0.0282718926795891	-0.01935043127781
Resid1.bg1357	WxS	ZxP	-0.0887458056506009	0.00787581802057422	-0.138274210476317	0.0191197572828488	0.00111426110820512	-0.101839352497446	0.081892974671187	0.00670645930049567	0.0066064338712879	0.0130935468468446
Resid1.bg1358	WxS	SxS_eye	-0.101647713679838	0.0103322576963383	-0.115847842733918	0.0134207226661026	0.00638557289068142	-0.0636427305536344	-0.0846197346616339	0.00716049949420532	0.00500838822520988	-0.0380049831262035
Resid1.bg1359	WxS	SxR	0.59526490289079	0.354340304613581	0.477817236123013	0.228309311136235	0	0.27707772755411	0.757399831174013	0.573654504262423	0	0.31818717533668
Resid1.bg1360	WxS	SxT_slope	-0.389133074248016	0.151424549473712	-0.317390429960575	0.100736685030558	2.08721928629529e-14	-0.170106282006268	-0.475280730298616	0.225891772593186	0	-0.219026792241748
Resid1.bg1361	WxS	SxT_intercept	-0.551258993841856	0.303886478291536	-0.502984059078044	0.252992963686626	0	-0.305294259135943	-0.628908872630671	0.395526370073581	0	-0.245964734705913
Resid1.bg1362	WxS	SxT_back	-0.465751149153605	0.216924132937904	-0.373491383544112	0.139495813581695	0	-0.23079104266349	-0.621058378486265	0.385713509487989	0	-0.234960106490116
Resid1.bg1363	WxS	SxU	-0.558603133959391	0.312037461269253	-0.467242675949951	0.218315718228871	0	-0.290785801838745	-0.718035655677195	0.515575202823779	0	-0.267817332120646
Resid1.bg1364	WxS	SxM	0.119521192843548	0.0142853155387446	0.0277862335932471	0.000772074777298496	0.514357875416115	0.0181943902808734	0.307224671629795	0.0943869988580351	0	0.101326802562675
Resid1.bg1365	WxS	SxP	0.366037580925905	0.133983510650088	0.236543205880634	0.0559526882482882	1.80164312357789e-08	0.164939916001231	0.778551757812824	0.606142839593438	0	0.201097664924674
Resid1.bg1366	WxS	S_eyexR	-0.0411256485559582	0.00169131896914819	-0.113607524570599	0.0129066696390593	0.00749062559919045	-0.0678782156066838	0.0666069942096229	0.00443649167764074	0.0271686827588293	0.0267525670507256
Resid1.bg1367	WxS	S_eyexT_slope	-0.144735456477075	0.0209483523616272	-0.0694847204671913	0.00482812637840371	0.10262150300179	-0.037302448878112	-0.233511052424203	0.0545274116042588	9.32587340685131e-15	-0.107433007598963
Resid1.bg1368	WxS	S_eyexT_intercept	-0.154883020448227	0.0239887500231659	-0.160176181150841	0.025656409008067	0.000155184858406265	-0.0998043476546189	-0.148032178669092	0.0219135259215181	9.11590330554546e-07	-0.0550786727936079
Resid1.bg1369	WxS	S_eyexT_back	-0.023855757368116	0.000569097159606421	-0.00603949663642545	3.64755196213943e-05	0.887313468300512	-0.00390760703157363	-0.0585192592820635	0.00342450370692137	0.052276496551352	-0.0199481503365424
Resid1.bg1370	WxS	S_eyexU	-0.0819437728374139	0.00671478190682969	-0.068295244399514	0.00466424040758934	0.108655177719249	-0.0444921527469559	-0.11192712936834	0.012527682288637	0.000205472461923151	-0.037451620090458
Resid1.bg1371	WxS	S_eyexM	-0.0612113212818284	0.00374682585306722	-0.116814428541728	0.0136456107155306	0.00595574792725029	-0.0770640337553507	0.0491458943386189	0.00241531893034269	0.10310682415555	0.0158527124735223
Resid1.bg1372	WxS	S_eyexP	0.0781340589787778	0.00610493117249913	0.0239448251669663	0.000573354652276582	0.574189738373782	0.0169316045452999	0.257194518865335	0.066149020534371	0	0.061202454433478
Resid1.bg1373	WxS	RxT_slope	-0.158555954425731	0.0251399906838546	-0.106877967364836	0.011422899908039	0.011908067327552	-0.058006195286855	-0.220992951869568	0.048837884776025	2.27373675443232e-13	-0.100549759138876
Resid1.bg1374	WxS	RxT_intercept	-0.181078214985709	0.0327893199424105	-0.219875420391274	0.0483452004922395	1.76114364647262e-07	-0.135372256797153	-0.119963190727817	0.0143911671295987	6.92832416664402e-05	-0.045705958188556
Resid1.bg1375	WxS	RxT_back	-0.0476788672442554	0.00227327438169533	-0.062948097917694	0.0039624630314556	0.139300376379329	-0.0399441502802306	-0.0216291659710318	0.000467820820602438	0.473154320286155	-0.00773471696402475
Resid1.bg1376	WxS	RxU	-0.11556234169988	0.0133546548191598	-0.14117822725241	0.0199312918501332	0.000871219177400739	-0.0914739480875232	-0.070932693355779	0.00503144698670497	0.0186451414577351	-0.0240883936123567
Resid1.bg1377	WxS	RxM	-0.0694623200163768	0.00482501390205754	-0.118684788104172	0.0140860789273322	0.00519713948373579	-0.0764046084721414	0.020101952485066	0.000404088493711853	0.504960890841065	0.00694228845576455
Resid1.bg1378	WxS	RxP	0.0994170928110951	0.0098837583430099	0.0611610639556204	0.00374067574418349	0.150902454212816	0.0426123104178789	0.218967662132629	0.0479468370598291	3.74811293113453e-13	0.0568047823932162
Resid1.bg1379	WxS	T_slopexT_intercept	-0.0396987328433851	0.00157598938937046	0.0737997813222153	0.00544640772320679	0.0829340198526753	0.0399407971514864	-0.174525107144906	0.030459013023941	7.08712710739690e-09	-0.0796395299948715
Resid1.bg1380	WxS	T_slopexT_back	0.108909461249509	0.0118612707496583	0.0771398436007269	0.0059505554707446	0.0698914064368878	0.043763478492249	0.150636294571596	0.0226912932422607	5.84667388725535e-07	0.0651459827572597
Resid1.bg1381	WxS	T_slopexU	0.0970412257338034	0.00941699949191899	0.0227380953436616	0.000517020979857448	0.593641120686018	0.0124495692383091	0.187659307564713	0.0352160157156675	4.82297091153328e-10	0.0845916564954943
Resid1.bg1382	WxS	T_slopexM	-0.0964276628498067	0.00929829416267599	-0.0753313120620867	0.00567480657699549	0.0767280191203596	-0.047703840002721	-0.135610339496706	0.0183901641784119	6.86759827850381e-06	-0.0487238228470857
Resid1.bg1383	WxS	T_slopexP	-0.0887999918695189	0.00788543855602662	-0.0558817621673822	0.00312277134293187	0.189464531088294	-0.0348030089962951	-0.144984732539013	0.0210205726694091	1.51895879918484e-06	-0.0539969828732238
Resid1.bg1384	WxS	T_interceptxT_back	0.122430481356357	0.0149892227651493	0.150538446887604	0.0226618239913318	0.000381867882912612	0.0872231129412087	0.0837107098764169	0.00700748294801364	0.00549738374428665	0.0352073684151483
Resid1.bg1385	WxS	T_interceptxU	0.122677597867484	0.015049793018536	0.154644221664428	0.0239148352941968	0.000261873699946236	0.0924817745803407	0.0752920921321498	0.00566889913763613	0.0125201697385326	0.0301958232871429
Resid1.bg1386	WxS	T_interceptxM	-0.0613627300780235	0.00376538464262837	-0.101040140560209	0.0102091100044267	0.0174652622794671	-0.0633144700259793	0.00530797171839967	2.81745637633307e-05	0.860258458696308	0.00195173994795582
Resid1.bg1387	WxS	T_interceptxP	-0.0379760977498152	0.00144218400030352	-0.0899672985477311	0.00809411480797659	0.034415430809537	-0.057515845630901	0.0556100087655042	0.00309247307489946	0.0651303592925614	0.0195397478810858
Resid1.bg1388	WxS	T_backxU	0.0853513025954227	0.00728484485473541	0.11192029785886	0.0125261530728159	0.00843264053704162	0.0681295783829777	0.0442624425492824	0.00195916382042853	0.142101231839423	0.0172217242124451
Resid1.bg1389	WxS	T_backxM	0.0565844024172702	0.00320179459691958	0.0288337853845067	0.000831387179599791	0.498621483416057	0.0181221998198782	0.105276437630624	0.0110831283201947	0.00048012817899945	0.0384622025973921
Resid1.bg1390	WxS	T_backxP	0.087672373474344	0.00768644507062486	0.0336663805598786	0.00113342518000257	0.42945210110217	0.0212277991247973	0.183155204968288	0.0335458291069755	1.23786692007855e-09	0.0664445743495467
Resid1.bg1391	WxS	UxM	0.0205342395334609	0.000421654993217548	0.00273709591376785	7.49169404116468e-06	0.948795137363727	0.00178093230820877	0.0558551723822471	0.00311980028185054	0.0639550144497143	0.0187533072252521
Resid1.bg1392	WxS	UxP	-0.00925953724875634	8.57390300611062e-05	-0.0643055444089206	0.00413520304172766	0.130954682335785	-0.041813366679757	0.0967810801528304	0.00936657747554858	0.00132808694647113	0.0325538294310007
Resid1.bg1393	WxS	MxP	-0.110965226045473	0.0123132813913229	-0.147479262930159	0.0217501329944229	0.000502704878238447	-0.0918104730124314	-0.0513866416709531	0.00264058694221893	0.0883267364323039	-0.0191547530330413
Resid1.bg1394	WxS_eye	WxR	0.687253673756042	0.472317612091176	0.753783323068216	0.568189298135762	0	0.537893279407326	0.529229883804669	0.280084269911903	0	0.149360394348716
Resid1.bg1395	WxS_eye	WxT_slope	-0.0412503134546324	0.00170158836010543	0.0438456304097791	0.00192243930603095	0.303369872799919	0.0260940308720572	-0.171172256397042	0.0292999413600545	1.36610411871629e-08	-0.0673443443266897
Resid1.bg1396	WxS_eye	WxT_intercept	-0.0424807634338618	0.00180461526192373	-0.0199739894458668	0.000398960254383599	0.639290302216821	-0.0134857221714407	-0.0892622418536133	0.00796774782073295	0.00307172301697811	-0.0289950412624211
Resid1.bg1397	WxS_eye	WxT_back	0.16133541133733	0.0260291149513854	0.148867479089707	0.0221615263305244	0.000444029611621044	0.107802304257404	0.199102649714745	0.0396418651234323	3.98472366214264e-11	0.0535331070799259
Resid1.bg1398	WxS_eye	WxU	0.0823275295465833	0.00677782212124354	0.035854488833027	0.00128554436947766	0.400059380136292	0.0268522760507911	0.23740284767767	0.0563601120854669	3.33066907387547e-15	0.0554752534957922
Resid1.bg1399	WxS_eye	WxM	-0.311356018978982	0.0969425705544404	-0.380329405116859	0.144650456396544	0	-0.273467710487788	-0.137549405438811	0.0189198389365703	5.06508960551599e-06	-0.0378883084911942
Resid1.bg1400	WxS_eye	WxP	-0.0885500819999804	0.00784111702220326	-0.149137073430286	0.0222418666713506	0.00043340122283575	-0.117746017669656	0.187147933826752	0.0350243491356222	5.3736615157618e-10	0.0291959356696752
Resid1.bg1401	WxS_eye	XxY	0.246386101405318	0.0607061109657119	0.358315481772593	0.128389984477926	0	0.241643749616621	0.0145645086603716	0.000212124912518039	0.629060957788717	0.00474235178869727
Resid1.bg1402	WxS_eye	XxZ	0.234296548171883	0.0548948724852596	0.244939036147247	0.0599951314287422	5.34459276835264e-09	0.156465968147842	0.216971324755124	0.0470765557659934	6.10844708148761e-13	0.0778305800240409
Resid1.bg1403	WxS_eye	XxS	0.703083469549241	0.494326365153398	0.750084125619394	0.56262619550621	0	0.529612505448729	0.595617313550921	0.354759984201616	0	0.173470964100512
Resid1.bg1404	WxS_eye	XxS_eye	0.869156722724963	0.755433408657998	0.878828887260652	0.772340213083796	0	0.632015493525176	0.86142185551913	0.742047613166021	0	0.237141229199786
Resid1.bg1405	WxS_eye	XxR	0.711368091612681	0.506044561764668	0.757625629609996	0.573996594641942	0	0.577531875341137	0.632226433780854	0.399710263571256	0	0.133836216271544
Resid1.bg1406	WxS_eye	XxT_slope	0.00577594815090905	3.33615770419896e-05	0.0815416698265635	0.00664904391810429	0.0553163233245066	0.0494199304877076	-0.113286196097099	0.0128337622261505	0.000171777926788241	-0.0436439823367985
Resid1.bg1407	WxS_eye	XxT_intercept	0.078026112320971	0.00608807420392478	0.10245697613206	0.0104974319581256	0.0159408339811127	0.0715780206058028	0.0215056141660994	0.000462491440661134	0.475685813230515	0.0064480917151682
Resid1.bg1408	WxS_eye	XxT_back	0.221984977881981	0.0492773304052636	0.192123103171946	0.036911286772418	5.35973385917821e-06	0.144562470755391	0.339388362820108	0.115184460817713	0	0.0774225071265902
Resid1.bg1409	WxS_eye	XxU	0.0531593495771965	0.00282591644747058	-0.00893083048545024	7.97597331598474e-05	0.834022073322044	-0.00689080156548413	0.308408782162447	0.0951159769149236	0	0.0600501511426807
Resid1.bg1410	WxS_eye	XxM	-0.351884919455172	0.123822996539973	-0.38930524154021	0.151558571090681	0	-0.28864710446141	-0.25814815090795	0.0666404678171937	0	-0.0632378149937621
Resid1.bg1411	WxS_eye	XxP	-0.128889712509343	0.0166125579907411	-0.149836450544217	0.0224509619116896	0.000406923287742167	-0.118697094935488	-0.0682601663732148	0.00465945031329897	0.023579380794279	-0.0101926175738549
Resid1.bg1412	WxS_eye	YxZ	0.344800019415119	0.118887053388666	0.437823196064961	0.191689151012538	0	0.305744675580841	0.130116807591575	0.0169303836178231	1.5922386745526e-05	0.0390553438342778
Resid1.bg1413	WxS_eye	YxS	0.410050073409333	0.168141062702999	0.4371487801597	0.191099055995114	0	0.283953403887973	0.361080000309856	0.130378766623766	0	0.126096669521359
Resid1.bg1414	WxS_eye	YxS_eye	0.892949319398553	0.79735848701434	0.887084366051526	0.786918672493038	0	0.610054981864481	0.907250270602881	0.823103053509	0	0.282894337534072
Resid1.bg1415	WxS_eye	YxR	0.732942877140267	0.537205261150652	0.759133191129523	0.576283201874494	0	0.561469061930244	0.692477484700521	0.47952506681716	0	0.171473815210023
Resid1.bg1416	WxS_eye	YxT_slope	-0.155705771882052	0.0242442873973857	-0.0911928244732068	0.00831613123540111	0.0320246474378034	-0.0542731929650455	-0.257822396610002	0.0664723881937253	0	-0.101432578917007
Resid1.bg1417	WxS_eye	YxT_intercept	-0.209235408820348	0.0437794563042182	-0.192894694423741	0.0372083631368285	4.90489528637283e-06	-0.132170754679331	-0.245051511479302	0.0600502432782902	4.44089209850063e-16	-0.0770646541410172
Resid1.bg1418	WxS_eye	YxT_back	-0.0414593688708564	0.00171887926716974	-0.0423748263487823	0.00179562590808946	0.319893673911035	-0.0312169455614466	-0.0406727937008775	0.00165427614743414	0.177350731804761	-0.0102424233094098
Resid1.bg1419	WxS_eye	YxU	-0.20932841685469	0.043818386102891	-0.214148347182682	0.0458595146010743	3.70350680123366e-07	-0.161982053239266	-0.213565033335192	0.0456100234634617	1.39133149446025e-12	-0.0473463636154249
Resid1.bg1420	WxS_eye	YxM	-0.303823865346595	0.0923089411541458	-0.34885107818853	0.1216970747533	0	-0.255972585509547	-0.186967617960965	0.0349568901659972	5.58210810908122e-10	-0.0478512798370481
Resid1.bg1421	WxS_eye	YxP	-0.0174846856300078	0.0003057142315802	-0.0711258976202768	0.0050588933122901	0.0947364459272095	-0.0560488950915964	0.241602892687793	0.0583719577551093	1.11022302462516e-15	0.0385642094615887
Resid1.bg1422	WxS_eye	ZxS	0.508762365084009	0.258839144125875	0.583031469681888	0.339925694639423	0	0.392466622367967	0.355806195464244	0.12659804873074	0	0.116295742716042
Resid1.bg1423	WxS_eye	ZxS_eye	0.904967023217393	0.818965313110949	0.915460216637145	0.838067408245329	0	0.6532889750113	0.891876325109821	0.795443379291399	0	0.251678048206092
Resid1.bg1424	WxS_eye	ZxR	0.644502368670727	0.415383303222177	0.731360666374266	0.534888424319411	0	0.548694061666424	0.413636736281954	0.171095349601987	0	0.0958083070043031
Resid1.bg1425	WxS_eye	ZxT_slope	0.0309607071534374	0.00095856538744091	0.113850949796753	0.0129620387696227	0.0073627825942415	0.0695074438367966	-0.100950242181335	0.0101909513964702	0.000813624270093571	-0.0385467366833593
Resid1.bg1426	WxS_eye	ZxT_intercept	0.0805606449386272	0.00649001751292757	0.109411350004121	0.0119708435097243	0.0100291062476379	0.075732951270853	0.0157266311999986	0.00024732692890077	0.601954366882417	0.00482769366777425
Resid1.bg1427	WxS_eye	ZxT_back	0.261015740899446	0.0681292169972866	0.231880400080945	0.0537685199416989	3.46991213540093e-08	0.171995712537983	0.36405404277186	0.132535346058535	0	0.0890200283614625
Resid1.bg1428	WxS_eye	ZxU	0.167684948402433	0.0281182419207265	0.0861744669584716	0.00742603875557672	0.0427997795105464	0.0646004783206035	0.443282715744965	0.196499566078232	0	0.103084470081829
Resid1.bg1429	WxS_eye	ZxM	-0.320536818429051	0.102743851968618	-0.399664329545992	0.159731576311447	0	-0.292909142731444	-0.107442032504702	0.0115437903487414	0.000366038080087838	-0.0276276756976068
Resid1.bg1430	WxS_eye	ZxP	-0.135432171150797	0.0183418729826188	-0.172599378112944	0.029790545324975	4.49744721686685e-05	-0.137301577998881	0.0133036316939062	0.000176986616247106	0.659046095744483	0.00186940684808354
Resid1.bg1431	WxS_eye	SxS_eye	0.158883955656846	0.0252441113651665	0.149492054474721	0.0223478743510729	0.000419767661150594	0.0887035138425793	0.177796929534604	0.0316117481519329	3.69214858686462e-09	0.0701804418142662
Resid1.bg1432	WxS_eye	SxR	-0.226558105459535	0.0513285751494137	-0.32957027600352	0.108616566825036	1.77635683940025e-15	-0.206419014842982	-0.0545455634476679	0.00297521849182356	0.0704418171848662	-0.0201390906165526
Resid1.bg1433	WxS_eye	SxT_slope	-0.14949061545276	0.0223474441084449	-0.0633762512665669	0.00401654922460302	0.136625090172244	-0.0366872307780156	-0.278517275621377	0.0775718728195541	0	-0.112803384674744
Resid1.bg1434	WxS_eye	SxT_intercept	-0.226766896483445	0.0514232253407333	-0.208250545782478	0.0433682898187	7.79645771054049e-07	-0.136525075295885	-0.262542594202775	0.0689286137707232	0	-0.0902418211875595
Resid1.bg1435	WxS_eye	SxT_back	-0.0666821658010182	0.00444651123591448	-0.0490423446153985	0.00240515156537551	0.249583861371226	-0.0327319174257512	-0.102107653077309	0.0104259728169561	0.000707888593727279	-0.0339502483752671
Resid1.bg1436	WxS_eye	SxU	-0.0647184967835103	0.00418848382591723	-0.0425474081999209	0.0018102819445307	0.31792495471907	-0.0285999757497936	-0.110182934161658	0.0121402789804722	0.000257843920003609	-0.0361185210337166
Resid1.bg1437	WxS_eye	SxM	-0.109494145957682	0.0119889679990022	-0.160197111104827	0.0256631144063324	0.000154872856388266	-0.113298553182588	0.0131248936071589	0.00017226283219924	0.663342870471664	0.00380440722490573
Resid1.bg1438	WxS_eye	SxP	0.0966063674004235	0.00933279022230562	0.0247385217882657	0.000611994460268495	0.56156239628711	0.0186316319277829	0.343487878367694	0.11798392258554	0	0.0779747354726407
Resid1.bg1439	WxS_eye	S_eyexR	0.37365444072398	0.13961764107275	0.283898932960067	0.0805986041358645	1.0354606061469e-11	0.183209901096134	0.539510551856516	0.291071635564522	0	0.190444539627847
Resid1.bg1440	WxS_eye	S_eyexT_slope	-0.342969898792831	0.117628351477965	-0.293228497857033	0.0859829519554918	1.99018579394306e-12	-0.170026284595671	-0.427711848609932	0.182937425441325	0	-0.17294361419716
Resid1.bg1441	WxS_eye	S_eyexT_intercept	-0.533830440081177	0.284974938757263	-0.516917264462312	0.267203458299199	0	-0.347883973995323	-0.568640301996011	0.323351793054115	0	-0.185946466085855
Resid1.bg1442	WxS_eye	S_eyexT_back	-0.413608810153356	0.171072247836475	-0.385768262660699	0.148817152476254	0	-0.269586719431721	-0.480731236759762	0.231102521996571	0	-0.144022090721634
Resid1.bg1443	WxS_eye	S_eyexU	-0.469024943221826	0.219984397364237	-0.429408872622138	0.184391979886616	0	-0.302152248046624	-0.567449320162075	0.321998730952402	0	-0.166872695175202
Resid1.bg1444	WxS_eye	S_eyexM	0.0334992303685397	0.00112219843528449	-0.0326451219702176	0.00106570398845038	0.443588086678735	-0.0232613761611646	0.200220126297112	0.0400880989744316	3.09987591151639e-11	0.0567606065297043
Resid1.bg1445	WxS_eye	S_eyexP	0.318112041493693	0.101195270943285	0.217442840088547	0.0472813887057736	2.42096113378665e-07	0.166070853640897	0.726994570322186	0.52852110527794	0	0.152041187852796
Resid1.bg1446	WxS_eye	RxT_slope	-0.243988305296363	0.0595302931213913	-0.205705602606137	0.0423147949435541	1.06794272625166e-06	-0.12058524637024	-0.308603151657299	0.0952359052128177	0	-0.123403058926124
Resid1.bg1447	WxS_eye	RxT_intercept	-0.399284735005721	0.159428299608589	-0.429984864472969	0.184886983675837	0	-0.285935458449591	-0.338509597624493	0.114588747683896	0	-0.113349276556131
Resid1.bg1448	WxS_eye	RxT_back	-0.255100107370193	0.0650760647802839	-0.289462452188596	0.0837885112270354	3.9013237085328e-12	-0.19839223600017	-0.180432902806053	0.0325560324150184	2.16511208961379e-09	-0.0567078713700227
Resid1.bg1449	WxS_eye	RxU	-0.27506400348108	0.0756602060110396	-0.302781451740982	0.0916766075183766	3.45057316053499e-13	-0.211895057449032	-0.21165049369116	0.0447959314797119	2.19779749954796e-12	-0.0631689460320475
Resid1.bg1450	WxS_eye	RxM	-0.0392561255972653	0.00154104339690827	-0.0772768276240664	0.00597170808763968	0.0693945696484828	-0.0537323259879524	0.0476943810456671	0.00227475398332929	0.113687434738185	0.0144762003906871
Resid1.bg1451	WxS_eye	RxP	0.242646895938305	0.0588775161084944	0.183695155348715	0.0337439100985884	1.3798920460939e-05	0.13823550804	0.457952035060552	0.209720066416101	0	0.104411387898304
Resid1.bg1452	WxS_eye	T_slopexT_intercept	-0.0188762833931099	0.000356314074736998	0.110089444073039	0.0121196856963108	0.00957310262023792	0.0643530584582666	-0.207530880625654	0.0430690664132594	5.79891690222212e-12	-0.0832293418513766
Resid1.bg1453	WxS_eye	T_slopexT_back	0.0841178412094555	0.00707581120973918	0.051996749121006	0.00270366191915284	0.222157128558652	0.0318618605245291	0.137484908896694	0.0189021001743323	5.11696828864316e-06	0.0522559806849264
Resid1.bg1454	WxS_eye	T_slopexU	0.117136037585618	0.0137208513012593	0.0383916753483592	0.00147392073605381	0.367531868531918	0.0227038320833603	0.238363501499376	0.056817158847043	2.66453525910038e-15	0.0944322055022577
Resid1.bg1455	WxS_eye	T_slopexM	-0.0318532084161404	0.00101462688640208	-0.00957661586393364	9.17115714053454e-05	0.822213588185141	-0.00655015738869194	-0.080131151297056	0.00642100140819168	0.00786932894113113	-0.0253030510274485
Resid1.bg1456	WxS_eye	T_slopexP	-0.0398028950645549	0.00158427045551997	-0.00110171523612355	1.21377646150676e-06	0.979377565286948	-0.000741101882922885	-0.119338890975693	0.0142417708993085	7.55715395870382e-05	-0.039061793181632
Resid1.bg1457	WxS_eye	T_interceptxT_back	0.160061016716331	0.0256195290722655	0.160441319622983	0.0257414170423642	0.00015127570073048	0.100406594341889	0.161386479661562	0.0260455958175517	8.65664846472214e-08	0.0596544223744419
Resid1.bg1458	WxS_eye	T_interceptxU	0.24118226913329	0.0581688869442828	0.269355985421695	0.0725526468824924	1.20092380484493e-10	0.173984655705311	0.190648495533439	0.0363468488491636	2.54907206453936e-10	0.0671976134279791
Resid1.bg1459	WxS_eye	T_interceptxM	-0.0641687142534034	0.00411762388893493	-0.0541124097092896	0.00292815288454601	0.203886470637986	-0.0366241680788083	-0.0852352646166657	0.00726505033427302	0.00469997608887152	-0.0275445461745951
Resid1.bg1460	WxS_eye	T_interceptxP	-0.0503036544094599	0.00253045764694638	-0.0624927675480135	0.00390534599581005	0.142189414744567	-0.0431513559900919	-0.0231609664668142	0.000536430367676892	0.442392103716224	-0.00715229841936799
Resid1.bg1461	WxS_eye	T_backxU	0.187972591135233	0.0353336950180933	0.247232929136821	0.0611241212495722	3.80443765379823e-09	0.162553010964169	0.0743368515154076	0.00552596749322375	0.0136840327112517	0.0254195801710638
Resid1.bg1462	WxS_eye	T_backxM	0.137111313264284	0.0187995122250566	0.128523767339827	0.0165183587712219	0.00246106944727997	0.0872478151945533	0.155294764833956	0.0241164639848338	2.59425958493154e-07	0.0498634980697308
Resid1.bg1463	WxS_eye	T_backxP	0.141886727295082	0.020131843382509	0.0987166740441863	0.00974498173434613	0.0202416943937753	0.0672296601278413	0.234157304509407	0.054829643255111	7.99360577730113e-15	0.0746570671672407
Resid1.bg1464	WxS_eye	UxM	0.0472354513966306	0.00223118786864345	0.0226570817334099	0.000513343352674416	0.594957691672061	0.0159229388646993	0.10611590654044	0.0112605856208995	0.000432446473969339	0.0313125125319313
Resid1.bg1465	WxS_eye	UxP	-0.00635501755894242	4.03862481744664e-05	-0.0496454685467491	0.00246467254722625	0.243801459403365	-0.0348664869711059	0.0964461787112866	0.00930186538800943	0.00138033008594052	0.0285114694121635
Resid1.bg1466	WxS_eye	MxP	-0.18178174589898	0.0330446031420814	-0.192393854667862	0.0370153953139584	5.19572739610119e-06	-0.129364264130767	-0.160002539306507	0.0256008125845304	1.11468926533576e-07	-0.0524174817682127
Resid1.bg1467	WxR	WxT_slope	-0.0154303594833377	0.000238095993785031	0.067132742196974	0.00450680507488538	0.114819120535048	0.0423282078405956	-0.169815008410745	0.0288371370815413	1.77568502124359e-08	-0.0577585673239333
Resid1.bg1468	WxR	WxT_intercept	0.0780026653954589	0.00608441580879593	0.11478201450863	0.0131749108546595	0.0068916243563184	0.0821039167153948	-0.014604539048678	0.00021329256082436	0.628118597268283	-0.00410125131993584
Resid1.bg1469	WxR	WxT_back	0.25979538832623	0.0674936437955765	0.286109711703338	0.0818587671309672	7.04369895743184e-12	0.219503500288369	0.173340330240516	0.0300468700878911	8.94919049976295e-09	0.0402918880378607
Resid1.bg1470	WxR	WxU	0.202574038244525	0.0410362409706941	0.187572501015863	0.035183443137346	8.97763750007385e-06	0.148828936242289	0.2660436712347	0.0707792350040369	0	0.0537451020022357
Resid1.bg1471	WxR	WxM	-0.356769087712578	0.127284181947265	-0.445273066595803	0.198268103835631	0	-0.3391979490544	-0.0737871640070687	0.00544454557220605	0.0143962281219607	-0.0175711386581776
Resid1.bg1472	WxR	WxP	-0.217410036277907	0.0472671238743608	-0.287472108428506	0.0826402131243308	5.54534196339773e-12	-0.240456746107302	0.170883049096705	0.0292010164685868	1.44484846309467e-08	0.0230467098293951
Resid1.bg1473	WxR	XxY	0.286862830551605	0.0822902835520791	0.386306256210965	0.149232523587732	0	0.276008447989955	0.0385597853342868	0.00148685704502628	0.20094026830076	0.01085438256165
Resid1.bg1474	WxR	XxZ	0.135604173520641	0.018388491876216	0.119125218926154	0.0141908177842042	0.00503168123391173	0.080620639635854	0.17730138780221	0.0314357821165898	4.07842337679654e-09	0.0549835338847867
Resid1.bg1475	WxR	XxS	0.646586959402025	0.418074696068756	0.736995948206057	0.543163027672145	0	0.551307623149021	0.378413530349416	0.143196799951508	0	0.0952793362530035
Resid1.bg1476	WxR	XxS_eye	0.680658367563387	0.463295813334055	0.76828331011297	0.590259244598142	0	0.585363232714562	0.400411885848546	0.160329678328789	0	0.0952951348488249
Resid1.bg1477	WxR	XxR	0.764648045350216	0.584686633257906	0.805762192443133	0.649252710770765	0	0.650741984401459	0.622405247569656	0.387388292202245	0	0.113906060948758
Resid1.bg1478	WxR	XxT_slope	0.0255212513171019	0.000651334268790677	0.118204122748323	0.0139722146347007	0.00538329395464832	0.0758989546036104	-0.151258015898386	0.0228789873735163	5.25282355612333e-07	-0.0503777032865084
Resid1.bg1479	WxR	XxT_intercept	0.182193087945763	0.0331943212952124	0.240373253305414	0.0577793009046288	1.04076751661353e-08	0.177911873140365	0.0165163879160442	0.00027279106979325	0.583839352735474	0.0042812148053971
Resid1.bg1480	WxR	XxT_back	0.306319032395156	0.0938313496075049	0.331570203344236	0.109938799745738	1.33226762955019e-15	0.264321265941287	0.21295278412828	0.0453488882679859	1.61115565333603e-12	0.0419977664538693
Resid1.bg1481	WxR	XxU	0.164510673392747	0.027063761660135	0.151118162097222	0.0228366989156424	0.000362268930855336	0.123530784960749	0.243450581011575	0.0592681853948735	6.66133814775094e-16	0.0409798884319977
Resid1.bg1482	WxR	XxM	-0.403735230358542	0.163002136232665	-0.486992158972181	0.237161362900386	0	-0.382542387019467	-0.100071129746312	0.0100142310087032	0.000903532371531846	-0.021192843339075
Resid1.bg1483	WxR	XxP	-0.230792823890089	0.0532653275591616	-0.284430971358065	0.0809009774676925	9.44044842299263e-12	-0.238715235774395	0.0613714581872251	0.00376645588002632	0.0418061017160978	0.00792241188430657
Resid1.bg1484	WxR	YxZ	0.288135164512672	0.0830218730287444	0.342915332385589	0.117590925185119	0	0.25370421346104	0.13268730241575	0.0176059202223686	1.0785728312257e-05	0.0344309510516314
Resid1.bg1485	WxR	YxS	0.41264577945481	0.170276539301868	0.492175383680127	0.242236608300681	0	0.338702449392763	0.244921119252952	0.0599863546561185	4.44089209850063e-16	0.0739433300620467
Resid1.bg1486	WxR	YxS_eye	0.65141025529884	0.4243353207085	0.74307109848606	0.55215465740528	0	0.541396025399809	0.408111776433458	0.166555222063673	0	0.110014229899031
Resid1.bg1487	WxR	YxR	0.670731276516459	0.449880445297399	0.724873342505669	0.525441362675341	0	0.568002987215598	0.479871894470638	0.230277035102839	0	0.102728289300861
Resid1.bg1488	WxR	YxT_slope	-0.0887062016760161	0.00786879021578604	-0.0205929227198516	0.000424068466145781	0.628941196734988	-0.012984443338908	-0.222633890611226	0.0495658492486915	1.50990331349021e-13	-0.0757217583371081
Resid1.bg1489	WxR	YxT_intercept	-0.0360286199010552	0.00129806145197471	-0.00366155703909127	1.34069999505188e-05	0.931537601637936	-0.00265804011901256	-0.122742034091938	0.0150656069330266	4.68307788659139e-05	-0.0333705797820426
Resid1.bg1490	WxR	YxT_back	0.120053250377368	0.014412782926171	0.150889964366556	0.0227677813465405	0.000369869112425647	0.117766962057577	0.0105017020568372	0.000110285746090578	0.72761390245858	0.00228628831979065
Resid1.bg1491	WxR	YxU	0.00817223977016553	6.67855028610751e-05	0.00973286199281844	9.47286025712498e-05	0.819362471876933	0.00779961882290996	0.00194418772294178	3.77986590203756e-06	0.948587003578099	0.000372620947255573
Resid1.bg1492	WxR	YxM	-0.365611053590237	0.133671442507363	-0.452351710681526	0.204622070156503	0	-0.351649709633277	-0.063099726346419	0.00398157546499296	0.0363701846290219	-0.0139613439569602
Resid1.bg1493	WxR	YxP	-0.163476030435556	0.0267244125269669	-0.234838673354297	0.0551492025028063	2.29308954047269e-08	-0.196060250939194	0.23613069469533	0.0557577049772994	4.66293670342566e-15	0.032584220503638
Resid1.bg1494	WxR	ZxS	0.500292873560094	0.250292959335016	0.591997176359557	0.350460656817688	0	0.42219297889933	0.276393324405453	0.0763932697758981	0	0.0780998946607646
Resid1.bg1495	WxR	ZxS_eye	0.677198832302446	0.458598258471797	0.753868465883851	0.568317663854071	0	0.569956972632129	0.439593282173745	0.193242253732285	0	0.107241859670317
Resid1.bg1496	WxR	ZxR	0.896458231752242	0.803637361276356	0.915774848167654	0.83864357253649	0	0.727893786745704	0.84180078010857	0.708628553391397	0	0.168564445006537
Resid1.bg1497	WxR	ZxT_slope	0.0379426923802413	0.00143964790506162	0.131432932367213	0.0172746157106445	0.00195343012056282	0.0850118558940483	-0.142588217676533	0.0203313998201704	2.25379407914339e-06	-0.047069163513807
Resid1.bg1498	WxR	ZxT_intercept	0.174341800169218	0.0303950632862437	0.228220275695578	0.0520844942385654	5.74868974645426e-08	0.167362197970471	0.0262998989797149	0.000691684686343208	0.383063236310865	0.00697960219874702
Resid1.bg1499	WxR	ZxT_back	0.326016137616222	0.106286521986199	0.349850636949758	0.122395468174151	0	0.274926681215045	0.241677836083319	0.0584081764539157	1.11022302462516e-15	0.0510894564011774
Resid1.bg1500	WxR	ZxU	0.230059495274028	0.0529273713657407	0.209522942973118	0.0438998636321163	6.65171380198615e-07	0.166406142810688	0.316618472249039	0.100247256969315	0	0.06365335246334
Resid1.bg1501	WxR	ZxM	-0.38824355142499	0.150733055223089	-0.486650838815031	0.236829038919373	0	-0.377864120227182	-0.0466907480982342	0.00218002595797276	0.121490454571607	-0.0103794311978079
Resid1.bg1502	WxR	ZxP	-0.242950775039943	0.059025079092509	-0.302266700383526	0.0913651581607441	3.79696274421804e-13	-0.254745926218371	0.0970950986927333	0.00942745819015161	0.00128076474812344	0.0117951511784283
Resid1.bg1503	WxR	SxS_eye	0.0649508109005484	0.00421860783663879	0.0672730063751942	0.00452565738675692	0.114061154435405	0.0422906334690413	0.0664047088525194	0.00440958535778787	0.0276387088787673	0.022660177431507
Resid1.bg1504	WxR	SxR	-0.488405279887883	0.238539717422361	-0.546411425894547	0.298565446348112	0	-0.362578525116049	-0.394203053606994	0.155396047473079	0	-0.125826754771833
Resid1.bg1505	WxR	SxT_slope	-0.115459374207016	0.0133308670922758	-0.0512852044179983	0.00263017219219587	0.228557134079373	-0.0314529305611012	-0.239921970202799	0.0575625517859926	1.77635683940025e-15	-0.0840064436459151
Resid1.bg1506	WxR	SxT_intercept	-0.122549804838162	0.0150184546658717	-0.107707070957692	0.0116008131342852	0.0112614424068949	-0.0748085320187703	-0.160662058259839	0.0258122969642879	9.88411090752095e-08	-0.0477412728193921
Resid1.bg1507	WxR	SxT_back	0.0230001351167447	0.000529006215388512	0.0598848046032418	0.00358618982236845	0.159627929495514	0.0423445478131987	-0.0672974020878264	0.00452894032777059	0.0256160486655541	-0.019344412696454
Resid1.bg1508	WxR	SxU	0.0370304469974446	0.00137125400483056	0.0591191672283498	0.00349507593377359	0.16504199560943	0.0421018813786408	-0.0178954489169413	0.000320247091938854	0.552830941409221	-0.00507143438119612
Resid1.bg1509	WxR	SxM	-0.17961931783485	0.0322630993394567	-0.26769892758758	0.0716627158315406	1.57335922068569e-10	-0.20058430861642	0.0836625084201331	0.00699941531514884	0.00552447734176109	0.02096499078157
Resid1.bg1510	WxR	SxP	-0.0254876987545036	0.000649622787800324	-0.106992928989568	0.0114474868537668	0.0118164905834208	-0.0853714912783516	0.305136537971247	0.0931083068050785	0	0.059883792523848
Resid1.bg1511	WxR	S_eyexR	-0.369734388507065	0.136703518044693	-0.363885875119275	0.13241293011132	0	-0.248788910683063	-0.396322258963675	0.15707133295007	0	-0.120945477824002
Resid1.bg1512	WxR	S_eyexT_slope	-0.216972894434624	0.0470772369193384	-0.181645747858954	0.0329951777152388	1.72571071834771e-05	-0.111587555966888	-0.301477119776741	0.0908884537488795	0	-0.105385338467736
Resid1.bg1513	WxR	S_eyexT_intercept	-0.280043153562459	0.078424167857207	-0.281509192626025	0.0792474255329567	1.56445967292029e-11	-0.200718132169926	-0.280599774548409	0.0787362334766181	0	-0.0793250213925332
Resid1.bg1514	WxR	S_eyexT_back	-0.150611305302179	0.022683765284826	-0.130548432476977	0.0170428932221957	0.0020965809881015	-0.0966549945667985	-0.208325719540719	0.0433996054221584	4.815925436219e-12	-0.05395631073538
Resid1.bg1515	WxR	S_eyexU	-0.167798618873132	0.0281563764957305	-0.157945155698099	0.0249466722084967	0.000192043266169062	-0.117744808269214	-0.196882156553209	0.0387625835690424	6.53654907978307e-11	-0.0500538106039179
Resid1.bg1516	WxR	S_eyexM	-0.131469179515298	0.0172841451624256	-0.211260433128592	0.0446309706056804	5.34648180394726e-07	-0.159483557688294	0.1143060197661	0.013065866154768	0.000149984948468518	0.0280143781729962
Resid1.bg1517	WxR	S_eyexP	0.0726474146533646	0.00527764685581789	-0.0067379312133214	4.53997170354509e-05	0.874384200982257	-0.00545199588899446	0.431961540617696	0.186590772572814	0	0.078099410542359
Resid1.bg1518	WxR	RxT_slope	-0.310370928602818	0.0963301133217757	-0.284059037025489	0.0806895365158479	1.00708330563748e-11	-0.176415729815778	-0.387490819132402	0.1501491349119	0	-0.13395519878704
Resid1.bg1519	WxR	RxT_intercept	-0.46150204644286	0.212984138870947	-0.458954060912634	0.210638830028197	0	-0.323343923472786	-0.477261135601448	0.227778191555584	0	-0.138158122970074
Resid1.bg1520	WxR	RxT_back	-0.360538298303111	0.129987864543303	-0.327658847066185	0.107360320060741	2.66453525910038e-15	-0.237922204152139	-0.451281240459812	0.203654757990947	0	-0.122616094150972
Resid1.bg1521	WxR	RxU	-0.375604265110745	0.141078563969382	-0.343866761069572	0.118244349368478	0	-0.25495433356305	-0.46759531049144	0.218645374393586	0	-0.120649931547695
Resid1.bg1522	WxR	RxM	0.021551459350188	0.000464465400122808	-0.07347187443635	0.00539811633319078	0.0843141091520327	-0.0541237795150542	0.288399061866788	0.0831740188856434	0	0.0756752388652423
Resid1.bg1523	WxR	RxP	0.272362835446431	0.0741815141324195	0.158482814394816	0.0251168024585016	0.000182476632409667	0.12635275792327	0.74076826434448	0.548737621459933	0	0.146010077523161
Resid1.bg1524	WxR	T_slopexT_intercept	0.023266020089085	0.000541307690785708	0.123483516075021	0.01524817874225	0.0036328318148362	0.076473882793115	-0.15346505339284	0.0235515226128672	3.57948135132347e-07	-0.05320786270403
Resid1.bg1525	WxR	T_slopexT_back	0.123711830019277	0.0153046168867186	0.108694159004621	0.0118144202017217	0.0105322983867937	0.0705637718776896	0.161746108712386	0.026161803683599	8.10345897050979e-08	0.0531480581415879
Resid1.bg1526	WxR	T_slopexU	0.134772143746759	0.0181635307300972	0.0881663663361569	0.00777330815292142	0.0382037203058778	0.0552389843039412	0.232217674035185	0.0539250481343112	1.31006316905768e-14	0.0795331594428182
Resid1.bg1527	WxR	T_slopexM	-0.108080535028268	0.0116814020519967	-0.113209362701502	0.0128163598032802	0.00770401708379209	-0.0820356557855992	-0.0954065631647641	0.00910241229491212	0.00155481882647512	-0.0260448792426689
Resid1.bg1528	WxR	T_slopexP	-0.112411909495148	0.0126364373963453	-0.102657710804681	0.0105386055876575	0.0157345762827976	-0.0731611927594854	-0.138709058842214	0.0192402030048927	4.21393536775838e-06	-0.0392507167356623
Resid1.bg1529	WxR	T_interceptxT_back	0.136627327522458	0.0186670266259291	0.161225862744192	0.0259937788176091	0.000140243112201066	0.106895977099017	0.0930393250823785	0.00865631601178451	0.00203046581243438	0.0297313504234414
Resid1.bg1530	WxR	T_interceptxU	0.236840725708455	0.0560935293541075	0.268233397671235	0.0719491556262549	1.44237066734831e-10	0.183559898475623	0.174854939211659	0.0305742497667129	6.63970256553625e-09	0.0532808272328319
Resid1.bg1531	WxR	T_interceptxM	-0.0772657292301313	0.00596999291346396	-0.111267924799228	0.0123805510891266	0.00882430971139136	-0.0797850502877398	0.00901767587483984	8.13184781836684e-05	0.764877584925145	0.00251932105760857
Resid1.bg1532	WxR	T_interceptxP	-0.0787111229354246	0.00619544087375553	-0.124457716679889	0.0154897232411716	0.0033730246365451	-0.0910473183635268	0.0462082694673156	0.00213520416716405	0.125387749646056	0.0123361954281021
Resid1.bg1533	WxR	T_backxU	0.253510248416195	0.0642674460520409	0.29726188358389	0.0883646274318421	9.5723429183181e-13	0.207065893119826	0.157107218684634	0.0246826781628214	1.8792908695886e-07	0.0464443552963692
Resid1.bg1534	WxR	T_backxM	0.102257962558895	0.0104566909066965	0.0794777276385506	0.00631670919058763	0.0618010088954764	0.0571606548161952	0.162462114343353	0.0263939385969128	7.10218504007543e-08	0.0450973077427003
Resid1.bg1535	WxR	T_backxP	0.0834950481911715	0.00697142307244605	0.0363280669001363	0.00131972844470078	0.393860361638584	0.0262115878318418	0.207822919694374	0.0431903659502943	5.41700018175106e-12	0.0572834603593297
Resid1.bg1536	WxR	UxM	-0.00291970122027667	8.52465521568509e-06	-0.0368350580579861	0.00135682150213521	0.387288650833224	-0.0274259232007108	0.0960652565074774	0.00922853350784742	0.00144205249158835	0.0245062219804341
Resid1.bg1537	WxR	UxP	-0.0582435990259514	0.00339231682749581	-0.111528190506837	0.0124385372777294	0.00866614975947089	-0.0829839062466923	0.0968050302929575	0.00937121389002041	0.00132442163552793	0.0247403072207409
Resid1.bg1538	WxR	MxP	-0.146958642453861	0.0215968425918818	-0.156971980763086	0.0246402027446866	0.000210565102399585	-0.111821652377664	-0.124063117598107	0.0153916571481618	3.87641669377103e-05	-0.0351369900761973
Resid1.bg1539	WxT_slope	WxT_intercept	-0.0359855683792592	0.00129496113157834	0.0361268760441979	0.00130515117271284	0.396486782987068	0.0215519068570258	-0.146975724939994	0.0216018637216368	1.08932709430576e-06	-0.0575374752362851
Resid1.bg1540	WxT_slope	WxT_back	-0.154572429829808	0.0238926360634909	-0.0150240587553147	0.000225722341483149	0.724444197585835	-0.00961305403421173	-0.447354335164734	0.200125901190682	0	-0.144959375795596
Resid1.bg1541	WxT_slope	WxU	-0.20426552043364	0.0417244028380259	-0.062528624816135	0.00390982892139698	0.141960251455634	-0.0413773188178935	-0.578398300352724	0.33454459385092	0	-0.162888201615747
Resid1.bg1542	WxT_slope	WxM	-0.371328458519291	0.137884824106313	-0.372632616927032	0.138855067197888	0	-0.236740694506516	-0.405424350541578	0.164368904012061	0	-0.134587764012774
Resid1.bg1543	WxT_slope	WxP	-0.364870336360687	0.133130362355961	-0.339295602182491	0.115121505660379	2.22044604925031e-16	-0.23669263359893	-0.68175114096523	0.464784618207393	0	-0.128177702761757
Resid1.bg1544	WxT_slope	XxY	-0.149963243579644	0.0224889744249276	-0.060341084176002	0.00364104643953536	0.156465764037884	-0.0359558038309197	-0.290526675907907	0.0844057494140981	0	-0.114007439748724
Resid1.bg1545	WxT_slope	XxZ	-0.229415484249206	0.0526314644132975	-0.138284290955989	0.0191225451252007	0.00111331874350196	-0.0780513887383949	-0.350127074262752	0.122588968131795	0	-0.151364095510811
Resid1.bg1546	WxT_slope	XxS	-0.033794797895234	0.00114208836477971	0.0865938437472104	0.00749849377491629	0.0417951805145629	0.0540233081395643	-0.250193106052182	0.0625965903160384	0	-0.0878181060347984
Resid1.bg1547	WxT_slope	XxS_eye	-0.0164546394301768	0.00027075515877713	0.0787056432295178	0.00619457827617215	0.064382760026664	0.0500121095692272	-0.200338310897338	0.0401354388131986	3.01838554150891e-11	-0.066466748999404
Resid1.bg1548	WxT_slope	XxR	-0.0643607927096112	0.00414231163820955	0.0170888393936643	0.000292028431822452	0.688434629229577	0.0115101178283033	-0.297389100353337	0.0884402770089674	0	-0.0758709105379146
Resid1.bg1549	WxT_slope	XxT_slope	0.984683368797992	0.969601336787363	0.978526306702775	0.957513732909374	0	0.524011641542088	0.992190200197216	0.984441393367392	0	0.460671727255904
Resid1.bg1550	WxT_slope	XxT_intercept	0.011225105399635	0.000126002991232914	0.0939819531532215	0.00883260751849432	0.0271074134218701	0.0580134264411044	-0.12948183810111	0.0167655463980419	1.75116659484331e-05	-0.0467883210414695
Resid1.bg1551	WxT_slope	XxT_back	-0.0853578962570089	0.00728597045342229	0.0412777877201833	0.00170385575907251	0.332593569409401	0.0274434232152174	-0.410293509553339	0.168340763981596	0	-0.112801319472226
Resid1.bg1552	WxT_slope	XxU	-0.100832752595146	0.0101672439959139	0.022800299994592	0.000519853679843391	0.592631121953211	0.0155440562466458	-0.495940786976409	0.24595726418678	0	-0.116376808841792
Resid1.bg1553	WxT_slope	XxM	-0.398392302056548	0.158716426337916	-0.391218528765234	0.153051937249234	0	-0.256296260752284	-0.481310008767517	0.231659324539787	0	-0.142096041304264
Resid1.bg1554	WxT_slope	XxP	-0.358366645768906	0.128426652799657	-0.34139894166974	0.116553237373219	0	-0.238963012252744	-0.663513718330873	0.440250454413261	0	-0.119403633516162
Resid1.bg1555	WxT_slope	YxZ	-0.225343764147216	0.0507798120400361	-0.134624029331409	0.0181236292734241	0.00150818104082795	-0.0830670181719269	-0.393312372770388	0.154694622574273	0	-0.142276745975289
Resid1.bg1556	WxT_slope	YxS	0.0174417303722089	0.000304213958376833	0.119910815644716	0.0143786037085811	0.00474830396499137	0.0688211722347892	-0.122078715565724	0.0149032127941768	5.14581301307437e-05	-0.0513794418625803
Resid1.bg1557	WxT_slope	YxS_eye	0.0380933638171481	0.00145110436690561	0.123461321691323	0.0152426979537682	0.00363895670492242	0.0750206590262239	-0.0982655074233243	0.0096561099491634	0.00111776574716926	-0.0369272952090758
Resid1.bg1558	WxT_slope	YxR	-0.0172298802163355	0.00029686877226927	0.0215175090867252	0.000463003197297302	0.613616283830626	0.0140619563618789	-0.104855122252541	0.0109945966625954	0.000505865976304865	-0.0312918365782144
Resid1.bg1559	WxT_slope	YxT_slope	0.986463644898435	0.973110522706305	0.980150545832401	0.960695092495553	0	0.515422522129728	0.99346540411028	0.986973509164002	0	0.471041122768706
Resid1.bg1560	WxT_slope	YxT_intercept	-0.00464508501615066	2.15768148072674e-05	0.0555754381931678	0.00308862933036261	0.191906188295117	0.0336468090284014	-0.101032186388136	0.010207502686367	0.000805681165213734	-0.0382918940445521
Resid1.bg1561	WxT_slope	YxT_back	-0.113162722552951	0.0128058017755961	0.0127977341243016	0.000163781998716315	0.763961892653357	0.00833031567562329	-0.400316440916011	0.160253252867663	0	-0.121493038228574
Resid1.bg1562	WxT_slope	YxU	-0.176876608981121	0.0312853348046604	-0.0588163648773448	0.00345936477738496	0.1672208412682	-0.0393093853133963	-0.514883817369986	0.265105345389489	0	-0.137567223667725
Resid1.bg1563	WxT_slope	YxM	-0.428490888085592	0.183604441172379	-0.412665080706514	0.170292468834514	0	-0.267545103288899	-0.521798942897662	0.272274136809118	0	-0.160945784796693
Resid1.bg1564	WxT_slope	YxP	-0.374697743967777	0.140398399334542	-0.346746590498169	0.120233198022105	0	-0.24143342482864	-0.692759248562032	0.479915376468231	0	-0.133264319139138
Resid1.bg1565	WxT_slope	ZxS	-0.0913407793580593	0.00834313797373767	0.0385590975852559	0.00148680400658929	0.365444869224754	0.0229341945643993	-0.290102566643578	0.0841594991731915	0	-0.114274973922459
Resid1.bg1566	WxT_slope	ZxS_eye	-0.0791822988312146	0.00626983644819577	0.0310781517971925	0.000965851519129341	0.465784645234412	0.0195959777264245	-0.29045007565484	0.0843612464479022	0	-0.0987782765576391
Resid1.bg1567	WxT_slope	ZxR	-0.0771552698090188	0.00595293565930248	0.0163523373538731	0.000267398936934873	0.701203543358173	0.0108398781116872	-0.3152284550374	0.0993689788652663	0	-0.087995147920706
Resid1.bg1568	WxT_slope	ZxT_slope	0.982112938830457	0.964545824618196	0.976498082332714	0.953548504799467	0	0.526758987786985	0.989508680151491	0.979127428095145	0	0.455353951043472
Resid1.bg1569	WxT_slope	ZxT_intercept	-0.0364458360093336	0.00132829896241923	0.0609322237493711	0.00371273589104343	0.152439718220864	0.037266227692516	-0.199244030594054	0.0396981837273643	3.86042309230561e-11	-0.0737120637018495
Resid1.bg1570	WxT_slope	ZxT_back	-0.134418301633058	0.0180682798139159	0.0123596708396364	0.000152761463264159	0.771814067707528	0.00810039851205543	-0.483616081174704	0.233884513970777	0	-0.142518700145114
Resid1.bg1571	WxT_slope	ZxU	-0.140252432492345	0.0196707448200198	0.0110981469612873	0.000123168865974332	0.794554494530798	0.00735111978712498	-0.526665797627915	0.277376862391048	0	-0.14760355227947
Resid1.bg1572	WxT_slope	ZxM	-0.354395659067547	0.125596283165921	-0.357466809239327	0.127782519707746	0	-0.231483032496952	-0.396622288706197	0.157309239898542	0	-0.122912626570595
Resid1.bg1573	WxT_slope	ZxP	-0.3345703279242	0.111937304327307	-0.328469458837811	0.107892185389204	2.22044604925031e-15	-0.230875153546054	-0.612316103287235	0.374931010344864	0	-0.103695174378146
Resid1.bg1574	WxT_slope	SxS_eye	-0.0358260764272695	0.00128350775217256	-0.057453067936679	0.00330085501533665	0.177298096770174	-0.0301218636574964	-0.0119909785538634	0.000143783566679212	0.690855096586874	-0.00570421276977309
Resid1.bg1575	WxT_slope	SxR	-0.0335820322613025	0.00112775289079916	-0.0308465599670695	0.000951510261802013	0.469116611151796	-0.0170708168861066	-0.0371064468092498	0.00137688839480769	0.218444077135297	-0.0165112153751959
Resid1.bg1576	WxT_slope	SxT_slope	0.926321672660759	0.858071841241026	0.914333556962942	0.836005853388506	0	0.467669388739574	0.939646107385337	0.882934807124417	0	0.458652283921185
Resid1.bg1577	WxT_slope	SxT_intercept	-0.028729849331625	0.000825404242617874	-0.0219266797992989	0.000480779287020981	0.60688717009943	-0.0127012086737251	-0.0386936202088127	0.00149719624486383	0.199381370276574	-0.0160286406579
Resid1.bg1578	WxT_slope	SxT_back	-0.12324660434011	0.0151897254813677	-0.048983832151858	0.0023994158122814	0.25014988859015	-0.0288867631618772	-0.235479600590401	0.0554506422942146	5.55111512312578e-15	-0.0943598411782331
Resid1.bg1579	WxT_slope	SxU	-0.173907172640592	0.0302437046958446	-0.126070013860323	0.0158936483947421	0.00297988507037239	-0.0748773138029588	-0.250669379339241	0.0628351377383203	0	-0.0990298588376331
Resid1.bg1580	WxT_slope	SxM	-0.465509140738989	0.216698760111551	-0.424099979743003	0.179860792818016	0	-0.265023164883216	-0.573909671674403	0.329372311241421	0	-0.200485975855773
Resid1.bg1581	WxT_slope	SxP	-0.365823359115644	0.133826730074653	-0.318178895625908	0.101237809621722	1.77635683940025e-14	-0.21173586182367	-0.563216873918506	0.317213247066534	0	-0.154087497291974
Resid1.bg1582	WxT_slope	S_eyexR	-0.0561373555735855	0.00315140269079517	-0.0773281487324479	0.00597964258638759	0.0692091760214932	-0.0440929030511762	-0.0283119141650565	0.000801564483689528	0.34773246194981	-0.0120444525224093
Resid1.bg1583	WxT_slope	S_eyexT_slope	0.941455414893698	0.886338298232664	0.926082660774037	0.857629094586321	0	0.474466487049486	0.958305731081881	0.918349874224379	0	0.466988927844211
Resid1.bg1584	WxT_slope	S_eyexT_intercept	-0.0265782190049381	0.000706401725474453	-0.0100155218094187	0.000100310677114942	0.814210680613044	-0.00595570072781655	-0.0523289663153571	0.00273832071563378	0.0826445050125479	-0.0206225182771216
Resid1.bg1585	WxT_slope	S_eyexT_back	-0.128545189671809	0.0165238657877613	-0.0397393492968782	0.0015792158825393	0.350942579167806	-0.0245379710979708	-0.288062990307842	0.0829802863850957	0	-0.104007218573838
Resid1.bg1586	WxT_slope	S_eyexU	-0.199078092684474	0.0396320869868879	-0.133085202921018	0.0177116712365287	0.00170973694209087	-0.0827428522445402	-0.328249325598378	0.10774761975579	0	-0.116335240439933
Resid1.bg1587	WxT_slope	S_eyexM	-0.469691154098078	0.220609780237984	-0.429084401624693	0.184113423717621	0	-0.270150475399865	-0.584040413095987	0.341103204129332	0	-0.199540678698213
Resid1.bg1588	WxT_slope	S_eyexP	-0.367375621065588	0.134964846953327	-0.322058925752894	0.103721951657108	8.21565038222616e-15	-0.217334937431178	-0.595291523523051	0.354371997978395	0	-0.15004068363441
Resid1.bg1589	WxT_slope	RxT_slope	0.940160633193918	0.883902016207588	0.914336290425073	0.836010851988283	0	0.473587152688225	0.968155759199499	0.937325574071159	0	0.466573480505693
Resid1.bg1590	WxT_slope	RxT_intercept	-0.0554324235702248	0.00307275358286881	-0.0448114579845414	0.00200806676670032	0.292832529843588	-0.0263299370604366	-0.0721162410254717	0.00520075221964392	0.0167657873504441	-0.0291024865097881
Resid1.bg1591	WxT_slope	RxT_back	-0.166782629434222	0.027816445480993	-0.0807587755376805	0.00652197982634546	0.0577062016917316	-0.0489066663907683	-0.311206310954626	0.0968493679779872	0	-0.117875963043454
Resid1.bg1592	WxT_slope	RxU	-0.251828520504488	0.0634176037394795	-0.183570798888653	0.0336982382046185	1.39884290608627e-05	-0.113511812415672	-0.384539582379512	0.147870690416609	0	-0.138316708088816
Resid1.bg1593	WxT_slope	RxM	-0.440481676777662	0.19402410757686	-0.413436988809981	0.170930143716264	0	-0.254004601929965	-0.509787086209222	0.259882873265689	0	-0.186477074847697
Resid1.bg1594	WxT_slope	RxP	-0.359708863358761	0.129390466378852	-0.311595072679072	0.0970914893178759	6.46149800331841e-14	-0.207185039298489	-0.555086366724026	0.30812087452288	0	-0.152523824060271
Resid1.bg1595	WxT_slope	T_slopexT_intercept	0.55208155430228	0.304794042600822	0.498767293281249	0.248768812847103	0	0.25761276595774	0.609251053597748	0.371186846309965	0	0.29446878834454
Resid1.bg1596	WxT_slope	T_slopexT_back	-0.854346741891003	0.729908355379772	-0.789752903412884	0.62370964844908	0	-0.427594461840429	-0.931634641612492	0.867943105452436	0	-0.426752280050575
Resid1.bg1597	WxT_slope	T_slopexU	-0.901535339169151	0.812765967770836	-0.844882193503046	0.713825920898518	0	-0.441473011567155	-0.963578379560859	0.928483293557131	0	-0.460062327601996
Resid1.bg1598	WxT_slope	T_slopexM	0.493842979444272	0.243880888346395	0.362531863283071	0.131429351895495	0	0.219094639259538	0.721961967321328	0.521229082258483	0	0.274748340184734
Resid1.bg1599	WxT_slope	T_slopexP	0.659078303978774	0.434384210775538	0.483629086575371	0.233897093381727	0	0.287453018795703	0.942075756696539	0.887506731355357	0	0.371625285183072
Resid1.bg1600	WxT_slope	T_interceptxT_back	-0.0850202343484648	0.00722844024866788	-0.0401679684127966	0.00161346568641143	0.345767254047055	-0.0222111875052429	-0.14099296947498	0.0198790174413728	2.92090177200777e-06	-0.0628090468432219
Resid1.bg1601	WxT_slope	T_interceptxU	-0.138452746234839	0.0191691629399686	-0.0872208787331843	0.00760748168698883	0.0403303190549464	-0.0497795166788467	-0.20874823424264	0.04357582529942	4.36184421914732e-12	-0.088673229555992
Resid1.bg1602	WxT_slope	T_interceptxM	-0.419039168948355	0.175593825112928	-0.356135766528374	0.126832684200752	0	-0.2129768436367	-0.529094247542858	0.279940722782943	0	-0.206062325311654
Resid1.bg1603	WxT_slope	T_interceptxP	-0.43239957579564	0.18696939314825	-0.407316851238577	0.165907017302909	0	-0.248509483913504	-0.49410600510759	0.244140744283382	0	-0.183890091882136
Resid1.bg1604	WxT_slope	T_backxU	-0.0716559840394546	0.00513458004866258	-0.0333928909636185	0.00111508516690812	0.43321185484962	-0.0193994145539618	-0.126802389153456	0.0160788458950245	2.60407206993385e-05	-0.0522565694854928
Resid1.bg1605	WxT_slope	T_backxM	-0.421802922000853	0.177917705008458	-0.34112555115069	0.116366641647862	0	-0.204612076973674	-0.561262904244488	0.315016047680958	0	-0.21719084502718
Resid1.bg1606	WxT_slope	T_backxP	-0.579278866134708	0.335564004750313	-0.510700023742538	0.260814514250629	0	-0.307313882493622	-0.707783651246311	0.500957696971559	0	-0.271964983641086
Resid1.bg1607	WxT_slope	UxM	-0.220594133992153	0.0486617719517478	-0.148573948132673	0.0220742180637302	0.000455877255237214	-0.0922588041164124	-0.360877290855396	0.13023241905513	0	-0.12833532987574
Resid1.bg1608	WxT_slope	UxP	-0.425598967555613	0.181134481184404	-0.367030734862479	0.134711560333691	0	-0.227759715284303	-0.555301232944663	0.308359459309863	0	-0.197839252271311
Resid1.bg1609	WxT_slope	MxP	-0.0995903370343295	0.00991823523061134	-0.139988769943001	0.0195968557101543	0.000964139018593269	-0.0831691425937508	-0.0415916564243841	0.00172986588412401	0.167761583697294	-0.0164211944405787
Resid1.bg1610	WxT_intercept	WxT_back	0.262028778893754	0.0686590809685519	0.419600906277386	0.176064920548804	0	0.304582583912587	-0.159058012594097	0.0252994513703841	1.32307013345212e-07	-0.0425538050188328
Resid1.bg1611	WxT_intercept	WxU	0.29852206342417	0.0891154223510241	0.423289676717812	0.17917415041587	0	0.31777204161458	-0.0827902957025084	0.00685423306250878	0.00603601362937645	-0.0192499781904097
Resid1.bg1612	WxT_intercept	WxM	-0.283585930441774	0.0804209799445266	-0.360238035889035	0.129771442501189	0	-0.259642723485079	-0.0873571352299912	0.00763126907559097	0.00376410477943612	-0.0239432069566943
Resid1.bg1613	WxT_intercept	WxP	-0.506650129191097	0.256694353409355	-0.605439646270482	0.366557165276126	0	-0.479150457413585	-0.177154713652579	0.0313837925693274	4.20011136981202e-09	-0.0274996717775118
Resid1.bg1614	WxT_intercept	XxY	0.00319274579708885	1.01936257248285e-05	0.00871955285549995	7.60306019998574e-05	0.837893639539708	0.00589446844145179	-0.00833883532243796	6.95361745347391e-05	0.782112359888205	-0.00270172264436294
Resid1.bg1615	WxT_intercept	XxZ	-0.0768421512473181	0.00590471620831572	-0.0971589739428913	0.00943986621763543	0.0223114095216319	-0.0622135876322014	-0.0409841867357611	0.00167970356239174	0.17405636705941	-0.0146285636151168
Resid1.bg1616	WxT_intercept	XxS	0.0435982932154449	0.0019008111712999	0.0925062094807236	0.00855739879249152	0.0296215024815876	0.0654725991483897	-0.0754809515462743	0.00569737404633101	0.01230073028192	-0.0218743059329449
Resid1.bg1617	WxT_intercept	XxS_eye	0.0287195391375115	0.000824811928271057	0.0855812580831744	0.0073241517350989	0.0442554941491513	0.0616939400264641	-0.120378325127249	0.0144909411604416	6.53793989551232e-05	-0.0329744008889525
Resid1.bg1618	WxT_intercept	XxR	-0.0190893732104772	0.000364404169568883	-0.0050674214389246	2.56787600396727e-05	0.905357464468033	-0.00387211961546918	-0.0722433441786372	0.00521910077811303	0.0165742039230961	-0.015217253595008
Resid1.bg1619	WxT_intercept	XxT_slope	0.00960752613599463	9.230455845382e-05	0.112952777196056	0.0127583298763019	0.00784439472453347	0.0686214486735305	-0.153946446496193	0.0236995083888053	3.28993850828851e-07	-0.0590139225375359
Resid1.bg1620	WxT_intercept	XxT_intercept	0.960834492252835	0.923202921502763	0.959740094101332	0.921101048225634	0	0.672097419322414	0.967800309319682	0.936637438719272	0	0.288737072930421
Resid1.bg1621	WxT_intercept	XxT_back	0.300268737459092	0.0901613146952772	0.456079452285446	0.208008466796992	0	0.343998790256749	-0.192651449584164	0.0371145810268795	1.6537460290067e-10	-0.0437300527976565
Resid1.bg1622	WxT_intercept	XxU	0.342720682079015	0.117457465924705	0.4732912943386	0.224004649296708	0	0.366055429634331	-0.120442095176454	0.0145062982904941	6.47984880153274e-05	-0.0233347475553158
Resid1.bg1623	WxT_intercept	XxM	-0.364882188060738	0.133139011163992	-0.453446387341157	0.205613626192747	0	-0.337010428343784	-0.1143455099074	0.0130748956359833	0.000149195825045911	-0.0278717597169541
Resid1.bg1624	WxT_intercept	XxP	-0.493329184380934	0.243373684161958	-0.598607627540509	0.358331091749677	0	-0.475341025804852	-0.121068422435785	0.0146575629110898	5.93467778839951e-05	-0.0179881585760824
Resid1.bg1625	WxT_intercept	YxZ	-0.0241633274274721	0.000583866392367228	-0.00963576467043375	9.28479607839792e-05	0.82113398703782	-0.00674507464174723	-0.0583203452283403	0.0034012626675528	0.053082068202253	-0.0174182527857249
Resid1.bg1626	WxT_intercept	YxS	0.0677265099656392	0.00458688015212582	0.115819954838733	0.0134142619388462	0.00639837719425529	0.0754122049039737	-0.022117983196755	0.000489205180691937	0.463211835758647	-0.0076856949383345
Resid1.bg1627	WxT_intercept	YxS_eye	0.0266552897539429	0.000710504471866655	0.0877394633154606	0.00769821342288506	0.0391518423813562	0.0604838552864066	-0.109030749481201	0.0118877043324324	0.000299045665130837	-0.0338285655324637
Resid1.bg1628	WxT_intercept	YxR	-0.0549270033874701	0.00301697570112715	-0.0506548313837768	0.00256591194251886	0.234335491494015	-0.0375551208540882	-0.0705045741587279	0.00497089497730357	0.0193689999110793	-0.0173718825333819
Resid1.bg1629	WxT_intercept	YxT_slope	-0.00826121883918164	6.82477367088496e-05	0.0728249797582511	0.00530347767678969	0.087091079846932	0.0434455717786718	-0.132084944893306	0.0174464326674677	1.1823914121134e-05	-0.0517067906178534
Resid1.bg1630	WxT_intercept	YxT_intercept	0.972106785017151	0.944991601476382	0.971043652574443	0.942925775205116	0	0.666951541000341	0.975181722463631	0.950979391827134	0	0.305155244016811
Resid1.bg1631	WxT_intercept	YxT_back	0.292675257961327	0.0856588066227295	0.443147131630499	0.196379380272338	0	0.327243370768936	-0.137955657991834	0.01903176357196	4.74970985497869e-06	-0.0345681128076089
Resid1.bg1632	WxT_intercept	YxU	0.341387000473471	0.116545084092274	0.452670604618113	0.204910676285328	0	0.343221832323556	-0.0083176827625695	6.91838465387459e-05	0.782651164055948	-0.00183483185008509
Resid1.bg1633	WxT_intercept	YxM	-0.356874882918147	0.127359682057841	-0.448493073688083	0.201146037146184	0	-0.329875123105854	-0.106021831205918	0.0112406286922562	0.000437561108293405	-0.0269997598122929
Resid1.bg1634	WxT_intercept	YxP	-0.502903284658288	0.252911713720095	-0.605848628779785	0.367052560994346	0	-0.478568229542274	-0.153218989651192	0.0234760587897319	3.73682874421633e-07	-0.0243350551160134
Resid1.bg1635	WxT_intercept	ZxS	0.0477775501804549	0.00228269430124588	0.0940318829499412	0.00884199501111145	0.0270256672505287	0.0634492222540572	-0.048186744709168	0.00232196236566653	0.110006525985313	-0.0156716720736024
Resid1.bg1636	WxT_intercept	ZxS_eye	0.00905843916203138	8.20553200522237e-05	0.0634236726247517	0.00402256224921168	0.136331230092132	0.0453688404234732	-0.129316192790379	0.0167226777177985	1.79504811708142e-05	-0.0363104012614418
Resid1.bg1637	WxT_intercept	ZxR	0.0542704474444899	0.00294528146582514	0.0907569786446483	0.00823682917270515	0.0328581126932979	0.0682525888818161	-0.0606669541220456	0.00368047932244639	0.0442115314104179	-0.0139821414373261
Resid1.bg1638	WxT_intercept	ZxT_slope	-0.00530087983541576	2.80993270295175e-05	0.0925915279081351	0.00857319104036297	0.0294708895238869	0.0566638852690122	-0.163089919763989	0.0265983219286243	6.32372569864259e-08	-0.061964765104428
Resid1.bg1639	WxT_intercept	ZxT_intercept	0.963726167017971	0.92876812499515	0.964081183259798	0.929452527915612	0	0.668923649381345	0.965138741417862	0.931492790185655	0	0.294802517636626
Resid1.bg1640	WxT_intercept	ZxT_back	0.285713104702301	0.0816319781986282	0.445471971892418	0.198445277741719	0	0.331218360993275	-0.187026117303254	0.0349787685535306	5.51363177336839e-10	-0.0455052562909736
Resid1.bg1641	WxT_intercept	ZxU	0.312900068955182	0.0979064531521575	0.456668051216494	0.208545709001871	0	0.343161214683719	-0.13077823911108	0.0171029478249949	1.44135307520443e-05	-0.0302611457285372
Resid1.bg1642	WxT_intercept	ZxM	-0.306403957295977	0.0938833850466348	-0.38385995740647	0.147348466900097	0	-0.282001091390025	-0.0953747170868694	0.00909633665940037	0.00156047126956338	-0.0244028659059513
Resid1.bg1643	WxT_intercept	ZxP	-0.500641244351758	0.250641655546077	-0.605168620511314	0.366229059251566	0	-0.482562024679401	-0.12930300823196	0.0167192679378342	1.79858552087353e-05	-0.0180792196723575
Resid1.bg1644	WxT_intercept	SxS_eye	-0.0148334711590339	0.000220031866625892	-0.00371150667572915	1.37752818039821e-05	0.930605998521486	-0.00220756448684136	-0.032146470501111	0.0010333955656788	0.286345181137349	-0.0126259066721926
Resid1.bg1645	WxT_intercept	SxR	-0.0646668971206091	0.00418180758320744	-0.118533443486714	0.014050177224818	0.0052551175589588	-0.0744188587820633	0.0265444740597399	0.000704609103108205	0.378654748588019	0.00975196166145414
Resid1.bg1646	WxT_intercept	SxT_slope	-0.0451745968350734	0.00204074419921142	0.00960050743533829	9.21697430159858e-05	0.821777471766198	0.00557086985030777	-0.125918581235601	0.0158554891003867	2.96328466047324e-05	-0.0507454666853812
Resid1.bg1647	WxT_intercept	SxT_intercept	0.807007903443817	0.651261756220784	0.831111472005372	0.690746278898936	0	0.546167674999117	0.762656640660156	0.581645151543034	0	0.2608402284447
Resid1.bg1648	WxT_intercept	SxT_back	0.199641122216392	0.0398565776798206	0.352391070917745	0.124179466862555	0	0.235757521389241	-0.109164730255768	0.0119169383318147	0.000293955715477967	-0.0361163991728488
Resid1.bg1649	WxT_intercept	SxU	0.215482915311108	0.0464328867909741	0.325600080324317	0.106015412307202	3.99680288865056e-15	0.219390338210421	-0.0119794631349904	0.000143507537002594	0.691136677767426	-0.0039074228993128
Resid1.bg1650	WxT_intercept	SxM	-0.380525178770367	0.14479941167822	-0.485197093498294	0.235416219539193	0	-0.343976136241143	-0.126720641113568	0.0160581208842336	2.63547477639126e-05	-0.0365490425292243
Resid1.bg1651	WxT_intercept	SxP	-0.469050061918633	0.220007960585873	-0.586975953324246	0.344540769780908	0	-0.443136884176996	-0.114720423784922	0.0131607756333921	0.000141896246303341	-0.0259131777416369
Resid1.bg1652	WxT_intercept	S_eyexR	-0.190597608196151	0.0363274482500937	-0.263217910465581	0.0692836683898667	3.23631343945863e-10	-0.170271145032283	-0.0578703086325518	0.0033489726212268	0.0549429791998381	-0.0203264631638683
Resid1.bg1653	WxT_intercept	S_eyexT_slope	-0.0232159485535789	0.000538980267242423	0.0342052360333201	0.00116999817209514	0.422099862093831	0.019881214918255	-0.107116901382401	0.0114740305617671	0.000381374592288708	-0.0430971634718339
Resid1.bg1654	WxT_intercept	S_eyexT_intercept	0.852793040873474	0.727255970562227	0.850970784508777	0.724151276087484	0	0.574074788724995	0.856599232532493	0.733762245175256	0	0.278718252148479
Resid1.bg1655	WxT_intercept	S_eyexT_back	0.251995775378638	0.0635018708086812	0.388366134749851	0.150828254620539	0	0.272053170020138	-0.0672837694829297	0.00452710563583202	0.025645947527043	-0.0200573946414999
Resid1.bg1656	WxT_intercept	S_eyexU	0.285546079131246	0.0815365633072279	0.383706307386172	0.147230530327932	0	0.270641376464856	0.0509363334294323	0.00259451006323431	0.0911511968662182	0.0149047026663906
Resid1.bg1657	WxT_intercept	S_eyexM	-0.406083097246313	0.164903481869158	-0.505679856609	0.255712117380098	0	-0.361187907907932	-0.159156021451622	0.025330639164309	1.29980741947477e-07	-0.044895189338381
Resid1.bg1658	WxT_intercept	S_eyexP	-0.503444254313445	0.25345611720122	-0.60850879700037	0.370282956026837	0	-0.465860197586589	-0.180607645752133	0.0326191217041278	2.08929162859306e-09	-0.0375840567268554
Resid1.bg1659	WxT_intercept	RxT_slope	-0.0739101975366963	0.00546271729991347	-0.0426032430200382	0.00181503631582444	0.317289720491674	-0.0250340522034796	-0.122838341085253	0.015089258040577	4.61926786783362e-05	-0.0488761453332167
Resid1.bg1660	WxT_intercept	RxT_intercept	0.824886968962068	0.680438511563428	0.802907865033852	0.644661039733218	0	0.535206029937857	0.869430190759578	0.755908856604236	0	0.289680939024211
Resid1.bg1661	WxT_intercept	RxT_back	0.170934256615619	0.0292185200847343	0.29681517665633	0.0880992490935282	1.0387246618393e-12	0.203919603488689	-0.105476572629491	0.0111253073736642	0.000468334818995109	-0.0329853468730702
Resid1.bg1662	WxT_intercept	RxU	0.201000487465204	0.0404011959612497	0.280820615088639	0.0788602178587615	1.76072489921353e-11	0.19699762273191	0.0134787349357925	0.000181676295469354	0.654847584238331	0.00400286473329401
Resid1.bg1663	WxT_intercept	RxM	-0.33140114986237	0.109826722130101	-0.428088847945038	0.18326006173491	0	-0.298373816525087	-0.109357532849161	0.0119590699908554	0.000286773369518656	-0.0330273333372833
Resid1.bg1664	WxT_intercept	RxP	-0.456988668229415	0.208838642890095	-0.565428311245837	0.319709175158319	0	-0.426520490182421	-0.134301595692391	0.0180369186055225	8.41523150896251e-06	-0.0304681780469938
Resid1.bg1665	WxT_intercept	T_slopexT_intercept	-0.26751629188316	0.0715649664229163	-0.217615046503041	0.0473563084645206	2.367321485508e-07	-0.127512533063273	-0.35083953573667	0.123088379835922	0	-0.140003758819888
Resid1.bg1666	WxT_intercept	T_slopexT_back	0.161074798724788	0.0259450907842311	0.220887319043989	0.0487912077144408	1.54113302119896e-07	0.135676978561678	0.0671549507182103	0.00450978740596526	0.0259299647034286	0.0253978201631109
Resid1.bg1667	WxT_intercept	T_slopexU	0.148706557443639	0.0221136402267384	0.179630236600465	0.0322670219011391	2.14507760811777e-05	0.1064834179714	0.107110663288546	0.0114726941901122	0.000381674633049833	0.0422231394722396
Resid1.bg1668	WxT_intercept	T_slopexM	-0.388033393929087	0.150569914804126	-0.420644233449667	0.176941571134458	0	-0.288399861171774	-0.317100249827518	0.100552568440674	0	-0.0996335327573131
Resid1.bg1669	WxT_intercept	T_slopexP	-0.436191899078929	0.190263372822083	-0.53041870732679	0.281344005082223	0	-0.357657909082907	-0.241129334451815	0.0581433559331755	1.33226762955019e-15	-0.0785339899960219
Resid1.bg1670	WxT_intercept	T_interceptxT_back	-0.630250185226629	0.3972152959782	-0.53115820859029	0.282129042552846	0	-0.333204108777334	-0.807627107264096	0.652261544387772	0	-0.297046076449295
Resid1.bg1671	WxT_intercept	T_interceptxU	-0.614626962987961	0.377766303631805	-0.540438019443021	0.292073252859496	0	-0.349921518712563	-0.754753212842545	0.569652412296144	0	-0.264705444275399
Resid1.bg1672	WxT_intercept	T_interceptxM	0.275468604516732	0.0758829520743957	0.118491770471854	0.0140402996695546	0.00527118391205228	0.080389536049829	0.606676159567101	0.368055962587087	0	0.195079068466903
Resid1.bg1673	WxT_intercept	T_interceptxP	0.290977031471132	0.084667632843752	0.048832962517435	0.00238465822822921	0.25161346664112	0.0338001167832987	0.836961722509356	0.700504924945827	0	0.257176914687833
Resid1.bg1674	WxT_intercept	T_backxU	0.00692161557344558	4.79087621465644e-05	0.0463129643122391	0.00214489066338674	0.276942890244249	0.0305233166975759	-0.0693652026191735	0.00481153133439899	0.0214163008854182	-0.0236017011241303
Resid1.bg1675	WxT_intercept	T_backxM	-0.230368577363341	0.0530696814364094	-0.216970425074504	0.0470761653570111	2.57419173532725e-07	-0.147642738622217	-0.258927283822191	0.0670433383075372	0	-0.0827258387411232
Resid1.bg1676	WxT_intercept	T_backxP	-0.380123105426628	0.144493575279183	-0.455969650476563	0.207908322155719	0	-0.311276817197756	-0.217010066011968	0.0470933687505188	6.0507154842071e-13	-0.068846288228872
Resid1.bg1677	WxT_intercept	UxM	-0.21605954394241	0.0466817265286023	-0.220736597061724	0.0487246452823899	1.5721354729159e-07	-0.155501305228491	-0.206252095887968	0.0425399270581797	7.80753239837395e-12	-0.0605582387139194
Resid1.bg1678	WxT_intercept	UxP	-0.347062726047226	0.120452535811332	-0.426858046293859	0.18220779168581	0	-0.300505544448612	-0.158275855624326	0.0250512464736126	1.52371353312475e-07	-0.0465571815986138
Resid1.bg1679	WxT_intercept	MxP	-0.00479217448328837	2.29649362782801e-05	-0.0386859569987049	0.00149660326890564	0.363868429090597	-0.0260745553163012	0.0652880197124638	0.00426252551797507	0.0303615901111502	0.0212823808330129
Resid1.bg1680	WxT_back	WxU	0.528365616033183	0.279170224206125	0.607266748394081	0.36877290370512	0	0.488963370685046	0.204729625955983	0.0419142197440767	1.10986775325728e-11	0.0394022453481379
Resid1.bg1681	WxT_back	WxM	-0.435817269409386	0.189936692315453	-0.519811666254379	0.270204168374154	0	-0.401838394290421	-0.149773711277748	0.0224321645899103	6.7787459756552e-07	-0.0339788751189651
Resid1.bg1682	WxT_back	WxP	-0.603097472662927	0.36372656153241	-0.751278574916148	0.564419497128038	0	-0.637706541288312	0.26935537361727	0.0725523172964993	0	0.0346090686253844
Resid1.bg1683	WxT_back	XxY	0.0687506895246759	0.00472665731011838	0.078412779713949	0.00614856402246829	0.0653850014181105	0.0568533551997499	0.0443634007597314	0.00196811132696854	0.141193953123831	0.0118973343249259
Resid1.bg1684	WxT_back	XxZ	-0.0324724819505018	0.00105446208402567	-0.124985557838076	0.015621389668095	0.00323941441113984	-0.0858382741190319	0.180629270348591	0.0326269333066644	2.08009076629878e-09	0.0533657921685301
Resid1.bg1685	WxT_back	XxS	0.273178271434391	0.0746263679838817	0.314768090554132	0.0990789508310944	3.48610029732299e-14	0.23894514648081	0.142711890734533	0.0203666837570253	2.20869413780633e-06	0.034233124953581
Resid1.bg1686	WxT_back	XxS_eye	0.241764126829125	0.0584498930214491	0.28079628471839	0.0788465535116509	1.76807457563655e-11	0.217107094494405	0.108748360367473	0.0118262058826138	0.000310045186981966	0.0246570323347201
Resid1.bg1687	WxT_back	XxR	0.157806761087596	0.0249029738449577	0.166997375650097	0.0278881234740197	7.94812343525297e-05	0.136864307487752	0.120115666447373	0.0144277733260967	6.78244417227081e-05	0.0209424535998445
Resid1.bg1688	WxT_back	XxT_slope	-0.0945005904113752	0.00893036158809849	0.0781590215817195	0.00610883265461169	0.0662637578645575	0.0509285018106646	-0.458328654179785	0.210065155242253	0	-0.14542909222204
Resid1.bg1689	WxT_back	XxT_intercept	0.322915417536354	0.104274366882678	0.489926079551236	0.240027563424444	0	0.367983177731412	-0.182498673423473	0.0333057658013274	1.41758427218974e-09	-0.0450677601950579
Resid1.bg1690	WxT_back	XxT_back	0.964043600209465	0.929380063104826	0.973720711140508	0.948132023303976	0	0.787715940447273	0.938476178017219	0.880737536705806	0	0.176327659762192
Resid1.bg1691	WxT_back	XxU	0.552322621819634	0.305060278573715	0.635674296386497	0.404081811086468	0	0.52731703990533	0.15592749093325	0.0243133824287386	2.31902798741856e-07	0.0250055819143044
Resid1.bg1692	WxT_back	XxM	-0.519503522881412	0.269883910286198	-0.634377950949048	0.402435384650313	0	-0.505689913205725	-0.0684656028447033	0.00468753877288864	0.0231634581474089	-0.013813609675687
Resid1.bg1693	WxT_back	XxP	-0.61421782632126	0.377263538170814	-0.750347778686071	0.563021788979121	0	-0.639064173819205	0.202030649933308	0.0408163835124748	2.05782058060322e-11	0.0248463474979449
Resid1.bg1694	WxT_back	YxZ	0.0569371240085601	0.00324183609036615	0.017387564957671	0.000302327415157228	0.683280442659391	0.0130544373453904	0.177508533489626	0.0315092794616376	3.9123921879991e-09	0.0438826866631697
Resid1.bg1695	WxT_back	YxS	0.24926010739215	0.062130601137146	0.318086460751661	0.101178996513518	1.82076576038526e-14	0.222137688880767	0.094297748737154	0.00889206541689543	0.00176313638505521	0.0271224185113826
Resid1.bg1696	WxT_back	YxS_eye	0.241890113662139	0.0585108270874826	0.291820468224576	0.0851591856748106	2.56261678543979e-12	0.215764037170126	0.101730256433979	0.0103490450741231	0.000740874870643893	0.0261260764920132
Resid1.bg1697	WxT_back	YxR	0.107893302676901	0.0116409647625294	0.117386606921721	0.0137796154845947	0.00571373588833746	0.0933438386918388	0.0713391505327834	0.00508927439873913	0.017979924279905	0.0145494639850624
Resid1.bg1698	WxT_back	YxT_slope	-0.143440329121432	0.0205751280184646	0.0111835032922949	0.000125070745888771	0.79301010451667	0.0071558599499986	-0.464761611500909	0.216003355524922	0	-0.15059618907143
Resid1.bg1699	WxT_back	YxT_intercept	0.259700006198608	0.0674440932195572	0.427783239428411	0.182998499935865	0	0.315136065930665	-0.214026524585671	0.0458073532262208	1.2454481890245e-12	-0.0554360597320563
Resid1.bg1700	WxT_back	YxT_back	0.964054084870289	0.92940027855509	0.968772053285797	0.938519291227578	0	0.767296707248217	0.948648669916903	0.899934298935109	0	0.196757377622072
Resid1.bg1701	WxT_back	YxU	0.50146580413979	0.251467952721566	0.603426987974321	0.364124129815762	0	0.490722713007242	0.0588363702064968	0.00346171845907594	0.0510133992242932	0.0107430911325482
Resid1.bg1702	WxT_back	YxM	-0.509570606004419	0.259662202503711	-0.621833895578937	0.386677393690877	0	-0.490554240084248	-0.0902138995970883	0.00813854768051353	0.00277128459773035	-0.019016365920171
Resid1.bg1703	WxT_back	YxP	-0.596309925045315	0.35558552670755	-0.748298150446157	0.55995012196114	0	-0.633976593672571	0.286515420784192	0.0820910863471424	0	0.0376666686272552
Resid1.bg1704	WxT_back	ZxS	0.256997797946604	0.0660478681494035	0.2897138180116	0.0839340963468582	3.7310154965553e-12	0.20967140113419	0.175802976389378	0.0309066865073643	5.50124079623515e-09	0.0473263968124137
Resid1.bg1705	WxT_back	ZxS_eye	0.225858301689724	0.0510119724421663	0.238806752600118	0.057028665087414	1.30412129983881e-08	0.183219508219779	0.183458272188114	0.033656937634248	1.16259402105356e-09	0.0426387934699446
Resid1.bg1706	WxT_back	ZxR	0.243871450766934	0.0594732844991691	0.261359174370068	0.0683086180274038	4.34775326851877e-10	0.210812164247116	0.173293593143507	0.0300306694245874	9.03164631971265e-09	0.0330592865198179
Resid1.bg1707	WxT_back	ZxT_slope	-0.105707199676377	0.0111740120634214	0.0563390137675351	0.00317408447229851	0.185862449502902	0.0369796806731481	-0.453708467214077	0.205851373221747	0	-0.142686880349525
Resid1.bg1708	WxT_back	ZxT_intercept	0.311387612091053	0.0969622449637682	0.468436302232993	0.21943256924972	0	0.348603951526722	-0.147198283260816	0.0216673345949313	1.04931149036425e-06	-0.0372163394356687
Resid1.bg1709	WxT_back	ZxT_back	0.955055737393606	0.912131461528445	0.966061642658456	0.933275097415955	0	0.770402486574823	0.91687088301585	0.840652216122265	0	0.184653250818784
Resid1.bg1710	WxT_back	ZxU	0.536710930018552	0.288058622401379	0.615488131080374	0.378825639500811	0	0.496062122803638	0.212230821360226	0.0450419215352361	1.91424653905869e-12	0.040648807214914
Resid1.bg1711	WxT_back	ZxM	-0.467490131884696	0.21854702340957	-0.5568170740111	0.310045253910282	0	-0.438742130481307	-0.135740866350499	0.0184255827975841	6.72913163968225e-06	-0.028748001403389
Resid1.bg1712	WxT_back	ZxP	-0.622527324027158	0.387540269160414	-0.753749702418184	0.568138613895501	0	-0.644648108401708	0.191134902634531	0.0365325510051117	2.29573249299619e-10	0.0221207843745501
Resid1.bg1713	WxT_back	SxS_eye	-0.00820716583419995	6.7357571030059e-05	-0.00411545139713193	1.69369402021551e-05	0.923075680275045	-0.00262542397980524	-0.0171692371507941	0.00029478270434021	0.569059103236762	-0.00558174185439471
Resid1.bg1714	WxT_back	SxR	-0.089267863832315	0.00796875151318473	-0.138434730850777	0.0191641747057271	0.00109934204817175	-0.0932193312356509	0.0129942456719731	0.000168850420583593	0.666490612260148	0.00395146740333592
Resid1.bg1715	WxT_back	SxT_slope	-0.199215266369828	0.0396867223548014	-0.0808546954978752	0.00653748178405413	0.0574088698207351	-0.0503214199733346	-0.446354430736974	0.199232277838528	0	-0.148893846396493
Resid1.bg1716	WxT_back	SxT_intercept	0.127922296456461	0.0163641139306946	0.26694356358414	0.071258866139	1.7784329564563e-10	0.188150331238521	-0.212747128423723	0.04526134065254	1.69242397873859e-12	-0.0602280347820607
Resid1.bg1717	WxT_back	SxT_back	0.763196506900166	0.582468908144615	0.816972486985681	0.667444044491568	0	0.586228475737069	0.646224249593258	0.41760578076237	0	0.176968031163097
Resid1.bg1718	WxT_back	SxU	0.305282864272452	0.0931976272183924	0.431993079526098	0.186618020758442	0	0.312196910846226	-0.0256088318662337	0.000655812269553025	0.395688727285388	-0.00691404657377418
Resid1.bg1719	WxT_back	SxM	-0.460146945858753	0.211735211783138	-0.598551212250821	0.358263553686927	0	-0.45512454276962	-0.0210374672423076	0.000442575027971166	0.485344877885451	-0.00502240308913354
Resid1.bg1720	WxT_back	SxP	-0.487038256452121	0.237206263247922	-0.666155495206181	0.443763143793392	0	-0.539401341608892	0.280063057274142	0.0784353160497391	0	0.0523630851567706
Resid1.bg1721	WxT_back	S_eyexR	-0.185584378540412	0.0344415615582308	-0.281472436968975	0.0792267327732537	1.57438506676044e-11	-0.19529013706548	0.0333836634424686	0.00111446898484002	0.268204742836578	0.0097057585250681
Resid1.bg1722	WxT_back	S_eyexT_slope	-0.191836947739247	0.0368014145179105	-0.0607440011730827	0.00368983367851548	0.153713013092459	-0.037868015078572	-0.462330924179958	0.213749883453094	0	-0.153968932660675
Resid1.bg1723	WxT_back	S_eyexT_intercept	0.148192624441897	0.0219610539389772	0.292418221129521	0.0855084160485534	2.30215846386272e-12	0.211581198547441	-0.235360611542109	0.0553946174654753	5.77315972805081e-15	-0.0633885741055441
Resid1.bg1724	WxT_back	S_eyexT_back	0.810463646354488	0.656851322062212	0.838078986639479	0.702376387846656	0	0.62967464688438	0.732686730140394	0.536829844523822	0	0.180788999470108
Resid1.bg1725	WxT_back	S_eyexU	0.361442417193996	0.130640620947039	0.492338689889073	0.242397385561688	0	0.372458627575372	-0.0454827917890071	0.00206868434892217	0.131430458110221	-0.0110162103813755
Resid1.bg1726	WxT_back	S_eyexM	-0.485298816062535	0.235514940871698	-0.621244287315629	0.385944464522303	0	-0.475925279823371	-0.0401455358929832	0.0016116640521348	0.183034356210335	-0.00937353623916327
Resid1.bg1727	WxT_back	S_eyexP	-0.516474887621181	0.266746309543312	-0.691170751579108	0.477717007838429	0	-0.567535346469345	0.296433799075124	0.0878729972341108	0	0.0510604588481632
Resid1.bg1728	WxT_back	RxT_slope	-0.243020312596127	0.0590588723343191	-0.144200871233003	0.0207938912643571	0.000671055504251949	-0.0908814392158827	-0.4619422881153	0.213390677549199	0	-0.152138873380244
Resid1.bg1729	WxT_back	RxT_intercept	0.0758298308967533	0.0057501632538302	0.19390132244261	0.0375977228449929	4.36669742676088e-06	0.138629250214995	-0.227709398115688	0.0518515699902089	4.19664303308309e-14	-0.0627994193182419
Resid1.bg1730	WxT_back	RxT_back	0.771387451801646	0.595038600797036	0.77743041405029	0.604398048690406	0	0.572866226471774	0.766924180713443	0.588172698962986	0	0.198521225329872
Resid1.bg1731	WxT_back	RxU	0.289122710920218	0.083591941969856	0.391725386551334	0.153448778468792	0	0.29473555839558	-0.0228334738399514	0.000521367527599747	0.448871105918798	-0.00561284747536232
Resid1.bg1732	WxT_back	RxM	-0.420796271139323	0.177069501804759	-0.538287839770961	0.289753798445287	0	-0.402402047433826	-0.0735812545372437	0.00541420101927465	0.0146713125855265	-0.0183942237054968
Resid1.bg1733	WxT_back	RxP	-0.459663712975491	0.211290729026414	-0.637510707352814	0.406419901989485	0	-0.515784932034478	0.298863111857818	0.0893191596293388	0	0.0561212190589874
Resid1.bg1734	WxT_back	T_slopexT_intercept	-0.118433631104085	0.0140265249764985	-0.052581773619368	0.00276484291695847	0.216991803744325	-0.0330459317445489	-0.258508408687805	0.0668265973623011	0	-0.0853876993595363
Resid1.bg1735	WxT_back	T_slopexT_back	0.573128969110906	0.32847681523413	0.561547590453386	0.315335696344004	0	0.369948069307447	0.649045286603135	0.421259784061746	0	0.203180899803459
Resid1.bg1736	WxT_back	T_slopexU	0.342845214839948	0.11754284133865	0.32737731851132	0.107175908675662	2.66453525910038e-15	0.208146899338211	0.412814441243217	0.17041576289895	0	0.134698315501737
Resid1.bg1737	WxT_back	T_slopexM	-0.53000475935774	0.280905044941856	-0.559955494819596	0.313550156178659	0	-0.411767850901559	-0.454626398859467	0.206685162539927	0	-0.11823690845618
Resid1.bg1738	WxT_back	T_slopexP	-0.622381005684616	0.387358116236994	-0.678522200753058	0.460392376914773	0	-0.490717877446767	-0.488390361229145	0.238525144941535	0	-0.131663128237849
Resid1.bg1739	WxT_back	T_interceptxT_back	0.561452182911126	0.315228553695668	0.519917965120436	0.270314690454975	0	0.349816340653663	0.695163270662496	0.483251972878178	0	0.211635842257462
Resid1.bg1740	WxT_back	T_interceptxU	0.183615386168928	0.0337146100379645	0.175613669072368	0.0308401607650593	3.28585065618725e-05	0.121955640421049	0.212399923714597	0.0451137275939665	1.83852932877926e-12	0.0616597457478787
Resid1.bg1741	WxT_back	T_interceptxM	-0.33843191594253	0.114536161728531	-0.42537178614078	0.180941156444597	0	-0.309527209262425	-0.108598881537459	0.0117937170711872	0.000316019850193472	-0.0289047066801043
Resid1.bg1742	WxT_back	T_interceptxP	-0.453456082701893	0.205622418939346	-0.586962504576829	0.344524981779104	0	-0.435746899387918	-0.0696278008080928	0.00484803064537145	0.0209284345573497	-0.0177091833139751
Resid1.bg1743	WxT_back	T_backxU	0.0168832525442062	0.000285044216471446	0.099539299670148	0.00990807217882352	0.0192176474929622	0.0703627074125299	-0.189887271684574	0.0360571759478112	3.00126146157709e-10	-0.0534794548683236
Resid1.bg1744	WxT_back	T_backxM	0.126331770560408	0.0159597162529277	0.0201042331015617	0.000404180188601929	0.637106599956981	0.0146729649872756	0.422221305648969	0.17827083094392	0	0.111658805573133
Resid1.bg1745	WxT_back	T_backxP	0.0890742162199146	0.00793421599519209	-0.125229642960936	0.0156824634761235	0.00317927163042064	-0.0916931305221249	0.688382564721389	0.473870555412397	0	0.180767346742039
Resid1.bg1746	WxT_back	UxM	-0.14530229922002	0.0211127581586244	-0.248573641805171	0.0617888554002853	3.11402326147459e-09	-0.187816433093582	0.174931894970919	0.0306011678781167	6.5393319648166e-09	0.0425141338735611
Resid1.bg1747	WxT_back	UxP	-0.362797855617638	0.131622284040756	-0.51513068308143	0.265359620651941	0	-0.38896027941052	0.107452492634904	0.0115460381734541	0.000365554382022015	0.0261624237928819
Resid1.bg1748	WxT_back	MxP	-0.149766738231298	0.0224300758804421	-0.113967080293227	0.0129884953905628	0.00730248332416261	-0.0823875912657441	-0.249717698797851	0.0623589290928945	0	-0.0673791469655537
Resid1.bg1749	WxU	WxM	-0.320304524692818	0.102594988538692	-0.403126965883127	0.162511350622136	0	-0.322297261586069	0.0101066818574762	0.000102145018168238	0.7374742100589	0.00199273689325138
Resid1.bg1750	WxU	WxP	-0.53262154595516	0.283685711215665	-0.669404515727336	0.448102405676149	0	-0.58764881394557	0.492771660047766	0.242823908946231	0	0.0550272679904101
Resid1.bg1751	WxU	XxY	0.12175315412892	0.0148238305403404	0.078267337063626	0.00612577605103124	0.0658874849554443	0.0586893319258154	0.270574891730091	0.0732107720347503	0	0.0630638222031042
Resid1.bg1752	WxU	XxZ	-0.0281325079341128	0.000791438002662919	-0.124130618877575	0.0154084105429298	0.00345831314176337	-0.0881676819927369	0.233809945546264	0.054667090636347	8.65973959207622e-15	0.0600351740586241
Resid1.bg1753	WxU	XxS	0.189609954342342	0.035951934785705	0.176940511082911	0.0313079444622816	2.85704880469417e-05	0.138913402662506	0.243177883571356	0.0591354830582437	6.66133814775094e-16	0.0506965516798361
Resid1.bg1754	WxU	XxS_eye	0.163619298909055	0.0267712749754906	0.146536851372557	0.0214730488101829	0.000546561783489441	0.117176054854507	0.235687473058064	0.0555485849564955	5.32907051820075e-15	0.0464432440545473
Resid1.bg1755	WxU	XxR	0.0908191608572725	0.00824811997881915	0.0494764497388255	0.00244791907875853	0.245412365158415	0.0419361391577089	0.322598376086316	0.104069712253528	0	0.0488830216995637
Resid1.bg1756	WxU	XxT_slope	-0.148684371121015	0.0221070422156517	0.0160504916673748	0.000257618282764467	0.706461378454424	0.010816318946022	-0.578389396285653	0.334534293735682	0	-0.159500690067037
Resid1.bg1757	WxU	XxT_intercept	0.333012698670316	0.110897457475687	0.455357752936418	0.207350683159303	0	0.353719905758708	-0.0964822235016564	0.00930881945182359	0.00137461759295077	-0.0207072070883921
Resid1.bg1758	WxU	XxT_back	0.557931976657868	0.311288090577356	0.6271680571949	0.393339771965625	0	0.524721084460282	0.203383347917691	0.0413647862102085	1.51165746586912e-11	0.0332108921975863
Resid1.bg1759	WxU	XxU	0.958825986274978	0.919347271956185	0.970816088964272	0.942483878591885	0	0.832882002740861	0.903639465911926	0.816564284353592	0	0.125943983534118
Resid1.bg1760	WxU	XxM	-0.419124837843254	0.175665629697134	-0.523321973083502	0.273865887512009	0	-0.431434170837777	0.0701991439866563	0.0049279198164593	0.0199003140519838	0.012309332994523
Resid1.bg1761	WxU	XxP	-0.554971007877044	0.307992819584063	-0.678848370134101	0.460835109633725	0	-0.597948813010894	0.402097134377072	0.161682105474253	0	0.0429778051338497
Resid1.bg1762	WxU	YxZ	0.1159815651199	0.0134517234476616	0.0540562631705406	0.00292207958796275	0.204356815687803	0.0419734600235027	0.344458853243027	0.118651901577501	0	0.0740081050963974
Resid1.bg1763	WxU	YxS	0.132745255655159	0.0176213028989535	0.160835966569382	0.0258682081423073	0.000145627954142746	0.116163475383124	0.0663339878649091	0.00440019794606191	0.0278046811140875	0.016581780272035
Resid1.bg1764	WxU	YxS_eye	0.120783571098008	0.0145886710471875	0.121987621604116	0.014880979824629	0.00406722473961185	0.0932799773099194	0.123224603636976	0.0151843029414898	4.37153205488094e-05	0.0275035937880885
Resid1.bg1765	WxU	YxR	0.00341478166504436	1.16607338199232e-05	-0.0281497926026096	0.000792410823569934	0.50886744669247	-0.0231500357016825	0.149871762241898	0.0224615451174921	6.66598622078851e-07	0.0265648173667269
Resid1.bg1766	WxU	YxT_slope	-0.193666241166282	0.0375066129674766	-0.0370205540119889	0.00137052141935458	0.384900978409945	-0.0244983161070409	-0.600712029595702	0.360854942500987	0	-0.169167925059242
Resid1.bg1767	WxU	YxT_intercept	0.292429766139248	0.0855151681242555	0.429034847543257	0.184070900406465	0	0.326870908977294	-0.152997677688189	0.0234082893779791	3.88403345041866e-07	-0.0344411428380455
Resid1.bg1768	WxU	YxT_back	0.503948971835589	0.253964566214148	0.59696733846175	0.356370003190106	0	0.488991895393942	0.0829761211672054	0.00688503668395475	0.00592358415440541	0.0149570764416472
Resid1.bg1769	WxU	YxU	0.927018250206624	0.859362836216151	0.94555536040868	0.894074939597588	0	0.795257454929029	0.830299658240643	0.689397522474529	0	0.131760795277595
Resid1.bg1770	WxU	YxM	-0.387416525092614	0.150091563914836	-0.498928392737333	0.248929541079459	0	-0.407061679309797	0.107234223771668	0.0114991787479121	0.000375772501297167	0.0196451542171829
Resid1.bg1771	WxU	YxP	-0.522546501900517	0.273054846648467	-0.664688441757669	0.441810724606239	0	-0.582406264046845	0.523911361339161	0.274483114540253	0	0.0598597621463282
Resid1.bg1772	WxU	ZxS	0.182446221153682	0.0332866236132583	0.176222312147022	0.0310543032984425	3.08208828925238e-05	0.13189861679158	0.216050561772601	0.0466778452422564	7.64055485547033e-13	0.0505476043621023
Resid1.bg1773	WxU	ZxS_eye	0.156546731181586	0.0245068790436397	0.123860115609346	0.0153413282387607	0.00353031862633002	0.0982801813961424	0.288458761016256	0.0832084568070334	0	0.0582665497854436
Resid1.bg1774	WxU	ZxR	0.195352253967063	0.0381625031300118	0.164792391183384	0.0271565321919376	9.89596244549418e-05	0.137468891595403	0.349120073686082	0.121884825850575	0	0.05788336237166
Resid1.bg1775	WxU	ZxT_slope	-0.159278233633867	0.0253695557095246	-0.00314603399695057	9.89752990996877e-06	0.941157778850781	-0.00213563330957642	-0.574935090849543	0.330550358690173	0	-0.15714260032429
Resid1.bg1776	WxU	ZxT_intercept	0.327134335197093	0.107016873264844	0.44283439498547	0.196102301382147	0	0.340825801711877	-0.0623090455857946	0.00388241716181263	0.0387774299915407	-0.0136914665147834
Resid1.bg1777	WxU	ZxT_back	0.553285431744644	0.306124768980857	0.614967787836408	0.378185380076406	0	0.507194532307759	0.263328852164698	0.0693420843823775	0	0.0460908994368849
Resid1.bg1778	WxU	ZxU	0.929456157897911	0.863888749454347	0.952108166495466	0.906509960707359	0	0.793618957234593	0.816039932277476	0.665921171071428	0	0.135837200663318
Resid1.bg1779	WxU	ZxM	-0.363755877493021	0.132318338410718	-0.446736725483403	0.199573701895633	0	-0.364047296888103	0.00158326441665174	2.50672621303557e-06	0.958121656660957	0.000291419395081693
Resid1.bg1780	WxU	ZxP	-0.560358092342701	0.314001191653951	-0.680020275448216	0.462427575020668	0	-0.601487739011086	0.408908836217187	0.167206436336494	0	0.041129646668385
Resid1.bg1781	WxU	SxS_eye	-0.0278773216081263	0.000777145060042906	-0.0385287984212675	0.00148446830778666	0.365822015141573	-0.025420073022514	-0.00869685812726611	7.56353412857946e-05	0.773008753370674	-0.00245724858561234
Resid1.bg1782	WxU	SxR	-0.116428883068653	0.013555684812614	-0.14010915307992	0.0196305747767724	0.000954334524673417	-0.0975746019584412	-0.071340259905837	0.00508943268343238	0.0179781374785106	-0.0188542811102115
Resid1.bg1783	WxU	SxT_slope	-0.225167246145693	0.050700288736835	-0.100053665188091	0.0100107359175705	0.0186005413381776	-0.0644006131547366	-0.554537674332052	0.307512032253601	0	-0.160766632990956
Resid1.bg1784	WxU	SxT_intercept	0.207533943377673	0.0430703376538874	0.324508433994098	0.105305723733302	4.88498130835069e-15	0.236548871329554	-0.117928439134381	0.0139071167566714	9.1822000377606e-05	-0.0290149279518803
Resid1.bg1785	WxU	SxT_back	0.369376956663316	0.136439336113854	0.486306880652454	0.23649438216992	0	0.360893659134773	0.0356438961958323	0.00127048733601927	0.237138609787768	0.0084832975285439
Resid1.bg1786	WxU	SxU	0.676428745650007	0.457555847941641	0.751757106157935	0.565138746658953	0	0.561873710202717	0.4882066510983	0.238345734176618	0	0.114555035447289
Resid1.bg1787	WxU	SxM	-0.38112223920589	0.145254161217312	-0.524900922133933	0.275520978057053	0	-0.412777137310889	0.152564976590365	0.0232760720820186	4.18817255098958e-07	0.0316548981049985
Resid1.bg1788	WxU	SxP	-0.460707105194654	0.212251036776838	-0.62853175120263	0.395052162269845	0	-0.526348012369901	0.403958929702264	0.163182816886198	0	0.0656409071752469
Resid1.bg1789	WxU	S_eyexR	-0.215610963124723	0.0464880874195705	-0.29527053852205	0.0871846909191017	1.37578837211549e-12	-0.211872168354399	-0.0147968127325878	0.000218945667043273	0.623600723533811	-0.00373879477032371
Resid1.bg1790	WxU	S_eyexT_slope	-0.218097467162139	0.0475665051825404	-0.0724021241714267	0.0052420675845347	0.0889457604894572	-0.0466798887370816	-0.59225295916201	0.350763567636157	0	-0.171417578425058
Resid1.bg1791	WxU	S_eyexT_intercept	0.225827739464283	0.0509981679115481	0.356266235497042	0.126925630555233	0	0.266597863751097	-0.174179434470912	0.0303384753926067	7.58747753515365e-09	-0.0407701242868137
Resid1.bg1792	WxU	S_eyexT_back	0.400428052977146	0.160342625611068	0.518948839985377	0.269307898522169	0	0.403241442200074	-0.0131192251010144	0.000172114067251087	0.663479320819217	-0.00281338922292806
Resid1.bg1793	WxU	S_eyexU	0.756196331906318	0.571832892388569	0.823360239530753	0.677922084040138	0	0.644189025777439	0.532100031820773	0.283130443863668	0	0.112007306128879
Resid1.bg1794	WxU	S_eyexM	-0.39972660692005	0.159781360279816	-0.550970050074215	0.303567996078783	0	-0.436529618392177	0.181363209814211	0.0328926138741137	1.79017467516474e-09	0.0368030114721265
Resid1.bg1795	WxU	S_eyexP	-0.485304480352426	0.235520438650138	-0.656574869476022	0.431090559227456	0	-0.557572283650992	0.482747351852439	0.233045005720543	0	0.0722678032985663
Resid1.bg1796	WxU	RxT_slope	-0.276173663630097	0.0762718924828697	-0.158379467894803	0.025084055850641	0.000184280078564081	-0.103232287143639	-0.604196877064137	0.365053866254056	0	-0.172941376486457
Resid1.bg1797	WxU	RxT_intercept	0.146081373359246	0.0213397676425235	0.257400098167136	0.066254810536451	8.09162958859133e-10	0.19032339218119	-0.18458325623689	0.0340709784830133	9.20268750093101e-10	-0.0442420188219433
Resid1.bg1798	WxU	RxT_back	0.317671680374212	0.100915296511776	0.422886398041065	0.178832905648146	0	0.322273627040628	-0.0204559241505168	0.000418444832851696	0.497489978069628	-0.00460194666641595
Resid1.bg1799	WxU	RxU	0.720050773314551	0.518473116150884	0.763668726887423	0.583189924425857	0	0.594244513896102	0.588874892203647	0.346773638667856	0	0.125806259418449
Resid1.bg1800	WxU	RxM	-0.326052426047654	0.106310184531561	-0.461159443860303	0.212668032661544	0	-0.356538208309973	0.140318556143625	0.0196892971982317	3.25663009848043e-06	0.0304857822623184
Resid1.bg1801	WxU	RxP	-0.417689855066036	0.174464815025086	-0.596529911283643	0.355847935056071	0	-0.499140431854093	0.49908144249851	0.249082286246394	0	0.0814505767880577
Resid1.bg1802	WxU	T_slopexT_intercept	-0.158204180692182	0.0250285627884847	-0.0934218326040494	0.00872763880709902	0.0280391378450027	-0.0607212231035852	-0.339578431910361	0.1153135114187	0	-0.0974829575885972
Resid1.bg1803	WxU	T_slopexT_back	0.383533568951048	0.147097998512328	0.368740260938481	0.135969380036979	0	0.251237297945663	0.486263603015196	0.23645229161732	0	0.132296271005385
Resid1.bg1804	WxU	T_slopexU	0.51019930517829	0.26030333100441	0.479603888517822	0.230019889881416	0	0.315364941786817	0.68705311559476	0.472041983648467	0	0.194834363391473
Resid1.bg1805	WxU	T_slopexM	-0.536477006215945	0.287807578198423	-0.566788565695479	0.321249278203139	0	-0.431051701208867	-0.466421423857952	0.21754894463368	0	-0.105425305007078
Resid1.bg1806	WxU	T_slopexP	-0.633582905687006	0.401427298378789	-0.676184932175067	0.4572260625006	0	-0.505757888289965	-0.545570419163538	0.297647082266279	0	-0.12782501739704
Resid1.bg1807	WxU	T_interceptxT_back	0.127076865565557	0.0161485297619667	0.131501394572951	0.0172926167746308	0.001942731932562	0.0915050336206564	0.134442279800948	0.0180747265980764	8.23410014549886e-06	0.035571831944901
Resid1.bg1808	WxU	T_interceptxU	0.389477464628691	0.151692695453593	0.351655605349838	0.123661664773961	0	0.252563435866892	0.54266600509656	0.29448639308746	0	0.136914028761799
Resid1.bg1809	WxU	T_interceptxM	-0.275563946783609	0.0759354887669595	-0.392062230898497	0.153712792897106	0	-0.295049250788513	0.0842356655098469	0.00709564734388681	0.00520998200798894	0.0194853040049042
Resid1.bg1810	WxU	T_interceptxP	-0.37782747146732	0.142753598195388	-0.528612964656785	0.279431666403236	0	-0.405855200088155	0.126795572245201	0.016077117140988	2.60667705753725e-05	0.0280277286208351
Resid1.bg1811	WxU	T_backxU	0.110637893682104	0.0122407435184126	0.112348140348715	0.0126221046398146	0.00818426719401533	0.0821340441451659	0.116451326311202	0.0135609113996381	0.000112347351457043	0.0285038495369384
Resid1.bg1812	WxU	T_backxM	-0.0367753572664202	0.00135242690207285	-0.157991625880642	0.0249613538484089	0.000191198214479549	-0.119254231121701	0.358857418552639	0.128778646850264	0	0.0824788738552811
Resid1.bg1813	WxU	T_backxP	-0.196781399314439	0.0387229191161485	-0.387595974261093	0.150230639263406	0	-0.293506871830752	0.423821298740922	0.179624493266442	0	0.096725472516314
Resid1.bg1814	WxU	UxM	0.0440795556185966	0.00194300722353295	-0.0501522213792132	0.00251524530926961	0.239016085468102	-0.039190251028776	0.394235075010532	0.15542129436856	0	0.0832698066473726
Resid1.bg1815	WxU	UxP	-0.0337803332332236	0.00114111091334763	-0.187831464044032	0.0352806588849245	8.72080570868405e-06	-0.14667818806037	0.533526809889481	0.284650856870847	0	0.112897854827146
Resid1.bg1816	WxU	MxP	-0.100202460741745	0.0100405331387009	-0.0755655902546029	0.00571015843052653	0.075812869856696	-0.0564957554938527	-0.186381981476964	0.0347382430192794	6.31498853209678e-10	-0.0437067052478922
Resid1.bg1817	WxM	WxP	0.481033047892724	0.231392793164964	0.544734544247108	0.296735723696105	0	0.45911631465655	0.166498553671299	0.0277217683746345	3.34212888475349e-08	0.0219167332361744
Resid1.bg1818	WxM	XxY	-0.169948348175584	0.0288824410476094	-0.230477706219314	0.0531199730641163	4.21480250700768e-08	-0.165926638034728	-0.0146381044742914	0.00021427410260027	0.627328896180219	-0.00402171014085557
Resid1.bg1819	WxM	XxZ	0.0405483860415631	0.00164417161057563	0.00524912167438768	2.75532783525265e-05	0.9019806910249	0.00357952767654507	0.122140619388028	0.0149183309044911	5.10086012006639e-05	0.0369688583650181
Resid1.bg1820	WxM	XxS	-0.41222802306403	0.169931942999279	-0.51440361260244	0.264611076658441	0	-0.387730053031088	-0.0996879408563183	0.00993768555217281	0.000945532541178906	-0.0244979700329419
Resid1.bg1821	WxM	XxS_eye	-0.409312086592777	0.167536384230933	-0.500061449624979	0.250061453401036	0	-0.383905182000253	-0.109378655673655	0.0119636903169761	0.000285996566895097	-0.0254069045925241
Resid1.bg1822	WxM	XxR	-0.377039084091737	0.142158470932736	-0.449162581937671	0.201747025012915	0	-0.365512360777837	-0.0645322597937294	0.00416441255408539	0.0323325065198212	-0.0115267233138993
Resid1.bg1823	WxM	XxT_slope	-0.411063893768256	0.16897352475992	-0.430266318718151	0.18512910502327	0	-0.278379389412651	-0.408173527351432	0.16660562843051	0	-0.132684504355605
Resid1.bg1824	WxM	XxT_intercept	-0.365341273453892	0.133474246088911	-0.451067993725461	0.203462334963512	0	-0.336401063444874	-0.114391650719481	0.0130854497543277	0.000148278754556586	-0.0289402100090175
Resid1.bg1825	WxM	XxT_back	-0.481785206947832	0.232116985633765	-0.553650410377485	0.306528776911158	0	-0.444722183536868	-0.192549575324468	0.0370753389576329	1.69072311706486e-10	-0.0370630234109635
Resid1.bg1826	WxM	XxU	-0.34001337521332	0.115609095323954	-0.408739234184267	0.167067761561541	0	-0.336667676817037	-0.0203643908961697	0.000414708416571997	0.499416216358147	-0.00334569839628289
Resid1.bg1827	WxM	XxM	0.864881392294249	0.748019822736839	0.868725174343237	0.754683428537688	0	0.687601093754482	0.857678734726901	0.735612812002738	0	0.177280298539767
Resid1.bg1828	WxM	XxP	0.443522798645054	0.196712472917941	0.494979040021519	0.245004250060625	0	0.418587851752198	0.197907414553079	0.0391673447350844	5.20463672160076e-11	0.0249349468928561
Resid1.bg1829	WxM	YxZ	-0.117659796328411	0.0138438276720431	-0.168431189954887	0.0283690657496192	6.88201056333604e-05	-0.12556247001551	0.0312031894876747	0.000973639034203732	0.300720877799251	0.00790267368709886
Resid1.bg1830	WxM	YxS	-0.299098296798536	0.0894597911477854	-0.405939477464876	0.164786859364456	0	-0.281485672503613	-0.0597717393733067	0.00357266082771051	0.0474356895609622	-0.0176126242949237
Resid1.bg1831	WxM	YxS_eye	-0.385234795012219	0.148405847288107	-0.490865332827105	0.240948774971465	0	-0.360365836140163	-0.0945219039264082	0.00893439032187315	0.00171906028066005	-0.024868958872056
Resid1.bg1832	WxM	YxR	-0.344877536439765	0.118940515140762	-0.411442201651289	0.16928468529966	0	-0.324858237304506	-0.0958139446687676	0.00918031199298965	0.00148415583206196	-0.0200192991352596
Resid1.bg1833	WxM	YxT_slope	-0.34558585910752	0.119429586015082	-0.346073457143916	0.119766837739542	0	-0.219872135476728	-0.37870223563284	0.143415383273311	0	-0.125713723630792
Resid1.bg1834	WxM	YxT_intercept	-0.246148737300482	0.0605892008746215	-0.318187635165756	0.101243371172376	1.77635683940025e-14	-0.232742440433849	-0.0505222855384248	0.00255250133602612	0.0938118787499251	-0.0134062968666325
Resid1.bg1835	WxM	YxT_back	-0.390173951878397	0.152235712724406	-0.46785641615045	0.218889626133143	0	-0.367935983359759	-0.104657028357185	0.0109530935845567	0.000518406808395433	-0.0222379685186381
Resid1.bg1836	WxM	YxU	-0.25107928230268	0.063040806001629	-0.330439412798227	0.109190205530437	1.33226762955019e-15	-0.266821740192334	0.0841565772708083	0.00708232949793753	0.00525239389790055	0.0157424578896536
Resid1.bg1837	WxM	YxM	0.934287681791555	0.872893472347437	0.937744693336221	0.879365109880244	0	0.734539573450218	0.924969722918867	0.855568988316606	0	0.199748108341336
Resid1.bg1838	WxM	YxP	0.443120546098338	0.19635581837449	0.507923585249097	0.257986368452297	0	0.427282270416666	0.117597367468732	0.013829140835576	9.60883630705123e-05	0.0158382756816725
Resid1.bg1839	WxM	ZxS	-0.323474749119267	0.104635913317772	-0.434138599318322	0.188476323418075	0	-0.311972511601439	-0.0417065269154004	0.00173943438734502	0.166590727471264	-0.0115022375178277
Resid1.bg1840	WxM	ZxS_eye	-0.374616546511079	0.140337556919887	-0.469910393196818	0.220815777634388	0	-0.35797945418028	-0.0698728938406622	0.00488222129366845	0.020481857424578	-0.0166370923307983
Resid1.bg1841	WxM	ZxR	-0.38527003701792	0.148433001423789	-0.479698493421259	0.230110644590626	0	-0.384188368767149	-0.0055345462911968	3.06312026494003e-05	0.854358818131145	-0.00108166825077141
Resid1.bg1842	WxM	ZxT_slope	-0.412311435905115	0.170000720178138	-0.430662269293229	0.185469990192794	0	-0.280678199283307	-0.408561381145774	0.166922402163743	0	-0.131633236621808
Resid1.bg1843	WxM	ZxT_intercept	-0.344587048014318	0.118740233659222	-0.438446071588975	0.192234957691805	0	-0.323978272641583	-0.0795646557571428	0.00633053444575263	0.00831909368231587	-0.0206087753727347
Resid1.bg1844	WxM	ZxT_back	-0.469384215990668	0.220321542221174	-0.556064052787595	0.309207230802565	0	-0.440307008605657	-0.14092979781237	0.0198612079114355	2.95088206847538e-06	-0.0290772073850113
Resid1.bg1845	WxM	ZxU	-0.338969937613154	0.114900618605465	-0.426396562713962	0.181814028694282	0	-0.341230640019102	0.0115213390344158	0.000132741253145954	0.702373274944213	0.00226070240594811
Resid1.bg1846	WxM	ZxM	0.962817854186907	0.92701822034108	0.964749783960719	0.930742145652255	0	0.754795716217384	0.95876335508356	0.919227171051084	0	0.208022137969523
Resid1.bg1847	WxM	ZxP	0.460782857792596	0.212320842035512	0.522100598519416	0.272589034974332	0	0.443371415901603	0.14684972129207	0.0215648406435586	1.11262919277877e-06	0.0174114418909928
Resid1.bg1848	WxM	SxS_eye	-0.00920914358306066	8.48083255334273e-05	-0.0171416932311244	0.000293837646829975	0.687521633785191	-0.0108580948216862	0.00495094357714964	2.45118423041193e-05	0.869570625583831	0.00164895123862557
Resid1.bg1849	WxM	SxR	0.0979270854261443	0.00958971406005937	0.162466685691723	0.0263954239596532	0.000124324546124877	0.108628350269493	-0.0343499962320197	0.00117992224113977	0.25459653262118	-0.0107012648433492
Resid1.bg1850	WxM	SxT_slope	-0.284391111288518	0.080878304179918	-0.274548272739357	0.0753767540641641	5.08979525193354e-11	-0.169661889045727	-0.335719109135874	0.112707320238985	0	-0.11472922224279
Resid1.bg1851	WxM	SxT_intercept	-0.127285793373905	0.0162016731948245	-0.179465098644732	0.0322077216315634	2.18342359366019e-05	-0.1255982175714	-0.00581871673497472	3.38574644418749e-05	0.846971007342755	-0.00168757580250512
Resid1.bg1852	WxM	SxT_back	-0.257218073802844	0.0661611374908454	-0.347040140630801	0.120436859209046	0	-0.24726185923284	-0.0354880054344358	0.00125939852971454	0.239195970579142	-0.00995621457000435
Resid1.bg1853	WxM	SxU	-0.168875473385279	0.0285189255111022	-0.262822640173814	0.069075740187934	3.4466696163804e-10	-0.188596021253146	0.0712976730392664	0.00508335818081413	0.0180468413471202	0.0197205478678665
Resid1.bg1854	WxM	SxM	0.869967660681283	0.756843730631264	0.877684133927295	0.770329438947707	0	0.662651414353635	0.84764525603464	0.71850248007803	0	0.207316246327648
Resid1.bg1855	WxM	SxP	0.343202136408403	0.117787706435292	0.416048862075323	0.173096655634171	0	0.334501975346332	0.0454210116582943	0.00206306830006291	0.131955297854284	0.00870016106207126
Resid1.bg1856	WxM	S_eyexR	0.0531120063257962	0.00282088521595142	0.110839066973233	0.0122852987674969	0.00909053646368019	0.0763581220887839	-0.078046569596811	0.00609126702582986	0.00963981823752436	-0.0232461157629877
Resid1.bg1857	WxM	S_eyexT_slope	-0.263008608147169	0.0691735279595108	-0.237866365426113	0.0565804078010289	1.49210426236834e-08	-0.147238072520933	-0.33932573490148	0.11514195436643	0	-0.115770535626235
Resid1.bg1858	WxM	S_eyexT_intercept	-0.0848379522578561	0.00719747814330628	-0.119197253596858	0.0142079852650337	0.00500507627013436	-0.0856360903864413	0.00289267585900176	8.36757362525154e-06	0.923569000894997	0.000798138128585193
Resid1.bg1859	WxM	S_eyexT_back	-0.2183110859399	0.0476597302442585	-0.282979860411653	0.0800776013985985	1.21413989973007e-11	-0.211108016088737	-0.0284946195412389	0.000811943342799954	0.344630151205108	-0.00720306985116355
Resid1.bg1860	WxM	S_eyexU	-0.123415923257197	0.0152314901134264	-0.198321526174091	0.0393314277440205	2.60251874673045e-06	-0.14897104683223	0.102989225011661	0.0106067804685025	0.000636078845145605	0.0255551235750331
Resid1.bg1861	WxM	S_eyexM	0.85858799143011	0.737173339027991	0.858981251259351	0.737848790015081	0	0.653398286447255	0.857804411708881	0.73582840874722	0	0.205189704982856
Resid1.bg1862	WxM	S_eyexP	0.318595415661943	0.101503038880807	0.383383518013276	0.146982921884236	0	0.312578384380802	0.034097629512434	0.00116264833836721	0.258103210192501	0.00601703128114099
Resid1.bg1863	WxM	RxT_slope	-0.253559686790333	0.0642925147652119	-0.209281106634217	0.0437985815940426	6.85605165084979e-07	-0.130965008519653	-0.363344052030499	0.132018900145942	0	-0.122594678270681
Resid1.bg1864	WxM	RxT_intercept	-0.0692456821731338	0.00479496449962266	-0.0845812585193505	0.0071539892927172	0.0468037461974278	-0.0600435258709321	-0.0325697064749104	0.00106078577986182	0.280048399123855	-0.00920215630220162
Resid1.bg1865	WxM	RxT_back	-0.20346198402447	0.0413967789431738	-0.251957370566891	0.0634825165829814	1.8688148806234e-09	-0.184347265698031	-0.0720795884348276	0.00519546706893413	0.0168213939750728	-0.0191147183264394
Resid1.bg1866	WxM	RxU	-0.117045914259388	0.013699746044816	-0.175030719967873	0.030635752932472	3.4929257389793e-05	-0.130762446274353	0.0544668151676094	0.00296663395450253	0.0708484857204692	0.0137165320149646
Resid1.bg1867	WxM	RxM	0.905221636087673	0.819426210441243	0.90454515417788	0.818201935946684	0	0.671419275239615	0.912921695138359	0.833426021454295	0	0.233802360848058
Resid1.bg1868	WxM	RxP	0.308287784099378	0.095041357824905	0.368427538177617	0.135738850887619	0	0.295972385016625	0.0640166021959395	0.00409812535671316	0.0337393279919107	0.0123153990827529
Resid1.bg1869	WxM	T_slopexT_intercept	-0.163097397853703	0.026600761186649	-0.162071730788506	0.0262672459207821	0.000129197201506059	-0.101136514241667	-0.183103175452939	0.0335267728609498	1.25125865224618e-09	-0.0619608836120352
Resid1.bg1870	WxM	T_slopexT_back	0.0927315239487392	0.00859913553385558	-0.00147366936013605	2.17170138300381e-06	0.972417566834645	-0.000963989252059738	0.292152648017608	0.0853531697437002	0	0.0936955132007989
Resid1.bg1871	WxM	T_slopexU	0.151720201157957	0.023019019439411	0.0661281535483828	0.00437293269171849	0.120363839006804	0.0417470407423537	0.328986695135061	0.10823224557589	0	0.109973160415603
Resid1.bg1872	WxM	T_slopexM	0.0164711424336083	0.000271298533068212	0.0933593654577376	0.00871597111867142	0.0281447344840937	0.0681670903599182	-0.194024690569728	0.0376455805506786	1.22615251285652e-10	-0.0516959479263099
Resid1.bg1873	WxM	T_slopexP	-0.0809551112332001	0.00655373003477979	0.0516006605325839	0.00266262816739896	0.225703781248871	0.0370545053265452	-0.42728655312316	0.182573798479871	0	-0.118009616559745
Resid1.bg1874	WxM	T_interceptxT_back	-0.102247384921625	0.0104545277233109	-0.143796548871633	0.0206774474673919	0.000695104750403797	-0.0960664344657099	-0.0198176325220102	0.000392738558777438	0.511004278652707	-0.0061809504559151
Resid1.bg1875	WxM	T_interceptxU	-0.0780701203503607	0.0060949436915198	-0.135472830951503	0.0183528879260146	0.00140658209547118	-0.0934143769475199	0.0515937851602674	0.00266191866716383	0.0870513821472199	0.0153442565971593
Resid1.bg1876	WxM	T_interceptxM	0.301016367997716	0.0906108538025365	0.30208157235017	0.091253276353551	3.93018950717305e-13	0.218259082450846	0.303502263795964	0.092113624129275	0	0.0827572855468697
Resid1.bg1877	WxM	T_interceptxP	0.167138778901015	0.0279353714125224	0.229098205839784	0.0524859879190081	5.09698330208863e-08	0.168874305160431	-0.00666061368720803	4.4363774690223e-05	0.825164744708806	-0.00173552625941559
Resid1.bg1878	WxM	T_backxU	-0.139794777943983	0.0195425799404075	-0.222401473321696	0.0494624153356612	1.26067507988381e-07	-0.156100236739514	0.0565120182415267	0.00319360820573065	0.0608921002743199	0.016305458795531
Resid1.bg1879	WxM	T_backxM	-0.0255960739004229	0.00065515899911591	-0.0597086180784275	0.00356511907283552	0.160861776565513	-0.0432698441210315	0.0652341912510681	0.00425549970818093	0.030498471028404	0.0176737702206086
Resid1.bg1880	WxM	T_backxP	0.0388629009544692	0.00151032507059688	0.0609974313230684	0.00372068662801245	0.152000471863574	0.0443464791843702	-0.0203832219574222	0.000415475737365538	0.499019609596186	-0.00548357822990094
Resid1.bg1881	WxM	UxM	-0.0983889070429865	0.00968037702911343	-0.098705525176778	0.00974278070042356	0.0202558930686998	-0.0740521918481882	-0.0977454468327345	0.00955417237653093	0.00118766860281361	-0.0243367151947983
Resid1.bg1882	WxM	UxP	0.14036769947799	0.0197030910567433	0.153401988869831	0.0235321701892197	0.000293826205292502	0.115010307788019	0.101658104803349	0.0103343702722086	0.000747341602504115	0.0253573916899706
Resid1.bg1883	WxM	MxP	0.52844303517208	0.27925204142188	0.513766934838763	0.263956463333617	0	0.368779248160985	0.577602618372793	0.333624784751106	0	0.159663787011095
Resid1.bg1884	WxP	XxY	-0.0230036453469868	0.000529167699249946	-0.0880266776728573	0.00774869598212112	0.038511793123809	-0.0695850529576349	0.299361414524355	0.0896172565060224	0	0.0465814076106482
Resid1.bg1885	WxP	XxZ	0.212188913933176	0.0450241351961409	0.210840207137622	0.0444535929458354	5.63748754567328e-07	0.15787267932937	0.316856683463351	0.100398157855394	0	0.0543162346038065
Resid1.bg1886	WxP	XxS	-0.253723732676998	0.0643757325235488	-0.340325362211961	0.115821352164702	2.22044604925031e-16	-0.281665873065691	0.200761917310085	0.0403053474420214	2.74320566262531e-11	0.0279421403886925
Resid1.bg1887	WxP	XxS_eye	-0.247129170670352	0.0610728269962158	-0.327645669143319	0.107351684508373	2.66453525910038e-15	-0.276197339658782	0.220956935986674	0.0488219675606193	2.29372076887557e-13	0.0290681689884301
Resid1.bg1888	WxP	XxR	-0.145774137035654	0.0212500990284895	-0.19657743391851	0.038642687525986	3.19657026115472e-06	-0.175649379872538	0.295319134567328	0.0872133912415956	0	0.0298752428368847
Resid1.bg1889	WxP	XxT_slope	-0.432756590540724	0.187278266656431	-0.43642336079743	0.190465349849724	0	-0.310043176018992	-0.666539369978789	0.44427473173172	0	-0.122713414521731
Resid1.bg1890	WxP	XxT_intercept	-0.59397004046104	0.352800408965289	-0.696162789564417	0.484642629574111	0	-0.570086313483802	-0.166687826894591	0.0277848316348411	3.22467701430185e-08	-0.0238837269772375
Resid1.bg1891	WxP	XxT_back	-0.679915521386446	0.462285116222203	-0.804254380861277	0.646825109134556	0	-0.70935080021283	0.270009480458545	0.0729051195374936	0	0.0294352788263842
Resid1.bg1892	WxP	XxU	-0.625664118549232	0.391455589239987	-0.740242305697196	0.547958671143902	0	-0.669489018388401	0.470993275662125	0.221834665718938	0	0.0438248998391695
Resid1.bg1893	WxP	XxM	0.632599249108488	0.400181809972623	0.695236378302963	0.483353621715821	0	0.604228353895773	0.24235185353912	0.0587344209138469	8.88178419700125e-16	0.0283708952127149
Resid1.bg1894	WxP	XxP	0.957838490693781	0.91745457425454	0.970377936052668	0.941633338777836	0	0.901063058151501	0.795652088741183	0.633062246318207	0	0.0567754325422797
Resid1.bg1895	WxP	YxZ	0.0748940954646614	0.00560912553546982	0.0127103883173663	0.000161553971178241	0.765525642141859	0.0104042460189609	0.449599106873091	0.202139356901082	0	0.0644898494457005
Resid1.bg1896	WxP	YxS	-0.230098123659513	0.0529451465116287	-0.307229183350815	0.0943897711024084	1.49213974509621e-13	-0.233922465675712	0.0229159405012383	0.000525140329056294	0.447234559856347	0.00382434201619901
Resid1.bg1897	WxP	YxS_eye	-0.256556208604732	0.0658210881736348	-0.336866568191749	0.113479084765286	4.44089209850063e-16	-0.271552386071118	0.100638595241445	0.0101281268521714	0.000844501509821294	0.0149961774663858
Resid1.bg1898	WxP	YxR	-0.1095720817078	0.0120060410897808	-0.139984561724408	0.0195956775211747	0.000964483430083707	-0.12136114093971	0.099624955222756	0.00992513170313613	0.000952606847382853	0.0117890592319093
Resid1.bg1899	WxP	YxT_slope	-0.384800609667575	0.148071509200537	-0.364566236307929	0.132908540655729	0	-0.254327199044342	-0.693979004727008	0.481606859001889	0	-0.130473410623233
Resid1.bg1900	WxP	YxT_intercept	-0.529310191614132	0.280169278946589	-0.616624240137736	0.380225453525441	0	-0.49525325525801	-0.226615114575532	0.0513544101540815	5.55111512312578e-14	-0.0340569363561216
Resid1.bg1901	WxP	YxT_back	-0.629269806617777	0.395980489520774	-0.756457520192497	0.572227979855783	0	-0.653218804544377	0.199007650525164	0.039604044967546	4.0704328796437e-11	0.0239489979266004
Resid1.bg1902	WxP	YxU	-0.552313734486174	0.305050461302063	-0.666248727399928	0.443887366762023	0	-0.59071802580159	0.362497000304768	0.131404075229955	0	0.0384042913154167
Resid1.bg1903	WxP	YxM	0.614852161968989	0.37804318107794	0.675335342434012	0.456077824740464	0	0.580850706783741	0.278004281390054	0.0772863804712003	0	0.0340014551852488
Resid1.bg1904	WxP	YxP	0.982540528514208	0.965385890172978	0.986353538239177	0.972893302396943	0	0.911094784182991	0.936645400522759	0.87730460632044	0	0.0714457443312163
Resid1.bg1905	WxP	ZxS	-0.174900315718783	0.0305901204385298	-0.265431254803643	0.0704537510266367	2.27022178833636e-10	-0.209437501987669	0.221114786142172	0.0488917486506986	2.20712337295481e-13	0.0345371862688864
Resid1.bg1906	WxP	ZxS_eye	-0.175400822080937	0.0307654483866684	-0.261489399563496	0.0683767060840777	4.25906865331172e-10	-0.218731635017696	0.321319644964843	0.103246314240332	0	0.0433308129367599
Resid1.bg1907	WxP	ZxR	-0.204232097311135	0.0417107495721051	-0.274624775133708	0.07541876711724	5.02513586297937e-11	-0.241507172261978	0.336756203836772	0.113404740822553	0	0.0372750749508426
Resid1.bg1908	WxP	ZxT_slope	-0.414499135823061	0.171809533598065	-0.412255112047328	0.169954277409155	0	-0.295020617272384	-0.654772935731083	0.428727597365901	0	-0.119478518550677
Resid1.bg1909	WxP	ZxT_intercept	-0.55007875990094	0.302586642094156	-0.659217972553005	0.434568335336895	0	-0.534863795813257	-0.103716552389035	0.0107571232394675	0.000581998302408682	-0.0152149640876827
Resid1.bg1910	WxP	ZxT_back	-0.634411839731658	0.402478382391707	-0.775200041756731	0.600935104739637	0	-0.673998648575263	0.338773761998015	0.114767661818288	0	0.0395868088436052
Resid1.bg1911	WxP	ZxU	-0.565992995785466	0.320348071278206	-0.709039541150351	0.5027370709147	0	-0.623044750843588	0.513378535923438	0.263557521146892	0	0.0570517550581225
Resid1.bg1912	WxP	ZxM	0.523505743570295	0.274058263551087	0.587983218007476	0.345724264658427	0	0.505119492309233	0.149625012494749	0.0223876443640539	6.95326570543386e-07	0.0183862512610621
Resid1.bg1913	WxP	ZxP	0.967257015368525	0.935586133779627	0.978008856781587	0.956501323943226	0	0.911949412729133	0.823630386448039	0.678367013480546	0	0.0553076026393921
Resid1.bg1914	WxP	SxS_eye	0.00851796665867068	7.25557559982253e-05	0.0089471076101946	8.00507345884021e-05	0.833723967594733	0.00622296033230129	0.0121667109026703	0.000148028854189156	0.686563321715418	0.00229500632636939
Resid1.bg1915	WxP	SxR	0.1267058080091	0.0160543617832389	0.183652926301663	0.033728397339164	1.38629983865712e-05	0.134831441078083	-0.0460529999770044	0.00212087880688196	0.126662476297457	-0.00812563306898275
Resid1.bg1916	WxP	SxT_slope	-0.313108040948667	0.0980366453067121	-0.277127905988113	0.0767998762773565	3.30002691839582e-11	-0.188044356092752	-0.646163423746324	0.417527170187572	0	-0.125063684855915
Resid1.bg1917	WxP	SxT_intercept	-0.378459646320834	0.14323170389329	-0.453973781839871	0.206092194597995	0	-0.348858016066039	-0.180214069425921	0.0324771108190505	2.26385044044264e-09	-0.0296016302547943
Resid1.bg1918	WxP	SxT_back	-0.462546426926032	0.213949197062039	-0.620416277037927	0.384916356813602	0	-0.485372384941921	0.14365657085312	0.0206372103492774	1.8916758330878e-06	0.022825958015889
Resid1.bg1919	WxP	SxU	-0.364057911189559	0.132538162699705	-0.50111745754773	0.251118706259101	0	-0.394842366172769	0.196515579716284	0.038618373071227	7.0894401460464e-11	0.0307844549832101
Resid1.bg1920	WxP	SxM	0.594497633488649	0.353427436223604	0.666844020666777	0.444680947899033	0	0.55282236376698	0.300862705191837	0.0905183673753501	0	0.0416752697216687
Resid1.bg1921	WxP	SxP	0.893113920299385	0.797652474632535	0.928570471638462	0.862243120798876	0	0.819754251752292	0.676232452581122	0.457290329923879	0	0.073359668547092
Resid1.bg1922	WxP	S_eyexR	0.206185822919666	0.04251259357306	0.264920296689319	0.0701827635979566	2.46457521058119e-10	0.200397394669153	0.0343141476271318	0.0011774607273766	0.255092625367452	0.00578842825051284
Resid1.bg1923	WxP	S_eyexT_slope	-0.321854224888996	0.103590142078896	-0.278172178481057	0.0773797608808969	2.76552114542028e-11	-0.189066784914563	-0.687202754966081	0.472247626432972	0	-0.132787439974433
Resid1.bg1924	WxP	S_eyexT_intercept	-0.385780721891766	0.148826765383332	-0.441119238451942	0.194586182532421	0	-0.34798541542189	-0.241862602696981	0.0584975185833578	8.88178419700125e-16	-0.0377953064698759
[truncated: 2,170 more rows]
