# Supplementary material for: Improving the Reliability of Scale-Free Image Morphometrics in Applications with Minimally Restrained Livestock Using Projective Geometry and Unsupervised Machine Learning
Source: Sensors (Basel). 2022 Oct 31;22(21):8347. doi: 10.3390/s22218347 (PMC9653925; doi:10.3390/s22218347)
Supplement: Supplementary file 1 [file sensors-22-08347-s001.zip › SupplementalMaterials/Results/ErrCor/ErrCor_NormDist_Muzzle.csv]

	Biom1	Biom2	Cor_Overall	R_Overall	Cor_Day	R_Day	P_Day	Add_Day	Cor_Rep	R_Rep	P_Rep	Add_Rep
Resid1.bg	A_extrapxB	A_extrapxE_upper	0.280058264713	0.0784326316340566	0.277751901684832	0.0771461188895407	2.96962454626737e-11	0.207065652974313	0.288961218154113	0.0834985855971088	0	0.0729926117386865
Resid1.bg1	A_extrapxB	A_extrapxH	0.776591839022442	0.603094884436259	0.828335202430013	0.686139207584771	0	0.65721036233472	0.581655831089204	0.338323505840072	0	0.119381476687722
Resid1.bg2	A_extrapxB	A_extrapxI	0.662165038459803	0.438462538158473	0.71464358472444	0.510715453187798	0	0.577737858799266	0.450958967472883	0.203363990344208	0	0.0844271796605371
Resid1.bg3	A_extrapxB	A_extrapxJ	0.575547016053237	0.331254367687785	0.612913656552592	0.375663150388669	0	0.50039588469884	0.425254681951119	0.180841544521347	0	0.0751511313543977
Resid1.bg4	A_extrapxB	A_extrapxK	0.703532142663456	0.494957475760634	0.754407770804273	0.569131084649872	0	0.61069162836817	0.499539958596612	0.249540170234705	0	0.0928405142952857
Resid1.bg5	A_extrapxB	A_extrapxJI	0.541021352083834	0.29270410341062	0.587032560881762	0.3446072275354	0	0.470167723840247	0.360622551390113	0.130048624571115	0	0.0708536282435875
Resid1.bg6	A_extrapxB	A_extrapxJH	0.691937861406673	0.478778004048041	0.759631180834982	0.577039530896749	0	0.607057169575589	0.427414859071951	0.182683461755496	0	0.0848806918310844
Resid1.bg7	A_extrapxB	A_extrapxKI	0.703076659509634	0.494316789147227	0.752513413382351	0.566276437320357	0	0.597390433641605	0.516215329980078	0.26647826690644	0	0.105686225868029
Resid1.bg8	A_extrapxB	A_extrapxKH	0.638219208438786	0.40732375802023	0.709826213324058	0.503853253121971	0	0.546355069533464	0.398937938501885	0.159151478776133	0	0.0918641389053214
Resid1.bg9	A_extrapxB	A_extrapxL	-0.635898413828769	0.404366792709945	-0.708634221631256	0.502162460066936	0	-0.537420992379325	-0.40851964025958	0.166888296477817	0	-0.0984774214494445
Resid1.bg10	A_extrapxB	A_extrapxQ	-0.561389009439191	0.315157619919116	-0.63410422650799	0.402088170075296	0	-0.500547260916483	-0.290041064110975	0.0841238188706266	0	-0.0608417485227083
Resid1.bg11	A_extrapxB	BxE_upper	-0.229607556529089	0.0527196300152588	-0.24226445421514	0.0586920657761597	7.90992116250777e-09	-0.176394168038239	-0.19921582508805	0.0396869449655127	3.64663854668379e-11	-0.0532133884908503
Resid1.bg12	A_extrapxB	BxH	0.0423200935900371	0.0017909903214695	0.16923100523203	0.0286391331318434	6.34747884764586e-05	0.121593774746933	-0.288632889666804	0.0833089449974092	0	-0.0792736811568955
Resid1.bg13	A_extrapxB	BxI	-0.20522809420962	0.0421185706529128	-0.0943478845408839	0.00890152331733996	0.026513208319098	-0.071884039455334	-0.560793422397167	0.314489262603928	0	-0.133344054754286
Resid1.bg14	A_extrapxB	BxJ	-0.0773865260203103	0.00598867440949217	-0.00450369116943171	2.02832341496172e-05	0.91584459894969	-0.00357213362083573	-0.359136437704702	0.128978980887223	0	-0.0738143923994746
Resid1.bg15	A_extrapxB	BxK	-0.253503234241095	0.0642638897706955	-0.121830358297862	0.0148426362029855	0.00411552151615879	-0.0866641393038377	-0.595688076002672	0.354844283891765	0	-0.166839094937257
Resid1.bg16	A_extrapxB	BxJI	-0.167432804888262	0.028033744152751	-0.0896120858935068	0.00803032593818524	0.0351361926917992	-0.0700677551194575	-0.446937574432627	0.19975319543972	0	-0.097365049768805
Resid1.bg17	A_extrapxB	BxJH	0.00215788382651128	4.65646260871896e-06	0.112681274263468	0.0126970695696389	0.0079954178478534	0.080942989966258	-0.28671597989861	0.0822060531292201	0	-0.0787851061397468
Resid1.bg18	A_extrapxB	BxKI	-0.229375710108714	0.0526132163878769	-0.12631779839232	0.0159561861906828	0.00292330671179331	-0.0904803476601131	-0.502607208367375	0.252614005902846	0	-0.138895362448601
Resid1.bg19	A_extrapxB	BxKH	-0.0118114916734446	0.000139511335551852	0.0918013874132271	0.0084274947309934	0.0308911728560948	0.0648015024863619	-0.269655743533584	0.0727142200206498	0	-0.0766129941598066
Resid1.bg20	A_extrapxB	BxL	0.122547088172779	0.015017788819627	0.0558771618254384	0.00312225721366624	0.189501029976776	0.0377613841417703	0.278096555490736	0.0773376941758118	0	0.0847857040310092
Resid1.bg21	A_extrapxB	BxQ	0.326580282908764	0.106654681184769	0.243403184478824	0.0592451102144323	6.69774058437156e-09	0.173295998509803	0.548199224859057	0.300522390136071	0	0.153284284398961
Resid1.bg22	A_extrapxB	E_upperxH	-0.394440022405565	0.155582931275303	-0.484809504837643	0.235040255980921	0	-0.35404700802278	-0.152218350456456	0.0231704262156845	4.28714445277478e-07	-0.0403930143827854
Resid1.bg23	A_extrapxB	E_upperxI	-0.103358745040614	0.0106830301763707	-0.148088003863405	0.0219300568882479	0.000476139832462863	-0.11176392787695	0.0343869034997696	0.00118245913230246	0.25343857658151	0.00840518283633629
Resid1.bg24	A_extrapxB	E_upperxJ	-0.119503738355867	0.0142811434810275	-0.16096168771844	0.0259086649131687	0.000143870768528398	-0.124260733852556	0.0208631954899186	0.00043527292605056	0.488374701662522	0.00475699549668967
Resid1.bg25	A_extrapxB	E_upperxK	-0.196324527445055	0.038543320076524	-0.323870823087205	0.104892310047184	5.77315972805081e-15	-0.220084437183878	0.0785668654200781	0.00617275234193666	0.00907221847994588	0.0237599097388235
Resid1.bg26	A_extrapxB	E_upperxJI	-0.0753875074665812	0.00568327628202384	-0.11590880871053	0.0134348519366942	0.00635766133550009	-0.0879169061753567	0.0519985602278212	0.00270385026576635	0.0841776448357703	0.0125293987087755
Resid1.bg27	A_extrapxB	E_upperxJH	-0.194904285512712	0.037987680511221	-0.263088703430341	0.0692156658726577	3.30365956813239e-10	-0.193499073166959	-0.0053819648440075	2.89655455821327e-05	0.858139732601487	-0.00140521234575385
Resid1.bg28	A_extrapxB	E_upperxKI	-0.112926389998955	0.0127523695581962	-0.178778320949396	0.0319616880414852	2.34998936838871e-05	-0.126823901642191	0.049363257896638	0.00243673123016999	0.101125327727555	0.0138975116432358
Resid1.bg29	A_extrapxB	E_upperxKH	-0.292972643764244	0.0858329699942105	-0.408571563229727	0.166930722279983	0	-0.287385310702925	-0.0195408971131771	0.000381846659987774	0.516350776031426	-0.00558733306131858
Resid1.bg30	A_extrapxB	E_upperxL	0.0116050460683992	0.000134677094249667	0.0325972288959315	0.00106257933169375	0.444257452652656	0.0238491095625764	-0.0463321897710523	0.0021466718089808	0.123863775724987	-0.0122440634941772
Resid1.bg31	A_extrapxB	E_upperxQ	0.0548316790434343	0.00300651302672219	0.0382107903648735	0.00146006450030831	0.369794990810338	0.0287137759164741	0.105585584962772	0.0111483157519307	0.000453720881438135	0.0261179031269602
Resid1.bg32	A_extrapxB	HxI	-0.389102565308133	0.15140080632937	-0.400163408967553	0.160130753876533	0	-0.310618310589331	-0.350789841291337	0.123053512753201	0	-0.0784842547188013
Resid1.bg33	A_extrapxB	HxJ	-0.320166565303718	0.10250662953838	-0.341724167026961	0.11677540633027	0	-0.270308438765881	-0.239762147276543	0.0574858872666588	1.77635683940025e-15	-0.0498581265378372
Resid1.bg34	A_extrapxB	HxK	-0.368515466189854	0.135803648821125	-0.381802628869849	0.145773247411928	0	-0.275192566896576	-0.34196507721064	0.116940114031679	0	-0.093322899293278
Resid1.bg35	A_extrapxB	HxJI	-0.375709318711006	0.141157492166288	-0.392303483969635	0.153902023534713	0	-0.309210516201663	-0.31504710423346	0.0992546778858888	0	-0.0664988025093433
Resid1.bg36	A_extrapxB	HxJH	-0.190191404952272	0.0361727705177191	-0.214308996732375	0.0459283460804373	3.62808641796164e-07	-0.155062645050238	-0.129754162990211	0.0168361428132903	1.63650368110169e-05	-0.0351287599020345
Resid1.bg37	A_extrapxB	HxKI	-0.451340619547473	0.203708354853496	-0.492890454926199	0.242941000557356	0	-0.369596889417902	-0.32856853031091	0.107957279110672	0	-0.0817437301295708
Resid1.bg38	A_extrapxB	HxKH	-0.0757189233616235	0.00573335535504341	-0.0725866145175617	0.0052688166071211	0.0881327042297411	-0.0507086676961091	-0.0864308624176882	0.00747029397826534	0.00409821999561899	-0.0250102556655144
Resid1.bg39	A_extrapxB	HxL	-0.0583352794971779	0.00340300483401386	-0.0575379684429851	0.00331061781254595	0.176657644110607	-0.0388990541149318	-0.0637870013697392	0.00406878154374311	0.034136484090761	-0.0194362253822461
Resid1.bg40	A_extrapxB	HxQ	0.249900123403858	0.0624500716772634	0.253849085146695	0.0644393580298139	1.40014755345419e-09	0.183767065206162	0.244540692336	0.0598001502081701	4.44089209850063e-16	0.0661330581976959
Resid1.bg41	A_extrapxB	IxJ	-0.136177425028771	0.0185442910874666	-0.142996772341089	0.0204480768999693	0.000745045477278605	-0.113263615351481	-0.110822771695906	0.012281686726363	0.000232651777099857	-0.0229138096772905
Resid1.bg42	A_extrapxB	IxK	-0.132807263511991	0.0176377692415435	-0.192138275655515	0.0369171169718747	5.35041393900926e-06	-0.154693961152479	0.114370641641486	0.0130806436694851	0.000145586646829621	0.0218866976404877
Resid1.bg43	A_extrapxB	IxJI	-0.0635237273674665	0.00403526393865621	-0.0663409634536493	0.00440112343195843	0.119172137080295	-0.0507934367670505	-0.0543520077592787	0.00295414074746469	0.0710581371363639	-0.012730290600416
Resid1.bg44	A_extrapxB	IxJH	-0.183030486969324	0.033500159160228	-0.232005960002626	0.0538267654767403	3.40982377888821e-08	-0.165154828096963	-0.0639100480183422	0.00408449423770681	0.033792218285168	-0.0178756588723615
Resid1.bg45	A_extrapxB	IxKI	0.0140627184851418	0.000197760051192349	0.0152716513731404	0.000233223335662742	0.720092103027557	0.0120595705426204	0.00956410525047403	9.14721092421449e-05	0.750759906601465	0.00200314794252142
Resid1.bg46	A_extrapxB	IxKH	-0.23517759789476	0.0553085025515493	-0.270981708011249	0.0734310860766937	9.19686549138987e-11	-0.214130803850678	-0.100773885017093	0.0101553759014382	0.000817284587903089	-0.0210467940440822
Resid1.bg47	A_extrapxB	IxL	-0.00794851330748122	6.3178863799206e-05	0.0330574943310021	0.00109279793144424	0.437848486792543	0.0240956343502223	-0.12025161420675	0.014460450719329	6.50175208449788e-05	-0.0320441476577035
Resid1.bg48	A_extrapxB	IxQ	0.175400333402448	0.0307652769576899	0.211279745307211	0.0446391307770801	5.33346141029512e-07	0.158558295082757	0.0678442005407896	0.00460283554701887	0.0242464263747961	0.0168420383196914
Resid1.bg49	A_extrapxB	JxK	-0.258736068540201	0.0669443531636396	-0.301079835393204	0.090649067280399	4.73621142305092e-13	-0.255342249909582	-0.0270623247272577	0.000732369419643543	0.368770997209453	-0.00339381863061894
Resid1.bg50	A_extrapxB	JxJI	-0.107809275309651	0.0116228398427922	-0.121180197632198	0.0146846402981784	0.00432074709802333	-0.0909559014605122	-0.067918510466371	0.00461292406397055	0.0240913195648322	-0.0168533738491391
Resid1.bg51	A_extrapxB	JxJH	-0.142389426538762	0.0202747487900374	-0.193083147928223	0.0372811020138721	4.7995422622904e-06	-0.130401619239134	-0.0392840278106698	0.00154323484102948	0.192002746308623	-0.0119878072996277
Resid1.bg52	A_extrapxB	JxKI	-0.105903323138809	0.0112155138518429	-0.149781398177762	0.0224344672400854	0.0004089515949941	-0.122425415632365	0.0941757972489586	0.00886908078747697	0.00176161714853418	0.0165220924935563
Resid1.bg53	A_extrapxB	JxKH	-0.268522714665354	0.0721044482912513	-0.329597483136743	0.108634500890076	1.77635683940025e-15	-0.273704786480269	0.0331416106584879	0.0010983663570388	0.271036267910636	0.00518207181491457
Resid1.bg54	A_extrapxB	JxL	0.107835467540824	0.0116284880597481	0.162968276765474	0.0265586592319081	0.000118385136838928	0.125265624784802	-0.0753563155118479	0.00567857428752117	0.0123252691137981	-0.0174301572439776
Resid1.bg55	A_extrapxB	JxQ	0.258875480726035	0.0670165145211357	0.282103999237608	0.0795826663858521	1.41224809624418e-11	0.225719644002065	0.167941817925878	0.0282044542082489	2.43022411083871e-08	0.03315583672397
Resid1.bg56	A_extrapxB	KxJI	-0.262648714605053	0.0689843472836867	-0.342056583324205	0.117002706195429	0	-0.273572893347862	0.0552199615409351	0.00304924415258235	0.0666641301450697	0.0109241787428084
Resid1.bg57	A_extrapxB	KxJH	-0.232934326382531	0.0542584004072835	-0.271222206960669	0.073561485548616	8.8395957220655e-11	-0.215693236563102	-0.0848795593385937	0.00720453959351385	0.0048176735406158	-0.0172410898194295
Resid1.bg58	A_extrapxB	KxKI	-0.199444989168615	0.039778303704469	-0.241331236663706	0.0582407657896338	9.05956554220211e-09	-0.173263419707534	-0.0951773416382454	0.00905872636132329	0.00157231433972838	-0.0261815694610809
Resid1.bg59	A_extrapxB	KxKH	-0.196693405107352	0.0386882956127249	-0.218639401902322	0.047803188064205	2.07114744910086e-07	-0.156132727528022	-0.145899247512989	0.0212865904248563	1.26100459940659e-06	-0.0405606775793304
Resid1.bg60	A_extrapxB	KxL	-0.128450000740586	0.0164994026902566	-0.144269405026805	0.0208136612267883	0.000667056378053754	-0.0987098861739358	-0.0993625294174269	0.00987291225222903	0.000966856070804933	-0.0297401145666504
Resid1.bg61	A_extrapxB	KxQ	0.121413257496487	0.0147411790959081	0.122209300275914	0.0149351130739286	0.00400001663608185	0.0882250517054193	0.122011177802683	0.014886727508798	5.07241782714551e-05	0.0331882057910672
Resid1.bg62	A_extrapxB	JIxJH	-0.184113453733135	0.0338977638455433	-0.241367996955978	0.058258509954541	9.01136276709735e-09	-0.164227187753406	-0.0658815888204881	0.00434038374551186	0.0286681212088147	-0.019886265979729
Resid1.bg63	A_extrapxB	JIxKI	-0.0842157817543151	0.00709229789649043	-0.140709870864952	0.0197992677588316	0.000906771606913104	-0.10325602955407	0.0725417364775939	0.00526230353118468	0.0159868797184557	0.0190402477997548
Resid1.bg64	A_extrapxB	JIxKH	-0.305558812166958	0.0933661876928822	-0.349622956409966	0.122236211648845	0	-0.288300183942988	-0.104490137958771	0.010918188930643	0.000519869809313622	-0.0172586282239695
Resid1.bg65	A_extrapxB	JIxL	0.0407707896988116	0.00166225729266473	0.0904893404916874	0.00818832074262054	0.0333790393054818	0.0654009153650847	-0.0907652042360757	0.00823832230001654	0.00257441235219424	-0.024630125666273
Resid1.bg66	A_extrapxB	JIxQ	0.188191579869387	0.0354160707337358	0.218635552412441	0.0478015047786933	2.07219051695517e-07	0.165799449216691	0.0928717828408137	0.00862516804803125	0.00203949209034349	0.0223921306526961
Resid1.bg67	A_extrapxB	JHxKI	-0.159861410233147	0.0255556704817304	-0.215788642090754	0.0465647380553716	2.99953157423261e-07	-0.16512466304923	0.0224321666884931	0.000503202102340341	0.456269359770516	0.00526325281608355
Resid1.bg68	A_extrapxB	JHxKH	-0.0670498005721637	0.00449567575676693	-0.122749999648005	0.0150675624135851	0.00384028589586771	-0.0890960809692501	0.081978695274839	0.00672050647896491	0.00647636636977733	0.0220462803970864
Resid1.bg69	A_extrapxB	JHxL	0.0384589615283624	0.00147909172184006	0.10729475737492	0.0115121649601429	0.0115790163782572	0.0741053269449145	-0.120872270675586	0.0146101058182721	5.95884331886509e-05	-0.0356463654165521
Resid1.bg70	A_extrapxB	JHxQ	0.286126134398046	0.0818681647855684	0.34093944223138	0.116239703269044	0	0.252481712780831	0.130984673676525	0.0171569847381457	1.35926857600666e-05	0.0336444216172142
Resid1.bg71	A_extrapxB	KIxKH	-0.314068285631534	0.0986388880395309	-0.377586795498992	0.142571788135198	0	-0.284283760306591	-0.121039945485557	0.0146506684031466	5.81970964921297e-05	-0.0297845253249434
Resid1.bg72	A_extrapxB	KIxL	0.00536918124087646	2.88281071973797e-05	0.0191234505239794	0.00036570635994309	0.653626723424232	0.0144320187465023	-0.0370724566362204	0.00137436704104444	0.218237589449008	-0.00906283750562587
Resid1.bg73	A_extrapxB	KIxQ	0.201044872605285	0.0404190408008752	0.208976756976585	0.0436712849564508	7.1217925956546e-07	0.150615804647465	0.18476628778485	0.0341385811017942	8.389671179998e-10	0.0504290679578201
Resid1.bg74	A_extrapxB	KHxL	-0.0042449800267121	1.80198554271847e-05	0.00097550423426738	9.51608511073588e-07	0.981739605415054	0.000684576742594647	-0.0171701127259231	0.000294812771020906	0.568512385818612	-0.00492955676930675
Resid1.bg75	A_extrapxB	KHxQ	0.209887587329698	0.0440527993150814	0.226108322937191	0.0511249737014689	7.66325491952102e-08	0.160035946163472	0.176326768825575	0.0310911294044676	4.71703831550485e-09	0.0498516411662256
Resid1.bg76	A_extrapxB	LxQ	-0.158375116145491	0.0250826774140976	-0.157889578237806	0.0249291189161122	0.000193058528627166	-0.10381421234026	-0.172433224413509	0.0297332168816396	1.01946446839918e-08	-0.0545609038052306
Resid1.bg77	A_extrapxE_upper	A_extrapxH	0.336105744057397	0.112967071188376	0.3377324901205	0.114063234882994	4.44089209850063e-16	0.258521899251549	0.340105197821372	0.115671545585114	0	0.0775838448058473
Resid1.bg78	A_extrapxE_upper	A_extrapxI	0.216922407188574	0.0470553307404855	0.255443383038046	0.0652513219379221	1.09572928508328e-09	0.199233423192223	0.0850100881302039	0.00722671508390503	0.00475300372379994	0.0176889839963511
Resid1.bg79	A_extrapxE_upper	A_extrapxJ	0.172038256812227	0.0295971618069899	0.164256678184561	0.0269802563282264	0.00010432865673593	0.129378966790347	0.21719010516296	0.0471715417806976	5.36903854708726e-13	0.0426592900218807
Resid1.bg80	A_extrapxE_upper	A_extrapxK	0.374787390468066	0.140465588053863	0.443482240624967	0.196676497749741	0	0.346352445193668	0.137656880714686	0.0189494168080973	4.83128930173216e-06	0.0284349452743986
Resid1.bg81	A_extrapxE_upper	A_extrapxJI	0.151297668311793	0.0228909844365854	0.176055018716694	0.0309953696153354	3.13686859949591e-05	0.13603956759758	0.0698721482715459	0.00488211710408089	0.0203109637065197	0.0152581007142131
Resid1.bg82	A_extrapxE_upper	A_extrapxJH	0.290869129500561	0.084604850496414	0.296118705473813	0.0876862877314869	1.17927889675684e-12	0.228306808653743	0.283443425827209	0.0803401756446645	0	0.0625623208468175
Resid1.bg83	A_extrapxE_upper	A_extrapxKI	0.383805856857131	0.147306935757837	0.388871899881603	0.151221354517528	0	0.297835726468186	0.37780954469327	0.142740052061336	0	0.085970130388945
Resid1.bg84	A_extrapxE_upper	A_extrapxKH	0.254552805483023	0.0647971307792776	0.288995820741417	0.0835185844060054	4.2374992403893e-12	0.214605435584197	0.1560847069203	0.0243624357343958	2.16938203401185e-07	0.0399473698988254
Resid1.bg85	A_extrapxE_upper	A_extrapxL	-0.500907079678045	0.250907902471587	-0.442415125809442	0.195731143544984	0	-0.323704460112514	-0.661392463250235	0.437439990444213	0	-0.177202619565531
Resid1.bg86	A_extrapxE_upper	A_extrapxQ	-0.427190434507832	0.182491667334991	-0.452042851204288	0.204342739324902	0	-0.344262928219896	-0.355688022267745	0.12651396918474	0	-0.0829275062879366
Resid1.bg87	A_extrapxE_upper	BxE_upper	0.77684102701194	0.603481981248966	0.762938241071649	0.582074759689501	0	0.535932531659135	0.811461401402396	0.658469605965941	0	0.240908495352805
Resid1.bg88	A_extrapxE_upper	BxH	0.146053008855912	0.0213314813958651	0.177918668128688	0.0316550524686863	2.57550502309467e-05	0.123332955027349	0.0744284507903312	0.00553959428704875	0.0134406094086523	0.0227200538285628
Resid1.bg89	A_extrapxE_upper	BxI	-0.124638562536899	0.0155347712712644	-0.0900993323655345	0.00811788969271504	0.0341507517372575	-0.0662289838175761	-0.221017244187579	0.0488486222282721	2.08943973234454e-13	-0.0584095787193228
Resid1.bg90	A_extrapxE_upper	BxJ	-0.123239845329149	0.0151880594767525	-0.133243243135222	0.0177537618411919	0.00168795300600566	-0.10196015813193	-0.0931529242186095	0.00867746729047801	0.00197638730999139	-0.0212796871972185
Resid1.bg91	A_extrapxE_upper	BxK	0.0799608502846012	0.00639373757823642	0.213334502470142	0.0455116099441829	4.10936083383717e-07	0.146410160848037	-0.213463876793521	0.0455668266957197	1.32538424679751e-12	-0.0664493105634353
Resid1.bg92	A_extrapxE_upper	BxJI	-0.147038459037507	0.0216203084361245	-0.128273171630071	0.0164540065600377	0.00250999518218809	-0.0967639663382288	-0.207636789965797	0.0431130365473006	5.28110888353694e-12	-0.0502744926992779
Resid1.bg93	A_extrapxE_upper	BxJH	0.0253788388650452	0.000644085462137929	0.024321257832398	0.000591523582549979	0.568184166733454	0.0168554261320798	0.027908347686714	0.000778875870602514	0.35399120848941	0.00852341273296537
Resid1.bg94	A_extrapxE_upper	BxKI	0.0798848085500473	0.00638158263707772	0.110847353765516	0.0122871358368175	0.00908532516374594	0.076602202062561	0.0106874137429458	0.000114220812512907	0.722631402776628	0.00328260648748638
Resid1.bg95	A_extrapxE_upper	BxKH	0.0641875780448724	0.00412004517526659	0.119587370069036	0.0143011390800285	0.00486318383232343	0.0814417988237007	-0.0546405952413395	0.00298559464832789	0.0695715411491877	-0.0172542207788283
Resid1.bg96	A_extrapxE_upper	BxL	-0.433800544920955	0.188182912773718	-0.408666277802589	0.167008126613023	0	-0.266445616660129	-0.493883271816537	0.243920686180207	0	-0.167354928260826
Resid1.bg97	A_extrapxE_upper	BxQ	-0.237336305202872	0.0563285217673507	-0.306156892564078	0.0937320428644924	1.82964754458226e-13	-0.210296735845488	-0.0870068385526871	0.00757018995493335	0.00385694934418801	-0.0270395693573842
Resid1.bg98	A_extrapxE_upper	E_upperxH	0.577455721036411	0.333455109757681	0.52226711180001	0.272762936067925	0	0.367966848174546	0.710288100244707	0.504509185349235	0	0.209488872861865
Resid1.bg99	A_extrapxE_upper	E_upperxI	0.66706411299044	0.444974530839723	0.620303724701508	0.384776710878565	0	0.451660777569559	0.792886749931676	0.628669398217217	0	0.215403335420881
Resid1.bg100	A_extrapxE_upper	E_upperxJ	0.662994107873435	0.439561187074893	0.62947486645664	0.396238607500604	0	0.468830657495546	0.766175745851779	0.58702527353153	0	0.19416345037789
Resid1.bg101	A_extrapxE_upper	E_upperxK	0.651530356987331	0.42449180607604	0.571991603303535	0.327174394249749	0	0.375001818322289	0.822711238926953	0.676853782656722	0	0.276528538665042
Resid1.bg102	A_extrapxE_upper	E_upperxJI	0.697412122124261	0.486383668085865	0.653534879247287	0.427107838392765	0	0.478245549264348	0.818367242942943	0.669724944322035	0	0.219166572859913
Resid1.bg103	A_extrapxE_upper	E_upperxJH	0.567864815278653	0.322470448431459	0.557874639089876	0.311224112939659	0	0.395858084688546	0.59273035987671	0.351329279519574	0	0.172006730590107
Resid1.bg104	A_extrapxE_upper	E_upperxKI	0.7103974010893	0.504664467474432	0.665810879686155	0.443304127508452	0	0.455683553950029	0.814014526462903	0.662619649292624	0	0.254713847139271
Resid1.bg105	A_extrapxE_upper	E_upperxKH	0.566181125373428	0.320561066729121	0.496796342996309	0.246806606414506	0	0.337132818737237	0.720742039907295	0.519469088089729	0	0.229048306636191
Resid1.bg106	A_extrapxE_upper	E_upperxL	-0.329392439629044	0.108499379284773	-0.274573358852669	0.0753905293916368	5.06852337878172e-11	-0.193809961270798	-0.461608346986655	0.213082266007752	0	-0.135582478358246
Resid1.bg107	A_extrapxE_upper	E_upperxQ	0.263711196485546	0.0695435951518382	0.231327956309522	0.05351262337034	3.74668003289003e-08	0.167709868581374	0.34918565621334	0.121930622505141	0	0.0960013279041717
Resid1.bg108	A_extrapxE_upper	HxI	-0.308062390132938	0.0949024362144184	-0.313896166235333	0.0985308031772395	4.13002965160558e-14	-0.235072541262609	-0.293521396720287	0.0861548103326278	0	-0.0729898488703283
Resid1.bg109	A_extrapxE_upper	HxJ	-0.275984294283351	0.0761673306910794	-0.306766667915429	0.0941057885439348	1.62980740014973e-13	-0.234109097809994	-0.181181709597797	0.0328268118927804	1.76341830027127e-09	-0.0418751964733568
Resid1.bg110	A_extrapxE_upper	HxK	-0.112330775133397	0.0126182030420698	-0.0123062586170731	0.000151444001150287	0.772773082690929	-0.00855756160091826	-0.342130373175307	0.117053192249075	0	-0.103773213532479
Resid1.bg111	A_extrapxE_upper	HxJI	-0.298184444148244	0.0889139627319974	-0.309388103117198	0.0957209983504581	9.88098491916389e-14	-0.235267486230337	-0.26818977443496	0.0719257551114748	0	-0.0629169579179069
Resid1.bg112	A_extrapxE_upper	HxJH	-0.142831842946261	0.0204009353594254	-0.197997897664122	0.0392031674794123	2.70409647673553e-06	-0.138214489907643	-0.0153449117419481	0.000235466316368175	0.610313319509211	-0.00461735303861832
Resid1.bg113	A_extrapxE_upper	HxKI	-0.164125765836365	0.0269372670113732	-0.173163173514657	0.0299854846616673	4.24270259582471e-05	-0.125273625865148	-0.140507429891382	0.0197423378546815	3.06106394964978e-06	-0.0388521399712164
Resid1.bg114	A_extrapxE_upper	HxKH	-0.0725754017036545	0.00526718893244682	-0.0417757588465886	0.00174521402720833	0.326789075669973	-0.0281563411240565	-0.13811247760882	0.0190750564712469	4.49405827218641e-06	-0.0444190605795981
Resid1.bg115	A_extrapxE_upper	HxL	-0.535005140515617	0.286230500378135	-0.520689006769024	0.271117041770112	0	-0.339616778042139	-0.576941507095864	0.332861502610047	0	-0.195388362473478
Resid1.bg116	A_extrapxE_upper	HxQ	-0.228747170640726	0.0523252680761376	-0.299563764235435	0.0897384488429031	6.27053964308288e-13	-0.209222105296983	-0.0649587798461169	0.00421964307909629	0.0309766605774957	-0.0195250653437434
Resid1.bg117	A_extrapxE_upper	IxJ	-0.0266634425856735	0.000710939170519505	0.0351549368348151	0.00123586958385984	0.40932263000212	0.0268643736185806	-0.232929268864036	0.0542560442935342	9.99200722162641e-15	-0.053527816204254
Resid1.bg118	A_extrapxE_upper	IxK	-0.0528164476720701	0.00278957714469652	-0.120452185734208	0.0145087290481481	0.00456149333735323	-0.0935621877502316	0.191570821394631	0.0366993796098138	1.97104998989062e-10	0.0407457400781615
Resid1.bg119	A_extrapxE_upper	IxJI	0.00716516908978764	5.13396480852482e-05	0.0382836253054185	0.00146563596652568	0.368882687890932	0.0282790680615838	-0.0811070386103821	0.00657835171214601	0.00706669249863134	-0.0211138989717962
Resid1.bg120	A_extrapxE_upper	IxJH	-0.150265173949651	0.0225796225021187	-0.126672222743502	0.0160458520147795	0.00284407715335178	-0.0869960903363163	-0.203522046681594	0.0414212234854648	1.37077016404419e-11	-0.0632690836133342
Resid1.bg121	A_extrapxE_upper	IxKI	-0.186717083706373	0.0348632693478128	-0.225633279776216	0.0509103769425722	8.17197745028864e-08	-0.171899735700652	-0.0636523781315934	0.00405162524180735	0.034516569125969	-0.0148173480057216
Resid1.bg122	A_extrapxE_upper	IxKH	-0.209504317523283	0.0438920590608967	-0.26473770673717	0.070086053368456	2.53788323689719e-10	-0.20182789267829	-0.0330699763607984	0.00109362333650376	0.272073422209884	-0.00767642484499293
Resid1.bg123	A_extrapxE_upper	IxL	-0.520026169079307	0.2704272165273	-0.461131513404621	0.212642272654836	0	-0.3242794638571	-0.660920896093807	0.43681643089344	0	-0.195746705222207
Resid1.bg124	A_extrapxE_upper	IxQ	-0.456089647130301	0.208017766219443	-0.471064987114924	0.221902222085584	0	-0.341065773891884	-0.416887522983082	0.17379520681897	0	-0.115023873238417
Resid1.bg125	A_extrapxE_upper	JxK	-0.00735127216663773	5.40412024679826e-05	0.0321001461700044	0.00103041938413565	0.45123867193875	0.0262648081280594	-0.241177270367277	0.0581664757418106	1.11022302462516e-15	-0.0336160802946971
Resid1.bg126	A_extrapxE_upper	JxJI	-0.0486126284025097	0.00236318764020049	-0.00484271433550025	2.34518821352596e-05	0.90953584570013	-0.00350682657580596	-0.163548489429694	0.0267481083947347	5.56611405855278e-08	-0.0451058018267037
Resid1.bg127	A_extrapxE_upper	JxJH	-0.146938163773243	0.0215908239730523	-0.164102484997519	0.026929625582361	0.000105924107506983	-0.106925178206205	-0.117975016214298	0.0139181044507639	8.92127384022334e-05	-0.040012985567038
Resid1.bg128	A_extrapxE_upper	JxKI	0.0565962726321029	0.00320313807584733	0.0295439384276924	0.000872844297819277	0.488100511961176	0.0232974456891666	0.170771747404148	0.0291629897114663	1.40940394910416e-08	0.0332988269429363
Resid1.bg129	A_extrapxE_upper	JxKH	-0.255156576058065	0.0651048783056751	-0.298506846756574	0.0891063375605529	7.61835039497782e-13	-0.239154751673157	-0.0920772871205472	0.00847822680347968	0.00222795062118886	-0.0160018243849077
Resid1.bg130	A_extrapxE_upper	JxL	-0.475510855779138	0.226110573963808	-0.428519339748901	0.183628824538834	0	-0.317779205054021	-0.613550099351175	0.376443724413837	0	-0.157731650725117
Resid1.bg131	A_extrapxE_upper	JxQ	-0.306767139834795	0.0941060780824208	-0.347871933698072	0.121014882254836	0	-0.268537979310514	-0.174223386334268	0.0303537883457796	7.16747727835809e-09	-0.0382291605242812
Resid1.bg132	A_extrapxE_upper	KxJI	-0.0271458347542303	0.00073689634450398	-0.0597062113054729	0.00356483166845377	0.160878680982474	-0.0460702782744813	0.0860683052990436	0.00740775317704937	0.00425703377368425	0.018924443520251
Resid1.bg133	A_extrapxE_upper	KxJH	-0.0254278955559021	0.000646577872401867	0.0507106344586601	0.00257156844719984	0.23381984307382	0.0389077877066075	-0.284972630394274	0.0812094000738314	0	-0.0643356832625096
Resid1.bg134	A_extrapxE_upper	KxKI	-0.0982014135145072	0.00964351761624723	-0.00575878575834438	3.316361341051e-05	0.892518562453092	-0.00398887546017718	-0.308148053639483	0.0949552229618018	0	-0.09421253805433
Resid1.bg135	A_extrapxE_upper	KxKH	-0.00974870760603929	9.50372999880483e-05	0.0317671806415874	0.00100915376591524	0.455949380181624	0.0218862018462899	-0.10238286490012	0.0104822510251563	0.000673086282033886	-0.0316349094523292
Resid1.bg136	A_extrapxE_upper	KxL	-0.57949388835034	0.335813166635397	-0.535312508072508	0.286559481298879	0	-0.353362137404526	-0.679758079858949	0.462071047133526	0	-0.226131750945815
Resid1.bg137	A_extrapxE_upper	KxQ	-0.360038642565814	0.129627824140634	-0.368522179805274	0.135808597008431	0	-0.25667141631481	-0.341909792423288	0.116902306154936	0	-0.103367226251003
Resid1.bg138	A_extrapxE_upper	JIxJH	-0.160339308023699	0.0257086936975187	-0.157549465992925	0.0248218342346557	0.00019938194054081	-0.103420948579005	-0.169658657419781	0.0287840600374827	1.7480278335924e-08	-0.0569183594446938
Resid1.bg139	A_extrapxE_upper	JIxKI	-0.0401233985781846	0.00160988711346387	-0.15158736415269	0.0229787289707602	0.000347097383333939	-0.107319853192528	0.230342747300707	0.0530577812340375	1.95399252334028e-14	0.0671964546143437
Resid1.bg140	A_extrapxE_upper	JIxKH	-0.264507844767191	0.0699643999433844	-0.317608431038829	0.100875115466947	1.99840144432528e-14	-0.252675545908	-0.0644541656916733	0.00415433947500967	0.0323052299560427	-0.0118322988591912
Resid1.bg141	A_extrapxE_upper	JIxL	-0.537479892132155	0.288884634446393	-0.498002588022156	0.248006577676765	0	-0.347251567815965	-0.630726060220008	0.397815363040653	0	-0.19022832431619
Resid1.bg142	A_extrapxE_upper	JIxQ	-0.401757225502742	0.161408868243661	-0.431469732467319	0.18616613003542	0	-0.315674024025738	-0.321232594269348	0.103190379621015	0	-0.0860832014770044
Resid1.bg143	A_extrapxE_upper	JHxKI	0.0245852251008751	0.000604433293260697	0.0243433911928524	0.000592600694768246	0.567831987876268	0.0179717617312483	0.0253605563084941	0.000643157816276301	0.39964255904088	0.00661346336962673
Resid1.bg144	A_extrapxE_upper	JHxKH	-0.127373319904125	0.0162239626233986	-0.173645642558551	0.0301528091795721	4.03560454982355e-05	-0.121598215931298	-0.0193213876722788	0.000373316021582489	0.521074093001214	-0.00577510397282673
Resid1.bg145	A_extrapxE_upper	JHxL	-0.504265282986999	0.254283475625959	-0.451401181578063	0.203763026730071	0	-0.300787531006723	-0.62078496268974	0.385373969901702	0	-0.203477751980277
Resid1.bg146	A_extrapxE_upper	JHxQ	-0.261486296564232	0.0683750832908773	-0.306490740167726	0.0939365738085605	1.71640479607049e-13	-0.218975865207731	-0.148907221182167	0.0221733605201949	7.58565699809921e-07	-0.0425104313565002
Resid1.bg147	A_extrapxE_upper	KIxKH	-0.154141801353102	0.0237596949243793	-0.198224621197525	0.0392930004489022	2.63254493093612e-06	-0.143985600280153	-0.0371348914144231	0.00137900016036099	0.217463269644913	-0.0101562010729497
Resid1.bg148	A_extrapxE_upper	KIxL	-0.46981895768625	0.220729853001394	-0.44396372602771	0.197103790028408	0	-0.323247017905595	-0.539449555616543	0.291005823054886	0	-0.146571939780655
Resid1.bg149	A_extrapxE_upper	KIxQ	-0.246473874774568	0.0607493709463893	-0.339506507539632	0.115264668661758	2.22044604925031e-16	-0.236073302635305	-0.0342856078964896	0.00117550290883183	0.254839573107775	-0.010400572139263
Resid1.bg150	A_extrapxE_upper	KHxL	-0.516892945856904	0.267178317476628	-0.498567307820365	0.248569360427247	0	-0.33755379178944	-0.562021878951181	0.315868592419816	0	-0.179339154067464
Resid1.bg151	A_extrapxE_upper	KHxQ	-0.251238700937901	0.063120884848964	-0.305003578390405	0.0930271828309518	2.27373675443232e-13	-0.208272600322802	-0.136734328321212	0.0186962765414531	5.58986999377176e-06	-0.0429661006150984
Resid1.bg152	A_extrapxE_upper	LxQ	-0.177830040205386	0.0316235231994492	-0.086637816917058	0.00750611132015366	0.0416910071666847	-0.0549587771200286	-0.349383626105576	0.122068918190681	0	-0.122871263085357
Resid1.bg153	A_extrapxH	A_extrapxI	0.77754831557286	0.604581383050192	0.817861343558949	0.66889717728805	0	0.678882291424233	0.583584420225114	0.340570775529482	0	0.0986660241486277
Resid1.bg154	A_extrapxH	A_extrapxJ	0.61456267373732	0.377687279951164	0.6467087356478	0.418232188763176	0	0.542121497363953	0.453921120130619	0.206044383300635	0	0.0724411763733671
Resid1.bg155	A_extrapxH	A_extrapxK	0.813545746036372	0.661856680893876	0.837431228699027	0.701291062800362	0	0.696046791804653	0.700080550576692	0.490112777295764	0	0.117498954231719
Resid1.bg156	A_extrapxH	A_extrapxJI	0.625768019474878	0.391585614197511	0.678022069769085	0.459713927093954	0	0.557580943574195	0.384303349142283	0.147689064161976	0	0.0681870759006835
Resid1.bg157	A_extrapxH	A_extrapxJH	0.806026876995768	0.649679326439551	0.847514191513813	0.718280304817313	0	0.69542013238608	0.616742150991393	0.38037088080949	0	0.110606744609688
Resid1.bg158	A_extrapxH	A_extrapxKI	0.810134365614282	0.656317690349255	0.83027062351486	0.689349308271755	0	0.676763863177449	0.721362581410011	0.520363973858515	0	0.133370502436833
Resid1.bg159	A_extrapxH	A_extrapxKH	0.760524949529747	0.578398198857225	0.801197248273853	0.641917030641593	0	0.633192647588175	0.61232111572146	0.374937148758374	0	0.127332301941572
Resid1.bg160	A_extrapxH	A_extrapxL	-0.779002861996227	0.606845458998312	-0.829295468210349	0.687730973594222	0	-0.645766137195174	-0.612042437290416	0.374595945044392	0	-0.133236724801053
Resid1.bg161	A_extrapxH	A_extrapxQ	-0.67307565088183	0.45303083181	-0.721917857909034	0.521165393567969	0	-0.585121015670198	-0.464299108744349	0.215573662380797	0	-0.0879546352116325
Resid1.bg162	A_extrapxH	BxE_upper	-0.0294480856350398	0.000867189747568635	-0.0613440050620882	0.0037630869570575	0.149682020669496	-0.0458606411650889	0.0680393950482465	0.00462935927853135	0.0238408356387219	0.0164125555300492
Resid1.bg163	A_extrapxH	BxH	0.63697445311317	0.405736453918822	0.666981623559886	0.444864486166581	0	0.492060774508393	0.584261794152814	0.341361844106665	0	0.144913678604777
Resid1.bg164	A_extrapxH	BxI	0.188186849989788	0.0354142905090791	0.230079715926419	0.0529366756807818	4.45289685124806e-08	0.179991547167511	0.0381659058703595	0.00145663637090514	0.204961208686784	0.00819530282227751
Resid1.bg165	A_extrapxH	BxJ	0.113157468846314	0.0128046127557046	0.142085373944659	0.0201882534889935	0.000805997369803357	0.115712942903874	-0.0137680112744682	0.000189558134453885	0.647487639676915	-0.00255547405755938
Resid1.bg166	A_extrapxH	BxK	0.188619089311349	0.0355771608526425	0.241413202742303	0.0582803344582963	8.95242591170131e-09	0.1763268280665	0.0485997660224528	0.00236193725743716	0.106513167776507	0.0122922612448488
Resid1.bg167	A_extrapxH	BxJI	0.112135398658286	0.0125743476322527	0.153243567209824	0.0234835908911919	0.00029815340696171	0.123028956529599	-0.0553725899879304	0.00306612372197145	0.065915078682415	-0.0108935578713129
Resid1.bg168	A_extrapxH	BxJH	0.306678994917563	0.0940520059236467	0.366727777681312	0.134489262923074	0	0.270485986940149	0.145852463182117	0.0212729410162909	1.2709151042678e-06	0.0361930079774143
Resid1.bg169	A_extrapxH	BxKI	0.213232642930805	0.0454681600112563	0.235215481298903	0.0553263226426745	2.17436979532692e-08	0.172993221437746	0.161240453547436	0.0259984838601829	8.53131703060228e-08	0.0402394214930597
Resid1.bg170	A_extrapxH	BxKH	0.354372198332632	0.125579654951102	0.396111707370587	0.156904484716042	0	0.28709589297635	0.262210867673918	0.068754539126309	0	0.0672763053562813
Resid1.bg171	A_extrapxH	BxL	-0.257285924917436	0.0661960471606206	-0.282020184737186	0.0795353845991963	1.43280942666024e-11	-0.195689367467943	-0.223723051763207	0.0500520038902427	1.06137321154165e-13	-0.0615965574494928
Resid1.bg172	A_extrapxH	BxQ	-0.0199027676828085	0.000396120161435845	-0.0441098553894409	0.00194567934247739	0.300462471837263	-0.0322456683915922	0.048880916133367	0.00238934396203726	0.104503257483584	0.0123429007087838
Resid1.bg173	A_extrapxH	E_upperxH	-0.522093014006789	0.272581115274693	-0.574553012734186	0.33011116444193	0	-0.430817543182428	-0.380886994787956	0.145074902798601	0	-0.0912754708243611
Resid1.bg174	A_extrapxH	E_upperxI	-0.115116376292741	0.0132517800907719	-0.148216872230329	0.0219682412137418	0.000470686254481212	-0.114855789682555	-0.00118053622075694	1.39366576851908e-06	0.968725123005002	-0.000260586610186081
Resid1.bg175	A_extrapxH	E_upperxJ	-0.0816106209289415	0.00666029344840738	-0.123041802772812	0.0151392852295836	0.00375650500431846	-0.0975298493331689	0.0773128025012452	0.00597726943059655	0.0102384338042409	0.0159192284042274
Resid1.bg176	A_extrapxH	E_upperxK	-0.211996177352619	0.0449423792121232	-0.318049878358528	0.101155725123874	1.82076576038526e-14	-0.221914772169249	0.0363183495681821	0.00131902251535667	0.227746894730592	0.00991859481662981
Resid1.bg177	A_extrapxH	E_upperxJI	-0.0761954243975134	0.00580574269911718	-0.122011636059191	0.0148868393338406	0.00405989503636883	-0.0950234240673047	0.0865259918682485	0.00748674726878421	0.00405744991003143	0.0188279996697913
Resid1.bg178	A_extrapxH	E_upperxJH	-0.202789347142893	0.0411235193146406	-0.254484295956086	0.0647622568882645	1.27010646444603e-09	-0.192181308757321	-0.0449899279407152	0.00202409361611075	0.135129087702355	-0.0106080383855712
Resid1.bg179	A_extrapxH	E_upperxKI	-0.121166015905991	0.0146812034105309	-0.174638941683238	0.0304987599522415	3.63897313073736e-05	-0.127204014340962	0.0237487677000758	0.000564003967272166	0.430269800780348	0.00603799843497133
Resid1.bg180	A_extrapxH	E_upperxKH	-0.343855927629046	0.118236898965632	-0.435041900545541	0.189261455230277	0	-0.314196243164488	-0.114865016487737	0.013193972012728	0.000136238136426492	-0.0296596844645579
Resid1.bg181	A_extrapxH	E_upperxL	-0.0582611388745	0.00339436030295377	-0.0457221074199429	0.0020905111069208	0.283124266295088	-0.0343471887660665	-0.100205114227134	0.0100410649172729	0.000874772652259326	-0.0239139501084335
Resid1.bg182	A_extrapxH	E_upperxQ	-0.00534283634755174	2.854590023672e-05	-0.0142221331157012	0.000202269070360724	0.738600585699875	-0.0109734324797217	0.0252058888274197	0.000635336831580243	0.402523400353025	0.00563059613216993
Resid1.bg183	A_extrapxH	HxI	-0.571995756005309	0.327179144888085	-0.531940066751272	0.282960234615348	0	-0.423960946665097	-0.732672064822431	0.536808354571165	0	-0.148034809340212
Resid1.bg184	A_extrapxH	HxJ	-0.504920582726132	0.254944794860496	-0.484318820413244	0.234564719806476	0	-0.393358670167483	-0.594075893797364	0.352926167591136	0	-0.111561912558649
Resid1.bg185	A_extrapxH	HxK	-0.607103949357396	0.368575205325347	-0.582935383637006	0.339813661496023	0	-0.431411455339437	-0.712899084182179	0.508225104227789	0	-0.175692494017959
Resid1.bg186	A_extrapxH	HxJI	-0.527874227502618	0.278651200061485	-0.488442533015588	0.238576108058684	0	-0.395292920250022	-0.695545074356409	0.483782950461463	0	-0.132581307252596
Resid1.bg187	A_extrapxH	HxJH	-0.305665138257751	0.0934311767461298	-0.316672075310039	0.100281203281167	2.39808173319034e-14	-0.235261045938404	-0.287963670485293	0.0829230755193624	0	-0.0704040923193471
Resid1.bg188	A_extrapxH	HxKI	-0.682708692264478	0.466091158493474	-0.679567385395818	0.461811831293708	0	-0.5232194713812	-0.709878732615328	0.503927815019545	0	-0.159489220883278
Resid1.bg189	A_extrapxH	HxKH	-0.192936431606698	0.0372244666411259	-0.184994952425075	0.0342231324227556	1.19589188327662e-05	-0.132696359586079	-0.230524725071406	0.0531416488692475	1.86517468137026e-14	-0.0602400720206184
Resid1.bg190	A_extrapxH	HxL	-0.0460940696251045	0.00212466325460398	-0.065746114800425	0.00432255161135066	0.122526515612272	-0.045638155272083	-0.00165685628636784	2.74517275367662e-06	0.956117307681262	-0.000455914353021493
Resid1.bg191	A_extrapxH	HxQ	0.36604665092362	0.133990150652399	0.341638971487068	0.116717186838742	0	0.253941074792772	0.459029990877299	0.210708532524813	0	0.112105576130849
Resid1.bg192	A_extrapxH	IxJ	-0.100886991882496	0.0101781851310989	-0.110770501061726	0.0122701039054659	0.00913375759449186	-0.0900869276853116	-0.057841474884981	0.00334563621686988	0.0547322167144784	-0.0108000641971847
Resid1.bg193	A_extrapxH	IxK	-0.149868072540571	0.022460439167026	-0.210817026374824	0.0444438186095232	5.65397566321124e-07	-0.174276418100864	0.141238786543396	0.0199483948242511	2.71905414250817e-06	0.0244083455602927
Resid1.bg194	A_extrapxH	IxJI	-0.0683264262404625	0.00466850052279336	-0.0899712484915847	0.00809482555513449	0.034407487340165	-0.0707298996882097	0.0113631284944784	0.000129120689182028	0.705887043346968	0.00240347344774728
Resid1.bg195	A_extrapxH	IxJH	-0.203459330511407	0.0413956991721499	-0.229571189951506	0.0527029312557506	4.77609685134439e-08	-0.167796535070434	-0.141189949615054	0.0199346018723014	2.74069988481784e-06	-0.0356627954409723
Resid1.bg196	A_extrapxH	IxKI	0.0263927518198704	0.00069657734862527	0.0307153720563157	0.0009434340805579	0.471009860103234	0.024904343160372	0.00786927685254628	6.19255181820207e-05	0.793822710547569	0.00148840865949834
Resid1.bg197	A_extrapxH	IxKH	-0.286358014397069	0.0820009124094317	-0.30210979608328	0.0912703288894812	3.91242593877905e-13	-0.245119267352054	-0.218649670550685	0.047807678431923	3.75255382323303e-13	-0.0412387470450142
Resid1.bg198	A_extrapxH	IxL	-0.082052644206458	0.00673263642127159	-0.0310001594739856	0.000961009887412539	0.466905272515509	-0.0232009533382613	-0.244558324786673	0.0598087742224639	4.44089209850063e-16	-0.0588516908681967
Resid1.bg199	A_extrapxH	IxQ	0.138450148981859	0.0191684437530989	0.189802047590584	0.0360248172695782	6.9834658551482e-06	0.146253230116995	-0.034806913654171	0.00121152123812892	0.247686775687341	-0.00780308113513666
Resid1.bg200	A_extrapxH	JxK	-0.304168586874155	0.0925185292410202	-0.344408111713329	0.118616947413941	0	-0.299907863600114	-0.0376219338240088	0.0014154099046581	0.211490690350688	-0.0042607232740403
Resid1.bg201	A_extrapxH	JxJI	-0.046559113928788	0.00216775108983386	-0.0508962363217334	0.00259042687171774	0.232110560255447	-0.0392245856796401	-0.0327306627243656	0.00107129628237618	0.277023049574461	-0.00733452824914794
Resid1.bg202	A_extrapxH	JxJH	-0.216248717612353	0.0467635078689872	-0.257334425605844	0.0662210066018899	8.17471867975428e-10	-0.178447296653487	-0.137172071483741	0.0188161771951406	5.21671409670077e-06	-0.0378014209588662
Resid1.bg203	A_extrapxH	JxKI	-0.134266558957759	0.0180275088543574	-0.193723228487714	0.037528689255703	4.45761532752442e-06	-0.162580657493	0.17871389105143	0.0319386548547425	2.91707147326292e-09	0.028314098535241
Resid1.bg204	A_extrapxH	JxKH	-0.376409402559221	0.14168403833499	-0.421249346049101	0.177451011546795	0	-0.359179230669925	-0.122022834435552	0.0148895721236862	5.06402744242518e-05	-0.017230171889296
Resid1.bg205	A_extrapxH	JxL	0.0447837093625979	0.00200558062427364	0.107316092187925	0.0115167436424872	0.01156239138812	0.0846968299977569	-0.191080051930893	0.0365115862459129	2.19178453164659e-10	-0.039913120635159
Resid1.bg206	A_extrapxH	JxQ	0.21955649325886	0.0482050537321277	0.25351694787441	0.0642708428595561	1.47320555754504e-09	0.208276649165885	0.0632678781981959	0.00400282441170175	0.0356221039660305	0.0112798440929744
Resid1.bg207	A_extrapxH	KxJI	-0.314512905660305	0.0989183678268876	-0.399581528071632	0.159665397576061	0	-0.328136078935507	0.0762547493694488	0.00581478680139746	0.0113242407795848	0.0136231732752021
Resid1.bg208	A_extrapxH	KxJH	-0.304304354082919	0.0926011399138224	-0.326934675962155	0.106886282346479	3.10862446895044e-15	-0.266959720098813	-0.203586006895092	0.0414472622034885	1.35078614960094e-11	-0.0373446339841057
Resid1.bg209	A_extrapxH	KxKI	-0.219295826250462	0.0480906594108729	-0.240221422301959	0.0577063317327762	1.06384581144425e-08	-0.177083683890111	-0.169924735629191	0.0288744157786506	1.66053237826702e-08	-0.0422121423603515
Resid1.bg210	A_extrapxH	KxKH	-0.254881572517577	0.0649646160090327	-0.258700922308695	0.0669261672033697	6.60534738017304e-10	-0.189686736012822	-0.25968231030981	0.0674349022878406	0	-0.0651948365047543
Resid1.bg211	A_extrapxH	KxL	-0.245508583173269	0.0602744644117462	-0.271757943931663	0.0738523800899648	8.09166067483602e-11	-0.190915913147532	-0.201974086187769	0.0407935314913842	1.95308214046008e-11	-0.0545926700257379
Resid1.bg212	A_extrapxH	KxQ	0.0615907351535409	0.00379341865675362	0.0565188875907757	0.00319438465449873	0.184459385409157	0.0418942808789388	0.0801835375213496	0.00642939968943768	0.00774442876590919	0.0196964542746021
Resid1.bg213	A_extrapxH	JIxJH	-0.202483897753599	0.0409997288494901	-0.225893858619489	0.0510280353620019	7.8890182386715e-08	-0.157813177474096	-0.163875900332411	0.0268553107097582	5.23650252048924e-08	-0.0446707202795032
Resid1.bg214	A_extrapxH	JIxKI	-0.119553200281728	0.0142929676976029	-0.199645027389453	0.0398581369613355	2.22385726766916e-06	-0.150425971524974	0.130248365274461	0.0169646366566694	1.51923543838528e-05	0.030872771243246
Resid1.bg215	A_extrapxH	JIxKH	-0.37226639690861	0.138582270267319	-0.39154295096754	0.153305882452369	0	-0.331510935417232	-0.27323489302411	0.0746573067658966	0	-0.0407554614913787
Resid1.bg216	A_extrapxH	JIxL	-0.0256610550670881	0.000658489747156129	0.0425485079917106	0.00181037553232066	0.317912434340266	0.0315750618661127	-0.233563104367981	0.0545517237220085	8.43769498715119e-15	-0.0572361169332009
Resid1.bg217	A_extrapxH	JIxQ	0.161584866575038	0.0261096691060729	0.219262898076761	0.0480762184730199	1.90871785044067e-07	0.170726493266425	-0.0419849036423483	0.00176273213385727	0.163203762830048	-0.00914162669138724
Resid1.bg218	A_extrapxH	JHxKI	-0.205503601264204	0.0422317301325571	-0.253536380475517	0.064280696224626	1.46883083473881e-09	-0.199203570720253	-0.0297331527587137	0.000884060372973005	0.323407516825002	-0.00630003054395097
Resid1.bg219	A_extrapxH	JHxKH	-0.110838554384029	0.0122851851379413	-0.174932072465507	0.0306012299770774	3.52916760151256e-05	-0.130370704911542	0.0804261080662349	0.00646835885868169	0.00756099116081477	0.0195321505275131
Resid1.bg220	A_extrapxH	JHxL	-0.00877327877356314	7.69704204386535e-05	0.0500533934789582	0.00250534219875942	0.239944112690966	0.0354958779971692	-0.166224100229672	0.0276304514971641	3.36850809468103e-08	-0.0442691567707323
Resid1.bg221	A_extrapxH	JHxQ	0.297188811547316	0.0883211897089061	0.342543073015202	0.117335756870698	0	0.260460183094085	0.158341021301457	0.0250718790267884	1.44703832027915e-07	0.0367286284532308
Resid1.bg222	A_extrapxH	KIxKH	-0.376286753656023	0.141591720976988	-0.4186911472228	0.175302276762745	0	-0.323670040356815	-0.236778937727821	0.0560642653515152	3.5527136788005e-15	-0.0526167132992073
Resid1.bg223	A_extrapxH	KIxL	-0.0909607896906768	0.00827386526115153	-0.0903669293704656	0.00816618192384671	0.0336196370477424	-0.0700235015046218	-0.0948394263821182	0.00899451679648923	0.00163398260336756	-0.020937288186055
Resid1.bg224	A_extrapxH	KIxQ	0.159400525777674	0.0254085276181988	0.150497749226203	0.0226495725221531	0.000383280259978136	0.111372004565177	0.194859831193182	0.0379703538126352	9.61208890259968e-11	0.0480285212124965
Resid1.bg225	A_extrapxH	KHxL	-0.0675014640858365	0.00455644765373148	-0.0851302513332937	0.00724715969206975	0.0453899398227531	-0.0613409316707311	-0.0237610066728774	0.000564585438108522	0.430032217341491	-0.00616053241510538
Resid1.bg226	A_extrapxH	KHxQ	0.218572424587219	0.0477739047899355	0.212588401979081	0.0451938286560193	4.51877722573713e-07	0.154494858518194	0.250972485158152	0.062987188306459	0	0.0640775660690245
Resid1.bg227	A_extrapxH	LxQ	-0.227358106970384	0.0516917088051567	-0.229733711911121	0.0527775783884617	4.67041441076788e-08	-0.155096339848395	-0.252888619987582	0.0639526541192239	0	-0.0722617671219895
Resid1.bg228	A_extrapxI	A_extrapxJ	0.682473677817797	0.46577032091415	0.70798961912264	0.501249300785421	0	0.604724878187282	0.534089690284061	0.285251797267724	0	0.0777487996305145
Resid1.bg229	A_extrapxI	A_extrapxK	0.759289144827523	0.576520005452911	0.780753570103515	0.609576137229385	0	0.661220495453939	0.640574743474224	0.410336001977068	0	0.0980686493735838
Resid1.bg230	A_extrapxI	A_extrapxJI	0.7602004720853	0.577904757758712	0.797285104927055	0.635663538538545	0	0.668068179526692	0.569258581968549	0.324055333144843	0	0.092132292558608
Resid1.bg231	A_extrapxI	A_extrapxJH	0.759287420211524	0.576517386491471	0.804740311613977	0.647606969136561	0	0.672820291828855	0.528565317601373	0.279381294971041	0	0.0864671283826689
Resid1.bg232	A_extrapxI	A_extrapxKI	0.795362199411744	0.632601028253087	0.837643534341284	0.701646690623759	0	0.695696427722551	0.590970038789173	0.349245586746476	0	0.0996657716891935
Resid1.bg233	A_extrapxI	A_extrapxKH	0.618337616547735	0.382341408037933	0.669498364244467	0.448228059726016	0	0.539124388487499	0.41760334022981	0.174392549771094	0	0.0792132280602356
Resid1.bg234	A_extrapxI	A_extrapxL	-0.736998714037338	0.543167104492691	-0.812914251835369	0.660829580837058	0	-0.6449911521027	-0.46334738502194	0.21469079920667	0	-0.0920075619346383
Resid1.bg235	A_extrapxI	A_extrapxQ	-0.682926976591331	0.466389255356177	-0.741089494019413	0.54921363814595	0	-0.612028452445269	-0.410300380038054	0.168346401859372	0	-0.0708985241460619
Resid1.bg236	A_extrapxI	BxE_upper	-0.155598979451646	0.0242110424063939	-0.138559509959258	0.0191987378001498	0.00108787234672336	-0.105547360691175	-0.227472012070795	0.051743516275536	4.08562073062058e-14	-0.0500516187604717
Resid1.bg237	A_extrapxI	BxH	0.399223933020816	0.159379748696609	0.47372242082883	0.224412931995927	0	0.356099907813292	0.190608825053031	0.0363317241880969	2.42635689318149e-10	0.0431240252075242
Resid1.bg238	A_extrapxI	BxI	0.485890064342775	0.236089154627026	0.519360242296092	0.269735061277856	0	0.41398587392078	0.367105064654524	0.134766128495002	0	0.0719041904219949
Resid1.bg239	A_extrapxI	BxJ	0.224687903350166	0.0504846539118937	0.253938791079029	0.0644849096146785	1.3810277366133e-09	0.210719465565202	0.082503653428439	0.00680685282903997	0.00614261963119045	0.0139684377849641
Resid1.bg240	A_extrapxI	BxK	0.208016079110589	0.0432706891685426	0.264604333798917	0.0700154534651686	2.59276822234256e-10	0.196923422124372	0.0480799034157498	0.00231167711246783	0.11031021034296	0.0110926569862167
Resid1.bg241	A_extrapxI	BxJI	0.291173797952639	0.0847821806141642	0.331859140875558	0.110130489382663	1.11022302462516e-15	0.27147004574899	0.109799316327215	0.0120558898659239	0.00026568794948334	0.0197037522036486
Resid1.bg242	A_extrapxI	BxJH	0.305479457221287	0.0933176987842124	0.376988540838059	0.142120359923209	0	0.28331668861604	0.0979126280893361	0.00958688273936065	0.0011465981756531	0.0221627686052472
Resid1.bg243	A_extrapxI	BxKI	0.280144214758971	0.0784807810629207	0.351517993317433	0.123564899625915	0	0.26342305851368	0.0734537874310994	0.00539545888797313	0.0147073680738803	0.0167211562452919
Resid1.bg244	A_extrapxI	BxKH	0.244698202004155	0.0598772100640663	0.298307580633841	0.0889874126636156	7.90256748928186e-13	0.220301084512876	0.104244386636249	0.0108668921451677	0.000535895215084903	0.0243971174912793
Resid1.bg245	A_extrapxI	BxL	-0.326011625472073	0.106283579942943	-0.395779356280499	0.156641298857806	0	-0.279822877663565	-0.183914549976591	0.0338245616930919	1.00218633392046e-09	-0.0461887478085082
Resid1.bg246	A_extrapxI	BxQ	-0.143730435993229	0.0206584382308037	-0.190560496176291	0.0363133027029544	6.40720973565934e-06	-0.141942244520789	-0.00776357454061388	6.0273089647668e-05	0.79653089568037	-0.00178819147244006
Resid1.bg247	A_extrapxI	E_upperxH	-0.476365626777412	0.226924210375036	-0.513676438973218	0.263863483956206	0	-0.392460509810322	-0.383845201298118	0.147337138559593	0	-0.0839051169670898
Resid1.bg248	A_extrapxI	E_upperxI	-0.327242938038711	0.107087940496207	-0.332935392302327	0.110845975447505	8.88178419700125e-16	-0.262880430079276	-0.319658152229353	0.102181334286684	0	-0.0643625079594344
Resid1.bg249	A_extrapxI	E_upperxJ	-0.250199925254325	0.0626000025972697	-0.252813723491521	0.0639147787856475	1.64032187832674e-09	-0.204187220193931	-0.244981209456883	0.060015792986957	4.44089209850063e-16	-0.0460127050603938
Resid1.bg250	A_extrapxI	E_upperxK	-0.347954924721038	0.121072629637623	-0.413486904246429	0.170971419983296	0	-0.293965106077146	-0.216727204861068	0.0469706813268912	6.01296790136985e-13	-0.053989818643892
Resid1.bg251	A_extrapxI	E_upperxJI	-0.278977941697121	0.0778286919535624	-0.288638127907039	0.0833119688816803	4.51438886273081e-12	-0.229047822868246	-0.251553642424134	0.0632792350168489	0	-0.0499301188288754
Resid1.bg252	A_extrapxI	E_upperxJH	-0.303207614181603	0.0919348572976998	-0.324778552024553	0.105481107855165	4.88498130835069e-15	-0.249908221798184	-0.247815278995262	0.0614124125034995	2.22044604925031e-16	-0.0532993923834192
Resid1.bg253	A_extrapxI	E_upperxKI	-0.298600644454185	0.0891623448684544	-0.326381094585557	0.106524618902866	3.5527136788005e-15	-0.242229908322059	-0.243067780655315	0.0590819459927005	6.66133814775094e-16	-0.0563707361321258
Resid1.bg254	A_extrapxI	E_upperxKH	-0.38928476398582	0.151542627471496	-0.44240666532133	0.195723657520739	0	-0.325562673173861	-0.270543357933418	0.0731937085218897	0	-0.0637220908119594
Resid1.bg255	A_extrapxI	E_upperxL	-0.132413167094701	0.0175332468200491	-0.136304460606309	0.0185789059811768	0.00131317812102139	-0.104332129009195	-0.128996323657192	0.016640051517071	1.83323115701128e-05	-0.028081038085506
Resid1.bg256	A_extrapxI	E_upperxQ	-0.181804001560419	0.0330526949833807	-0.173133130650103	0.0299750809287055	4.25592543207287e-05	-0.136113431412438	-0.224233152292918	0.0502805065872192	9.32587340685131e-14	-0.0456905701479808
Resid1.bg257	A_extrapxI	HxI	-0.0580504069735726	0.00336984974979741	-0.0790977440863285	0.00625645311954631	0.0630607415640081	-0.0642347874047566	0.0335557992778848	0.00112599166517769	0.265092594591292	0.00618438043118395
Resid1.bg258	A_extrapxI	HxJ	-0.245235849750157	0.0601406220026818	-0.264630313267368	0.0700292026999853	2.58198795677345e-10	-0.218997933147063	-0.153172546497587	0.0234618290005554	3.62914769125311e-07	-0.0262379166030941
Resid1.bg259	A_extrapxI	HxK	-0.287990310243351	0.0829384187940618	-0.320983699228827	0.103030535170622	1.02140518265514e-14	-0.242045647355376	-0.204378649176037	0.0417706322390215	1.12558851128597e-11	-0.0459446628879751
Resid1.bg260	A_extrapxI	HxJI	-0.179441305023721	0.0321991819486162	-0.183463075029928	0.0336586998994369	1.41545895973039e-05	-0.151285489146567	-0.161933500919682	0.0262224587201046	7.50908379920645e-08	-0.0281558158771542
Resid1.bg261	A_extrapxI	HxJH	-0.133778556083764	0.0178967020678568	-0.157895722850484	0.0249310592944769	0.000192946034958119	-0.119523599897902	-0.0639191939631276	0.00408566335689593	0.0337667482805639	-0.0142549561858624
Resid1.bg262	A_extrapxI	HxKI	-0.291693760514197	0.0850852499229137	-0.312016078339992	0.0973540331426677	5.95079541199084e-14	-0.24477743985324	-0.228929827387958	0.0524088658678801	2.8199664825479e-14	-0.0469163206609566
Resid1.bg263	A_extrapxI	HxKH	-0.0933772489962853	0.00871931063011426	-0.109476964333874	0.0119852057197604	0.00998415407033248	-0.0800138043731986	-0.056062963996839	0.00314305593211087	0.0626130929554085	-0.0133634446230867
Resid1.bg264	A_extrapxI	HxL	-0.244794320054726	0.0599242591310559	-0.288451111143146	0.0832040435197156	4.66604532789461e-12	-0.204020237169938	-0.162446883011313	0.0263889898000911	6.82940259899567e-08	-0.0407740828847888
Resid1.bg265	A_extrapxI	HxQ	0.0666397843060157	0.00444086085235229	0.0600295007176215	0.00360354095640692	0.158619961678407	0.0454645945929785	0.0950532044349201	0.00903511167334672	0.00159471550799317	0.0211751897130371
Resid1.bg266	A_extrapxI	IxJ	0.0565485591484123	0.00319773954176148	0.00128488360265461	1.65092587237069e-06	0.975949893768299	0.00106474224747851	0.325765401494527	0.10612309681089	0	0.0554838169009338
Resid1.bg267	A_extrapxI	IxK	-0.179394841076499	0.0321825090048622	-0.191374804330886	0.0366243157326848	5.83911751661503e-06	-0.16119840702017	-0.115432347684007	0.0133246268918416	0.000126207518293064	-0.0181964340563282
Resid1.bg268	A_extrapxI	IxJI	0.0288506495866392	0.000832359981571044	-0.032081009363549	0.00102919116178412	0.451508668351421	-0.0256974697270833	0.282724846513161	0.0799333388358903	0	0.0545481193137225
Resid1.bg269	A_extrapxI	IxJH	0.0784062514379781	0.00614754026455544	0.050560091891273	0.00255632289205397	0.235212770812754	0.0376544667645303	0.176872632509087	0.0312839281306945	4.22840651381762e-09	0.0407517846734478
Resid1.bg270	A_extrapxI	IxKI	0.202841578769308	0.0411447060776253	0.188785327135429	0.0356398997416308	7.83388630787307e-06	0.155966236412858	0.271695656393294	0.0738185297029828	0	0.0468753423564501
Resid1.bg271	A_extrapxI	IxKH	-0.0327337550389269	0.00107149871894847	-0.0509341606624489	0.00259428872238815	0.231762390762646	-0.0421080218840739	0.0544886795590763	0.0029690162000917	0.0703508871600453	0.00937426684514699
Resid1.bg272	A_extrapxI	IxL	0.0246009117734225	0.000605204860083716	0.0115089773991804	0.000132456560774844	0.787128632452956	0.00877650660164281	0.072090245759698	0.00519700353369365	0.0166557487584886	0.0158244051717796
Resid1.bg273	A_extrapxI	IxQ	0.286811573458033	0.0822608786694728	0.278288204049808	0.0774443245132676	2.71163091980497e-11	0.218495458942184	0.334078215525033	0.11160825408839	0	0.0683161145158489
Resid1.bg274	A_extrapxI	JxK	-0.348257957794346	0.121283605167089	-0.39509103233016	0.156096923827712	0	-0.350553814940264	0.0222243083719355	0.000493919882610884	0.460453294483882	0.00229585714591804
Resid1.bg275	A_extrapxI	JxJI	0.0440710345326693	0.00194225608477973	0.0345738523686992	0.00119535126761261	0.417113057627025	0.0271496049013416	0.0827837835813716	0.00685315482404736	0.00597093577081775	0.0169214296313277
Resid1.bg276	A_extrapxI	JxJH	-0.120202042023207	0.0144485309065487	-0.154986596490652	0.0240208450917562	0.000253656154684201	-0.109508862872089	-0.042539268826994	0.00180958939233527	0.157717975520199	-0.0106931791511177
Resid1.bg277	A_extrapxI	JxKI	-0.192450862089569	0.0370373343190183	-0.236090898150533	0.0557389121895255	1.9210724122587e-08	-0.201887516540126	0.0652979023464241	0.00426381605084313	0.030110391861105	0.00943665445055651
Resid1.bg278	A_extrapxI	JxKH	-0.331947217426236	0.110188955157021	-0.380429979127739	0.144726969019132	0	-0.330513918922647	-0.011127913790294	0.000123830465324215	0.711700061727878	-0.00143329850358956
Resid1.bg279	A_extrapxI	JxL	0.0289438179710062	0.000837744598738742	0.0774617699391449	0.00600032580210502	0.0687283821887421	0.0622920704599879	-0.17502430147402	0.0306335061064686	6.11540684758438e-09	-0.0333482524889816
Resid1.bg280	A_extrapxI	JxQ	0.198088870703221	0.0392392006964774	0.232904530677037	0.0542445204098906	3.00823819188167e-08	0.194964062248664	0.0192145040817803	0.000369197167108753	0.523381998438873	0.00312480845455668
Resid1.bg281	A_extrapxI	KxJI	-0.376481853294116	0.141738585859773	-0.443138008444916	0.196371294528526	0	-0.37079223125928	-0.0349138418631894	0.0012189763536478	0.246237162107048	-0.00568962203483599
Resid1.bg282	A_extrapxI	KxJH	-0.270007234712118	0.0729039067968848	-0.311625564311126	0.0971104923322279	6.43929354282591e-14	-0.259275138098693	-0.0641401390049549	0.00411395743157493	0.0331564211748252	-0.010732096613425
Resid1.bg283	A_extrapxI	KxKI	-0.184748457101058	0.0341319924012216	-0.24158619986245	0.0583638919639798	8.73031513748401e-09	-0.181460448720877	-0.0145103447418137	0.000210550104526282	0.629870506301782	-0.00328800838018175
Resid1.bg284	A_extrapxI	KxKH	-0.11421295752658	0.0130445996669684	-0.127492704205061	0.0162543896255192	0.00266811151579227	-0.0952505217802905	-0.0828035380966292	0.00685642592131993	0.00595899356969132	-0.0189624357462898
Resid1.bg285	A_extrapxI	KxL	-0.324854415502773	0.105530391271648	-0.394715644305814	0.155800439859754	0	-0.282544764724936	-0.171603587697011	0.0294477913104858	1.1988701587029e-08	-0.0423096507778374
Resid1.bg286	A_extrapxI	KxQ	-0.0930233878094381	0.00865335067954512	-0.126203061717345	0.015927212786832	0.00294938265735989	-0.0953178131210512	0.0102399230126196	0.000104856023304376	0.733794483695255	0.00229442531161301
Resid1.bg287	A_extrapxI	JIxJH	-0.0341048421229661	0.00116314025623245	-0.0392915332988162	0.00154382458897198	0.356401713801101	-0.0279692525950617	-0.0246759589557352	0.000608902950385126	0.412487882597798	-0.0061355895279044
Resid1.bg288	A_extrapxI	JIxKI	-0.174917636372802	0.0305961795142479	-0.231887410909918	0.0537717713385051	3.46653017402332e-08	-0.178026454637027	0.0143786332723556	0.00020674509478089	0.632981347828902	0.00310881826422402
Resid1.bg289	A_extrapxI	JIxKH	-0.221223644118992	0.0489399007172866	-0.242723155678976	0.0589145303027606	7.3980057635481e-09	-0.20939808372507	-0.0869155896342116	0.00755431972146266	0.00389429142509834	-0.0118255603939225
Resid1.bg290	A_extrapxI	JIxL	0.019324066048608	0.000373419528650966	0.0532289555848256	0.00283332171265134	0.211378704152999	0.040248607856968	-0.0936085762226974	0.00876256554244055	0.00187790776147923	-0.02092454180836
Resid1.bg291	A_extrapxI	JIxQ	0.213431963410964	0.0455532030054591	0.251369022467073	0.0631863854560518	2.04341898957239e-09	0.199430037155623	0.0704990184686565	0.00497011160504396	0.0192129745206355	0.0140019262553411
Resid1.bg292	A_extrapxI	JHxKI	-0.146245629555931	0.0213877841642107	-0.171820670698078	0.0295223428791373	4.87316886368383e-05	-0.137554653372467	-0.0449668507684884	0.00202201766803551	0.135329471266184	-0.00869097618346416
Resid1.bg293	A_extrapxI	JHxKH	-0.147179787723126	0.0216618899142243	-0.205938277891735	0.0424105743010133	1.03782827975962e-06	-0.156383415130278	0.0415462304109721	0.00172608926136158	0.167645721604962	0.00920362740715214
Resid1.bg294	A_extrapxI	JHxL	-0.0996185252595185	0.00992385057488132	-0.0751811356876242	0.00565220316328096	0.077319355074482	-0.0543245730911768	-0.186448358577117	0.034762990416101	5.89216675450643e-10	-0.0452939521683417
Resid1.bg295	A_extrapxI	JHxQ	0.160011080216005	0.0256035457918927	0.198593458792843	0.0394393618753048	2.52000046385703e-06	0.153862978635729	0.0290573076390207	0.00084432712722869	0.334527791160628	0.00614810158027553
Resid1.bg296	A_extrapxI	KIxKH	-0.193978541075032	0.0376276743975978	-0.222047567152602	0.0493051220783892	1.32144394537903e-07	-0.174903212702084	-0.0941059277164906	0.00885592563138136	0.0017755752147619	-0.019075328372948
Resid1.bg297	A_extrapxI	KIxL	-0.177277033530088	0.0314271466172281	-0.178656170533202	0.0319180272695887	2.38085029788948e-05	-0.141057233857591	-0.179862297990618	0.0323504462384658	2.30983365767656e-09	-0.0362197996724974
Resid1.bg298	A_extrapxI	KIxQ	0.0377156445787334	0.00142246984598935	0.0421720700317027	0.00177848349075883	0.322216743370892	0.031799038950042	0.0263160883306597	0.000692536505027081	0.382121348680116	0.00591660562869149
Resid1.bg299	A_extrapxI	KHxL	-0.226182204721213	0.0511583897325488	-0.268350017305262	0.0720117317877343	1.41523681662648e-10	-0.197020367112486	-0.123306815691315	0.015204570795932	4.21619437818155e-05	-0.0291618376087268
Resid1.bg300	A_extrapxI	KHxQ	0.0109513522275641	0.000119932115612173	-0.00427522551731642	1.82775532239134e-05	0.920099037549117	-0.00316574942170783	0.060616555192669	0.00367436676342588	0.044097750302583	0.014117101649272
Resid1.bg301	A_extrapxI	LxQ	-0.177540310121658	0.0315205617180944	-0.194033908211791	0.0376491575359419	4.30016513264242e-06	-0.133474251613059	-0.169063759245946	0.0285825546903711	1.96014893205643e-08	-0.0440660585085989
Resid1.bg302	A_extrapxJ	A_extrapxK	0.518490466501712	0.268832363853163	0.520886318315104	0.271322556607864	0	0.445500690377729	0.505080362830713	0.255106172917205	0	0.0729897761239831
Resid1.bg303	A_extrapxJ	A_extrapxJI	0.801100837162673	0.641762551302736	0.832446225255217	0.692966717941659	0	0.704427703566118	0.632793981327806	0.400428222804695	0	0.096673133596555
Resid1.bg304	A_extrapxJ	A_extrapxJH	0.814104202471471	0.66276565248171	0.857089649884797	0.734602667939644	0	0.723673513948193	0.585628628958059	0.342960891055296	0	0.0904306885232781
Resid1.bg305	A_extrapxJ	A_extrapxKI	0.580689399176855	0.337200178316376	0.578158365249391	0.334267095307848	0	0.484931560163421	0.601523503554141	0.361830525328049	0	0.0957578390134339
Resid1.bg306	A_extrapxJ	A_extrapxKH	0.503910432025934	0.253925723504563	0.54140638904354	0.293120878097165	0	0.440287076401883	0.355338003474476	0.126265096713226	0	0.0636233556240505
Resid1.bg307	A_extrapxJ	A_extrapxL	-0.607755299307123	0.369366503835891	-0.649521250930953	0.42187785541091	0	-0.520445775262975	-0.465804467364512	0.216973801816737	0	-0.0873095240441486
Resid1.bg308	A_extrapxJ	A_extrapxQ	-0.525620844449918	0.276277272120244	-0.567994062236532	0.322617254735958	0	-0.473715783121089	-0.318224247305313	0.101266671573033	0	-0.0519050613288288
Resid1.bg309	A_extrapxJ	BxE_upper	-0.181404792523613	0.0329076987505352	-0.210695353766491	0.0443925320987867	5.74128267594176e-07	-0.16208361002039	-0.093025578393872	0.00865375823551442	0.00200474584461063	-0.0193211825032234
Resid1.bg310	A_extrapxJ	BxH	0.239753326165262	0.0574816574073063	0.296904373040986	0.0881522067308608	1.02184927186499e-12	0.225391544052825	0.0672497821263977	0.00452253319604796	0.0255186104909439	0.0143617821124364
Resid1.bg311	A_extrapxJ	BxI	0.272800675837518	0.0744202087374065	0.343219817172243	0.117799842899748	0	0.276288163953109	-0.0188628689115441	0.000355807823574095	0.531011591625504	-0.00348748811559106
Resid1.bg312	A_extrapxJ	BxJ	0.688820261615481	0.474473352812019	0.707977953921108	0.501232783238319	0	0.593291936414916	0.597745535880385	0.357299725664929	0	0.0955283252005644
Resid1.bg313	A_extrapxJ	BxK	-0.00840196311230056	7.05929841404594e-05	0.00487536380016303	2.37691721839401e-05	0.908928578025251	0.00366421166410249	-0.0554059555903767	0.0030698199148828	0.0657522583283665	-0.0120661747764031
Resid1.bg314	A_extrapxJ	BxJI	0.428610842372082	0.183707254198905	0.48416429895777	0.234415068385269	0	0.399976059289404	0.169045428787045	0.0285763569937958	1.96706673172287e-08	0.0286347830826774
Resid1.bg315	A_extrapxJ	BxJH	0.484052467229585	0.234306791031048	0.585783569964956	0.343142390840888	0	0.444584479563143	0.184721954183187	0.0341222003572553	8.46782644003952e-10	0.0394679876664416
Resid1.bg316	A_extrapxJ	BxKI	0.118487953289467	0.0140393950747269	0.131608515696419	0.0173208014038145	0.00192610034073759	0.099600913539047	0.0878963049296528	0.00772576042028652	0.0035096276234321	0.01888703975042
Resid1.bg317	A_extrapxJ	BxKH	0.153127116679943	0.0234479138627128	0.190515048902837	0.0362959838584503	6.44042158226554e-06	0.142087127679393	0.0499737150756158	0.00249737219845883	0.09697552552382	0.01103998900055
Resid1.bg318	A_extrapxJ	BxL	-0.251265184956853	0.0631341931714017	-0.278660528494489	0.0776516901408279	2.54551935086056e-11	-0.198965895222165	-0.220614740190296	0.048670863589232	2.30926389122033e-13	-0.0522992897346888
Resid1.bg319	A_extrapxJ	BxQ	-0.0522898288414188	0.00273422620026487	-0.0805640428589054	0.00649056500177155	0.0583137598071413	-0.0606028639574593	0.0382354457642072	0.00146194931278763	0.204137180733561	0.00831303511604047
Resid1.bg320	A_extrapxJ	E_upperxH	-0.369897950621532	0.136824493874009	-0.437576963314208	0.191473598823284	0	-0.33762443519654	-0.156412975322816	0.0244650188493358	2.0459657701366e-07	-0.0322735154249918
Resid1.bg321	A_extrapxJ	E_upperxI	-0.373211062419084	0.139286497111981	-0.454144119059262	0.206246880876113	0	-0.362130487807389	-0.0583007234045989	0.00339897434949954	0.0528373005741909	-0.0110805746116951
Resid1.bg322	A_extrapxJ	E_upperxJ	-0.576018018589336	0.331796757739584	-0.612021378507242	0.374570167749905	0	-0.499191989371522	-0.433333465995417	0.187777892751601	0	-0.0768260292178135
Resid1.bg323	A_extrapxJ	E_upperxK	-0.298630288969717	0.089180049490137	-0.405405398923628	0.164353537476426	0	-0.29106946939037	-0.0321535752975365	0.00103385240441435	0.285581288894981	-0.00756081957934794
Resid1.bg324	A_extrapxJ	E_upperxJI	-0.409178758950813	0.167427256776528	-0.475187873281776	0.225803514914057	0	-0.380812259498559	-0.151402341172295	0.022922668912452	4.93987731609025e-07	-0.0283664994522543
Resid1.bg325	A_extrapxJ	E_upperxJH	-0.46563187775432	0.216813045581014	-0.54240133828999	0.294199211778772	0	-0.421489789755948	-0.217429029971572	0.0472753830743788	5.06483743833996e-13	-0.0441420879983727
Resid1.bg326	A_extrapxJ	E_upperxKI	-0.314732553502977	0.099056580234504	-0.395400498250562	0.156341554016793	0	-0.29635556413833	-0.0839473301465486	0.00704715423873362	0.00530317378171885	-0.0183769893646466
Resid1.bg327	A_extrapxJ	E_upperxKH	-0.319951410607308	0.102368905149606	-0.398340355597211	0.158675038897312	0	-0.2960331553424	-0.107580904277959	0.0115736509652633	0.000352967854310382	-0.0239182552649082
Resid1.bg328	A_extrapxJ	E_upperxL	-0.0522014319009183	0.00272498949250621	-0.0128423811011954	0.000164926752348341	0.763162949303992	-0.00992719740355617	-0.205730538021964	0.0423250542748066	8.23430212903986e-12	-0.0422742344973621
Resid1.bg329	A_extrapxJ	E_upperxQ	-0.041173950474686	0.00169529419769189	-0.0147569132962486	0.000217766490032998	0.729149961985853	-0.0117162715615716	-0.153154796990254	0.0234563918411259	3.64044587364276e-07	-0.0294576789131144
Resid1.bg330	A_extrapxJ	HxI	0.0172622107398202	0.000297983919625963	0.0540349630402596	0.00291977723076222	0.204535454763255	0.0443153471398792	-0.155506249722584	0.0241821937027826	2.40457796119031e-07	-0.0270531364000591
Resid1.bg331	A_extrapxJ	HxJ	0.286322333154155	0.0819804784628391	0.269330094187613	0.0725386996351085	1.20602194897401e-10	0.22509114548842	0.378689360477778	0.143405631739068	0	0.0612311876657349
Resid1.bg332	A_extrapxJ	HxK	-0.307273447409086	0.0944169714826645	-0.359120246241975	0.128967351260897	0	-0.273481084056072	-0.159249418939187	0.0253603774324688	1.22746808717267e-07	-0.0337923633530139
Resid1.bg333	A_extrapxJ	HxJI	0.128832742372768	0.0165978755072881	0.154341084763937	0.0238211704461087	0.000269356578363578	0.12852962983942	0.00184684869979085	3.41085011991915e-06	0.951091243553619	0.000303112533348233
Resid1.bg334	A_extrapxJ	HxJH	0.195103396974552	0.0380653355110096	0.223372716829852	0.0498953706239492	1.10743703540805e-07	0.170760150491046	0.115638575847512	0.0133722802240409	0.000122737028825703	0.0243432464835059
Resid1.bg335	A_extrapxJ	HxKI	-0.181173222932074	0.0328237367075951	-0.213840695064196	0.0457278428655384	3.8521739353925e-07	-0.169417346252011	-0.0607704275088469	0.00369304485960801	0.0435630660375845	-0.0117558766800631
Resid1.bg336	A_extrapxJ	HxKH	-0.0473527212378915	0.00224228020863346	-0.0620144138548691	0.00384578752576299	0.145273728639545	-0.0457728463980091	-0.00702164961828717	4.93035633619924e-05	0.815606906766304	-0.00157987483988238
Resid1.bg337	A_extrapxJ	HxL	-0.210779188571699	0.0444278663349438	-0.206901676806524	0.0428083038653512	9.21590323166299e-07	-0.147787650671817	-0.265869321793578	0.0706864962709774	0	-0.0629915378998817
Resid1.bg338	A_extrapxJ	HxQ	0.0853450244969217	0.00728377320638017	0.096299637359352	0.0092736201555427	0.0235299238910858	0.073655697489853	0.0555888635581687	0.00309012175168869	0.0648655680900372	0.0116893270070687
Resid1.bg339	A_extrapxJ	IxJ	-0.658922791110223	0.434179244644487	-0.675504876979841	0.456306838823551	0	-0.565304303759536	-0.58231648141593	0.339092484528629	0	-0.0936184873506873
Resid1.bg340	A_extrapxJ	IxK	0.140795076114049	0.0198232534579607	0.164062552542733	0.0269165211468371	0.000106341019685097	0.139559226398098	0.00830549914164697	6.89813159918986e-05	0.782672931701135	0.00123584971595073
Resid1.bg341	A_extrapxJ	IxJI	-0.419211371991433	0.17573817440694	-0.464083397949489	0.215373400252343	0	-0.375414873235661	-0.240481915805698	0.0578315518295786	1.33226762955019e-15	-0.0437964987557723
Resid1.bg342	A_extrapxJ	IxJH	-0.325105758387195	0.105693754136513	-0.370412720463714	0.137205583481329	0	-0.278591359644567	-0.213875113680637	0.0457425642519056	1.20037313422472e-12	-0.0465143987426271
Resid1.bg343	A_extrapxJ	IxKI	0.252299063017803	0.0636548171996611	0.319299089029242	0.101951908254904	1.4210854715202e-14	0.266399336127685	-0.0865813996838947	0.00749633877122232	0.00403387351683127	-0.014100273109882
Resid1.bg344	A_extrapxJ	IxKH	0.111950792200763	0.0125329798743784	0.151827770910089	0.0230516720195265	0.000339555545513681	0.126759350471646	-0.0911886078223768	0.00831536219658324	0.00245756807759934	-0.0148085582708829
Resid1.bg345	A_extrapxJ	IxL	-0.239391199785174	0.0573081465345851	-0.259072035295895	0.0671183194723574	6.23248119779873e-10	-0.199516393940329	-0.192444954065552	0.0370350603452925	1.63044688861191e-10	-0.0398748058448446
Resid1.bg346	A_extrapxJ	IxQ	0.021850281478099	0.000477434800672158	0.0289596443883014	0.000838661003096874	0.496748148274228	0.0229622237782095	-0.00576057832748411	3.31842626670796e-05	0.848277242810096	-0.00111194230011041
Resid1.bg347	A_extrapxJ	JxK	-0.622391553321534	0.387371245645992	-0.648033857615839	0.419947880616465	0	-0.580668578026736	-0.427875577684391	0.183077509978751	0	-0.0417229752947986
Resid1.bg348	A_extrapxJ	JxJI	-0.407385383612112	0.165962850780788	-0.419384223656807	0.175883127052223	0	-0.332583678896539	-0.387684600013395	0.150299349087546	0	-0.0748017047155736
Resid1.bg349	A_extrapxJ	JxJH	0.0971763691195715	0.00944324671526322	0.078299040923889	0.00613073980960085	0.0657776829879464	0.0558707721774296	0.174080816825899	0.0303041307867721	7.37236538483899e-09	0.0413055969421419
Resid1.bg350	A_extrapxJ	JxKI	-0.502730925438372	0.252738383392121	-0.569494631282885	0.324324135060029	0	-0.49180502159315	-0.0800935211111701	0.00641497212398545	0.00781350938300407	-0.0109259038452213
Resid1.bg351	A_extrapxJ	JxKH	-0.00721446704861641	5.2048534795572e-05	-0.057760397577464	0.00333626352830671	0.174987890367865	-0.0506778634828875	0.35748646313465	0.127796571324522	0	0.0434633964342711
Resid1.bg352	A_extrapxJ	JxL	0.260920007737204	0.0680792504375828	0.331507316896164	0.109897101155694	1.33226762955019e-15	0.269222635702682	-0.0461636016692956	0.00213107811908139	0.125237086186716	-0.00830262796547737
Resid1.bg353	A_extrapxJ	JxQ	0.58710301009757	0.344689944465627	0.619247389999126	0.38346733002073	0	0.523496661288378	0.414347841247501	0.171684133546464	0	0.0636063488091922
Resid1.bg354	A_extrapxJ	KxJI	-0.285748245935409	0.0816520600551628	-0.313716863067647	0.0984182701730045	4.2854608750531e-14	-0.265095644085615	-0.134260367372766	0.0180258462470701	8.22840040282102e-06	-0.0206526018497933
Resid1.bg355	A_extrapxJ	KxJH	-0.564815085234792	0.319016080508785	-0.627967526173947	0.394343213929026	0	-0.527640453913004	-0.235369848739765	0.0553989656957799	5.32907051820075e-15	-0.0371746313217878
Resid1.bg356	A_extrapxJ	KxKI	-0.0663280553679937	0.00439941092889964	-0.0436046723888319	0.00190136745413736	0.306037459007352	-0.0330762289259672	-0.155460175963967	0.0241678663107476	2.42433547681387e-07	-0.0332518264420265
Resid1.bg357	A_extrapxJ	KxKH	-0.172429502429251	0.029731933307999	-0.199822348164052	0.0399289708257957	2.17732461549325e-06	-0.1507645347519	-0.100223981672556	0.0100448465023008	0.000872807003381215	-0.0216649676773512
Resid1.bg358	A_extrapxJ	KxL	-0.368402179152611	0.135720165604393	-0.425811505365408	0.181315438101555	0	-0.307817580289618	-0.260320274996698	0.0677666455743565	0	-0.0605845988629934
Resid1.bg359	A_extrapxJ	KxQ	-0.138418181987765	0.019159593104798	-0.174798662145881	0.0305545722879897	3.57874766661048e-05	-0.13332616466977	-0.0240752870222452	0.00057961944520349	0.423957535420139	-0.00509201731799479
Resid1.bg360	A_extrapxJ	JIxJH	-0.097208917544762	0.00944957365022433	-0.108327705632148	0.0117348918075252	0.0107979531637348	-0.0778743675051355	-0.0823778866319538	0.00678611620594703	0.00622113452596973	-0.0193345500396265
Resid1.bg361	A_extrapxJ	JIxKI	-0.0633975075073944	0.00401924395815013	-0.100715815582977	0.0101436755085443	0.0178316369292255	-0.0780868939945935	0.0719755123365937	0.00518047437611516	0.0168295897568167	0.0146893864871991
Resid1.bg362	A_extrapxJ	JIxKH	0.0851519117403178	0.00725084807303087	0.0975246454042416	0.00951105646122305	0.0218097284979799	0.0849667440421315	0.00144178337441896	2.07873929875092e-06	0.961808947597067	0.000185167698186241
Resid1.bg363	A_extrapxJ	JIxL	0.0576537949977333	0.00332396007764066	0.093832561448572	0.00880454958800004	0.0273532731268156	0.071652210564118	-0.0663433503919792	0.00440144014123293	0.0275696548281068	-0.0139984155663847
Resid1.bg364	A_extrapxJ	JIxQ	0.356721620577769	0.12725031458763	0.400501594478668	0.160401527179955	0	0.32088998764176	0.19112641775979	0.0365293075656897	2.16993534252197e-10	0.0358316329360092
Resid1.bg365	A_extrapxJ	JHxKI	-0.469420771584822	0.220355860795289	-0.560973031751909	0.314690742352929	0	-0.453539339752361	-0.0870507271181848	0.00757782909180468	0.00383910480180094	-0.0158814318324604
Resid1.bg366	A_extrapxJ	JHxKH	-0.071297586555597	0.00508334584865285	-0.114049763586383	0.0130073485741097	0.00725982079378462	-0.08746234331163	0.077303757728248	0.00597587095890766	0.0102473086729031	0.016164756756033
Resid1.bg367	A_extrapxJ	JHxL	-0.0370820374715971	0.00137507750304493	0.0285474359219347	0.000814956097716969	0.502897538806946	0.0208318409067256	-0.252557245299473	0.0637851621532581	0	-0.0579138783783227
Resid1.bg368	A_extrapxJ	JHxQ	0.330976666506538	0.10954555377178	0.399276072013039	0.159421381682161	0	0.312403278924093	0.0929960052948762	0.00864825700080465	0.00201138465985573	0.0185733875824447
Resid1.bg369	A_extrapxJ	KIxKH	-0.0330569414667739	0.00109276137913772	-0.0305755247322582	0.000934862712652934	0.473032699362564	-0.0243219723193839	-0.0456525633613216	0.00208415654145948	0.129472559147275	-0.00873496914739003
Resid1.bg370	A_extrapxJ	KIxL	-0.29775244362565	0.0886565176850456	-0.333426031483251	0.11117291847067	8.88178419700125e-16	-0.265858131950534	-0.167790034272641	0.0281534956012142	2.50167615511998e-08	-0.0318943116751154
Resid1.bg371	A_extrapxJ	KIxQ	-0.0397302304791672	0.00157849121392775	-0.0849486910294238	0.0072162801076125	0.0458534808755213	-0.0646872770065389	0.117598216907495	0.0138293406198223	9.39591545168206e-05	0.0249570465273716
Resid1.bg372	A_extrapxJ	KHxL	-0.162158208691532	0.0262952846460464	-0.160961880979144	0.0259087271283441	0.000143868082746579	-0.119345387251636	-0.191780691350213	0.0367798335747655	1.8834311887872e-10	-0.0428128214398959
Resid1.bg373	A_extrapxJ	KHxQ	0.0648664826622796	0.00420766057297582	0.0701738553283672	0.00492436997164662	0.0992493518729796	0.0524766312872672	0.0563599555474685	0.00317644458931262	0.0612353083230999	0.0123898513750124
Resid1.bg374	A_extrapxJ	LxQ	-0.166563929785588	0.0277435427056182	-0.158271301839455	0.0250498049859559	0.000186185516580117	-0.109949976516368	-0.230106364999059	0.0529489392130803	2.08721928629529e-14	-0.0566139532692201
Resid1.bg375	A_extrapxK	A_extrapxJI	0.543931402907845	0.295861371069297	0.562486749819873	0.316391343722924	0	0.471947747563964	0.448032537767959	0.200733154898798	0	0.0719836553438819
Resid1.bg376	A_extrapxK	A_extrapxJH	0.701526446072042	0.492139354538469	0.726275492144083	0.52747609048913	0	0.608021867223791	0.575782492698932	0.331525478898596	0	0.09350457884825
Resid1.bg377	A_extrapxK	A_extrapxKI	0.866711028405845	0.751188006760318	0.90643721716255	0.821628428657388	0	0.753828836752224	0.674252883827797	0.4546169513501	0	0.112882191653621
Resid1.bg378	A_extrapxK	A_extrapxKH	0.68695139491681	0.47190221897815	0.733833822765368	0.538512079434433	0	0.591713759427062	0.505769698506308	0.255802987927161	0	0.0952376354897478
Resid1.bg379	A_extrapxK	A_extrapxL	-0.74327961330364	0.552464583552809	-0.824273990130174	0.679427610805119	0	-0.65487000772358	-0.448498088955576	0.201150535796804	0	-0.0884096055800605
Resid1.bg380	A_extrapxK	A_extrapxQ	-0.708201575854568	0.501549472042893	-0.754104714588234	0.568673920564203	0	-0.623601422317426	-0.493189504395342	0.243235887245723	0	-0.0846001535371418
Resid1.bg381	A_extrapxK	BxE_upper	-0.0200799927333877	0.000403206108172905	0.0230329383919219	0.000530516250966068	0.588860823932826	0.0175685075790892	-0.172359598026611	0.0297078310318951	1.03426733844003e-08	-0.037648500312477
Resid1.bg382	A_extrapxK	BxH	0.417056372303112	0.173936017678632	0.465026984502867	0.21625009631583	0	0.350026206563632	0.298450256470191	0.0890725555871225	0	0.0670301657394803
Resid1.bg383	A_extrapxK	BxI	0.119641766453757	0.0143141522801753	0.128472725638473	0.0165052412329783	0.00247096356116172	0.102542108880519	0.0879430531291748	0.00773398059368086	0.00349218596875045	0.0170996575732381
Resid1.bg384	A_extrapxK	BxJ	0.0113099971247295	0.00012791603496139	0.00650346124300275	4.22950081392389e-05	0.878721105090917	0.00540374255393633	0.0351411083238262	0.00123489749422689	0.243175913896658	0.00590625457079321
Resid1.bg385	A_extrapxK	BxK	0.45447873448004	0.206550920094579	0.501784070156393	0.251787253062716	0	0.373931263075358	0.3516882546102	0.123684628430769	0	0.0805474714046822
Resid1.bg386	A_extrapxK	BxJI	0.00184342979548037	3.39823341086479e-06	-0.000484495228295631	2.34735626241235e-07	0.990930173298835	-0.00039685524176317	0.0125756930133732	0.000158148054766603	0.676198199734803	0.00224028503724354
Resid1.bg387	A_extrapxK	BxJH	0.191904411607345	0.0368273031943615	0.222584321242132	0.0495437800628206	1.23034397336852e-07	0.167499325528183	0.108610794215238	0.0117963046200648	0.000309557669295302	0.0244050860791623
Resid1.bg388	A_extrapxK	BxKI	0.28108350615231	0.0790079374308755	0.32795945056281	0.10755740121346	2.44249065417534e-15	0.24609390797865	0.154833451107172	0.023973397581757	2.70917087430433e-07	0.0349895981736599
Resid1.bg389	A_extrapxK	BxKH	0.303816620709265	0.0923045390191975	0.353309741502689	0.124827773440697	0	0.261265727063329	0.183147416271395	0.0335429760868877	1.17541443245273e-09	0.0425508936459359
Resid1.bg390	A_extrapxK	BxL	-0.29916644970385	0.0895005646284064	-0.377174539466621	0.142260633221858	0	-0.267021932510756	-0.128933198786286	0.0166237697492638	1.85059688475597e-05	-0.0321445171930948
Resid1.bg391	A_extrapxK	BxQ	-0.13262267664555	0.0175887743606302	-0.165189933071716	0.0272877139882379	9.51446973869174e-05	-0.123207417877762	-0.0411773049257291	0.00169557044094647	0.17145121138459	-0.00941525876778835
Resid1.bg392	A_extrapxK	E_upperxH	-0.386673907058726	0.14951671040006	-0.384249967553523	0.147648037564884	0	-0.293964334361323	-0.427238319311723	0.182532581488305	0	-0.092709572697403
Resid1.bg393	A_extrapxK	E_upperxI	-0.0168074622121829	0.000282490786013956	0.0410426284719119	0.00168449735188339	0.335357594132205	0.0324494950718598	-0.246432712435762	0.0607290817584468	2.22044604925031e-16	-0.0492569572840427
Resid1.bg394	A_extrapxK	E_upperxJ	-0.0162495107054422	0.00026404659816628	0.0187086147579462	0.000350012266161243	0.66066602132149	0.0151301777127661	-0.16829901940983	0.0283245599343103	2.26979863793275e-08	-0.0313796884182083
Resid1.bg395	A_extrapxK	E_upperxK	-0.295088765828217	0.0870773797180204	-0.297834695541528	0.0887055058683147	8.61977156318972e-13	-0.212023401039823	-0.33589186678563	0.112823346172736	0	-0.0830653647883938
Resid1.bg396	A_extrapxK	E_upperxJI	0.00608007546621853	3.69673176749125e-05	0.0506073051857856	0.00256109933816724	0.234775290498394	0.0402124159573222	-0.17322558234255	0.0300071023779157	8.72638317162e-09	-0.0341323404911037
Resid1.bg397	A_extrapxK	E_upperxJH	-0.125538750105311	0.0157599777780038	-0.105894188154405	0.0112135790848805	0.012717744974029	-0.0815905411294261	-0.205837715029905	0.0423691649287323	8.03179744934823e-12	-0.0439482089758851
Resid1.bg398	A_extrapxK	E_upperxKI	-0.108418760400059	0.0117546276066855	-0.0673259234910917	0.00453277997392834	0.113776221203506	-0.0500333491364553	-0.25360393229603	0.0643149544760093	0	-0.058385411263604
Resid1.bg399	A_extrapxK	E_upperxKH	-0.317494547901001	0.100802787946861	-0.335296191059032	0.112423535738695	4.44089209850063e-16	-0.247067743902155	-0.301205424827896	0.0907247079457535	0	-0.0704268039988456
Resid1.bg400	A_extrapxK	E_upperxL	-0.137551183362681	0.0189203280444738	-0.176900228389312	0.0312936908041907	2.86924711840886e-05	-0.13558476105781	-0.00909952906613487	8.28014292254333e-05	0.762493283866864	-0.00196642230487117
Resid1.bg401	A_extrapxK	E_upperxQ	-0.117236722622484	0.0137444491312612	-0.103481165785332	0.0107083516722915	0.0149127661609088	-0.081462287000059	-0.176857705414666	0.0312786479645407	4.24108836938331e-09	-0.0357744356224249
Resid1.bg402	A_extrapxK	HxI	-0.459554358948043	0.211190208828147	-0.489303035177226	0.239417460233646	0	-0.397885936213168	-0.337063853488633	0.113612041328606	0	-0.0616684227348749
Resid1.bg403	A_extrapxK	HxJ	-0.437249308695354	0.191186957954565	-0.461609678381251	0.213083495175242	0	-0.382516185548805	-0.321869455749674	0.103599946544591	0	-0.0547331231465495
Resid1.bg404	A_extrapxK	HxK	-0.0521353369564543	0.00271809335956303	-0.0670594918108066	0.00449697544192363	0.115216522193132	-0.0506347934325311	-0.0067239891203858	4.52120296910666e-05	0.823291722730535	-0.00150054352392313
Resid1.bg405	A_extrapxK	HxJI	-0.475261620091318	0.225873607531825	-0.502500747583495	0.252507001321971	0	-0.414915637301214	-0.349618901080971	0.122233375993066	0	-0.0603459827901046
Resid1.bg406	A_extrapxK	HxJH	-0.274049507969723	0.0751031328184475	-0.31259891169122	0.0977180795905351	5.32907051820075e-14	-0.236943743806432	-0.167604136571726	0.0280911465959539	2.59196806240425e-08	-0.0371057641632916
Resid1.bg407	A_extrapxK	HxKI	-0.379844343804786	0.144281725520489	-0.404954671788097	0.163988286203005	0	-0.318108528710942	-0.303454492583609	0.0920846290691759	0	-0.0617358150938437
Resid1.bg408	A_extrapxK	HxKH	-0.0455304811607403	0.00207302471472853	-0.0419352275451759	0.00175856330926568	0.32494421959648	-0.0306899133870914	-0.0627171194311873	0.00393343706974581	0.0372582080211479	-0.014840567773649
Resid1.bg409	A_extrapxK	HxL	-0.247486638855413	0.0612496364119494	-0.330592368800514	0.109291314309135	1.33226762955019e-15	-0.23413607919173	-0.0535802336751014	0.00287084144067847	0.0751620792541856	-0.0133505596636825
Resid1.bg410	A_extrapxK	HxQ	0.0623306491940455	0.00388510982895116	0.0468565072756935	0.00219553227407712	0.271338069910938	0.0355347275226149	0.121167487394355	0.0146815600014612	5.71594370053496e-05	0.0267959216714305
Resid1.bg411	A_extrapxK	IxJ	0.0517855105503397	0.00268173910295935	0.0686043112018942	0.00470655151548635	0.107061139013396	0.0569254658509239	-0.03040016353321	0.000924169942845912	0.312671599392182	-0.00513995530058415
Resid1.bg412	A_extrapxK	IxK	-0.319175887430982	0.101873247117355	-0.383859890427118	0.147348415478719	0	-0.323760011139736	0.0292937870313777	0.000858125958639712	0.330609075131477	0.00458412370875388
Resid1.bg413	A_extrapxK	IxJI	0.0821393438383861	0.00674687180620061	0.0994097828376303	0.00988230492382481	0.0193758188059645	0.07973444018906	0.0125562463171431	0.000157659321576768	0.676670538120088	0.00240490364932612
Resid1.bg414	A_extrapxK	IxJH	-0.125952751139194	0.0158640955195318	-0.149901197023155	0.0224703688689746	0.00040454981119975	-0.111786210328502	-0.0619377998147625	0.00383629104589359	0.0396822830031442	-0.0141665408106924
Resid1.bg415	A_extrapxK	IxKI	-0.172119258473034	0.0296250391373072	-0.20022496609345	0.0400900370471232	2.07510675775957e-06	-0.1656361279929	-0.0378530566955244	0.00143285390119458	0.208698302185589	-0.00648313048013442
Resid1.bg416	A_extrapxK	IxKH	-0.381951746275575	0.145887136482961	-0.430795465024186	0.185584732685404	0	-0.356616385752699	-0.14834537494787	0.0220063502684241	8.34718363318387e-07	-0.0253353605228762
Resid1.bg417	A_extrapxK	IxL	-0.0535459222034666	0.0028671657846197	-0.0313569063165556	0.000983255573745247	0.46179158581436	-0.0239437759688668	-0.135847065589382	0.0184544252292459	6.42609314094322e-06	-0.0296021462345998
Resid1.bg418	A_extrapxK	IxQ	0.0629721890160511	0.00396549658947327	0.105308461808941	0.0110898721285653	0.0132225613056294	0.0827914276877691	-0.0976314899588325	0.00953190783158162	0.00118484151659981	-0.0198192386717179
Resid1.bg419	A_extrapxK	JxK	-0.0169949477154452	0.000288828247850714	-0.0479008444440964	0.00229449089845752	0.260787951970029	-0.0425574091150256	0.249266555540492	0.0621338157110213	0	0.0255624613995804
Resid1.bg420	A_extrapxK	JxJI	-0.0252874405962893	0.000639454651910858	-0.0203788569614849	0.000415297811056662	0.632512481603092	-0.0160239671844621	-0.045652023157681	0.00208410721838944	0.12947709447286	-0.0092634734118272
Resid1.bg421	A_extrapxK	JxJH	-0.177464341724525	0.0314935925837189	-0.229206963890159	0.0525358322957448	5.02140327096612e-08	-0.162165110293121	-0.0613099189951074	0.00375890616718664	0.0417314685476564	-0.0152992314314038
Resid1.bg422	A_extrapxK	JxKI	0.0726942946351566	0.00528446047250295	0.0762326961906659	0.00581142396849837	0.0732555514566628	0.0652748656696267	0.0517165575594939	0.00267460232580445	0.0858734842641939	0.00741942896552987
Resid1.bg423	A_extrapxK	JxKH	-0.375875038207689	0.141282044347632	-0.410826503049178	0.168778415607616	0	-0.357394576931098	-0.144533281226314	0.0208898693820449	1.58330814437058e-06	-0.0184804612765911
Resid1.bg424	A_extrapxK	JxL	-0.121961847492638	0.0148746922438176	-0.132309079059832	0.0175056924016608	0.00182050673159884	-0.106539212400983	-0.081538328663526	0.00664849904124119	0.00676881864976631	-0.0154226350916552
Resid1.bg425	A_extrapxK	JxQ	-0.00869693325856689	7.5636648103967e-05	-0.0047139559541355	2.22213807375295e-05	0.911931213345407	-0.00395126933299319	-0.0293954903161735	0.00086409485092825	0.32893291507486	-0.0047456639255737
Resid1.bg426	A_extrapxK	KxJI	-0.224612732900596	0.0504508797810746	-0.298202295883551	0.0889246092702207	8.05577826668014e-13	-0.249848699281943	0.155995515617148	0.02433460089266	2.20413833407207e-07	0.0252359663813472
Resid1.bg427	A_extrapxK	KxJH	0.0840031478349245	0.00705652884617619	0.0585971838245518	0.00343362995216831	0.168811378550586	0.0488178924096976	0.211828300256133	0.0448712287894023	1.96109795069788e-12	0.035185255425227
Resid1.bg428	A_extrapxK	KxKI	-0.126804109863492	0.0160792822782725	-0.208599248753429	0.0435136465804948	7.46518089123072e-07	-0.156890657595354	0.133750410224571	0.017889172235241	8.90382619411767e-06	0.0300865477318617
Resid1.bg429	A_extrapxK	KxKH	0.0151920061841729	0.000230797051899949	0.00393950829719813	1.55197256236929e-05	0.926354798028592	0.00294712485593231	0.0538625986481483	0.00290117953313151	0.073638691152389	0.0122448813282406
Resid1.bg430	A_extrapxK	KxL	-0.148902222491854	0.0221718718630135	-0.218745997323925	0.0478498113452384	2.04246424218013e-07	-0.156789698545532	0.0322257420539948	0.00103849845093061	0.284501380124879	0.00788747605367864
Resid1.bg431	A_extrapxK	KxQ	0.150069269795173	0.0225207857368563	0.134829428243917	0.0181789747205817	0.00148299521524087	0.101967872181959	0.216251143079177	0.0467645568830508	6.7523764357702e-13	0.0481013976132139
Resid1.bg432	A_extrapxK	JIxJH	-0.195044604460198	0.0380423977290349	-0.247366017370599	0.0611899465497913	3.7297529509317e-09	-0.176317900728261	-0.0758677197949086	0.00575591090687877	0.0117462612929935	-0.0187267037319367
Resid1.bg433	A_extrapxK	JIxKI	-0.108004777351301	0.0116650319307041	-0.151818536381331	0.0230488679889696	0.000339842397053536	-0.116709620522629	0.0405565658468639	0.00164483503329101	0.177999543127229	0.00870484317132755
Resid1.bg434	A_extrapxK	JIxKH	-0.463734085197096	0.215049301773587	-0.507329906662901	0.257383634194588	0	-0.438254559192125	-0.188644976659791	0.0355869272189729	3.69702490843338e-10	-0.0254795260049708
Resid1.bg435	A_extrapxK	JIxL	-0.118815688289316	0.0141171677836638	-0.116647078410742	0.0136065409017618	0.00602825193628242	-0.088318415614761	-0.13743540790257	0.0188884913453458	5.00385014712279e-06	-0.0304972726745548
Resid1.bg436	A_extrapxK	JIxQ	-0.0236529503359851	0.000559462059596578	-0.00371189465566516	1.37781619347556e-05	0.930598762735842	-0.00294882460420694	-0.105009872463758	0.0110270733148548	0.000487438083015768	-0.0207041257317782
Resid1.bg437	A_extrapxK	JHxKI	0.0103452633486528	0.000107024473752979	0.0141807880249249	0.000201094749007854	0.739332899299698	0.0113677555841711	-0.00532919831820106	2.84003547147171e-05	0.859516042364444	-0.0010224922355183
Resid1.bg438	A_extrapxK	JHxKH	-0.122256879914465	0.0149467446864199	-0.161820021088903	0.0261857192252129	0.000132395650487283	-0.123043975637966	0.00357913516358087	1.2810208519181e-05	0.905379798135704	0.000787095723501116
Resid1.bg439	A_extrapxK	JHxL	-0.129528830573346	0.0167777179496986	-0.161344887867799	0.0260321728410727	0.000138636891143795	-0.116739313490907	-0.0530335187936372	0.00281255411563507	0.0781847888925333	-0.0127895170824395
Resid1.bg440	A_extrapxK	JHxQ	0.0794059002455597	0.00630529699380777	0.0914871884452709	0.0083699056496205	0.0314720183337318	0.0709747648641775	0.0401400907602344	0.00161122688623986	0.18249625297893	0.00843113538138214
Resid1.bg441	A_extrapxK	KIxKH	-0.370395729692989	0.137192996574802	-0.432912783939267	0.187413478498047	0	-0.341449643520242	-0.143850957955704	0.0206930981047738	1.7726309722299e-06	-0.0289460861727469
Resid1.bg442	A_extrapxK	KIxL	-0.0547831413143027	0.00300119257226286	-0.0520660494281737	0.00271087350305702	0.221540714258903	-0.0411629464345753	-0.068132663264432	0.00464205980350448	0.0236491221806308	-0.0136201948797274
Resid1.bg443	A_extrapxK	KIxQ	0.123380132834783	0.0152226571783286	0.154413429537017	0.0238435072213833	0.000267552817302397	0.116586597976741	0.0304384456576147	0.000926498974051566	0.312062632727985	0.00679353485804136
Resid1.bg444	A_extrapxK	KHxL	-0.200633305261422	0.040253723180123	-0.268025555177697	0.0718376982283129	1.49199541610301e-10	-0.197042625596422	-0.0152942014989692	0.000233912599491071	0.611493944418036	-0.00359067966500021
Resid1.bg445	A_extrapxK	KHxQ	0.0370881094240125	0.00137552786064752	0.0221993439738197	0.000492810872867967	0.602421344808384	0.016460087266652	0.0892239096732826	0.00796090605738609	0.00304394555430454	0.0206280221573605
Resid1.bg446	A_extrapxK	LxQ	-0.172994937121622	0.029927248269714	-0.21069897988068	0.0443940601227592	5.73866209663265e-07	-0.145129861684512	-0.107692259267639	0.0115976227061684	0.000348013420540472	-0.0278650754371103
Resid1.bg447	A_extrapxJI	A_extrapxJH	0.730561845484328	0.533720610077467	0.798286185246633	0.637260833555622	0	0.661227993097248	0.403858288083142	0.163101516853446	0	0.0693338523870794
Resid1.bg448	A_extrapxJI	A_extrapxKI	0.585951787694135	0.343339497501953	0.626141865583686	0.392053635836619	0	0.515207965566431	0.399709059062685	0.159767331896777	0	0.0707438221277039
Resid1.bg449	A_extrapxJI	A_extrapxKH	0.492199645212344	0.242260490747158	0.555510928651201	0.308592391850919	0	0.443181230441853	0.246241674485657	0.0606349622535002	4.44089209850063e-16	0.0490184147704919
Resid1.bg450	A_extrapxJI	A_extrapxL	-0.6133794285683	0.376234323390774	-0.689297615731142	0.475131203052637	0	-0.541832547343053	-0.343328568352072	0.117874505846683	0	-0.0715468812252463
Resid1.bg451	A_extrapxJI	A_extrapxQ	-0.563877529925531	0.317957868754918	-0.614398977350395	0.377486103369212	0	-0.50269056419139	-0.337411346508813	0.11384641675289	0	-0.0611869657341411
Resid1.bg452	A_extrapxJI	BxE_upper	-0.184539677895149	0.0340548927176454	-0.182063781815522	0.0331472206489701	1.64908813702347e-05	-0.137399101294722	-0.204145952149357	0.0416755697789677	1.18758336498104e-11	-0.0471405766004273
Resid1.bg453	A_extrapxJI	BxH	0.288597088205481	0.0832882793206819	0.371223761454339	0.137807081068308	0	0.27646043152188	0.0511162307066243	0.00261286904165285	0.0895755344268132	0.0121366566836001
Resid1.bg454	A_extrapxJI	BxI	0.354704260674676	0.125815112540768	0.444676499191195	0.197737188932937	0	0.351164247045348	0.0172217448626187	0.000296588496113134	0.567350072171781	0.00354001362932796
Resid1.bg455	A_extrapxJI	BxJ	0.449919889504691	0.202427906971913	0.491244169107707	0.241320833682321	0	0.403852067197826	0.259274059266397	0.0672230378084751	0	0.0460678223068649
Resid1.bg456	A_extrapxJI	BxK	0.0576221085833736	0.0033203073975941	0.093747467525084	0.00878858766736669	0.0274941713726458	0.0691208801027474	-0.0474914565055962	0.00225543844102293	0.114736344578395	-0.0114987715193737
Resid1.bg457	A_extrapxJI	BxJI	0.652571267039368	0.425849258565366	0.671717657534183	0.45120461144321	0	0.544382542635737	0.574471834410786	0.330017888531294	0	0.10818872440363
Resid1.bg458	A_extrapxJI	BxJH	0.381585561073064	0.145607540419445	0.501535089866079	0.251537446366976	0	0.373417463793257	0.0343852066353825	0.00118234243535796	0.253462001271155	0.00816809727980695
Resid1.bg459	A_extrapxJI	BxKI	0.157816281829849	0.0249059788105984	0.22633979254598	0.0512297016897571	7.42659405084112e-08	0.168041455424213	-0.0428010694051356	0.00183193154222324	0.155176372615274	-0.010225173594364
Resid1.bg460	A_extrapxJI	BxKH	0.164110258800546	0.0269321770435823	0.232271358335638	0.0539499839030826	3.28610816335839e-08	0.169940659112301	-0.0237382432818667	0.000563504194109089	0.430474162136492	-0.00583040031175465
Resid1.bg461	A_extrapxJI	BxL	-0.287058269407371	0.0824024500351548	-0.359377108640196	0.129151906214587	0	-0.251726990857953	-0.134052616621309	0.0179701040230197	8.49742870601133e-06	-0.0353312785494184
Resid1.bg462	A_extrapxJI	BxQ	-0.126548351806061	0.0160144853448306	-0.164314307330196	0.0269991915934022	0.000103738190235569	-0.121256064096668	-0.0218941049391415	0.00047935183108614	0.467143795331979	-0.00529228770939357
Resid1.bg463	A_extrapxJI	E_upperxH	-0.402494738132517	0.162002014224364	-0.456842229376009	0.208704822541242	0	-0.345797503074717	-0.247152831459253	0.061084522098326	2.22044604925031e-16	-0.0566972350578008
Resid1.bg464	A_extrapxJI	E_upperxI	-0.360319739208891	0.129830314463563	-0.433588855275399	0.187999295419031	0	-0.339176454426209	-0.100060190905653	0.0100120418040757	0.000890008451559954	-0.0211432847826814
Resid1.bg465	A_extrapxJI	E_upperxJ	-0.419252251392247	0.175772450297468	-0.442802482393601	0.196074038413936	0	-0.354313134335393	-0.329456006230871	0.108541260041596	0	-0.0649391170568537
Resid1.bg466	A_extrapxJI	E_upperxK	-0.318173580402712	0.101234427266281	-0.408452857519293	0.166833736815676	0	-0.287690323788227	-0.116600111281764	0.0135955859509198	0.000107710701348962	-0.0304832566144858
Resid1.bg467	A_extrapxJI	E_upperxJI	-0.524998433452532	0.275623355127612	-0.548118311353652	0.300433683241179	0	-0.430919426768466	-0.451644551519259	0.203982800917032	0	-0.0940790066840655
Resid1.bg468	A_extrapxJI	E_upperxJH	-0.387002534351457	0.14977096159445	-0.455609957427538	0.207580433307123	0	-0.34732472738186	-0.175788120581326	0.0309014633375146	5.25287724428836e-09	-0.0396778069695966
Resid1.bg469	A_extrapxJI	E_upperxKI	-0.330726898618012	0.109380281469489	-0.399290499013607	0.159432902602536	0	-0.293589851973724	-0.152586845288936	0.0232827453552298	4.0204318541015e-07	-0.0371370466442889
Resid1.bg470	A_extrapxJI	E_upperxKH	-0.333399371555901	0.11115514095387	-0.407670334059166	0.166195101271912	0	-0.297215426403188	-0.146385754979211	0.0214287892608337	1.16225516144652e-06	-0.0361839451527131
Resid1.bg471	A_extrapxJI	E_upperxL	-0.10996375192713	0.0120920267378914	-0.0861006978924743	0.00741333017757113	0.0429785791347377	-0.065292600501606	-0.195536286506546	0.03823443934077	8.28017654441737e-11	-0.0446711514255241
Resid1.bg472	A_extrapxJI	E_upperxQ	-0.152047116188122	0.0231183255411242	-0.124052247783614	0.0153889601801672	0.0034790364114814	-0.0966217127746278	-0.259189944846379	0.0671794275094689	0	-0.055425403413494
Resid1.bg473	A_extrapxJI	HxI	0.0137111377279497	0.000187995297794806	0.0502006404663035	0.00252010430322707	0.238562336809755	0.0403891529405004	-0.137930702465211	0.0190248786825467	4.62581171278842e-06	-0.0266780152125507
Resid1.bg474	A_extrapxJI	HxJ	0.0498118197973815	0.00248121739152681	0.0330032058047411	0.0010892115933901	0.438601656904929	0.0270586326159941	0.126569733713107	0.0160198974922067	2.62603783722781e-05	0.0227531871813874
Resid1.bg475	A_extrapxJI	HxK	-0.300060106009222	0.0900360672182655	-0.362253717364571	0.131227755744451	0	-0.270630315304284	-0.12474515017848	0.0155613524930515	3.42675027868999e-05	-0.0294297907049383
Resid1.bg476	A_extrapxJI	HxJI	0.25640080640879	0.0657413735270777	0.237113628483335	0.0562228728125329	1.66124536349344e-08	0.193711058886731	0.343558858434353	0.118032689208716	0	0.0626897475220584
Resid1.bg477	A_extrapxJI	HxJH	0.0589313670122785	0.00347290601793586	0.0894499051747994	0.0080012855357806	0.0354695225806623	0.0670830001185595	-0.034829406093125	0.00121308752879981	0.247381353205272	-0.00815163310628107
Resid1.bg478	A_extrapxJI	HxKI	-0.203014745124241	0.0412149867378606	-0.216652271449382	0.0469382067241768	2.68260653468744e-07	-0.168386377538758	-0.161007644127699	0.0259234614675518	8.90400964070892e-08	-0.0346283675854835
Resid1.bg479	A_extrapxJI	HxKH	-0.080115692722922	0.00641852422047365	-0.0840541104426024	0.0070650934822972	0.0481958927979385	-0.0608625890901507	-0.0769652042969202	0.00592364267246666	0.0105844664858179	-0.0192531036327713
Resid1.bg480	A_extrapxJI	HxL	-0.223101012325263	0.049774061700557	-0.251686878558455	0.0633462848384983	1.94720950474903e-09	-0.176364389681225	-0.17742734272123	0.0314804619451166	3.78243170118253e-09	-0.0467366226440372
Resid1.bg481	A_extrapxJI	HxQ	0.0344652584909727	0.00118785404284957	0.0535174302531149	0.00286411534089702	0.208910743988843	0.0401562488298129	-0.0243423970716064	0.00059255229519175	0.418834281201258	-0.00569099033884019
Resid1.bg482	A_extrapxJI	IxJ	-0.331654648084893	0.109994805596314	-0.381197986781119	0.145311905125978	0	-0.312954060991664	-0.104623660373989	0.0109461103100518	0.000511351212842959	-0.018700587093229
Resid1.bg483	A_extrapxJI	IxK	0.0100935533530796	0.000101879819291464	0.0554971568550053	0.00307993441898906	0.192533841875881	0.0463122641878304	-0.218932517066782	0.0479314470291968	3.50164341966774e-13	-0.0362187108347508
Resid1.bg484	A_extrapxJI	IxJI	-0.580641562978796	0.33714462465846	-0.590493138508172	0.348682146625232	0	-0.468604535742649	-0.553326937755568	0.306170700045955	0	-0.112037027236147
Resid1.bg485	A_extrapxJI	IxJH	-0.132580773172853	0.0175776614151115	-0.175829778444421	0.0309161109878141	3.21208227802572e-05	-0.129732972639744	-0.0117776763408232	0.000138713659989186	0.695683887295138	-0.00284780053310935
Resid1.bg486	A_extrapxJI	IxKI	0.207717123941348	0.0431464035784655	0.274818787944787	0.0755253662074419	4.86473084038153e-11	0.224935534330328	-0.095097114399741	0.00904346116715743	0.0015867583728002	-0.0172184103889798
Resid1.bg487	A_extrapxJI	IxKH	0.0836481858932706	0.00699701900323515	0.118881787654321	0.014132879435887	0.00512253523532369	0.0973689095921944	-0.0759944772897396	0.00577516057854074	0.0116065324104615	-0.0137207236989239
Resid1.bg488	A_extrapxJI	IxL	-0.140236086661679	0.019666160002182	-0.191567447518709	0.0366980869488334	5.71193396270431e-06	-0.144729130378842	0.0195040947349704	0.000380409711430702	0.517141123369939	0.00449304371716312
Resid1.bg489	A_extrapxJI	IxQ	0.0818219726835289	0.00669483521382415	0.0746013814836571	0.00556536611927013	0.0796370319284723	0.058028825492588	0.110869715267714	0.0122920937635439	0.000231233091759764	0.0237931471909409
Resid1.bg490	A_extrapxJI	JxK	-0.525688300733682	0.276348189528266	-0.582902540004488	0.339775371143683	0	-0.512392502685514	-0.122640480751309	0.0150406875189121	4.63779223691674e-05	-0.0132957980481684
Resid1.bg491	A_extrapxJI	JxJI	0.190341230952339	0.0362297842004516	0.132452572580289	0.0175436839831367	0.00179954412060912	0.103044646050845	0.406950433218653	0.16560865509685	0	0.0872965849014943
Resid1.bg492	A_extrapxJI	JxJH	-0.0119286512078457	0.000142292719638439	-0.0674453791207738	0.0045488791647449	0.113135065381581	-0.0472124591036982	0.133750270299874	0.0178891348052893	8.90401859221512e-06	0.0352838078958525
Resid1.bg493	A_extrapxJI	JxKI	-0.430424173678475	0.185264969286798	-0.496388352769124	0.246401396764845	0	-0.420533983834991	-0.0652111482184848	0.0042524938519732	0.0303299946098738	-0.00989018984348362
Resid1.bg494	A_extrapxJI	JxKH	-0.163551400500918	0.0267490606058117	-0.217885578348113	0.0474741252520916	2.28536022994774e-07	-0.187539519587833	0.177463622652005	0.0314933373647733	3.75491548965101e-09	0.0239881190869153
Resid1.bg495	A_extrapxJI	JxL	0.156696236315696	0.0245537104755043	0.220832442438484	0.0487669676333465	1.55235187371261e-07	0.17593713651824	-0.0962247298809182	0.00925919864065567	0.00139452693016962	-0.0192409002025444
Resid1.bg496	A_extrapxJI	JxQ	0.375730722323618	0.141173575697827	0.430385887042914	0.185232011765716	0	0.356930732587675	0.110153787069357	0.0121338568057212	0.000253777663026922	0.0187999897359428
Resid1.bg497	A_extrapxJI	KxJI	-0.478426399164572	0.228891819417578	-0.48558930392813	0.235796972089406	0	-0.402540915604538	-0.443719966030693	0.196887408254279	0	-0.0758854835600336
Resid1.bg498	A_extrapxJI	KxJH	-0.439764779832594	0.19339306158121	-0.52026475126101	0.27067541140468	0	-0.428846127167127	-0.0621799567333063	0.00386634701935584	0.0389151107523542	-0.0109186526654665
Resid1.bg499	A_extrapxJI	KxKI	-0.0535832131559264	0.00287116073211345	-0.0744587953131095	0.00554411219947954	0.0802155933443469	-0.0554083422450585	0.0076749303592524	5.89045560193742e-05	0.798803928682742	0.00182512908913202
Resid1.bg500	A_extrapxJI	KxKH	-0.13870623727025	0.019239420257671	-0.183473600081151	0.0336625619267383	1.41382726706052e-05	-0.13580160617269	-0.0120859779093896	0.000146070862026253	0.688131183999865	-0.00290463109756079
Resid1.bg501	A_extrapxJI	KxL	-0.373453396195328	0.139467439129825	-0.466160799379982	0.217305890878584	0	-0.330588672146116	-0.165662036706114	0.0274439104056177	3.74571134109658e-08	-0.0428647240492124
Resid1.bg502	A_extrapxJI	KxQ	-0.195829954944915	0.0383493712537272	-0.237549030241605	0.0564295417687268	1.56127113459803e-08	-0.177748823055953	-0.0768925780301914	0.00591246855612908	0.0106580658236934	-0.0180811318889614
Resid1.bg503	A_extrapxJI	JIxJH	0.218379506466232	0.0476896088444349	0.187369698773081	0.035107404018315	9.18378673264719e-06	0.132138854056568	0.330495702400578	0.109227409305252	0	0.0862406524096637
Resid1.bg504	A_extrapxJI	JIxKI	-0.171144495004621	0.0292904381703867	-0.200541317938378	0.0402168202004616	1.99803167966195e-06	-0.152531847141945	-0.0820288220187498	0.00672872764178373	0.00644380772277886	-0.0186126478626759
Resid1.bg505	A_extrapxJI	JIxKH	0.117610570508291	0.0138322462952858	0.0955143389939224	0.00912298895344593	0.024693400607793	0.0816355571342304	0.251949183916443	0.0634783912761619	0	0.0359750133740611
Resid1.bg506	A_extrapxJI	JIxL	0.231554783282878	0.0536176176611807	0.225651072294167	0.0509184064275073	8.15234904028017e-08	0.169040050348851	0.266488274367874	0.0710160003755673	0	0.0625147329340275
Resid1.bg507	A_extrapxJI	JIxQ	0.532354876579172	0.283401714617625	0.535116207124191	0.28634935512698	0	0.420606724704388	0.536131933082857	0.287437449671161	0	0.111748151874784
Resid1.bg508	A_extrapxJI	JHxKI	-0.342575344744875	0.11735786682707	-0.41694492429898	0.173843069898682	0	-0.330695177364805	-0.0585709831876854	0.00343056007157212	0.0517480247847157	-0.0118801673800702
Resid1.bg509	A_extrapxJI	JHxKH	-0.110768201911257	0.0122695945546531	-0.139136867115122	0.0193590677906111	0.00103622463387576	-0.104675520716697	-0.0262069869253197	0.000686806163703878	0.384097739428129	-0.00609268119455984
Resid1.bg510	A_extrapxJI	JHxL	-0.0701745480642583	0.0049244671960229	-0.0439553412871232	0.00193207202766747	0.302160412426935	-0.0314664964287052	-0.151829338716374	0.0230521480950513	4.58720541551827e-07	-0.0387080516355531
Resid1.bg511	A_extrapxJI	JHxQ	0.206339839437035	0.0425761293389015	0.274986986639294	0.0756178428209592	4.72972772058711e-11	0.211072002891502	-0.0213113084963695	0.000454171869827429	0.479082729551277	-0.00473216345446719
Resid1.bg512	A_extrapxJI	KIxKH	-0.0365695523210339	0.00133733215696084	-0.0409245096949273	0.0016748154937702	0.3367514938216	-0.0319362960787849	-0.0217804735853164	0.000474389029600666	0.469458573135352	-0.00463325624224903
Resid1.bg513	A_extrapxJI	KIxL	-0.312565376455597	0.0976971145588288	-0.346518064523044	0.120074769040797	0	-0.271051937275649	-0.196434990150527	0.0385867053554375	6.78646028262619e-11	-0.0415134391799476
Resid1.bg514	A_extrapxJI	KIxQ	-0.10592118164507	0.011219296721088	-0.121304997598741	0.0147149024424307	0.00428065017327461	-0.0906185403668318	-0.0648561481967152	0.00420631995891428	0.031243008249342	-0.0153026412782385
Resid1.bg515	A_extrapxJI	KHxL	-0.204913966004537	0.0419897334637085	-0.224498330119534	0.0503995002264591	9.5228983587603e-08	-0.163294630588904	-0.167688537854328	0.0281194457277223	2.55058849596423e-08	-0.0416193354156327
Resid1.bg516	A_extrapxJI	KHxQ	-0.00709019580822503	5.02708765989718e-05	0.00743898162131026	5.53384475621919e-05	0.861440063526199	0.00545733088819517	-0.0513381104623997	0.00263560158584955	0.0881925661229164	-0.0125475266964202
Resid1.bg517	A_extrapxJI	LxQ	-0.145737068139435	0.0212392930298785	-0.173960417347738	0.030262226803799	3.90568567048e-05	-0.118554924261456	-0.099372465085753	0.00987488681721919	0.000965719797829001	-0.0271821438779797
Resid1.bg518	A_extrapxJH	A_extrapxKI	0.726850524822301	0.528311685434455	0.745602761135658	0.555923477413118	0	0.612143894095794	0.641200589516185	0.411138195995903	0	0.114706630726508
Resid1.bg519	A_extrapxJH	A_extrapxKH	0.65354133100795	0.427116271335643	0.71136640581357	0.506042163320117	0	0.56626313845859	0.43376844506765	0.188155063936407	0	0.0872781925493603
Resid1.bg520	A_extrapxJH	A_extrapxL	-0.712268163879984	0.507325937276963	-0.777017219517851	0.603755759427252	0	-0.609431845626519	-0.488220120040897	0.238358885612748	0	-0.102836318253465
Resid1.bg521	A_extrapxJH	A_extrapxQ	-0.604923326017532	0.365932230360113	-0.679078390765625	0.46114746080483	0	-0.554378460624841	-0.275757751089749	0.0760423372860759	0	-0.050544865392691
Resid1.bg522	A_extrapxJH	BxE_upper	-0.0874994688101128	0.0076561570420519	-0.121997287123753	0.0148833380655555	0.00406427318607028	-0.0918642838964046	0.0187008630918132	0.00034972228037874	0.534545597534344	0.00436481508629185
Resid1.bg523	A_extrapxJH	BxH	0.411767121728454	0.169552162536536	0.467325347534921	0.218392980448635	0	0.347258384441856	0.268799349817751	0.0722530904624459	0	0.0645087372865977
Resid1.bg524	A_extrapxJH	BxI	0.242829384802981	0.058966110123794	0.292795194806858	0.0857290261019859	2.15161222172355e-12	0.230709909133899	0.0583318790051809	0.00340260810827507	0.0527107594547718	0.012119475669082
Resid1.bg525	A_extrapxJH	BxJ	0.381661129069853	0.145665217442875	0.423214203631338	0.179110262155308	0	0.347153321390143	0.192144815811179	0.036919630243112	1.74035008626561e-10	0.03450780767971
Resid1.bg526	A_extrapxJH	BxK	0.108806525863261	0.0118388600704325	0.134333375442758	0.0180454557578449	0.00154449259587253	0.0988256843505542	0.040783183382829	0.00166326804683746	0.175587650993074	0.00998084151270681
Resid1.bg527	A_extrapxJH	BxJI	0.271607978423918	0.0737708939435275	0.331127128343122	0.109645175124762	1.33226762955019e-15	0.267761650195157	0.020206123401476	0.000408287422915675	0.502173447095181	0.00384632822876119
Resid1.bg528	A_extrapxJH	BxJH	0.650921621036391	0.423698956732643	0.66102442070129	0.436953284763476	0	0.491074059522336	0.665743095293769	0.443213868931328	0	0.159847561514055
Resid1.bg529	A_extrapxJH	BxKI	0.184739202175475	0.0341285728204309	0.189765667738981	0.0360110086524214	7.01231351629694e-06	0.140575407794808	0.182894324100634	0.0334503337882276	1.23872467838737e-09	0.044163794380667
Resid1.bg530	A_extrapxJH	BxKH	0.262711708630398	0.0690174418515034	0.3076986054605	0.0946784318023366	1.36335387423969e-13	0.224627722988808	0.153406059078596	0.0235334189620257	3.48362373614464e-07	0.03808398564159
Resid1.bg531	A_extrapxJH	BxL	-0.264018450477945	0.0697057421927749	-0.294451313511196	0.0867015760284687	1.59605662020113e-12	-0.205792270250782	-0.21856678316884	0.0477714387047747	3.83248988100604e-13	-0.0582261802271627
Resid1.bg532	A_extrapxJH	BxQ	-0.0256883875263889	0.000659893253705933	-0.0639033701259574	0.00408364071345511	0.133385938197744	-0.047053077917168	0.0874440514522836	0.00764646213438963	0.00368250099099843	0.0213646903907791
Resid1.bg533	A_extrapxJH	E_upperxH	-0.416773746598266	0.173700355853555	-0.489012830216411	0.239133548116265	0	-0.369327845750071	-0.204622000009367	0.0418701628878335	1.06417097356371e-11	-0.0474459008481951
Resid1.bg534	A_extrapxJH	E_upperxI	-0.246979771031567	0.0609990072988052	-0.298080557238084	0.0888520186033667	8.23785484271866e-13	-0.232657695905542	-0.0670570947220826	0.00449665395256635	0.0259432129544819	-0.0143220751260245
Resid1.bg535	A_extrapxJH	E_upperxJ	-0.30234367984904	0.0914117007446586	-0.355656153612169	0.126491299602203	0	-0.283951207905576	-0.0923168698354416	0.00852240445621387	0.0021695045093022	-0.0183924719434638
Resid1.bg536	A_extrapxJH	E_upperxK	-0.252208230252303	0.0636089914069988	-0.359018190953533	0.128894061435547	0	-0.252310868633565	0.000388416182182028	1.50867130580863e-07	0.989707690904227	0.000102638381261393
Resid1.bg537	A_extrapxJH	E_upperxJI	-0.233084610919816	0.0543284358476421	-0.296168784423779	0.0877159488670591	1.16839871111551e-12	-0.232325688806311	-0.00360455102702319	1.2992788106414e-05	0.904711081153276	-0.000758922113505385
Resid1.bg538	A_extrapxJH	E_upperxJH	-0.513211325475245	0.263385864596058	-0.51906270211067	0.26942608872243	0	-0.394819421519609	-0.51893598317191	0.269294554630597	0	-0.118391903955636
Resid1.bg539	A_extrapxJH	E_upperxKI	-0.223289788474202	0.049858329636854	-0.281907794438475	0.0794720045651653	1.4607870468808e-11	-0.206821334262071	-0.0669441275468878	0.00448151621301398	0.0261949749016748	-0.0164684542121315
Resid1.bg540	A_extrapxJH	E_upperxKH	-0.327335177877087	0.107148318675824	-0.416006640561598	0.173061524991347	0	-0.302620740081912	-0.0989198739658718	0.00978514146542397	0.00101875395155338	-0.0247144377951747
Resid1.bg541	A_extrapxJH	E_upperxL	-0.0543961419265417	0.00295894025649246	-0.0443019432340714	0.00196266217431489	0.298360496044066	-0.0335209454294922	-0.0904025553891351	0.00817262202088564	0.00267850565987282	-0.0208751964970494
Resid1.bg542	A_extrapxJH	E_upperxQ	0.00913756205586171	8.34950403247236e-05	0.000876520866560767	7.68288829516438e-07	0.98359219285493	0.000681190435492755	0.0391240013143601	0.00153068747884605	0.193819511618501	0.00845637162036895
Resid1.bg543	A_extrapxJH	HxI	-0.237186518637617	0.0562574446234327	-0.22143839659375	0.0490349634860108	1.432721916661e-07	-0.177764323078416	-0.303952727429589	0.0923872605118859	0	-0.0594221955592012
Resid1.bg544	A_extrapxJH	HxJ	-0.117970241818106	0.0139169779546224	-0.112807862794014	0.0127256139081531	0.00792468302875271	-0.0922837593635372	-0.141365092113716	0.0199840892683195	2.66383049707386e-06	-0.0256864824545686
Resid1.bg545	A_extrapxJH	HxK	-0.403603335574499	0.162895652486862	-0.441304686817472	0.194749826607067	0	-0.328956385268924	-0.313039026501729	0.0979934321131504	0	-0.0746469503055746
Resid1.bg546	A_extrapxJH	HxJI	-0.178287537999804	0.0317864462060316	-0.151085870506314	0.0228269402666508	0.000363335492128414	-0.123156670121159	-0.298916148528647	0.0893508638511999	0	-0.0551308678786452
Resid1.bg547	A_extrapxJH	HxJH	0.206559760304231	0.0426669345769414	0.131378869446821	0.0172604073371248	0.00196191630152232	0.0983092314874612	0.45759512543556	0.209393298822386	0	0.10825052881677
Resid1.bg548	A_extrapxJH	HxKI	-0.37624124141019	0.141557471737881	-0.4239591477059	0.179741358923513	0	-0.328778875768253	-0.218330181347761	0.0476680680873462	4.05897537802957e-13	-0.0474623656419377
Resid1.bg549	A_extrapxJH	HxKH	-0.0854869431262739	0.0073080174450748	-0.094242484726954	0.00888164592751015	0.0266831965522139	-0.0680885966279306	-0.0688100022659091	0.00473481641183441	0.0222965504609698	-0.0173983464983434
Resid1.bg550	A_extrapxJH	HxL	-0.163669492551178	0.0267877027919603	-0.175214116734836	0.0306999867031687	3.42648290427849e-05	-0.122505505603488	-0.154607505416936	0.023903480731248	2.81957915237996e-07	-0.0411639869476909
Resid1.bg551	A_extrapxJH	HxQ	0.212562075652372	0.0451826360056447	0.199185752164866	0.0396749638654834	2.34885024030795e-06	0.149125647747063	0.268450447491666	0.0720656427584756	0	0.0634364279053089
Resid1.bg552	A_extrapxJH	IxJ	-0.369489372383356	0.136522396304246	-0.402488611658978	0.161997082515171	0	-0.329700630703705	-0.220234215738994	0.04850310978217	2.53796983429311e-13	-0.0397887416796505
Resid1.bg553	A_extrapxJH	IxK	0.0213277591096151	0.00045487330863777	-0.0165081347688532	0.000272518513546619	0.698495270493123	-0.0137454661708383	0.209750451932496	0.0439952520858863	3.2120972548455e-12	0.0350732252804534
Resid1.bg554	A_extrapxJH	IxJI	-0.254368485041321	0.0647033261822169	-0.303162910722205	0.0919077504375598	3.2129854332652e-13	-0.240051204122738	-0.0699569233625219	0.00489397112634976	0.0201593460561207	-0.014317280918583
Resid1.bg555	A_extrapxJH	IxJH	-0.545800983650064	0.297898713753377	-0.509330244817592	0.259417298285949	0	-0.374967471968703	-0.698993335705212	0.4885916833603	0	-0.170833511681361
Resid1.bg556	A_extrapxJH	IxKI	0.132875864591859	0.017655995391034	0.175748868732526	0.0308876648607626	3.23951490917018e-05	0.143529236729354	-0.0582118364412113	0.00338861790185834	0.0531997186233919	-0.0106533721374956
Resid1.bg557	A_extrapxJH	IxKH	-0.0754407765845545	0.00569131077168067	-0.0760140591438563	0.00577813718752568	0.0740858182919759	-0.0621205213725087	-0.0729906914014545	0.00532764103126236	0.0153453005355821	-0.0133202552120458
Resid1.bg558	A_extrapxJH	IxL	-0.187635643072701	0.035207134551306	-0.171799854023318	0.0295151898424333	4.8836088678117e-05	-0.129506992686621	-0.249646402163944	0.0623233261134019	0	-0.0581286503860793
Resid1.bg559	A_extrapxJH	IxQ	0.0816478331819909	0.00666636866331421	0.101181954481102	0.0102377879126157	0.0173071411814782	0.078530102264634	0.0143730715971581	0.000206585187137034	0.633112850317222	0.00311773091735689
Resid1.bg560	A_extrapxJH	JxK	-0.458327452951433	0.210064054128948	-0.509980097367966	0.260079699711441	0	-0.447297256561737	-0.100658996778718	0.010132233632498	0.000828606403901366	-0.0110301963896964
Resid1.bg561	A_extrapxJH	JxJI	-0.226933938186818	0.0514990123009787	-0.235023829130409	0.0552362002591198	2.23398952670095e-08	-0.182437083098701	-0.205221801968988	0.0421159880033987	9.26414500668216e-12	-0.0444968550881172
Resid1.bg562	A_extrapxJH	JxJH	-0.377701075756616	0.142658102627705	-0.319861764951009	0.102311548677574	1.28785870856518e-14	-0.223410169924319	-0.578641351657919	0.334825813848503	0	-0.154290905832297
Resid1.bg563	A_extrapxJH	JxKI	-0.336060130377841	0.112936411229571	-0.406659980669397	0.165372339878034	0	-0.343753507800573	0.0501861841829121	0.00251865308284117	0.095563552057474	0.0076933774227321
Resid1.bg564	A_extrapxJH	JxKH	-0.218473118931091	0.0477305036954788	-0.261127670988407	0.0681876605558295	4.50987025502059e-10	-0.224260815453018	0.042361254762582	0.00179447590506038	0.159464095144492	0.00578769652192657
Resid1.bg565	A_extrapxJH	JxL	0.141891116764983	0.0201330890168139	0.213932079881965	0.0457669348026234	3.80742457561922e-07	0.170061789669225	-0.139382565153281	0.0194274994687087	3.66884635583098e-06	-0.0281706729042422
Resid1.bg566	A_extrapxJH	JxQ	0.407132074666451	0.165756526222208	0.443983756762592	0.197121576269025	0	0.367391573792832	0.230369550735989	0.0530701299063016	1.95399252334028e-14	0.0397405008736191
Resid1.bg567	A_extrapxJH	KxJI	-0.27635708545571	0.0763732386815745	-0.360990019369024	0.130313794084048	0	-0.298587966471819	0.128604705058862	0.0165391701632769	1.94352454105928e-05	0.0222308810161089
Resid1.bg568	A_extrapxJH	KxJH	-0.581987954924641	0.338709979677366	-0.586950296920353	0.34451065105489	0	-0.482741465447562	-0.559173313994627	0.312674795083734	0	-0.0992464894770787
Resid1.bg569	A_extrapxJH	KxKI	-0.112560581715272	0.0126698845560805	-0.12229728425843	0.0149566257369873	0.00397362175492044	-0.0908054997147515	-0.0905089443180458	0.00819186900156712	0.00264757639306246	-0.0217550820005208
Resid1.bg570	A_extrapxJH	KxKH	-0.210324019101691	0.0442361930110884	-0.23660635841671	0.0559825688432168	1.7855510847653e-08	-0.174740640583652	-0.14648323150429	0.0214573371119393	1.143385049307e-06	-0.0355833785180393
Resid1.bg571	A_extrapxJH	KxL	-0.310901483521845	0.0966597324560839	-0.369299533681999	0.136382145577742	0	-0.261316700363169	-0.189592564422196	0.0359453404841845	3.01875857644518e-10	-0.049584783158676
Resid1.bg572	A_extrapxJH	KxQ	-0.0076453972180793	5.84520986222146e-05	-0.0547112480512641	0.00299332066332694	0.198918751541655	-0.0408475752968113	0.139693211207508	0.0195141932574653	3.49032436242069e-06	0.033202178078732
Resid1.bg573	A_extrapxJH	JIxJH	-0.430159644463304	0.185037319724796	-0.368156400170395	0.135539134986424	0	-0.259059617882804	-0.648714758705316	0.420830838162096	0	-0.1711000265805
Resid1.bg574	A_extrapxJH	JIxKI	-0.108437785185392	0.0117587532559133	-0.165051139851767	0.0272418787663675	9.64605806093033e-05	-0.125259703953225	0.0733472378760268	0.00537981730404246	0.0148520368357501	0.0168219187678332
Resid1.bg575	A_extrapxJH	JIxKH	-0.142880634290838	0.0204148756553523	-0.148981284931935	0.0221954232599704	0.000439513718669682	-0.127051176314538	-0.109680129477306	0.0120297308021586	0.000269808988301978	-0.0158294579763007
Resid1.bg576	A_extrapxJH	JIxL	-0.00628755082589969	3.95332953882719e-05	0.0560852292298737	0.00314555293776748	0.187855397019268	0.0419215082440656	-0.203317283185387	0.0413379176418868	1.43669520724643e-11	-0.0482090590699652
Resid1.bg577	A_extrapxJH	JIxQ	0.260039617369287	0.067620602601565	0.317662089607356	0.100909203173712	1.97619698383278e-14	0.249132097152253	0.0517734696941054	0.00268049216416645	0.0855290343393644	0.0109075202170334
Resid1.bg578	A_extrapxJH	JHxKI	-0.567477819207809	0.322031075292851	-0.57234330581708	0.327576859713624	0	-0.452941345682913	-0.558667851383071	0.312109768168977	0	-0.114536473524897
Resid1.bg579	A_extrapxJH	JHxKH	-0.0283717447837828	0.000804955902076105	-0.112947872746427	0.012757221957943	0.0078471000574214	-0.084784634783375	0.240069454393683	0.0576333429328807	1.33226762955019e-15	0.0564128899995923
Resid1.bg580	A_extrapxJH	JHxL	-0.0244478059789106	0.000597695217182459	0.0404167275925246	0.00163351186928834	0.342785992303587	0.0288691547814135	-0.206904383765542	0.0428094240213987	6.26654284019423e-12	-0.0533169607603241
Resid1.bg581	A_extrapxJH	JHxQ	0.433963885304075	0.188324653748208	0.453319250683781	0.205498343040505	0	0.347183310291144	0.386654278643935	0.149501531193662	0	0.0867805750129305
Resid1.bg582	A_extrapxJH	KIxKH	-0.184915550934008	0.0341937609772276	-0.222099999421632	0.0493284097430889	1.31226579824784e-07	-0.172936158105387	-0.055714177562368	0.00310406958145107	0.0642637913401638	-0.0119793928286206
Resid1.bg583	A_extrapxJH	KIxL	-0.217983538446066	0.0475168230334675	-0.241261483528404	0.0582071034343265	9.15171960436112e-09	-0.188300215849453	-0.138960883205551	0.0193101270612669	3.92523171477421e-06	-0.0296833225966128
Resid1.bg584	A_extrapxJH	KIxQ	0.0711362453533593	0.00506036540297334	0.0260314992141026	0.000677638951333823	0.541283094967581	0.0194032168783725	0.216921488521846	0.0470549321825336	5.73319169916431e-13	0.0517330284749869
Resid1.bg585	A_extrapxJH	KHxL	-0.120805741376741	0.0145940271495839	-0.129205032422043	0.0166939404031812	0.00233242734768124	-0.0937722652254696	-0.107760611974612	0.0116123494931429	0.000345004552932071	-0.027033476151271
Resid1.bg586	A_extrapxJH	KHxQ	0.157230813110269	0.0247215285913163	0.152011527501766	0.0231075044934201	0.000333894289097358	0.111270364882138	0.186044110144961	0.0346124109196304	6.4162275492663e-10	0.0459604482281311
Resid1.bg587	A_extrapxJH	LxQ	-0.212739213251055	0.0452579728546779	-0.200932109758729	0.0403737127320939	1.90660244858698e-06	-0.136632712108289	-0.275266924871867	0.075771879928414	0	-0.0761065011427663
Resid1.bg588	A_extrapxKI	A_extrapxKH	0.677215174643604	0.458620392767567	0.722471204040827	0.521964640668202	0	0.571297982319794	0.510611362005068	0.260723963008671	0	0.105917192323811
Resid1.bg589	A_extrapxKI	A_extrapxL	-0.803012861221528	0.644829655287185	-0.835690886706585	0.698379258124438	0	-0.651114513208162	-0.699510128053576	0.489314419249531	0	-0.151898348013366
Resid1.bg590	A_extrapxKI	A_extrapxQ	-0.667772311937564	0.44591986059044	-0.735706692583603	0.541264337512304	0	-0.596634486493702	-0.376463670657411	0.141724895324852	0	-0.0711378254438624
Resid1.bg591	A_extrapxKI	BxE_upper	-0.0103984957776308	0.000108128714437405	-0.0307752180396201	0.000947114045386156	0.470145666856706	-0.0230205061286725	0.0524561165731121	0.00275164416593192	0.0814838598779428	0.0126220103510417
Resid1.bg592	A_extrapxKI	BxH	0.409466479446383	0.167662797790216	0.453206566211061	0.205396191656821	0	0.334539038869062	0.302846370783922	0.0917159242969929	0	0.074927440577321
Resid1.bg593	A_extrapxKI	BxI	0.162037078039675	0.0262560146596359	0.198471438124183	0.0393909117510812	2.55671315940731e-06	0.155352243082567	0.031209343071051	0.000974023094926559	0.299966127867526	0.00668483495710889
Resid1.bg594	A_extrapxKI	BxJ	0.0735263216600503	0.00540611997685718	0.0649125534223806	0.00421363959181341	0.127350229395581	0.0528940707214586	0.111437078141	0.0124182223846033	0.000214716582344732	0.0206322509385917
Resid1.bg595	A_extrapxKI	BxK	0.283374656378238	0.0803011958774843	0.375105231211377	0.14070393448214	0	0.274129789324829	0.0366426129825988	0.00134268108619252	0.223622349773811	0.00924486705340821
Resid1.bg596	A_extrapxKI	BxJI	0.0393876173461598	0.0015513844002075	0.0643284395825102	0.00413814813912067	0.130817312622143	0.0516742091317761	-0.0626094502990267	0.00391994326674629	0.0375854199172343	-0.0122865917856163
Resid1.bg597	A_extrapxKI	BxJH	0.218341202992578	0.0476728809242463	0.241891767901393	0.0585116273784613	8.35098079576824e-09	0.178512152424582	0.160906064230911	0.025890761506282	9.07151866957889e-08	0.0398290505679961
Resid1.bg598	A_extrapxKI	BxKI	0.439680044380369	0.193318541426324	0.462200481039877	0.213629284673494	0	0.340125592066834	0.399913752225868	0.159931009219373	0	0.0995544523135356
Resid1.bg599	A_extrapxKI	BxKH	0.289130560225313	0.0835964808562031	0.337203697775968	0.113706333793786	4.44089209850063e-16	0.24453856752607	0.17423235369669	0.0303569130746886	7.1547772151348e-09	0.0445919926992421
Resid1.bg600	A_extrapxKI	BxL	-0.383518094359878	0.147086128701432	-0.398080308976461	0.158467932394795	0	-0.276377997979402	-0.390112346714621	0.152187643059189	0	-0.107140096380476
Resid1.bg601	A_extrapxKI	BxQ	-0.0939564598793955	0.00882781635306847	-0.147474534227882	0.0217487382457308	0.000502916526738062	-0.107869463015246	0.0552365255781718	0.00305107375794803	0.0665825015686716	0.0139130031358505
Resid1.bg602	A_extrapxKI	E_upperxH	-0.354938701833325	0.125981482059126	-0.411779936463989	0.169562716074287	0	-0.308940033883421	-0.192429072411184	0.0370289479090286	1.63608682157701e-10	-0.045998667949904
Resid1.bg603	A_extrapxKI	E_upperxI	-0.0292285064698005	0.000854305590455167	-0.0318325788726092	0.00101331307768088	0.455021972020985	-0.0246815713616807	-0.0206504416793222	0.000426440741551089	0.492820102642411	-0.00454693510811971
Resid1.bg604	A_extrapxKI	E_upperxJ	-0.0425255686131258	0.00180842398586967	-0.0514006178299428	0.00264202351329983	0.227510243537214	-0.0407660789230378	-0.00856642264279346	7.33835968949645e-05	0.77602488032784	-0.00175948969008792
Resid1.bg605	A_extrapxKI	E_upperxK	-0.203282861961285	0.0413239219671708	-0.304649656555868	0.0928114132396085	2.42916797787984e-13	-0.212685266600055	0.0345142357530974	0.00119123246962039	0.251685093549397	0.00940240463877033
Resid1.bg606	A_extrapxKI	E_upperxJI	-0.00185067019555638	3.42498017272068e-06	-0.02316972424047	0.000536836121379424	0.586649146226753	-0.0180549389441743	0.0746543658123075	0.00557327433483783	0.013161132573239	0.0162042687486179
Resid1.bg607	A_extrapxKI	E_upperxJH	-0.127884447106681	0.0163544318117815	-0.148876904141406	0.0221643325867295	0.000443653985160886	-0.112492410340018	-0.0654424689786264	0.00428271674601847	0.029747482552769	-0.0153920367666628
Resid1.bg608	A_extrapxKI	E_upperxKI	-0.127675040278766	0.0163009159101846	-0.164583310647765	0.0270876661437787	0.000101023359818431	-0.119947514846074	-0.030469960773629	0.00092841850954649	0.31156189815582	-0.00772752543269266
Resid1.bg609	A_extrapxKI	E_upperxKH	-0.29204018879162	0.0852874718694453	-0.375412351514756	0.140934433669839	0	-0.27128400713389	-0.0805846055594435	0.00649387865317109	0.00744324553820608	-0.0207561816577304
Resid1.bg610	A_extrapxKI	E_upperxL	-0.205399835204973	0.04218909230223	-0.201208553232404	0.040484881893877	1.84436154149203e-06	-0.151236678137699	-0.22752331562608	0.0517668591534849	4.04121180963557e-14	-0.0541631570672739
Resid1.bg611	A_extrapxKI	E_upperxQ	-0.103780526297771	0.0107703976386423	-0.128911390742182	0.0166181466630835	0.00238710289934208	-0.0995210121814571	-0.0191157379959543	0.000365411439129973	0.525519278160697	-0.00425951411631346
Resid1.bg612	A_extrapxKI	HxI	-0.395134411670602	0.156131203286272	-0.402374274597729	0.161905056858049	0	-0.320877370900069	-0.368440014983691	0.135748044641183	0	-0.074257040770533
Resid1.bg613	A_extrapxKI	HxJ	-0.380862195082705	0.145056011643216	-0.411607029743083	0.169420346933923	0	-0.334492125842787	-0.247540972172531	0.0612765329041216	2.22044604925031e-16	-0.0463700692399177
Resid1.bg614	A_extrapxKI	HxK	-0.221162809942205	0.0489129885015318	-0.178815005446293	0.0319748061727579	2.34079551244548e-05	-0.132410050064534	-0.361027334177302	0.13034073602317	0	-0.0887527598776708
Resid1.bg615	A_extrapxKI	HxJI	-0.428745057776849	0.183822324568073	-0.435129851718515	0.189337987856577	0	-0.352346672269365	-0.401800554926765	0.161443685939456	0	-0.0763983855074841
Resid1.bg616	A_extrapxKI	HxJH	-0.240663967619041	0.0579191453101388	-0.291044344243613	0.0847068103161944	2.94408941670099e-12	-0.216344148667969	-0.0997202831716507	0.00994413487583419	0.000926713095593446	-0.024319818951072
Resid1.bg617	A_extrapxKI	HxKI	-0.216676553809288	0.0469487289706694	-0.256368699374556	0.0657249100190015	9.49675893480162e-10	-0.19749772821264	-0.0855772265413843	0.00732346170251541	0.00448104469493349	-0.019178825596648
Resid1.bg618	A_extrapxKI	HxKH	-0.0506375885657485	0.00256416537575402	-0.0434362881058716	0.00188671112441628	0.307910776682263	-0.0311743616152406	-0.074667265349814	0.00557520051481954	0.0131453309205072	-0.0194632269505079
Resid1.bg619	A_extrapxKI	HxL	-0.336630502215369	0.113320095021771	-0.350080794154856	0.122556562436094	0	-0.243148731085438	-0.340574302511644	0.115990855531293	0	-0.0934817711299308
Resid1.bg620	A_extrapxKI	HxQ	0.109446054288649	0.0119784387993538	0.0641491649763514	0.00411511536716315	0.131895935200421	0.0477092170332119	0.253420411668895	0.0642219050504323	0	0.0617368372554368
Resid1.bg621	A_extrapxKI	IxJ	0.00388594534779984	1.51005712460873e-05	0.0501986378201116	0.00251990323899474	0.238581092133341	0.0408484255901102	-0.198452920950348	0.0393835618337252	4.32773816783083e-11	-0.0369624802423104
Resid1.bg622	A_extrapxKI	IxK	-0.277179461725345	0.0768284540023521	-0.377370236876354	0.142408295680115	0	-0.312137768069264	0.202791331625764	0.0411243241825506	1.62063695796633e-11	0.0349583063439192
Resid1.bg623	A_extrapxKI	IxJI	0.0546524628312763	0.00298689169352403	0.0696979832501828	0.00485780886914276	0.1015683664503	0.0548233084940691	-0.000809740601177672	6.55679841195577e-07	0.978545365512623	-0.000170845662792885
Resid1.bg624	A_extrapxKI	IxJH	-0.113754986908642	0.0129401970465853	-0.0986711888596907	0.00973600351098476	0.0202996766501591	-0.0721608596421868	-0.165083544785994	0.0272525767591094	4.1766123892728e-08	-0.0415941272664552
Resid1.bg625	A_extrapxKI	IxKI	-0.208415794934753	0.0434371435782852	-0.222140238254936	0.0493462854519598	1.30526382369212e-07	-0.180215557231154	-0.149468189652	0.0223407397178462	6.89231567152504e-07	-0.0282002377035998
Resid1.bg626	A_extrapxKI	IxKH	-0.328129845601779	0.107669195574647	-0.378077649786117	0.142942709267794	0	-0.306930029296871	-0.112683111915649	0.0126974837109948	0.000182250799949824	-0.0211998163049074
Resid1.bg627	A_extrapxKI	IxL	-0.109740188167635	0.0120429088990679	-0.0104226607674043	0.000108631857472389	0.806804235813202	-0.00780488016741132	-0.424650376986141	0.180327942674472	0	-0.101935308000223
Resid1.bg628	A_extrapxKI	IxQ	0.125132330507156	0.0156581001381522	0.183783499953172	0.0337763748550376	1.36657773115445e-05	0.141695750335291	-0.0740683673593978	0.00548612304328671	0.0138969125049835	-0.0165634198281349
Resid1.bg629	A_extrapxKI	JxK	-0.171799990446025	0.0295152367172544	-0.181173182859757	0.0328237221875351	1.81640031509112e-05	-0.157853468719638	-0.123454539295616	0.0152410232726928	4.12778395562086e-05	-0.0139465217263878
Resid1.bg630	A_extrapxKI	JxJI	-0.0518276191700719	0.002686102108838	-0.00929186108188865	8.6338682365117e-05	0.827415679724625	-0.00716508157080203	-0.199806391646773	0.0399225941429037	3.1925573296121e-11	-0.0446625375992698
Resid1.bg631	A_extrapxKI	JxJH	-0.153241704918254	0.0234830201262531	-0.191042580574326	0.036497267592498	6.06482724219148e-06	-0.132552521643389	-0.0752634786450295	0.0056645912177508	0.0124330482621697	-0.0206891832748648
Resid1.bg632	A_extrapxKI	JxKI	0.147494587670982	0.021754653392233	0.0841691242404052	0.00708444147539676	0.0478892295291602	0.0706782389596525	0.486063041752267	0.236257280557466	0	0.0768163487113297
Resid1.bg633	A_extrapxKI	JxKH	-0.375982701287532	0.141362991667469	-0.431449444551885	0.18614862320413	0	-0.368084580335593	-0.0560736269270817	0.00314425163675754	0.0625631861855027	-0.00789812095193892
Resid1.bg634	A_extrapxKI	JxL	-0.138074874016448	0.0190646708346579	-0.0830655994743671	0.00689989381603598	0.0509000246218219	-0.0655947745765552	-0.347857855406086	0.121005087567722	0	-0.0724800994398926
Resid1.bg635	A_extrapxKI	JxQ	0.0920019911039438	0.00846436636709015	0.0809332471891417	0.00655019050057872	0.0571663231994002	0.0665282782096706	0.143237189602371	0.0205168924851856	1.96136554864168e-06	0.0254737128942732
Resid1.bg636	A_extrapxKI	KxJI	-0.305643273538493	0.0934178106593259	-0.402772514599132	0.162225698516508	0	-0.330943717716472	0.141971160377294	0.0201558103788753	2.4134807401488e-06	0.0253004441779792
Resid1.bg637	A_extrapxKI	KxJH	-0.107092708964285	0.0114688483133091	-0.0830315566188401	0.00689423939454764	0.0509953636061742	-0.0678380985161784	-0.214532827952468	0.0460243342692831	1.02451380712409e-12	-0.0392546104481067
Resid1.bg638	A_extrapxKI	KxKI	-0.471159817815372	0.221991573923815	-0.463584065535969	0.214910185818858	0	-0.341933024682536	-0.521500998872794	0.271963291825322	0	-0.129226793132836
Resid1.bg639	A_extrapxKI	KxKH	-0.103291262696774	0.0106690849494941	-0.0821227402032995	0.00674414445849863	0.0535962179622334	-0.0602487655166924	-0.171873924720167	0.0295406459987138	1.13728084727427e-08	-0.043042497180082
Resid1.bg640	A_extrapxKI	KxL	-0.33345048817502	0.111189228064159	-0.325701636600575	0.106081556084293	3.99680288865056e-15	-0.228942043994262	-0.387610977065952	0.150242269542022	0	-0.104508444180758
Resid1.bg641	A_extrapxKI	KxQ	0.0471963125651187	0.00222749191974438	0.0397033474806045	0.00157635580116562	0.351379498053363	0.0294465211076141	0.072439223095573	0.0052474410426902	0.0161366420679361	0.0177497914575045
Resid1.bg642	A_extrapxKI	JIxJH	-0.183123398929982	0.0335341792356695	-0.191656229128361	0.0367321101637027	5.6542143460625e-06	-0.133969986446051	-0.18077117397049	0.0326782173386692	1.91830551443672e-09	-0.049153412483931
Resid1.bg643	A_extrapxKI	JIxKI	-0.0292348297225607	0.000854675268907119	-0.153708747263632	0.0236263789853551	0.000285613554679376	-0.11588004218208	0.366458336631051	0.134291712486397	0	0.0866452124595192
Resid1.bg644	A_extrapxKI	JIxKH	-0.438161757582715	0.191985725807974	-0.486791215258181	0.236965687252536	0	-0.412388850994056	-0.173219632412933	0.0300050410532715	8.73660166433865e-09	-0.0257729065886592
Resid1.bg645	A_extrapxKI	JIxL	-0.149400102125779	0.0223203905151931	-0.0634072886126022	0.00402048424920183	0.136432703274552	-0.0470809037767148	-0.41857624176096	0.175206070166729	0	-0.102319198349064
Resid1.bg646	A_extrapxKI	JIxQ	0.0568815807232669	0.00323551422557753	0.0938661200771662	0.00881084849834098	0.027297877926187	0.0731291239560723	-0.0748067433243811	0.00559604884679983	0.0129755418426714	-0.0162475432328054
Resid1.bg647	A_extrapxKI	JHxKI	0.135146958904652	0.0182647005011756	0.105422062310965	0.011113811221897	0.0131232941546264	0.0828770100763943	0.247305486167238	0.061160003488414	2.22044604925031e-16	0.0522699488282574
Resid1.bg648	A_extrapxKI	JHxKH	-0.135312203741307	0.0183093924813291	-0.195855781063854	0.0383594869761323	3.47855179461121e-06	-0.146047020573101	0.0443123719653343	0.00196358630919415	0.141108529242448	0.0107348168317937
Resid1.bg649	A_extrapxKI	JHxL	-0.199367518458334	0.0397474074162341	-0.149593360835778	0.0223781736061432	0.000415950737583382	-0.106145710815891	-0.350908291215981	0.12313662884412	0	-0.0932218076424427
Resid1.bg650	A_extrapxKI	JHxQ	0.148664124754925	0.022101021989148	0.142308936361769	0.020251833368418	0.000790633113513017	0.108268983347698	0.174582710701823	0.0304791228759966	6.67534472142961e-09	0.0403951414072274
Resid1.bg651	A_extrapxKI	KIxKH	-0.29740414201762	0.0884492236892366	-0.363067991623324	0.131818366541394	0	-0.280829302046502	-0.0747742497407496	0.00559118842429199	0.0130149226009619	-0.0165748399711178
Resid1.bg652	A_extrapxKI	KIxL	0.00959631157321319	9.20891958101853e-05	0.0224224573081529	0.000502766591735941	0.59877810813809	0.0173845413861002	-0.0353663804541633	0.00125078086642862	0.240168024746398	-0.00778822981288698
Resid1.bg653	A_extrapxKI	KIxQ	0.332905282484814	0.110825927106294	0.296407955971919	0.0878576763634512	1.11866071961231e-12	0.219473263857345	0.461362335108425	0.212855204256698	0	0.113432018627469
Resid1.bg654	A_extrapxKI	KHxL	-0.276142310662292	0.07625457573791	-0.287310947499296	0.0825475805529435	5.70499203433883e-12	-0.207140185490126	-0.266804054190909	0.0711844033327057	0	-0.0690021251721663
Resid1.bg655	A_extrapxKI	KHxQ	0.0689137973553889	0.0047491114659396	0.0358347680092223	0.00128413059827478	0.400318783132476	0.0260570229176045	0.168276299892976	0.0283169131056707	2.27968870447626e-08	0.0428567744377844
Resid1.bg656	A_extrapxKI	LxQ	-0.276688134712026	0.0765563238904203	-0.241119641251157	0.0581386813970865	9.34192501134135e-09	-0.162875267539151	-0.399296443182721	0.159437649538372	0	-0.113812867172875
Resid1.bg657	A_extrapxKH	A_extrapxL	-0.682991208857783	0.466476991377016	-0.744372462399471	0.554090362778651	0	-0.562316637630063	-0.494087131573036	0.244122093586071	0	-0.120674571227721
Resid1.bg658	A_extrapxKH	A_extrapxQ	-0.574850263401309	0.330452825332554	-0.652122144934756	0.425263291914307	0	-0.512756907794051	-0.292155750933054	0.0853549828032566	0	-0.0620933556072583
Resid1.bg659	A_extrapxKH	BxE_upper	-0.0796342100225417	0.00634160740591429	-0.0855294192901971	0.00731528156411833	0.0443846615902426	-0.062030913681634	-0.0650441774817773	0.00423074502428095	0.0307565261509506	-0.0176032963409078
Resid1.bg660	A_extrapxKH	BxH	0.412818158995981	0.170418832396831	0.460710245627647	0.212253930426287	0	0.329729198920931	0.298587499181698	0.0891544946675805	0	0.0830889600750508
Resid1.bg661	A_extrapxKH	BxI	0.100395475844102	0.0100792515699637	0.130410537337428	0.0170069082486368	0.00211974377083157	0.098971720858204	0.00590984401330262	3.49262562615689e-05	0.844395455645924	0.00142375498589835
Resid1.bg662	A_extrapxKH	BxJ	0.0684799527178782	0.00468950392424283	0.0884342079421259	0.00782060913435115	0.0376188582724866	0.069867871768523	-0.00666490654920824	4.4420979309679e-05	0.824819123102873	-0.00138791905064479
Resid1.bg663	A_extrapxKH	BxK	0.142245021270581	0.020233646076268	0.18985488238843	0.0360448763667247	6.9417716330733e-06	0.134525249785186	0.0272042672495186	0.000740072156583232	0.366264851887771	0.00771977148539468
Resid1.bg664	A_extrapxKH	BxJI	0.0376828881981938	0.00142000006295757	0.0769793666150737	0.00592582288445792	0.0704771511770317	0.0599548168492502	-0.100905098417617	0.0101818388866691	0.000804529631823758	-0.0222719286510564
Resid1.bg665	A_extrapxKH	BxJH	0.21415620785186	0.0458628813614891	0.267394550430848	0.0714998456001154	1.65305991117748e-10	0.19132784303425	0.0819962677181933	0.00672338791971363	0.0064649357951565	0.0228283648176097
Resid1.bg666	A_extrapxKH	BxKI	0.139301556226932	0.0194049235672452	0.164200614298666	0.0269618417360592	0.00010490611990388	0.117155483504517	0.0790950300471772	0.00625602377816386	0.00861762606121519	0.0221460727224156
Resid1.bg667	A_extrapxKH	BxKH	0.733844441748579	0.538527664685284	0.73241378814681	0.53642995706756	0	0.514980129942646	0.760315241284493	0.578079266129496	0	0.218864311805933
Resid1.bg668	A_extrapxKH	BxL	-0.277336657721976	0.0769156217163965	-0.300737980512769	0.0904433329228984	5.04707386994596e-13	-0.202441699898856	-0.242458305512049	0.0587860299117741	8.88178419700125e-16	-0.0748949578231201
Resid1.bg669	A_extrapxKH	BxQ	-0.0444703417801702	0.00197761129804515	-0.0821110602371626	0.00674222621327095	0.0536303495752326	-0.0582320486210376	0.0485763181811362	0.00235965868803498	0.106682168681901	0.0137617068408674
Resid1.bg670	A_extrapxKH	E_upperxH	-0.406425016048603	0.165181293670107	-0.451887710214917	0.20420250264328	0	-0.328714198398819	-0.289037193573426	0.0835424992688023	0	-0.0777108176497847
Resid1.bg671	A_extrapxKH	E_upperxI	-0.125330440900566	0.0157077194163303	-0.134207574175752	0.01801167296614	0.00156045658478843	-0.100892047102484	-0.0986802110646946	0.00973778405577267	0.00104791694791895	-0.0244383937980819
Resid1.bg672	A_extrapxKH	E_upperxJ	-0.0981962625093328	0.0096425059708018	-0.11275912548855	0.0127146203809426	0.00795184989457987	-0.0867084107548596	-0.0497277049363428	0.00247284463823597	0.0986311849851154	-0.0114878517544733
Resid1.bg673	A_extrapxKH	E_upperxK	-0.207153656024803	0.0429126372044423	-0.278341068575575	0.0774737504557929	2.68740585340765e-11	-0.188405218930555	-0.0611886985470802	0.00374405682988545	0.0421372373487423	-0.0187484370942481
Resid1.bg674	A_extrapxKH	E_upperxJI	-0.0773687486827769	0.00598592327273869	-0.101225484190277	0.0102465986495561	0.0172588578043418	-0.0764793076100012	-0.00364325673052377	1.32733196045068e-05	0.903692825047417	-0.000889441072775722
Resid1.bg675	A_extrapxKH	E_upperxJH	-0.187836370012366	0.0352825018994225	-0.21862042506998	0.0477948902577786	2.07629437198875e-07	-0.160164238459828	-0.104605138688141	0.0109422350399651	0.000512525054820134	-0.0276721315525384
Resid1.bg676	A_extrapxKH	E_upperxKI	-0.120374525806698	0.0144900264631874	-0.148088482897152	0.0219301987667802	0.000476119451844337	-0.104641912830058	-0.0551542690607881	0.0030419933956298	0.0669886785970215	-0.0157326129766403
Resid1.bg677	A_extrapxKH	E_upperxKH	-0.530052837104736	0.28095601012278	-0.558667933321371	0.312109859721571	0	-0.39142476925036	-0.478522776582999	0.228984047708703	0	-0.138628067854376
Resid1.bg678	A_extrapxKH	E_upperxL	-0.152961114050812	0.0233971024116656	-0.142477141648129	0.020299735892221	0.00077925246471322	-0.103832858606724	-0.183484803905678	0.033666673264305	1.09590292396433e-09	-0.0491282554440888
Resid1.bg679	A_extrapxKH	E_upperxQ	-0.0733837299638678	0.00538517182340987	-0.0780819859959308	0.00609679653706873	0.0665324416704798	-0.0584457945549202	-0.0596030394349245	0.00355252230988117	0.0477597277703947	-0.0149379354089476
Resid1.bg680	A_extrapxKH	HxI	-0.3907173710679	0.152660064054211	-0.395312178032719	0.156271718100972	0	-0.305652535569041	-0.375254614918632	0.140816026017731	0	-0.0850648354988589
Resid1.bg681	A_extrapxKH	HxJ	-0.347799627819652	0.120964581111488	-0.358897676721033	0.128807542355755	0	-0.282782602993346	-0.308591004714207	0.0952284081905234	0	-0.0650170248263056
Resid1.bg682	A_extrapxKH	HxK	-0.371846105301146	0.138269526027631	-0.379045982727583	0.143675857021919	0	-0.27213713807615	-0.360611238826209	0.130040465567773	0	-0.0997089672249958
Resid1.bg683	A_extrapxKH	HxJI	-0.383688546349909	0.147216900600106	-0.374423736446469	0.140193134414535	0	-0.293963624743592	-0.419552449598975	0.176024257964501	0	-0.0897249216063173
Resid1.bg684	A_extrapxKH	HxJH	-0.213466345219997	0.0455678805415829	-0.241511993385906	0.0583280429492338	8.82492656728573e-09	-0.174061858954015	-0.143653316728166	0.0206362754070027	1.83141463860892e-06	-0.0394044862659819
Resid1.bg685	A_extrapxKH	HxKI	-0.459023078278863	0.210702186392603	-0.487261097413501	0.237423377052609	0	-0.363946685687408	-0.3771861305865	0.142269377106816	0	-0.0950763925914547
Resid1.bg686	A_extrapxKH	HxKH	0.475440199258153	0.226043383070632	0.420172352068444	0.176544805442728	0	0.292382423188757	0.624382041267158	0.389852933456944	0	0.183057776069396
Resid1.bg687	A_extrapxKH	HxL	-0.18487374138035	0.0341783002519686	-0.202624758806234	0.0410567928812845	1.55485321529092e-06	-0.136450508476151	-0.156850369874636	0.0246020385298102	1.89202326694726e-07	-0.0484232329041995
Resid1.bg688	A_extrapxKH	HxQ	0.191750703955518	0.0367683324674367	0.164897399134102	0.0271911522411912	9.79381765811027e-05	0.118906066618171	0.265853035083102	0.0706778362628973	0	0.0728446373373472
Resid1.bg689	A_extrapxKH	IxJ	-0.0942043550842021	0.00887446051683044	-0.0968410501879694	0.0093781890015088	0.0227556851537036	-0.0764050045514184	-0.0849664294631181	0.00721929413571103	0.00477454620912487	-0.0177993505327837
Resid1.bg690	A_extrapxKH	IxK	-0.0714162221164852	0.00510027678139114	-0.122626012811494	0.0150371390180448	0.00387639403708429	-0.0983422655576586	0.1388731759158	0.0192857589889407	3.98067426976567e-06	0.0269260434411734
Resid1.bg691	A_extrapxKH	IxJI	-0.0563027510524638	0.00316999977607572	-0.0809565844343808	0.00655396856328102	0.0570944280218346	-0.0617413514813688	0.022917958710337	0.000525232831448713	0.446574805908287	0.00543860042890491
Resid1.bg692	A_extrapxKH	IxJH	-0.17241420050682	0.0297266565364058	-0.205008411704518	0.0420284488696092	1.16328283827904e-06	-0.145365699961925	-0.0954468909398447	0.00911010899008262	0.00152466696405318	-0.0270485005448944
Resid1.bg693	A_extrapxKH	IxKI	0.0517196895382125	0.00267492628592909	0.0449512141446918	0.00202061165308194	0.291328310777365	0.0353578132670518	0.0771038265167596	0.00594500006352656	0.0104452407420748	0.0163618762711607
Resid1.bg694	A_extrapxKH	IxKH	-0.532311748774351	0.283355797883208	-0.483548665590117	0.233819311993983	0	-0.38060763052068	-0.716920381464621	0.513974833359378	0	-0.151704118253671
Resid1.bg695	A_extrapxKH	IxL	-0.19611337656266	0.0384604564668076	-0.16416101695459	0.0269488394875653	0.000105315787323867	-0.119189115282375	-0.284916126286889	0.0811771990183266	0	-0.0769242612802848
Resid1.bg696	A_extrapxKH	IxQ	0.0125957600752684	0.000158653171873726	0.0297741344787143	0.000886499083956564	0.484715947413245	0.0222570898237483	-0.0384119618952611	0.00147547881664299	0.202056345354767	-0.00966132974847992
Resid1.bg697	A_extrapxKH	JxK	-0.197164410526207	0.0388738047781465	-0.229183513381446	0.0525250828058632	5.03760773096218e-08	-0.193607650181701	-0.027992557626808	0.000783583282490168	0.352540847309761	-0.00355676034450545
Resid1.bg698	A_extrapxKH	JxJI	-0.0686784646244722	0.00471673150317488	-0.0604109002275672	0.00364947686630508	0.155986124820328	-0.0451661074925038	-0.0935209638115725	0.00874617067224546	0.00189648598339942	-0.0235123571319684
Resid1.bg699	A_extrapxKH	JxJH	-0.152553410753779	0.0232725431326113	-0.192120855218697	0.0369104230099634	5.36111601512346e-06	-0.12924425721195	-0.0753900906382359	0.00568366576644142	0.0122862636254486	-0.0233091535418291
Resid1.bg700	A_extrapxKH	JxKI	-0.052707737869323	0.00277810563130127	-0.0964275968795218	0.00929828143995957	0.0233449089094595	-0.0785078674670612	0.145146861640183	0.0210676114439946	1.42978382444703e-06	0.0258001295977381
Resid1.bg701	A_extrapxKH	JxKH	-0.138821471036186	0.0192714008206506	-0.193885760233467	0.0375916880213096	4.3745708226961e-06	-0.160377171488779	0.136064186567645	0.018513462866315	6.21104407061424e-06	0.0215557004525933
Resid1.bg702	A_extrapxKH	JxL	-0.0807744862531524	0.00652451762946071	-0.0312103139892701	0.000974083699308829	0.463889088400805	-0.0238959941704153	-0.242704557231637	0.0589055021010049	8.88178419700125e-16	-0.0568784920827371
Resid1.bg703	A_extrapxKH	JxQ	0.117164939498351	0.0137276230476523	0.129319460795808	0.0167235229405186	0.00231143247897148	0.103067591864136	0.0704770590833026	0.00496701585703132	0.0192505422747482	0.0140973476342154
Resid1.bg704	A_extrapxKH	KxJI	-0.196873810054295	0.0387592970852947	-0.268252835747904	0.0719595838867918	1.43781431205525e-10	-0.213706416559232	0.0839788995749461	0.00705245557381888	0.00528603516002724	0.016832606504937
Resid1.bg705	A_extrapxKH	KxJH	-0.211133777790999	0.0445774721242988	-0.237849287172959	0.0565722834086847	1.49574985730538e-08	-0.18841317417055	-0.110400177874936	0.0121881992748175	0.000245795871057775	-0.022720603620449
Resid1.bg706	A_extrapxKH	KxKI	-0.180192712212755	0.0324694135345886	-0.199704526243251	0.0398818978020412	2.20813837037426e-06	-0.142816827596848	-0.134103736957513	0.0179838122659698	8.43046086407284e-06	-0.0373758846159064
Resid1.bg707	A_extrapxKH	KxKH	-0.697178438929816	0.486057775708615	-0.651793423020236	0.424834666292436	0	-0.463632231212302	-0.829148226985276	0.687486782312828	0	-0.233546207717514
Resid1.bg708	A_extrapxKH	KxL	-0.296018559537618	0.0876269875907265	-0.323815921916934	0.104856751286914	5.77315972805081e-15	-0.220690043175104	-0.248399616696308	0.0617023695748728	0	-0.0753285163625148
Resid1.bg709	A_extrapxKH	KxQ	0.0058456753746937	3.41719205863004e-05	-0.02117113551218	0.00044821697887509	0.619338165120396	-0.0152240410487017	0.0764515054469369	0.00584483268510302	0.011114901830219	0.0210697164233954
Resid1.bg710	A_extrapxKH	JIxJH	-0.176476076246288	0.0311438054872858	-0.199193633671324	0.0396781036951857	2.34664962994735e-06	-0.135001611898125	-0.135613558573544	0.0183910372689801	6.6653164911834e-06	-0.0414744643481631
Resid1.bg711	A_extrapxKH	JIxKI	-0.027007580094379	0.000729409382554294	-0.0880430039400654	0.00775157054279037	0.0384756784456168	-0.0643552288379219	0.140439774307232	0.0197233302074662	3.09470893355979e-06	0.037347648743543
Resid1.bg712	A_extrapxKH	JIxKH	-0.42702043933976	0.182346455613922	-0.401870042938706	0.161499531411558	0	-0.330087244357303	-0.579232688367226	0.335510507273124	0	-0.0969331949824574
Resid1.bg713	A_extrapxKH	JIxL	-0.148211552699904	0.0219666643537165	-0.0978475718689031	0.00957414732064016	0.0213748607246043	-0.0704424718339498	-0.282859802530603	0.0800096678876517	0	-0.0777690808659543
Resid1.bg714	A_extrapxKH	JIxQ	0.0478007643552277	0.00228491307294401	0.0818233690190554	0.00669506371762851	0.054476781278439	0.0618070174523031	-0.0573352669990885	0.00328733284185676	0.0568862168468034	-0.0140062530970754
Resid1.bg715	A_extrapxKH	JHxKI	-0.143638040228887	0.0206318866007953	-0.183694817291702	0.0337437858998319	1.37994323046176e-05	-0.140016235174671	-0.0152353897416732	0.000232117100580679	0.612864452302099	-0.00362180505421617
Resid1.bg716	A_extrapxKH	JHxKH	0.35103048082448	0.123222398467866	0.256236803886646	0.0656572996660437	9.69273106221635e-10	0.185257901639216	0.608400939481112	0.370151703161499	0	0.165772579185264
Resid1.bg717	A_extrapxKH	JHxL	-0.113776425070639	0.0129450749018548	-0.0683093923185272	0.00466617307892646	0.108581801918179	-0.0469947645129992	-0.223501347499196	0.0499528523339563	1.12354570092066e-13	-0.0667816605576399
Resid1.bg718	A_extrapxKH	JHxQ	0.189149760321117	0.0357776318295358	0.212218508357669	0.045036695289554	4.73603314787852e-07	0.15654315024637	0.125292354873482	0.0156981741897426	3.16503909727484e-05	0.0326066100747467
Resid1.bg719	A_extrapxKH	KIxKH	-0.653581162030419	0.427168335361033	-0.627051670700354	0.393193797728105	0	-0.470258563199204	-0.73530166215245	0.540668534364156	0	-0.183322598831215
Resid1.bg720	A_extrapxKH	KIxL	-0.153944400897109	0.02369887856757	-0.146226940120051	0.0213823180168729	0.000561743744063481	-0.109922437506402	-0.177733006343981	0.0315890215440695	3.55661011752773e-09	-0.044021963390708
Resid1.bg721	A_extrapxKH	KIxQ	0.0944785874175728	0.00892620348041995	0.0730869576887702	0.00534170338420008	0.0859577253082195	0.0524699409725876	0.151911966729411	0.0230772456355977	4.52182342680629e-07	0.0420086464449852
Resid1.bg722	A_extrapxKH	KHxL	0.272127280769063	0.0740532569387644	0.222267676043277	0.0494029198136791	1.28332536819542e-07	0.155370091202206	0.4013843292343	0.161109379754869	0	0.116757189566857
Resid1.bg723	A_extrapxKH	KHxQ	0.574505902086457	0.330057031532174	0.51656607302078	0.266840507796109	0	0.364187472349324	0.734222392568253	0.53908252174865	0	0.210318429737133
Resid1.bg724	A_extrapxKH	LxQ	-0.212122553581649	0.0449959777379994	-0.199349473240424	0.0397402124812347	2.30354064489902e-06	-0.130561932986311	-0.254408385174319	0.0647236264470047	0	-0.0815606205953374
Resid1.bg725	A_extrapxL	A_extrapxQ	0.627066250217768	0.393212082162172	0.753399430833346	0.56761070238001	0	0.583683505327324	0.194985931697951	0.0380195135601179	9.34883281900056e-11	0.0433827448904435
Resid1.bg726	A_extrapxL	BxE_upper	-0.197995851007878	0.0392023570163336	-0.0986675045844276	0.00973527646091804	0.0203043795015962	-0.0705076695664817	-0.449988374576828	0.202489537254296	0	-0.127488181441396
Resid1.bg727	A_extrapxL	BxH	-0.454548209208959	0.206614074495071	-0.51923238964802	0.269602274459593	0	-0.366151547539892	-0.303445781064097	0.0920793420456	0	-0.088396661669067
Resid1.bg728	A_extrapxL	BxI	-0.260860965841809	0.0680484434999216	-0.324936603101551	0.105583796035175	4.44089209850063e-15	-0.242977821796307	-0.0709090352432113	0.00502809127912298	0.0185231991994947	-0.0178831440455026
Resid1.bg729	A_extrapxL	BxJ	-0.20530298178924	0.0421493143315532	-0.231069742622509	0.0533932259556328	3.88325149813795e-08	-0.179874610237921	-0.116644809390821	0.0136060115578211	0.000107056257643512	-0.0254283715513198
Resid1.bg730	A_extrapxL	BxK	-0.231787901078546	0.0537256310863978	-0.345714630365154	0.119518605648515	0	-0.24136225634703	0.0322299081585575	0.00103876697990905	0.284439122697592	0.00957435526848362
Resid1.bg731	A_extrapxL	BxJI	-0.190055169086729	0.0361209672965852	-0.242809929510796	0.0589566618690379	7.30484739364101e-09	-0.186331273121454	-0.0161164640946156	0.000259740414913032	0.592476579535954	-0.00372389596527544
Resid1.bg732	A_extrapxL	BxJH	-0.297546568346578	0.0885339603348248	-0.368537912723717	0.135820193114754	0	-0.259822858526019	-0.129434669059897	0.016753333554645	1.71685425931489e-05	-0.0377237098205592
Resid1.bg733	A_extrapxL	BxKI	-0.325968752102931	0.106255627347542	-0.360258434101098	0.129786139340975	0	-0.253262891775379	-0.248049772589344	0.0615286896816255	2.22044604925031e-16	-0.0727058603275516
Resid1.bg734	A_extrapxL	BxKH	-0.357000266331543	0.127449190160793	-0.412239473672943	0.169941383654145	0	-0.285596642223318	-0.236949579493925	0.056145103222348	3.5527136788005e-15	-0.0714036241082255
Resid1.bg735	A_extrapxL	BxL	0.66802169777236	0.446252988694667	0.641347662303696	0.411326823942416	0	0.425377753813939	0.750362088079369	0.56304326322683	0	0.242643943958421
Resid1.bg736	A_extrapxL	BxQ	0.101259937905639	0.0102535750246539	0.203274780048072	0.0413206362035919	1.43706437882862e-06	0.142040917898493	-0.137507660179089	0.0189083566079277	4.94691613583953e-06	-0.0407809799928533
Resid1.bg737	A_extrapxL	E_upperxH	0.176922990461257	0.0313017445537542	0.321062967242195	0.103081428934363	9.99200722162641e-15	0.230116473246221	-0.188993827836891	0.0357186669604405	3.43159278770599e-10	-0.0531934827849638
Resid1.bg738	A_extrapxL	E_upperxI	-0.0436581450613164	0.00190603363019494	0.0582212792210302	0.00338971735413317	0.171565530094841	0.0431252089276667	-0.33474244458461	0.112052504206481	0	-0.086783353988983
Resid1.bg739	A_extrapxL	E_upperxJ	-0.0252743550718734	0.000638793024299132	0.0739048458841733	0.00546192624516341	0.0824957074125918	0.0559953552369767	-0.336051042280705	0.112930303017948	0	-0.0812697103088501
Resid1.bg740	A_extrapxL	E_upperxK	-0.024573326572451	0.000603848378836328	0.177858756315379	0.0316337371980535	2.59196404512885e-05	0.118620691387006	-0.446424440724913	0.199294781276551	0	-0.143194017959457
Resid1.bg741	A_extrapxL	E_upperxJI	-0.0594364514309654	0.0035326917587055	0.0542884485991101	0.00294723565129822	0.202416870012464	0.0404139292566137	-0.390696267387743	0.152643573350715	0	-0.0998503806875791
Resid1.bg742	A_extrapxL	E_upperxJH	0.0248142989605721	0.000615749432904648	0.136422383481978	0.0186110667149037	0.00130040581360547	0.0984759123078267	-0.265991999611015	0.070751743857066	0	-0.0736616133472546
Resid1.bg743	A_extrapxL	E_upperxKI	-0.0789412190764422	0.00623171606927484	0.0585947927550616	0.00343334973800862	0.168828792096215	0.0407955666283618	-0.400980092325956	0.160785034441733	0	-0.119736785704804
Resid1.bg744	A_extrapxL	E_upperxKH	0.104961879830091	0.0110169962174664	0.263116371970104	0.0692302251987101	3.289124528294e-10	0.181640209179047	-0.252837232215777	0.0639266659945346	0	-0.0766783293489564
Resid1.bg745	A_extrapxL	E_upperxL	0.292756779886834	0.0857065321697081	0.18748935365859	0.0351522577353158	9.06161804437033e-06	0.134628122736556	0.564152197523322	0.318267701970393	0	0.158128657150278
Resid1.bg746	A_extrapxL	E_upperxQ	-0.13151487030815	0.0172961611121694	-0.0718908602093741	0.00516829578164377	0.0912304458716822	-0.0530207244661984	-0.299179642854795	0.0895084586987227	0	-0.0784941458419512
Resid1.bg747	A_extrapxL	HxI	0.305677310697125	0.0934386182750268	0.29596635489795	0.0875960832315794	1.21236354289067e-12	0.225475684691726	0.337968395903945	0.114222636629886	0	0.0802016260053996
Resid1.bg748	A_extrapxL	HxJ	0.278355480776184	0.0774817736781407	0.288820484772005	0.0834172724239358	4.37117009255417e-12	0.224222708657905	0.245433239398557	0.0602374750016694	4.44089209850063e-16	0.054132772118279
Resid1.bg749	A_extrapxL	HxK	0.330164685164587	0.109008719329831	0.286625116838557	0.0821539576027162	6.43529673993726e-12	0.202758804103369	0.440160896082096	0.193741614439794	0	0.127405881061218
Resid1.bg750	A_extrapxL	HxJI	0.299453193610679	0.0896722151636349	0.287270555767321	0.0825243722108653	5.74562619704011e-12	0.222223967369849	0.344962430390392	0.118999078380846	0	0.0772292262408303
Resid1.bg751	A_extrapxL	HxJH	0.178732096092647	0.0319451621736713	0.197536149258576	0.0390205302639064	2.85561710144933e-06	0.140275252642753	0.133924663520028	0.0179358154989527	8.66728379689263e-06	0.0384568434498946
Resid1.bg752	A_extrapxL	HxKI	0.344809440186342	0.118893550041619	0.379354176941636	0.143909591563066	0	0.279183958865318	0.248698097606335	0.06185074375301	0	0.0656254813210241
Resid1.bg753	A_extrapxL	HxKH	0.0127919359902354	0.00016363362637828	0.018488162150133	0.000341812139689612	0.664419124088578	0.0126761418943516	0.000377281560006911	1.42341375521249e-07	0.990002722090888	0.000115794095883817
Resid1.bg754	A_extrapxL	HxL	0.622763469851518	0.387834339381502	0.55710338889223	0.310364185915208	0	0.369647700609017	0.783191401112882	0.61338877077716	0	0.253115769242501
Resid1.bg755	A_extrapxL	HxQ	-0.158766858344082	0.0252069153084499	-0.0809460415559302	0.00655226164357439	0.0571268982303195	-0.0575115912695493	-0.353003167657281	0.124611236376074	0	-0.101255267074533
Resid1.bg756	A_extrapxL	IxJ	0.108807288438865	0.0118390260174183	0.0890304614638761	0.00792642306847073	0.0363441065342809	0.0692102632427819	0.180560485585772	0.0326020889549697	2.00286187634902e-09	0.0395970251960829
Resid1.bg757	A_extrapxL	IxK	0.074919615998999	0.00561294886143747	0.163397331511746	0.0266986879451595	0.000113517423456333	0.129113639283283	-0.26700178253427	0.0712899518764778	0	-0.0541940232842839
Resid1.bg758	A_extrapxL	IxJI	0.0764209881869522	0.00584016743547029	0.0789385407663101	0.00623129321831441	0.063594792514003	0.0593174687120498	0.0688479809031716	0.00474004447444348	0.0222227440869309	0.0171035194749024
Resid1.bg759	A_extrapxL	IxJH	0.124031549264472	0.0153838252129451	0.132902028985664	0.0176629493085062	0.00173530772883757	0.092852036908214	0.105100516922537	0.0110461186573845	0.000481978810432437	0.0311795123562579
Resid1.bg760	A_extrapxL	IxKI	-0.0504396239443514	0.00254415566364759	-0.0447435881338451	0.00200198867909116	0.293564896992274	-0.0346772253796129	-0.0709548480143597	0.00503459045674088	0.0184474904723191	-0.0157623985647385
Resid1.bg761	A_extrapxL	IxKH	0.191541123418604	0.0366880019604611	0.216140734735577	0.0467168172120349	2.86619725287096e-07	0.167626812357151	0.10795639466181	0.0116545831483765	0.000336520374846883	0.0239143110614533
Resid1.bg762	A_extrapxL	IxL	0.387729403453562	0.150334090302455	0.24350497899108	0.0592946747934465	6.59861143503804e-09	0.174198322788695	0.755495247058491	0.570773068327971	0	0.213531080664867
Resid1.bg763	A_extrapxL	IxQ	-0.125775201689417	0.0158194013600134	-0.145715014919368	0.0212328655729518	0.000587682525375	-0.107325544192563	-0.0700704383180713	0.00490986632608664	0.0199578751763085	-0.0184496574968539
Resid1.bg764	A_extrapxL	JxK	0.223112276748374	0.0497790880358432	0.246374519775137	0.0607004039944296	4.32222213575528e-09	0.205071115157172	0.135634264222649	0.0183966536312194	6.64376444658998e-06	0.0180411615912019
Resid1.bg765	A_extrapxL	JxJI	0.0509426526095302	0.00259515385489528	0.0257321273956793	0.000662142380307471	0.54594587405903	0.0189558214950909	0.121534887509698	0.014770728881995	5.42673948102923e-05	0.0319868311144393
Resid1.bg766	A_extrapxL	JxJH	0.103613885389804	0.0107358372455714	0.137676555458406	0.0189548339228914	0.00117146494929754	0.0912570229336241	0.0381779774504827	0.00145755796220957	0.204817990689629	0.0123568624561797
Resid1.bg767	A_extrapxL	JxKI	0.0103429604739077	0.000106976831364816	0.0906803137323206	0.00822291929859209	0.0330066178229664	0.0727435367278418	-0.335344590083705	0.112455994098408	0	-0.0624005762539341
Resid1.bg768	A_extrapxL	JxKH	0.215729621814041	0.0465392697280294	0.277451029003858	0.0769790734952995	3.12470049834701e-11	0.22612706033355	-0.0626938575272442	0.0039305197716464	0.0373286960123427	-0.0103974385195087
Resid1.bg769	A_extrapxL	JxL	0.320206962507897	0.102532498838534	0.165493617909225	0.0273881375686846	9.23242212373943e-05	0.124846904080504	0.796310743548009	0.634110800289983	0	0.195360058427392
Resid1.bg770	A_extrapxL	JxQ	-0.202628138927778	0.0410581626853349	-0.189264955635865	0.0358212234318459	7.42108787488149e-06	-0.148627102895844	-0.257886968862274	0.0665056887089717	0	-0.0540010360319344
Resid1.bg771	A_extrapxL	KxJI	0.223030984891424	0.0497428202216386	0.316298289242595	0.100044607777792	2.57571741713036e-14	0.248278803980087	-0.120326038831091	0.0144783556207813	6.43426270445779e-05	-0.0252478190886624
Resid1.bg772	A_extrapxL	KxJH	0.223878813145293	0.0501217229753452	0.217551441810287	0.0473286298337347	2.38699863430725e-07	0.169801271918727	0.251005817304967	0.0630039203209347	0	0.0540775412265667
Resid1.bg773	A_extrapxL	KxKI	0.273649435952165	0.0748840137969381	0.229777419001389	0.0527976622829399	4.64238119057825e-08	0.161908027463688	0.382983869536107	0.14667664432485	0	0.111741408488477
Resid1.bg774	A_extrapxL	KxKH	0.209510365520512	0.0438945932605385	0.177092924956676	0.0313619040697108	2.8113386465467e-05	0.124117899838572	0.289598196090615	0.0838671151789385	0	0.08539246568194
Resid1.bg775	A_extrapxL	KxL	0.636355626643945	0.404948483561408	0.558909343977586	0.312379654785456	0	0.375314611247312	0.8222752138226	0.676136527267003	0	0.261041015396633
Resid1.bg776	A_extrapxL	KxQ	-0.0358600420772873	0.00128594261778481	0.00940280564396991	8.84127539782724e-05	0.825387958561747	0.00666212558025348	-0.147387172885454	0.0217229787311666	9.818792299221e-07	-0.0425221676575408
Resid1.bg777	A_extrapxL	JIxJH	0.114054906211705	0.0130085216309609	0.122249538213141	0.0149449495933261	0.00398792576182916	0.0816357314602321	0.101260769579354	0.0102537434558029	0.00077087865169001	0.0324191747514733
Resid1.bg778	A_extrapxL	JIxKI	-0.0213606701797292	0.000456278230527173	0.101530802989421	0.0103085039556767	0.0169234959991293	0.0731233987888246	-0.339392614132459	0.115187346527664	0	-0.0944840689685538
Resid1.bg779	A_extrapxL	JIxKH	0.247403417623725	0.0612084510518995	0.283188929522758	0.0801959698042454	1.17101883745363e-11	0.2291864522388	0.103985673744388	0.0108130203440744	0.000553262354882289	0.018216965384925
Resid1.bg780	A_extrapxL	JIxL	0.348107662081432	0.121178944399801	0.193461105244516	0.0374271992424298	4.59472726266341e-06	0.137229588127565	0.7326771303162	0.536815777288382	0	0.210878073953867
Resid1.bg781	A_extrapxL	JIxQ	-0.161665054374581	0.0261355898059363	-0.183785611268344	0.0337771509092787	1.36626103737214e-05	-0.136785952162779	-0.0972862616597522	0.00946461670772978	0.001233414527396	-0.0248791022118024
Resid1.bg782	A_extrapxL	JHxKI	0.0759822540878312	0.00577330293626774	0.14008203616648	0.019622976856547	0.000956534966112477	0.105204302065227	-0.117423788811561	0.0137883461788621	9.6236215569423e-05	-0.0292220479773961
Resid1.bg783	A_extrapxL	JHxKH	0.029919686192131	0.000895187621835594	0.0926057830914624	0.00857583106198298	0.0294457889507902	0.065969455846896	-0.12638531560772	0.015973248001263	2.69806645376569e-05	-0.036049769654765
Resid1.bg784	A_extrapxL	JHxL	0.459602562628456	0.211234515574644	0.319801361834215	0.102272911031018	1.28785870856518e-14	0.216779857210917	0.776299251298999	0.602640527567387	0	0.242822705417539
Resid1.bg785	A_extrapxL	JHxQ	-0.225818499364407	0.0509939946551928	-0.208557571905146	0.0434962607989701	7.50405157790013e-07	-0.151581546918569	-0.272493406820471	0.0742526567606265	0	-0.074236952445838
Resid1.bg786	A_extrapxL	KIxKH	0.28051813903427	0.07869042632725	0.316510959345635	0.100179187385894	2.48689957516035e-14	0.233879252319359	0.178695929255406	0.0319322351324531	2.92770652166041e-09	0.046638886714911
Resid1.bg787	A_extrapxL	KIxL	0.403090945926931	0.162482310688268	0.319387211735134	0.102008191019943	1.3988810110277e-14	0.236562576809162	0.642249610126605	0.412484561707776	0	0.166528369117769
Resid1.bg788	A_extrapxL	KIxQ	-0.20729702399694	0.0429720561579877	-0.117738804321349	0.013862426043021	0.00556920256740345	-0.0832836736280704	-0.428389364636554	0.183517447733711	0	-0.124013350368869
Resid1.bg789	A_extrapxL	KHxL	0.430197131774648	0.185069572187133	0.375389036903761	0.140916929027533	0	0.258548640354662	0.563681410785894	0.317736732865576	0	0.171648491419986
Resid1.bg790	A_extrapxL	KHxQ	-0.169670695783955	0.0287881450078113	-0.107590742860708	0.0115757679493191	0.0113502506169298	-0.0747383646071709	-0.316578474756637	0.100221930679239	0	-0.0949323311767838
Resid1.bg791	A_extrapxL	LxQ	0.509601524222458	0.259693713489852	0.401839618902225	0.161475079319485	0	0.259312703691639	0.745777528356916	0.556184121802151	0	0.250288820530819
Resid1.bg792	A_extrapxQ	BxE_upper	-0.157361361337833	0.0247625980420962	-0.139898790807012	0.0195716716692642	0.000971527951532103	-0.104056236208243	-0.216213031339305	0.0467480749209315	6.81676937119846e-13	-0.0533051251295907
Resid1.bg793	A_extrapxQ	BxH	-0.386295030076148	0.149223850261532	-0.437569858731857	0.191467381270618	0	-0.321172559850441	-0.256896173976206	0.0659956442036133	0	-0.0651224702257071
Resid1.bg794	A_extrapxQ	BxI	-0.253577105916444	0.0643013486449595	-0.299638304162263	0.089783113321237	6.18616269321137e-13	-0.233215421625364	-0.0927796931883914	0.00860807146813205	0.00206056103924079	-0.0203616842910804
Resid1.bg795	A_extrapxQ	BxJ	-0.169860717932458	0.0288526634965302	-0.191835572384129	0.0368008868319465	5.53931173441491e-06	-0.155434658683923	-0.0760459538178811	0.0057829870920713	0.0115502105498055	-0.0144260592485358
Resid1.bg796	A_extrapxQ	BxK	-0.281933675965833	0.0794865976436072	-0.333820769080169	0.111436305869276	8.88178419700125e-16	-0.242581059144598	-0.152231552707485	0.0231744456397318	4.27730071361765e-07	-0.0393526168212351
Resid1.bg797	A_extrapxQ	BxJI	-0.188627317090018	0.0355802647525781	-0.21111622810689	0.0445700617700803	5.44467655405612e-07	-0.16862923226932	-0.0994585588967883	0.0098920049378259	0.000955925510425892	-0.0199980848206978
Resid1.bg798	A_extrapxQ	BxJH	-0.235336812057434	0.0553834151093561	-0.311995328519047	0.0973410850177081	5.99520433297585e-14	-0.228947134583218	-0.0251939747707383	0.000634736364748599	0.402745827210789	-0.00638967747421594
Resid1.bg799	A_extrapxQ	BxKI	-0.247317765826554	0.0611660772934384	-0.307239497383224	0.0943961087522961	1.48769885299771e-13	-0.224815570482402	-0.0882217841925328	0.00778308320611382	0.00338981915320602	-0.0225021953441526
Resid1.bg800	A_extrapxQ	BxKH	-0.282812859989107	0.0799831137752181	-0.351426644390013	0.123500686387225	0	-0.25341373163267	-0.112111889570431	0.0125690757830526	0.000196514975668194	-0.0293991283564367
Resid1.bg801	A_extrapxQ	BxL	0.263530072179223	0.0694480989427865	0.38240367230769	0.146232568594407	0	0.263994724415614	-0.00165124299927512	2.72660344265511e-06	0.956265829248058	-0.000464652236391194
Resid1.bg802	A_extrapxQ	BxQ	0.587079092702887	0.344661861088845	0.583352761289056	0.340300444103566	0	0.424280590485077	0.630813777310517	0.397926021644763	0	0.162798502217809
Resid1.bg803	A_extrapxQ	E_upperxH	0.177992486812762	0.0316813253617912	0.238216806851758	0.056747247066648	1.41917022578042e-08	0.177714076706257	0.00113672581313655	1.29214557425096e-06	0.96988519054694	0.00027841010650453
Resid1.bg804	A_extrapxQ	E_upperxI	-0.0270511263913733	0.000731763439042051	0.0163709960485409	0.000268009511621342	0.700878993249982	0.0126216609203959	-0.175852520516871	0.0309241089721364	5.18582332631468e-09	-0.0396727873117692
Resid1.bg805	A_extrapxQ	E_upperxJ	-0.0116458078015984	0.000135624839351771	0.0229377816634337	0.000526141827639357	0.590401664649327	0.0180893282412339	-0.141295391009966	0.0199643875206591	2.69417088571977e-06	-0.0297351360428324
Resid1.bg806	A_extrapxQ	E_upperxK	0.0517839042768589	0.00268157274215488	0.123342367667899	0.0152133396619232	0.00367194383762404	0.0856227982623899	-0.121232979393075	0.0146974352925217	5.66334385196932e-05	-0.033838893985531
Resid1.bg807	A_extrapxQ	E_upperxJI	-0.022945025701997	0.000526474204465305	0.00905864891740581	8.20591202088175e-05	0.831681799273847	0.0070190608986548	-0.134732420308518	0.0181528250821912	7.64704980271702e-06	-0.0299640866006518
Resid1.bg808	A_extrapxQ	E_upperxJH	0.0230909205100949	0.000533190610003523	0.0816665251461442	0.0066694213294458	0.0549429020984173	0.0613592995623475	-0.158799432295554	0.0252172596973903	1.33186987660849e-07	-0.0382683790522525
Resid1.bg809	A_extrapxQ	E_upperxKI	-0.0416328726871574	0.00173329608818505	0.00554965300954818	3.07986485263872e-05	0.896399432325412	0.00402171891080191	-0.175695730867691	0.0308689898451322	5.35054978101357e-09	-0.0456545915979593
Resid1.bg810	A_extrapxQ	E_upperxKH	0.103899330151207	0.0107950708058695	0.186779382606922	0.0348865377670229	9.80982884613013e-06	0.134210036064871	-0.114853958280037	0.0131914317325924	0.00013644091474907	-0.0303107059136639
Resid1.bg811	A_extrapxQ	E_upperxL	-0.0279059802513016	0.000778743733786036	-0.0167802335853025	0.000281576239177313	0.693774481466351	-0.0125414894299023	-0.0629920010070585	0.00396799219087326	0.0364338089728025	-0.0153644908213993
Resid1.bg812	A_extrapxQ	E_upperxQ	0.00585639344511872	3.42973441840295e-05	-0.0621280505106081	0.00385989466024867	0.144536438006904	-0.0476926703937353	0.234546083285393	0.0550118651845184	6.66133814775094e-15	0.053549063838854
Resid1.bg813	A_extrapxQ	HxI	0.254172503912716	0.0646036617452599	0.246351901513909	0.0606892593795188	4.33675051425553e-09	0.195346316181947	0.284868974722997	0.0811503327597313	0	0.0588261877307693
Resid1.bg814	A_extrapxQ	HxJ	0.255990866119113	0.0655313235364136	0.26434542124463	0.0698785017330009	2.70263589285946e-10	0.213606926273463	0.22082892949785	0.0487654161031664	2.18935980456081e-13	0.04238393984565
Resid1.bg815	A_extrapxQ	HxK	0.195525583744182	0.0382302538985031	0.206488114430779	0.0426373414011784	9.69869151212777e-07	0.152038113107844	0.172650428647566	0.0298081705121883	9.76984426692695e-09	0.0434874706363378
Resid1.bg816	A_extrapxQ	HxJI	0.250518873045871	0.0627597057521732	0.256336749653613	0.0657085292229791	9.54387457952066e-10	0.20639662513275	0.226479697627643	0.0512930534375085	5.28466159721575e-14	0.0441222479131208
Resid1.bg817	A_extrapxQ	HxJH	0.178636476524731	0.0319109907451708	0.177559723984262	0.0315274555813672	2.67561696691843e-05	0.131241405798968	0.189671306616651	0.0359752045536678	2.968210122134e-10	0.047395070725763
Resid1.bg818	A_extrapxQ	HxKI	0.325420881428351	0.105898750069605	0.331281495289782	0.109747429121434	1.33226762955019e-15	0.253766742648892	0.312048983902416	0.0973745683545301	0	0.0716541387794589
Resid1.bg819	A_extrapxQ	HxKH	0.039221058035646	0.00153829139343551	0.0138195388905621	0.000190979655147758	0.745741389470451	0.00986231430863954	0.1099254271263	0.0120835995288995	0.000261391798258792	0.0293587437270064
Resid1.bg820	A_extrapxQ	HxL	0.162820945810724	0.0265106603946988	0.284303891081396	0.0808287024840223	9.65139079767141e-12	0.196348211034243	-0.119214304264103	0.0142120503411741	7.51497165150106e-05	-0.0335272652235184
Resid1.bg821	A_extrapxQ	HxQ	0.411744798929126	0.169533779445186	0.366974234173925	0.134670088547539	0	0.271385898599551	0.562318622920785	0.316202233683528	0	0.140358900329575
Resid1.bg822	A_extrapxQ	IxJ	0.0401533395495323	0.00161229067698004	0.0546213106244773	0.00298348757433563	0.199659152652037	0.0441963017162056	-0.0211856289730274	0.000448830874982777	0.481679012508818	-0.00404296216667327
Resid1.bg823	A_extrapxQ	IxK	0.153190300177192	0.0234672680683781	0.16230741828233	0.0263436980294751	0.00012626830470408	0.133492685226658	0.111521330349533	0.0124370071229297	0.000212360530997158	0.0196976149505333
Resid1.bg824	A_extrapxQ	IxJI	0.0430732989215754	0.00185530907998739	0.0596511619118261	0.00355826111743089	0.161265696141408	0.0466556624005936	-0.0165713122725494	0.000274608390434348	0.582074708247803	-0.0035823634790182
Resid1.bg825	A_extrapxQ	IxJH	0.053077917817885	0.00281726535988215	0.0918404561609499	0.00843466938785136	0.0308195938335663	0.0667860552754445	-0.0531001215054501	0.00281962290389357	0.0778113401578473	-0.0137081374575595
Resid1.bg826	A_extrapxQ	IxKI	-0.0342529396949842	0.00117326387774823	-0.0377027003375417	0.00142149361274247	0.376197968614159	-0.03041430698044	-0.0198571931559985	0.000394308120034634	0.509584086929183	-0.00383863271454428
Resid1.bg827	A_extrapxQ	IxKH	0.170725203219457	0.029147095014325	0.188789269994395	0.0356413884650167	7.83040527907453e-06	0.152396890742286	0.0950811683334309	0.00904042857165023	0.00158964379960258	0.0183283124771708
Resid1.bg828	A_extrapxQ	IxL	-0.0068108206357187	4.63872777319316e-05	0.0318365971959291	0.00101356892101584	0.454965023002808	0.0237058047191157	-0.124076254583357	0.015394916951434	3.77461354665876e-05	-0.0305166253548343
Resid1.bg829	A_extrapxQ	IxQ	0.219819253585537	0.0483205042469028	0.118984202854111	0.0141572405288282	0.00508413291793519	0.0912178928691352	0.561272314408067	0.315026610920988	0	0.128601360716402
Resid1.bg830	A_extrapxQ	JxK	0.169025582152583	0.0285696474220196	0.199944885136327	0.0399779570921789	2.1457147949544e-06	0.173225146543311	-0.0362819561992835	0.00131638034564673	0.228213170494909	-0.00419956439072819
Resid1.bg831	A_extrapxQ	JxJI	-0.0100172843894517	0.000100345986539153	0.0085432236675678	7.29866706340906e-05	0.841127794757502	0.00655059320647824	-0.0723399416427608	0.00523306715687803	0.0162828568715878	-0.0165678775959299
Resid1.bg832	A_extrapxQ	JxJH	0.0801080597127318	0.0064173012309386	0.131334163135084	0.0172486624063928	0.00196895926908613	0.0906099628538807	-0.0372867253472052	0.00139029988711791	0.21558846540977	-0.0105019031411489
Resid1.bg833	A_extrapxQ	JxKI	0.0636387678331889	0.00404989277132652	0.0885013061777339	0.007832481195165	0.0374735376137889	0.0738963546652193	-0.063347493698331	0.00401290495786008	0.0353907416722303	-0.0102575868320304
Resid1.bg834	A_extrapxQ	JxKH	0.215900439681637	0.0466129998547243	0.253303814275521	0.0641628223265277	1.52202472847307e-09	0.214881913601764	0.00705752322713266	4.9808634101517e-05	0.814681924761151	0.001018526079873
Resid1.bg835	A_extrapxQ	JxL	-0.0315779188664008	0.000997164959932992	-0.00840031405150107	7.05652761638463e-05	0.843750948122794	-0.00659605071422858	-0.117018153628623	0.0136932482786519	0.000101734654889274	-0.0249818681521722
Resid1.bg836	A_extrapxQ	JxQ	0.162564470948324	0.0264272072147085	0.0630160813776087	0.0039710265121894	0.138872920785619	0.0515075786985135	0.609472834005216	0.37145713539035	0	0.11105689224981
Resid1.bg837	A_extrapxQ	KxJI	0.233552479260219	0.0545467605685949	0.27716296711627	0.0768193103406943	3.28055360654389e-11	0.226448756373926	0.0389048094345205	0.00151358419713636	0.196328414678682	0.00710372288629257
Resid1.bg838	A_extrapxQ	KxJH	0.110431313516121	0.0121950750048957	0.152625271333055	0.0232944734494886	0.000315617753781083	0.12399305444071	-0.0723375547520114	0.00523272182750024	0.0162863864022054	-0.0135617409245896
Resid1.bg839	A_extrapxQ	KxKI	0.121500193829456	0.0147622971005954	0.159359623477245	0.0253954895948092	0.000167828092656919	0.116877594920418	0.0182068194170236	0.000331488273284106	0.545395472995449	0.00462259890903785
Resid1.bg840	A_extrapxQ	KxKH	0.0937272409444082	0.00878479569505114	0.12433381980782	0.0154588987480035	0.00340510259545201	0.090701489698499	0.0117920971905199	0.000139053556150668	0.695329927587114	0.00302575124590916
Resid1.bg841	A_extrapxQ	KxL	0.142907090702829	0.0204224365731465	0.247779821437908	0.0613948399118014	3.5065195191919e-09	0.173185677849057	-0.109603793634981	0.0120129915791795	0.000272479792406077	-0.0302785871462282
Resid1.bg842	A_extrapxQ	KxQ	0.469257112549958	0.220202237678724	0.407167694280589	0.165785531265771	0	0.300275987929878	0.673075867923763	0.453031123981327	0	0.16898112462008
Resid1.bg843	A_extrapxQ	JIxJH	0.0561339637456005	0.00315102188579239	0.103278927525233	0.0106665368707623	0.0151110269677492	0.0717854978901866	-0.056179479606595	0.00315613392886783	0.0620695354426091	-0.0156515341445861
Resid1.bg844	A_extrapxQ	JIxKI	0.0615376259567458	0.00378687940839235	0.106067666154799	0.0112503498035259	0.0125715328028115	0.0795121501444769	-0.0741963826878741	0.00550510320396547	0.0137331462149148	-0.0179745241877311
Resid1.bg845	A_extrapxQ	JIxKH	0.225517260710623	0.050858034878423	0.259922300481424	0.0675596022875557	5.45375300475825e-10	0.218951612782239	0.0430681878273944	0.00185486880273572	0.152615318751877	0.00656564792838327
Resid1.bg846	A_extrapxQ	JIxL	-0.0349344885120103	0.00122041848759578	-0.00779335850718248	6.07364368214736e-05	0.854910747819533	-0.00575401098406672	-0.11650783574451	0.0135740757898698	0.000109073704466001	-0.0291804775279436
Resid1.bg847	A_extrapxQ	JIxQ	0.157166465160666	0.0247012977710987	0.0623195532105902	0.00388372671236758	0.143300416731513	0.0482776651532615	0.489307140612947	0.239421477854819	0	0.108888800007404
Resid1.bg848	A_extrapxQ	JHxKI	0.0842920313029446	0.0071051465411766	0.117845933828999	0.0138876641200289	0.00552589646464252	0.0921207769676263	-0.0361509034104443	0.00130688781739128	0.229897864952504	-0.00782874566468164
Resid1.bg849	A_extrapxQ	JHxKH	0.0648150910286668	0.00420099602505437	0.0873280498340299	0.00762618828781482	0.040084345012213	0.0647515980864259	0.000255800333621461	6.54338106808509e-08	0.993221658699979	6.34929422408817e-05
Resid1.bg850	A_extrapxQ	JHxL	0.0378331410106291	0.00143134655873015	0.0872394264993588	0.00761071753593703	0.0402876579847145	0.0615521681448956	-0.0871401446411137	0.00759340480807422	0.00380298064236007	-0.0237190271342665
Resid1.bg851	A_extrapxQ	JHxQ	0.289292874928635	0.0836903674844748	0.178222390650577	0.0317632205292068	2.49358009107858e-05	0.134826286846653	0.651556299629943	0.424525611587464	0	0.154466588081982
Resid1.bg852	A_extrapxQ	KIxKH	0.239374859770649	0.0573003234902178	0.281133290015419	0.0790359267548936	1.66879843277457e-11	0.216225622404425	0.101925934744663	0.0103888961735734	0.000711426761574874	0.0231492373662243
Resid1.bg853	A_extrapxQ	KIxL	0.0434633281577211	0.00188906089454575	0.0987628116518554	0.00975409296537986	0.0201830277342929	0.076140180280884	-0.144822941421722	0.0209736843620395	1.50895498096659e-06	-0.0326768521231629
Resid1.bg854	A_extrapxQ	KIxQ	0.317119016644856	0.1005644707178	0.239907661010568	0.0575556858115614	1.1131195964964e-08	0.176634814028764	0.557672541294682	0.310998663314069	0	0.140484202616092
Resid1.bg855	A_extrapxQ	KHxL	0.082042451245079	0.00673096380630116	0.157600406950167	0.0248378882708583	0.00019842264042591	0.112982178409877	-0.116759367133101	0.0136327498133222	0.000105396058089013	-0.0309397271647975
Resid1.bg856	A_extrapxQ	KHxQ	0.271612664558991	0.0737734395488351	0.228476319245549	0.0522014284559938	5.55073580432719e-08	0.165196870007652	0.407807172186956	0.166306689687122	0	0.106415794551339
Resid1.bg857	A_extrapxQ	LxQ	-0.323477672351756	0.10463780451011	-0.268845297604219	0.0722777940439013	1.30543575949105e-10	-0.180578242123326	-0.48930524298961	0.239419620817122	0	-0.14289943022843
Resid1.bg858	BxE_upper	BxH	0.263773109502164	0.0695762532964404	0.245200195458486	0.0601231358528795	5.14259479444945e-09	0.166005290813359	0.302878058605837	0.0917351183848411	0	0.0977678186888042
Resid1.bg859	BxE_upper	BxI	0.103704394344697	0.0107546014064004	0.104189749074087	0.0108555038121211	0.0142360362210223	0.0747988653839594	0.103434464562353	0.0106986884593007	0.000592027075863921	0.0289055289607374
Resid1.bg860	BxE_upper	BxJ	-0.00294766152059467	8.68870843999447e-06	-0.0427037614971032	0.00182361124600147	0.316148212611984	-0.0319150063959113	0.119917400804919	0.0143801830158075	6.81316658952547e-05	0.0289673448753166
Resid1.bg861	BxE_upper	BxK	0.300644902872627	0.0903873576232912	0.392957476433644	0.154415578285098	0	0.263389934285097	0.113177573508453	0.0128091631452613	0.000170695154984024	0.0372549685875301
Resid1.bg862	BxE_upper	BxJI	0.0248456763149173	0.000617307631545643	0.0156588969639084	0.000245201054126299	0.713303386806361	0.011536723778095	0.0519807748732538	0.00270200095642389	0.0842837911794558	0.0133089525368223
Resid1.bg863	BxE_upper	BxJH	0.115535378468999	0.0133484236779749	0.0689791871231404	0.00475812825616922	0.105152546134349	0.0466890757161898	0.213178544169417	0.0454450916941922	1.4193091146808e-12	0.0688463027528093
Resid1.bg864	BxE_upper	BxKI	0.312877884707841	0.097892570739253	0.320113883498507	0.102472898408495	1.19904086659517e-14	0.216054807382011	0.298108901794089	0.088868917328878	0	0.0968230773258297
Resid1.bg865	BxE_upper	BxKH	0.136695516173315	0.0186856641418889	0.154274481659818	0.0238006156914056	0.000271027227363385	0.102612350913469	0.102070973092525	0.0104184835480549	0.000699042307896525	0.0340831652598457
Resid1.bg866	BxE_upper	BxL	-0.465255341985878	0.216462533246397	-0.402674944413256	0.162147110858219	0	-0.256411727482044	-0.582839900556287	0.339702349680463	0	-0.208843614503834
Resid1.bg867	BxE_upper	BxQ	-0.402875534259445	0.162308696104833	-0.432195821386589	0.186793228024029	0	-0.289942950219106	-0.343649049691043	0.118094669353557	0	-0.112932584040338
Resid1.bg868	BxE_upper	E_upperxH	0.747584429611591	0.558882479397688	0.737779986277832	0.544319308152118	0	0.507675708895257	0.769240032360724	0.591730227386328	0	0.239908720716334
Resid1.bg869	BxE_upper	E_upperxI	0.753661190344271	0.568005189831144	0.724234379178766	0.524515435984452	0	0.515027744547176	0.830677242699838	0.690024681539406	0	0.238633445797095
Resid1.bg870	BxE_upper	E_upperxJ	0.748079303688039	0.559622644606382	0.730519720250658	0.533659061675099	0	0.531389602206834	0.808614367935392	0.653857196031554	0	0.216689701481205
Resid1.bg871	BxE_upper	E_upperxK	0.774255241559894	0.59947117908297	0.745816553213395	0.556242331047108	0	0.477550426926126	0.83478440858094	0.696865008809829	0	0.296704814633768
Resid1.bg872	BxE_upper	E_upperxJI	0.763534409728087	0.582984794838818	0.734699243552649	0.539782978476835	0	0.525091826556889	0.84197656298671	0.708924532618913	0	0.238442583171198
Resid1.bg873	BxE_upper	E_upperxJH	0.684084647033098	0.467971804306398	0.710015879965929	0.504122549803793	0	0.492055920502916	0.625777864787115	0.391597936057521	0	0.192028726530183
Resid1.bg874	BxE_upper	E_upperxKI	0.805367023006205	0.648616041745878	0.785235303835922	0.616594482390293	0	0.524874874456574	0.847700760345322	0.718596579090038	0	0.280492148549631
Resid1.bg875	BxE_upper	E_upperxKH	0.725925615849143	0.526967999745958	0.702337734104435	0.493278292746951	0	0.465491915773051	0.774983068295466	0.600598756144655	0	0.260433700076093
Resid1.bg876	BxE_upper	E_upperxL	-0.38089994627668	0.145084769073578	-0.337280114257164	0.113757875473326	4.44089209850063e-16	-0.232515513280616	-0.477749994108341	0.22824505687052	0	-0.148384432996065
Resid1.bg877	BxE_upper	E_upperxQ	0.18259217225766	0.033339901369771	0.148404378974191	0.0220238596987153	0.000462854881961405	0.105080156971204	0.266618602421189	0.0710854791570279	0	0.077512015286456
Resid1.bg878	BxE_upper	HxI	-0.194202055716184	0.0377144384443917	-0.180143804072554	0.0324517901457306	2.02986870050381e-05	-0.131758523573144	-0.237469056020478	0.0563915525672567	3.10862446895044e-15	-0.0624435321430394
Resid1.bg879	BxE_upper	HxJ	-0.189955822596715	0.0360832145383948	-0.199284341038787	0.0397142485832634	2.32146473488903e-06	-0.148534314614217	-0.169482813558164	0.0287244240915914	1.80829080598244e-08	-0.0414215079824978
Resid1.bg880	BxE_upper	HxK	-0.0072756780083978	5.29354904818834e-05	0.111820501828057	0.0125038246290785	0.00849153284781212	0.0759432069754028	-0.259460064534376	0.0673195250881826	0	-0.0832188849838006
Resid1.bg881	BxE_upper	HxJI	-0.189537786324108	0.0359245724446434	-0.182084590293125	0.0331547980222153	1.64535986031389e-05	-0.135230606274184	-0.218914241239027	0.0479234450172591	3.5171865420125e-13	-0.0543071800499248
Resid1.bg882	BxE_upper	HxJH	-0.107461170407775	0.0115479031454089	-0.155591680685355	0.0242087710984935	0.000239719988831322	-0.106077400321321	-0.00434888091064395	1.89127651749634e-05	0.885158936641566	-0.0013837700864544
Resid1.bg883	BxE_upper	HxKI	-0.0361077796770414	0.00130377175320576	-0.00884379335973965	7.82126809897751e-05	0.835616508569256	-0.00624864996434763	-0.10211834188448	0.0104281557492355	0.000695041207478653	-0.0298591297126937
Resid1.bg884	BxE_upper	HxKH	-0.0926348005971017	0.0085812062816648	-0.0628582172990845	0.00395115548201892	0.139867063183209	-0.0413768504894851	-0.15071866705845	0.0227161165998759	5.55961243486891e-07	-0.0512579501076166
Resid1.bg885	BxE_upper	HxL	-0.464643631977149	0.215893704736916	-0.443915078443403	0.197060596869412	0	-0.28278353896811	-0.507823464721875	0.25788467132213	0	-0.181860093009039
Resid1.bg886	BxE_upper	HxQ	-0.317900860939852	0.101060957386299	-0.391570872580843	0.153327748253723	0	-0.267098941527504	-0.159833477233057	0.0255467404444102	1.10371052519653e-07	-0.0508019194123478
Resid1.bg887	BxE_upper	IxJ	0.0690316737695065	0.00476537198341957	0.146011348795066	0.0213193139769544	0.000572535166373678	0.108973401981745	-0.164366631080467	0.0270163894127423	4.77763093531536e-08	-0.0399417282122382
Resid1.bg888	BxE_upper	IxK	-0.0544531618908533	0.00296514683991147	-0.10393174794869	0.01080180823167	0.0144792452937814	-0.078845591205796	0.108453724200778	0.0117622102930185	0.000315838304363991	0.0243924293149427
Resid1.bg889	BxE_upper	IxJI	0.0722253040928165	0.00521649455129982	0.113221561789185	0.0128191220539822	0.00769739923957902	0.0816816828744714	-0.0343524114787422	0.00118008817440482	0.253915024455234	-0.00945637878165483
Resid1.bg890	BxE_upper	IxJH	-0.061211938701406	0.00374690143958469	-0.0015614397297873	2.43809402975824e-06	0.970775495131275	-0.00104733850189805	-0.183021965971327	0.0334970400280097	1.2063909871074e-09	-0.0601646001995079
Resid1.bg891	BxE_upper	IxKI	-0.193154938607443	0.0373088303084452	-0.239393956813816	0.0573094665589754	1.19860485980894e-08	-0.178126582249283	-0.0610517196894617	0.00372731247704061	0.0425997678002963	-0.0150283563581607
Resid1.bg892	BxE_upper	IxKH	-0.130923455377951	0.0171409511681024	-0.174409956789731	0.0304188330273959	3.72699228377016e-05	-0.129861422877484	-0.00432668176438124	1.87201750902291e-05	0.885741116305481	-0.00106203250046748
Resid1.bg893	BxE_upper	IxL	-0.466992727722393	0.218082207745601	-0.41455843565746	0.17185869657476	0	-0.28472388437202	-0.581982229122708	0.338703315014636	0	-0.182268843350373
Resid1.bg894	BxE_upper	IxQ	-0.509351745872078	0.259439201022934	-0.531363481539901	0.282347149514205	0	-0.375744400749633	-0.457934651890781	0.209704145402331	0	-0.133607345122444
Resid1.bg895	BxE_upper	JxK	0.0930038851654536	0.00864972265586888	0.159468261852413	0.0254301265382299	0.000166091947385816	0.127433902352703	-0.233597831256221	0.05456794676761	8.43769498715119e-15	-0.0344300171872489
Resid1.bg896	BxE_upper	JxJI	0.00674297457726089	4.54677061495867e-05	0.0668077677801219	0.00446327783576269	0.116590416247985	0.0472493565083475	-0.138892836376078	0.019291219996592	3.96818138748145e-06	-0.0405063819310866
Resid1.bg897	BxE_upper	JxJH	-0.0924023583027867	0.00853819581991658	-0.0758509205100802	0.0057533621422265	0.0747103157339504	-0.0482690976590467	-0.123054462323618	0.0151424006977547	4.37139400029096e-05	-0.04413326064374
Resid1.bg898	BxE_upper	JxKI	0.115015576020136	0.0132285827272436	0.113888432885259	0.0129705751450601	0.0073432714728594	0.0877128121156815	0.132414628183127	0.0175336337568757	1.09333369333608e-05	0.027302763904454
Resid1.bg899	BxE_upper	JxKH	-0.164392397090478	0.0270248602211533	-0.17921582085604	0.0321183104451041	2.24254203167185e-05	-0.140231171589494	-0.131475320395016	0.0172857598729722	1.26173574641619e-05	-0.0241612255009834
Resid1.bg900	BxE_upper	JxL	-0.514656754741556	0.264871575201111	-0.500431529443132	0.250431715660793	0	-0.362445916392702	-0.559911031492807	0.313500363187339	0	-0.152210838348854
Resid1.bg901	BxE_upper	JxQ	-0.446869406308825	0.199692266294802	-0.506270303011119	0.25630961971097	0	-0.381691314777339	-0.280902492596156	0.0789062103467336	0	-0.0651780915314864
Resid1.bg902	BxE_upper	KxJI	0.0489788954526058	0.00239893219975728	0.0457561478875785	0.00209362506950995	0.282765633783875	0.0344821451995067	0.0623495114410561	0.00388746157693838	0.038385478809837	0.014496750253099
Resid1.bg903	BxE_upper	KxJH	0.0607941681578338	0.00369593088200298	0.162216053099656	0.0263140478832305	0.000127396216287767	0.121555558505283	-0.254519581304121	0.064780217267225	0	-0.0607613903474491
Resid1.bg904	BxE_upper	KxKI	-0.0592525071606304	0.00351085960482056	0.0448349917830661	0.00201017648818761	0.292578868180266	0.0303305404568557	-0.277088704468893	0.0767781501442497	0	-0.0895830476174861
Resid1.bg905	BxE_upper	KxKH	0.0824677851247517	0.00680093558338221	0.139723762108315	0.0195227296977009	0.0009860510310018	0.0940168070127699	-0.0353466411173583	0.00124938503827932	0.240430536380375	-0.0115490218880183
Resid1.bg906	BxE_upper	KxL	-0.513421298214911	0.263601429460685	-0.462287987275729	0.213710183179444	0	-0.298036002533787	-0.612281514176478	0.37488865260224	0	-0.215385295681125
Resid1.bg907	BxE_upper	KxQ	-0.43609925477285	0.190182560013435	-0.447340128422591	0.20011319049714	0	-0.304295292085238	-0.412286778779274	0.16998038795619	0	-0.131803962687612
Resid1.bg908	BxE_upper	JIxJH	-0.0858388681110014	0.00736831127857789	-0.0483277976456894	0.0023355760252827	0.256557360848897	-0.0309836148227697	-0.154626576491432	0.0239093781574606	2.81009466140958e-07	-0.0548552532882317
Resid1.bg909	BxE_upper	JIxKI	-0.0046591610051156	2.17077812715898e-05	-0.102424143351146	0.0104907051412162	0.015974794778441	-0.0708211391832899	0.214476112030371	0.0460000026316641	1.03850261723437e-12	0.0661619781781743
Resid1.bg910	BxE_upper	JIxKH	-0.159605765899038	0.0254740005082185	-0.197757479972626	0.0391080208851236	2.78200166059506e-06	-0.153655322644897	-0.0306530322710973	0.000939608387412931	0.308663610875322	-0.00595044325414093
Resid1.bg911	BxE_upper	JIxL	-0.537814122866318	0.289244030754467	-0.516529930096667	0.266803168685667	0	-0.351764174464559	-0.583361026098213	0.34031008677036	0	-0.186049948401758
Resid1.bg912	BxE_upper	JIxQ	-0.501200715468592	0.251202157186229	-0.544710683419249	0.296709728631065	0	-0.389222469320513	-0.395163769673954	0.15615440486293	0	-0.11197824614808
Resid1.bg913	BxE_upper	JHxKI	0.0930702893673996	0.00866207876293149	0.128689232958033	0.0165609186793268	0.00242924302619074	0.0927887417717987	0.0010209956933641	1.04243220586805e-06	0.972949939499614	0.000281547595600828
Resid1.bg914	BxE_upper	JHxKH	-0.126460623870863	0.0159922893898078	-0.159127346801032	0.025321512499936	0.000171597370505872	-0.108830753110485	-0.0557788940871828	0.00311128502558915	0.0639548220502819	-0.0176298707603777
Resid1.bg915	BxE_upper	JHxL	-0.490679089280583	0.240765968657222	-0.465924451676625	0.217085594670164	0	-0.303218810345656	-0.540848687654127	0.292517302937192	0	-0.187460278934927
Resid1.bg916	BxE_upper	JHxQ	-0.396530716393027	0.157236609043167	-0.472160879049393	0.222935895704695	0	-0.329467357878604	-0.222150763479236	0.0493509617144075	1.57651669496772e-13	-0.0670633585144227
Resid1.bg917	BxE_upper	KIxKH	-0.0445283833776831	0.00198277692622992	-0.0626399124072025	0.00392375862638201	0.141250815462521	-0.0444381638455381	-0.000311956258063642	9.73167069450695e-08	0.991733655838551	-9.02195321449338e-05
Resid1.bg918	BxE_upper	KIxL	-0.437327532088981	0.191255370323039	-0.417624238510048	0.174410004591098	0	-0.296972500390512	-0.488506396358664	0.238638499283328	0	-0.140355031698469
Resid1.bg919	BxE_upper	KIxQ	-0.335562810530756	0.1126023998113	-0.432508530748825	0.187063629170508	0	-0.293722320065998	-0.130434853285126	0.0170132509515124	1.4771020337756e-05	-0.0418404904647577
Resid1.bg920	BxE_upper	KHxL	-0.50718509381808	0.257236719391254	-0.498958221963385	0.248959307264862	0	-0.329933851072766	-0.525302730519244	0.275942958690974	0	-0.177251242745314
Resid1.bg921	BxE_upper	KHxQ	-0.361262786730085	0.130510801075987	-0.431674896610799	0.186343216363944	0	-0.287890608558559	-0.220813334612126	0.0487585287425269	2.19824158875781e-13	-0.0733721781715257
Resid1.bg922	BxE_upper	LxQ	-0.0924657356911088	0.008549912276898	-0.00378482332782613	1.43248876228569e-05	0.929238752812769	-0.00234486946620051	-0.242337066470292	0.0587272537854269	8.88178419700125e-16	-0.0901208662249083
Resid1.bg923	BxH	BxI	0.590639420126507	0.348854924607376	0.578575119710245	0.334749169147725	0	0.409889368625198	0.629037665624802	0.395688384774701	0	0.180750051501309
Resid1.bg924	BxH	BxJ	0.30728880961467	0.0944264125144007	0.292848674615489	0.0857603462240484	2.13096207346553e-12	0.215977718866429	0.367629978835214	0.13515180133838	0	0.0913110907482409
Resid1.bg925	BxH	BxK	0.638614152662187	0.407828035980443	0.624322838151312	0.389779006237309	0	0.412952140896996	0.666727708639329	0.444525837467451	0	0.225662011765191
Resid1.bg926	BxH	BxJI	0.405360477299459	0.164317116556445	0.408587953576924	0.166944115808179	0	0.29705972069416	0.4113810056356	0.169234331797758	0	0.108300756605299
Resid1.bg927	BxH	BxJH	0.519262485795165	0.269633529154174	0.539352821643127	0.290901466214403	0	0.360252531723022	0.478851722166727	0.229298971822041	0	0.159009954072143
Resid1.bg928	BxH	BxKI	0.664441630914842	0.441482680892776	0.637223928035312	0.406054334460753	0	0.424412710191021	0.71874279996883	0.516591212507034	0	0.240028920723822
Resid1.bg929	BxH	BxKH	0.594318647521393	0.353214654791657	0.604667143736802	0.365622354714822	0	0.396879616680881	0.575054779267339	0.330687999158208	0	0.197439030840512
Resid1.bg930	BxH	BxL	-0.500044110029948	0.250044111975643	-0.499264165564267	0.249264707016583	0	-0.313726031036239	-0.505704646547794	0.255737189540029	0	-0.18631807899371
Resid1.bg931	BxH	BxQ	-0.402623101165615	0.162105361592217	-0.366236009612549	0.134128814736923	0	-0.242454313772913	-0.474010149956752	0.224685622262022	0	-0.160168787392701
Resid1.bg932	BxH	E_upperxH	-0.381632571168204	0.145643419376454	-0.409223322732132	0.167463727867926	0	-0.277879669366596	-0.323541479023296	0.104679088648582	0	-0.103752901801608
Resid1.bg933	BxH	E_upperxI	-0.0540352558578931	0.00291980887562797	-0.0616812679699132	0.00380457881837624	0.147451782660956	-0.0432854227383246	-0.0363928941647078	0.00132444274568362	0.22679394164531	-0.0107498331195685
Resid1.bg934	BxH	E_upperxJ	0.0157198273283771	0.000247112971233991	-0.00639502037617057	4.08962856116368e-05	0.880728131789664	-0.0045904992720334	0.0737112814888364	0.00543335301872647	0.0143628691765836	0.0203103266004105
Resid1.bg935	BxH	E_upperxK	-0.111526500294698	0.0124381602679833	-0.157227865794086	0.024720601782163	0.00020553922058042	-0.0993467400922346	-0.0333274699232301	0.00111072025148381	0.268357956913594	-0.0121797602024637
Resid1.bg936	BxH	E_upperxJI	-0.0236180840490062	0.00055781389414592	-0.0529301497199147	0.00280160074937259	0.213957142011878	-0.0373306601623654	0.0470922138705506	0.00221767660722968	0.117818072636506	0.0137125761133592
Resid1.bg937	BxH	E_upperxJH	-0.0883081368053263	0.00779832702602823	-0.106711088640427	0.011387256438825	0.0120421171120038	-0.0729781470503875	-0.04858584179916	0.002360584023333	0.106613501353818	-0.0153299897549388
Resid1.bg938	BxH	E_upperxKI	-0.0585023094676693	0.00342252021305094	-0.0775710596789453	0.00601726929971449	0.0683371755374296	-0.0511673085357544	-0.0215593622004607	0.000464806098490654	0.47398094206651	-0.00733500093191488
Resid1.bg939	BxH	E_upperxKH	-0.205235630249543	0.042121663923927	-0.255408396745358	0.0652334491280342	1.10165987443622e-09	-0.167046812820245	-0.110521078678402	0.0122149088322376	0.00024196600419657	-0.0381888174292976
Resid1.bg940	BxH	E_upperxL	-0.0946088899257039	0.00895084205297396	-0.111776513582947	0.0124939889887587	0.00851760775227062	-0.0760411435304677	-0.0581413908187934	0.00338042132634367	0.0534884189367615	-0.0185677463952362
Resid1.bg941	BxH	E_upperxQ	-0.079390612235522	0.00630286931113102	-0.0851091823462021	0.00724357291963908	0.045443528163374	-0.0594685428777671	-0.0666453324379648	0.00444160033576685	0.0268710810296815	-0.0199220693577549
Resid1.bg942	BxH	HxI	-0.478064833290297	0.22854598482888	-0.453558992781884	0.205715759933317	0	-0.327363348695485	-0.5573794687057	0.310671872134648	0	-0.150701484594813
Resid1.bg943	BxH	HxJ	-0.450684962682788	0.203116935588386	-0.439194845780299	0.19289211255998	0	-0.323033630655442	-0.507971073725669	0.258034611742009	0	-0.127651332027346
Resid1.bg944	BxH	HxK	-0.531559295442484	0.28255528457131	-0.538287558965043	0.289753496136545	0	-0.360760284258114	-0.517902316014393	0.268222808933072	0	-0.17079901118437
Resid1.bg945	BxH	HxJI	-0.430182245568499	0.185056764402356	-0.398698197757911	0.158960252895406	0	-0.292201846813955	-0.540938671851437	0.292614646704397	0	-0.137980398754544
Resid1.bg946	BxH	HxJH	-0.287351149635661	0.082570683196936	-0.311749159744757	0.0971875386015618	6.26165785888588e-14	-0.20973874716575	-0.237223973507577	0.0562752136067234	3.10862446895044e-15	-0.0776124024699108
Resid1.bg947	BxH	HxKI	-0.572325272890536	0.327556217989227	-0.585403875938602	0.342697697963938	0	-0.40816906477412	-0.546006474501933	0.29812307019803	0	-0.164156208116416
Resid1.bg948	BxH	HxKH	-0.238184596272217	0.056731901901359	-0.252697494343354	0.0638560236474096	1.66966152015391e-09	-0.164147089980558	-0.211724670177724	0.044827335961866	2.00994776378138e-12	-0.0740375062916591
Resid1.bg949	BxH	HxL	0.0161884125898404	0.000262064702178903	-0.0143541238372217	0.000206040871134297	0.736264321255962	-0.00902334991619776	0.0684687555809213	0.00468797049079995	0.0229693344283195	0.0252117625060382
Resid1.bg950	BxH	HxQ	0.278129843057543	0.0773562095992136	0.271415334618626	0.0736662838661405	8.56250625957955e-11	0.18269768795001	0.292008995178809	0.0852692532653375	0	0.0954321551075337
Resid1.bg951	BxH	IxJ	0.0216264660825709	0.000467704035220588	0.0160507366197973	0.000257626146038103	0.706457105930898	0.0118213138234512	0.0392423507764136	0.00153996209445909	0.192474691195916	0.00980515225911968
Resid1.bg952	BxH	IxK	-0.110366226983215	0.0121807040585106	-0.167015772028332	0.0278942681062196	7.93350890717637e-05	-0.125032682882445	0.0634203255868887	0.00402213769754697	0.0351802167515274	0.0146664558992301
Resid1.bg953	BxH	IxJI	-0.00152298960607242	2.31949734020462e-06	-0.0258196254446601	0.000666653058102541	0.544581021815329	-0.0183815595513169	0.0595616847094869	0.00354759428543232	0.0479144203749582	0.0168585699452444
Resid1.bg954	BxH	IxJH	-0.102610209331488	0.0105288550590517	-0.101066216255165	0.0102143800681357	0.017436093716767	-0.0668967058524494	-0.105659489793016	0.0111639277833204	0.000449553762090993	-0.0357135034790383
Resid1.bg955	BxH	IxKI	0.0127296743182603	0.000162044608248975	0.0166679347833348	0.000277820049941503	0.695721390468083	0.0122386700564451	0.00193992772743495	3.76331958767094e-06	0.948629626020652	0.000491004261815206
Resid1.bg956	BxH	IxKH	-0.194729037240798	0.037919397944728	-0.212802947281537	0.0452850943717088	4.39719203937372e-07	-0.156359186886463	-0.152027139207499	0.0231122510556163	4.43218741930096e-07	-0.0383698503543353
Resid1.bg957	BxH	IxL	-0.0805385433073141	0.00648645695806411	-0.044468216196805	0.00197742225172579	0.296548933364885	-0.0301387151398744	-0.156509323284507	0.0244951682749744	2.01104962904708e-07	-0.0503998281674397
Resid1.bg958	BxH	IxQ	0.0304435161149513	0.000926807673441299	0.089913446567482	0.00808442787364344	0.0345238849151519	0.0627425754072314	-0.107665588617239	0.0115918789722966	0.00034919409844858	-0.0322990592922801
Resid1.bg959	BxH	JxK	-0.162810606128034	0.0265072934677777	-0.204991093535773	0.042021348428992	1.16575202913083e-06	-0.161652563579751	-0.0076413475862195	5.83901929334225e-05	0.799665511987128	-0.00115804254828277
Resid1.bg960	BxH	JxJI	0.0390311414734007	0.00152343000471662	0.0517193593286538	0.00267489212936641	0.224636725312938	0.0360959898379913	0.00978815432503763	9.58079650907529e-05	0.745121651776971	0.00293515163540944
Resid1.bg961	BxH	JxJH	-0.177009633296706	0.0313324102798342	-0.205481250124689	0.0422225441528051	1.09777302226277e-06	-0.12903793546471	-0.13008592618007	0.0169223481901267	1.55686688541046e-05	-0.0479716978319957
Resid1.bg962	BxH	JxKI	-0.0667416278420909	0.00445444488701216	-0.119437806788502	0.0142653896904475	0.00491714803327836	-0.0907741351675751	0.113355424325557	0.0128494522240272	0.000166709970227163	0.0240325073254842
Resid1.bg963	BxH	JxKH	-0.289595920732092	0.0838657973046679	-0.329522726124183	0.108585227032313	1.77635683940025e-15	-0.254442978458229	-0.186037644447101	0.0346100051514261	6.42496722491614e-10	-0.0351529422738626
Resid1.bg964	BxH	JxL	-0.0450358676328516	0.00202822937344373	-0.0124846401636004	0.000155866240014584	0.769571607263781	-0.00892301161403958	-0.129196025761461	0.0166916130725561	1.77930945199911e-05	-0.036112856018812
Resid1.bg965	BxH	JxQ	0.0280123189415448	0.000784690012482829	0.0663076507929531	0.00439670455368022	0.119358071571944	0.0493321846637488	-0.0893618785895752	0.00798554534505798	0.00299893441865962	-0.021319865722204
Resid1.bg966	BxH	KxJI	-0.187365175229241	0.0351057088886843	-0.272373250123741	0.07418718738297	7.30866478448888e-11	-0.20255648711647	0.0635435610882577	0.00403778415577714	0.0348264315871645	0.0151913118872285
Resid1.bg967	BxH	KxJH	-0.191627631118013	0.0367211490079014	-0.212094372928672	0.0449840230280065	4.81116971817741e-07	-0.156836456458411	-0.141734788919841	0.0200887503901519	2.50830800752055e-06	-0.0347911746596025
Resid1.bg968	BxH	KxKI	-0.131646397460002	0.0173307739641968	-0.147335424032827	0.021707727174933	0.000509180051662561	-0.0983574167677679	-0.100139947223654	0.0100280090299562	0.000881593495821287	-0.0332889806922339
Resid1.bg969	BxH	KxKH	-0.158559040279159	0.025140969254248	-0.163477436372049	0.0267248722027775	0.000112629733145297	-0.108550024975058	-0.148855580622044	0.022157983882326	7.65275787628639e-07	-0.0500090153041012
Resid1.bg970	BxH	KxL	-0.201404125513686	0.0405636217739325	-0.252162138470187	0.0635857440778576	1.81151671441171e-09	-0.160425308254946	-0.113294385497076	0.01283561778516	0.000168067725173415	-0.0409788172587402
Resid1.bg971	BxH	KxQ	-0.0364748635543372	0.00133041567130752	-0.0462768488356244	0.00214154673815523	0.277318067665448	-0.0310640470853362	-0.0164606740655638	0.000270953790692725	0.584597017615308	-0.00541081646900104
Resid1.bg972	BxH	JIxJH	-0.115493816317569	0.0133388216075964	-0.109549793447514	0.0120011572443929	0.00993446872428971	-0.0693080254093465	-0.126615878541696	0.0160315806988855	2.60830308147497e-05	-0.0461857909082227
Resid1.bg973	BxH	JIxKI	-0.0823453787775651	0.00678076140602067	-0.166238797303858	0.0276353377290331	8.57334255472963e-05	-0.113430497875108	0.0980024322009612	0.00960447671730399	0.00113462460668923	0.0310851190975429
Resid1.bg974	BxH	JIxKH	-0.248725785785826	0.0618645165147768	-0.271806270385753	0.0738786486210131	8.02731214832875e-11	-0.208406395934384	-0.202000268961926	0.0408041086606905	1.9414692076225e-11	-0.0403193898514421
Resid1.bg975	BxH	JIxL	-0.0751326610631026	0.00564491675842305	-0.0259779282887143	0.000674852758173585	0.542116014210728	-0.0174581214617594	-0.175875710614955	0.0309322655843152	5.16188203292245e-09	-0.0576745396013432
Resid1.bg976	BxH	JIxQ	0.0189903012119634	0.0003606315401211	0.0864702238216937	0.0074770996077738	0.0420892165118694	0.060972706845208	-0.144086950846664	0.020761049404289	1.7048138540865e-06	-0.0419824056332446
Resid1.bg977	BxH	JHxKI	-0.122140703924034	0.0149183515550586	-0.151072181667118	0.0228228040736626	0.000363788504892826	-0.107491582466388	-0.0516651314902959	0.00266928581190957	0.0861856940541181	-0.0146491214576456
Resid1.bg978	BxH	JHxKH	-0.108758196711769	0.0118283453519958	-0.167162876610701	0.0279434273167646	7.81755339414048e-05	-0.11281933384825	0.012496324595871	0.000156158128405369	0.678126768668539	0.00406113713648109
Resid1.bg979	BxH	JHxL	-0.0344518518947292	0.00118693009897635	-0.0206433147565418	0.000426146444137658	0.628101753534873	-0.0132573570617114	-0.0594707564869501	0.00353677087713012	0.0482560300887624	-0.0211944948330177
Resid1.bg980	BxH	JHxQ	0.123914047217234	0.0153546910977549	0.15500583223563	0.0240268080270602	0.000253201698002581	0.10673511289916	0.0553442622042456	0.00306298735893229	0.0660535757336096	0.017178934318074
Resid1.bg981	BxH	KIxKH	-0.241373098889949	0.0582609728677373	-0.279941049208085	0.0783669910317235	2.04665173697549e-11	-0.19597850134645	-0.152655049237875	0.0233035640578181	3.97285466080533e-07	-0.0453945975434997
Resid1.bg982	BxH	KIxL	-0.108508633654475	0.011774123577561	-0.134097091973282	0.0179820300756908	0.00157460143132937	-0.0940993840857161	-0.048775025293624	0.00237900309239366	0.105256694266415	-0.0144092495687585
Resid1.bg983	BxH	KIxQ	0.0289895744664115	0.000840395427743615	0.017703611306606	0.000313417853295389	0.677843391566174	0.0118642699603638	0.0519217188909659	0.00269586489259248	0.0846370256027269	0.0171253045060477
Resid1.bg984	BxH	KHxL	-0.0865493922677497	0.00749079730191681	-0.132850428564493	0.0176492363697695	0.00174257411472611	-0.0866887088798755	0.000401547703216516	1.6124055795846e-07	0.989359750219798	0.000139316612125806
Resid1.bg985	BxH	KHxQ	0.0885833781588609	0.00784701488603575	0.0753055027375228	0.00567091874255105	0.0768293837069067	0.0495603424339944	0.114216489469441	0.0130454064667229	0.000148623028705774	0.0390230357248665
Resid1.bg986	BxH	LxQ	-0.147055925268392	0.021625445156543	-0.17238526352748	0.0297166790814386	4.59793016327481e-05	-0.105392590387352	-0.10895881975012	0.0118720244013392	0.000296055656190841	-0.0416633348810399
Resid1.bg987	BxI	BxJ	0.559727817809589	0.313295230029885	0.579266589532286	0.335549781748365	0	0.453015506212113	0.496265836029846	0.246279780010402	0	0.106712311597476
Resid1.bg988	BxI	BxK	0.551300775905648	0.30393254551417	0.481056062802874	0.231414935559403	0	0.337407780272671	0.729960019368769	0.532841629876854	0	0.213892995632977
Resid1.bg989	BxI	BxJI	0.711346037392542	0.506013184914072	0.754228622366118	0.568860814796292	0	0.581473758368166	0.569825222450749	0.324700784141045	0	0.129872279024376
Resid1.bg990	BxI	BxJH	0.548825241103813	0.301209145272659	0.582794745443031	0.339649715316007	0	0.412779969093019	0.473230423363956	0.223947033597229	0	0.136045272010794
Resid1.bg991	BxI	BxKI	0.678248651264752	0.460021232942455	0.67101698106163	0.450263788873064	0	0.473913103807526	0.706750822767509	0.499496725482551	0	0.204335547457226
Resid1.bg992	BxI	BxKH	0.392045627500574	0.153699774042319	0.375146802148306	0.140735123162101	0	0.261103427571448	0.440522709754461	0.194060257809413	0	0.130942199929126
Resid1.bg993	BxI	BxL	-0.477215978432446	0.227735090071237	-0.499426438151153	0.249426767124348	0	-0.33278258312863	-0.452816276423297	0.20504258019386	0	-0.144433395303816
Resid1.bg994	BxI	BxQ	-0.480552652820389	0.230930852132713	-0.46152306088934	0.213003535732666	0	-0.323989681303183	-0.535194043670653	0.286432664380545	0	-0.156562971517206
Resid1.bg995	BxI	E_upperxH	-0.26605236150593	0.0707838590628818	-0.268266739432385	0.0719670434856832	1.43456357903915e-10	-0.19316664069081	-0.262533440358838	0.0689238073066475	0	-0.0728857208151199
Resid1.bg996	BxI	E_upperxI	-0.449674986588507	0.202207593563374	-0.482592079209598	0.232895114915843	0	-0.359118236973093	-0.354118128409461	0.125399648868219	0	-0.090556749615414
Resid1.bg997	BxI	E_upperxJ	-0.279123967511916	0.077910189239593	-0.30777036982342	0.0947226005412445	1.34559030584569e-13	-0.234268392184314	-0.188038140608838	0.0353583423236293	4.2072745287669e-10	-0.0448555753276012
Resid1.bg998	BxI	E_upperxK	-0.287917865207165	0.082896697105451	-0.305420083347109	0.0932814273117548	2.1005419625908e-13	-0.204640031145136	-0.263211882177485	0.0692804949194143	0	-0.0832778340620284
Resid1.bg999	BxI	E_upperxJI	-0.365225772337609	0.133389864779603	-0.41386758762472	0.171286380086305	0	-0.309522955464339	-0.220963060512727	0.0488246741111513	2.1183055309848e-13	-0.0557028168732699
Resid1.bg1000	BxI	E_upperxJH	-0.259044559069286	0.0671040835834008	-0.27693773551946	0.0766945093546465	3.40767414286347e-11	-0.200832649946892	-0.213104279905436	0.0454134341140143	1.4450662888521e-12	-0.0582119091223938
Resid1.bg1001	BxI	E_upperxKI	-0.335419843552155	0.112506471448552	-0.368198177656025	0.135569898029218	0	-0.257539224632576	-0.264409826913979	0.0699125565686803	0	-0.0778806189195792
Resid1.bg1002	BxI	E_upperxKH	-0.233299665141246	0.0544287337550175	-0.238840309543687	0.0570446934629241	1.29785626690193e-08	-0.165645464332955	-0.226160176945454	0.051148425635999	5.72875080706581e-14	-0.0676542008082909
Resid1.bg1003	BxI	E_upperxL	-0.123529461267738	0.0152595278010976	-0.160499616107023	0.0257601267705018	0.000150428676055858	-0.115781981574567	-0.0280220000508453	0.000785232486849576	0.352034644245624	-0.00774747969317121
Resid1.bg1004	BxI	E_upperxQ	-0.248157209528905	0.0615820006411729	-0.256418300070302	0.0657503446109434	9.42406375159521e-10	-0.189989148417493	-0.224766892349801	0.0505201558965869	8.17124146124115e-14	-0.058168061111412
Resid1.bg1005	BxI	HxI	0.365712020978396	0.133745282288103	0.403077592835214	0.16247154584583	0	0.308499048567255	0.24442206575729	0.0597421462290612	4.44089209850063e-16	0.0572129724111408
Resid1.bg1006	BxI	HxJ	0.0601323791489135	0.00361590302210869	0.0944203651941721	0.00891520536340083	0.0263968540366861	0.0736419160969552	-0.0620964191489613	0.00385596527112348	0.0391783286223051	-0.0135095369480417
Resid1.bg1007	BxI	HxK	-0.118733305008595	0.014097597718264	-0.179297026399961	0.0321474236758685	2.22311854911617e-05	-0.127422571495925	0.0304339329806562	0.000926224276671071	0.312134376734769	0.00868926648733026
Resid1.bg1008	BxI	HxJI	0.200908565002636	0.0403642514914183	0.264440385326083	0.0699287173914072	2.66182187402819e-10	0.205511138683872	-0.02084221380206	0.000434397876170778	0.488812142052387	-0.00460257368123639
Resid1.bg1009	BxI	HxJH	0.0591880695584877	0.00350322757806037	0.0815732301645259	0.00665419187947472	0.0552217330184332	0.05819557159408	0.00350404387870102	1.22783235038621e-05	0.907355915719208	0.000992497964407666
Resid1.bg1010	BxI	HxKI	0.0216050813233329	0.000466779538987828	0.0332035745736349	0.00110247736446693	0.435825535691978	0.0245492502950886	-0.0113113821355073	0.000127947365815473	0.70716442816353	-0.00294416897175567
Resid1.bg1011	BxI	HxKH	-0.0832704274709629	0.00693396409119689	-0.107942193030468	0.0116515170362268	0.0110838202073857	-0.0743519545751413	-0.0294593148115948	0.00086785122916865	0.327883848949241	-0.00891847289582152
Resid1.bg1012	BxI	HxL	-0.174905389338396	0.0305918952196159	-0.228819236015415	0.052358242770678	5.2959117535778e-08	-0.152529041803605	-0.0701925286648484	0.00492699108036556	0.0197431482611701	-0.0223763475347907
Resid1.bg1013	BxI	HxQ	-0.0971431244905719	0.00943678663579076	-0.109827887373851	0.0120621648450034	0.00974676279029008	-0.0783935262807595	-0.0662683147307626	0.0043914895372554	0.0277456449161324	-0.0187495982098123
Resid1.bg1014	BxI	IxJ	0.069427421885298	0.00482016690963915	-0.00752662626374558	5.66501029141048e-05	0.859824333253674	-0.00587814141888341	0.348128995702121	0.121193797648567	0	0.0753055633041814
Resid1.bg1015	BxI	IxK	0.114068895580014	0.0130117129388442	0.151677760620078	0.0230061430667218	0.000344243394931443	0.120408424289791	-0.0316645063511287	0.00100264096246067	0.292972723145615	-0.00633952870977638
Resid1.bg1016	BxI	IxJI	-0.00566493980510356	3.20915429954468e-05	-0.107717215575191	0.0116029985312722	0.0112537269639832	-0.0813179528033735	0.308734336127294	0.0953168903039607	0	0.0756530129982699
Resid1.bg1017	BxI	IxJH	0.236370049601011	0.0558708003483843	0.261969968865751	0.0686282645875224	3.94678068005305e-10	0.183873496509645	0.179398705013989	0.0321838953606961	2.53848853049021e-09	0.052496553091366
Resid1.bg1018	BxI	IxKI	0.41685417884371	0.173767406419463	0.449494063221853	0.202044912871691	0	0.349981666337048	0.3051830377421	0.0931366865254958	0	0.0668725125066615
Resid1.bg1019	BxI	IxKH	0.33262824025394	0.110641546214433	0.375939034362523	0.141330157557427	0	0.292908575398639	0.181781237392024	0.0330444182677753	1.55890256259283e-09	0.0397196648553007
Resid1.bg1020	BxI	IxL	-0.0763793910639457	0.00583381137929915	-0.13529169005805	0.0183038413987634	0.00142772053662954	-0.0972333049318996	0.0748016530608072	0.00559528730062936	0.0129817040413776	0.0208539138679538
Resid1.bg1021	BxI	IxQ	0.0995249897203868	0.0099052235788431	0.0774062601578121	0.00599172911161889	0.0689277832426145	0.0572773189804183	0.162668056296008	0.0264608965391214	6.55531171567247e-08	0.0422476707399685
Resid1.bg1022	BxI	JxK	-0.277496490393814	0.0770043021808839	-0.344014558132528	0.118346016207118	0	-0.287669173742922	0.0775342208884924	0.00601155540878552	0.0100232978971357	0.0101726833491081
Resid1.bg1023	BxI	JxJI	0.0904866018355098	0.00818782511173809	0.102209182999749	0.0104467170894762	0.0161987117841975	0.0756422844462031	0.0571798430762996	0.00326953445423025	0.0575615562505765	0.0148443173893068
Resid1.bg1024	BxI	JxJH	0.00329736599469487	1.08726225029701e-05	0.029079658846664	0.000845626558638366	0.494965296460047	0.0193643718714158	-0.0503260261203623	0.00253270890506738	0.0946432424251848	-0.0160670058767209
Resid1.bg1025	BxI	JxKI	-0.268011077047992	0.0718299374204245	-0.329467544829829	0.108548863096195	1.77635683940025e-15	-0.265522812665317	-0.0135566445415977	0.00018378261122723	0.652540717343053	-0.00248826438267431
Resid1.bg1026	BxI	JxKH	-0.0906004702023297	0.00820844520088324	-0.0918276951694361	0.00843232560013088	0.0308429579950653	-0.0751878528836991	-0.0942167260068708	0.00887679145945377	0.00175348760161453	-0.0154126173186307
Resid1.bg1027	BxI	JxL	-0.00899510887949083	8.09119837538947e-05	0.0205418134872886	0.000421966101346551	0.629793076001664	0.0155683687865508	-0.101505513819531	0.010303369335767	0.000748486838405782	-0.0245634776660417
Resid1.bg1028	BxI	JxQ	0.0704542501628916	0.00496380136601531	0.124972140231612	0.0156180358340696	0.00324275030454668	0.0985936204600553	-0.136236871408698	0.0185604851312301	6.04494087430574e-06	-0.0281393702971638
Resid1.bg1029	BxI	KxJI	-0.141794508573434	0.0201056826615815	-0.193454138139722	0.0374245035633827	4.59842603328653e-06	-0.152555766311024	0.0519938246184018	0.00270335779844913	0.0842058972697046	0.0107612577375905
Resid1.bg1030	BxI	KxJH	-0.245344656029418	0.0601940002421936	-0.312541959044782	0.0976824761635504	5.37347943918576e-14	-0.245072795791286	-0.00127927974683022	1.63655667065e-06	0.966110713098733	-0.000271860238131958
Resid1.bg1031	BxI	KxKI	0.0283403883252839	0.000803177610427886	0.00999141284575865	9.98283306543909e-05	0.814649784317114	0.00707287106824414	0.0738985840367414	0.00546100072263534	0.0141167699172795	0.0212675172570397
Resid1.bg1032	BxI	KxKH	-0.00418973318598906	1.7553864169778e-05	-0.0256717451190255	0.000659038497456212	0.546888741935266	-0.0180757531447475	0.0477427097984343	0.00227936633889751	0.112829686110484	0.0138860199587584
Resid1.bg1033	BxI	KxL	-0.3000742842607	0.0900445760745715	-0.418893515802586	0.175471777581451	0	-0.282595695037677	-0.055817169131315	0.00311555636983383	0.0637726675433505	-0.0174785892230229
Resid1.bg1034	BxI	KxQ	-0.272451829935324	0.0742299996351068	-0.360159982413949	0.129715212932416	0	-0.256364929618856	-0.0565287842513649	0.00319550344893735	0.0604633459896484	-0.0160869003164683
Resid1.bg1035	BxI	JIxJH	0.141007427911855	0.0198830947263169	0.223831265639447	0.0501004354777567	1.04149461499503e-07	0.15016254269942	-0.0289905225663395	0.000840450398669437	0.335639890646122	-0.00915511478756527
Resid1.bg1036	BxI	JIxKI	-0.0990069031403497	0.00980236686944258	-0.136743488595993	0.0186987816734024	0.00126620403468669	-0.0989402505462314	-0.00024272462424718	5.89152432159346e-08	0.993568138503416	-6.66525941182806e-05
Resid1.bg1037	BxI	JIxKH	0.156401013173505	0.0244612769216988	0.193990236804421	0.0376322119754354	4.32197197630657e-06	0.157724930706917	-0.0076614574224333	5.86979298357582e-05	0.799149554440566	-0.0013239175334119
Resid1.bg1038	BxI	JIxL	-0.0461745025492823	0.00213208468567368	-0.0295237616773027	0.000871652503578165	0.488397774779168	-0.0210394115213068	-0.0885349310562309	0.00783843401713155	0.0032780769801235	-0.0251350910279755
Resid1.bg1039	BxI	JIxQ	0.0822577922874074	0.00676634439199826	0.145976150012766	0.0213090363725494	0.00057431521535678	0.109148984176575	-0.106605557201853	0.0113647448263177	0.000399270785985673	-0.0268911918891678
Resid1.bg1040	BxI	JHxKI	-0.156137820671118	0.0243790190439263	-0.185237236645659	0.0343128338401201	1.1642835388681e-05	-0.139761370083836	-0.0667141874062377	0.0044507828012746	0.0267139559523608	-0.0163764505872823
Resid1.bg1041	BxI	JHxKH	-0.109735713610838	0.0120419268416798	-0.135737734064068	0.0184247324488476	0.00137618672454054	-0.0971433755480037	-0.0447562281852139	0.00200311996136693	0.137168971526229	-0.0125923380628342
Resid1.bg1042	BxI	JHxL	-0.106587011439536	0.0113607910076118	-0.133652811151095	0.0178630739285903	0.00163267860090155	-0.0910174192059808	-0.0504626547224691	0.00254647952163914	0.0937509530952005	-0.0155695922335551
Resid1.bg1043	BxI	JHxQ	-0.0156992092258601	0.000246465170317332	-0.00234579492254172	5.50275381862253e-06	0.956107508856795	-0.00171284560161092	-0.0520467553478531	0.00270886474223928	0.0838905510459258	-0.0139863636242492
Resid1.bg1044	BxI	KIxKH	0.129327666893207	0.0167256454240403	0.164631148536535	0.0271034150684588	0.000100547630978998	0.122214505417747	0.0276300794333613	0.000763421289493857	0.358810631006503	0.00711316147546001
Resid1.bg1045	BxI	KIxL	-0.299381649202733	0.089629371879348	-0.36165622542533	0.130795225388897	0	-0.269111505935917	-0.118354037664574	0.0140076782315073	8.46674556074234e-05	-0.030270143266816
Resid1.bg1046	BxI	KIxQ	-0.213693403119347	0.0456648705367276	-0.259472116455459	0.067325779217875	5.85345105719171e-10	-0.184390587828446	-0.102620131976241	0.010530891486821	0.000653943789812317	-0.0293028152909003
Resid1.bg1047	BxI	KHxL	-0.222665927648535	0.0495801153355826	-0.284528218053015	0.0809563068684239	9.28235266428601e-12	-0.196876472436031	-0.0858596021149653	0.00737187127534015	0.00435096495362841	-0.0257894552125042
Resid1.bg1048	BxI	KHxQ	-0.152102691084031	0.0231352286350042	-0.187077907206682	0.034998143364832	9.48832264602295e-06	-0.130556647475097	-0.0728429881277838	0.00530610091938445	0.0155538285991099	-0.0215460436089341
Resid1.bg1049	BxI	LxQ	-0.0504805972036212	0.00254829069403424	-0.0708077999655617	0.005013744535963	0.0962256979803611	-0.0459049948431214	-0.0138219430236501	0.000191046108949029	0.646200895676682	-0.00457560236049971
Resid1.bg1050	BxJ	BxK	0.21957218519445	0.0482119445110657	0.144193502956372	0.0207917662948292	0.00067148678336526	0.105284364386459	0.451223417276396	0.203602572298588	0	0.114287820807991
Resid1.bg1051	BxJ	BxJI	0.710885351978997	0.505357983658303	0.738496680541788	0.545377347171239	0	0.5926993417383	0.599902188386313	0.359882635630687	0	0.118186010240697
Resid1.bg1052	BxJ	BxJH	0.654271147970757	0.428070735066972	0.72578363313049	0.526761882120094	0	0.535141884847047	0.479398671882612	0.229823086602812	0	0.11912926312371
Resid1.bg1053	BxJ	BxKI	0.377333744436497	0.142380754690468	0.329284803364356	0.108428481726703	1.77635683940025e-15	0.242100497340131	0.541121812238779	0.292812815680581	0	0.135233247096366
Resid1.bg1054	BxJ	BxKH	0.20914267520085	0.0437406585901683	0.191682696402605	0.0367422561001733	5.63711518597465e-06	0.138884257400023	0.273448913157592	0.0747743081070682	0	0.070258417800827
Resid1.bg1055	BxJ	BxL	-0.301432611878377	0.09086161950382	-0.286151891198706	0.0818829048365958	6.99174051987939e-12	-0.198492666977237	-0.373359758744626	0.139397509449846	0	-0.102939944901139
Resid1.bg1056	BxJ	BxQ	-0.263427826339125	0.069394219689756	-0.233518760135287	0.0545310113351216	2.76048277569885e-08	-0.170654732090832	-0.366887930499612	0.134606753546288	0	-0.0927730942482926
Resid1.bg1057	BxJ	E_upperxH	-0.192547923816513	0.0370747029660497	-0.228317001624072	0.0521286532306066	5.67311950749882e-08	-0.17114425910971	-0.0891906816300142	0.00795497768962655	0.00305487757291489	-0.021403664706803
Resid1.bg1058	BxJ	E_upperxI	-0.401643023700271	0.161317118487096	-0.491575917536427	0.24164688270178	0	-0.380808519681745	-0.0942539734817114	0.00888381151709115	0.00174611924909263	-0.0208345040185261
Resid1.bg1059	BxJ	E_upperxJ	-0.658448341139099	0.433554217948831	-0.706321592993225	0.498890192728488	0	-0.559690790345265	-0.478948695584048	0.229391853001661	0	-0.098757550793834
Resid1.bg1060	BxJ	E_upperxK	-0.237470463707592	0.0563922211334989	-0.301799485035639	0.0910829291677766	4.14335232790108e-13	-0.210508813370625	-0.0985851970590206	0.00971904107916592	0.00105969091644464	-0.0269616503369672
Resid1.bg1061	BxJ	E_upperxJI	-0.470342349160307	0.221221925413636	-0.547227831952565	0.299458300063505	0	-0.426047883586655	-0.203273681241621	0.04132018948552	1.45112810656656e-11	-0.0442944655736516
Resid1.bg1062	BxJ	E_upperxJH	-0.453894853719543	0.206020538233085	-0.528120347952038	0.278911101920981	0	-0.398697827876174	-0.233768060751997	0.0546475062277492	7.99360577730113e-15	-0.0551970258433694
Resid1.bg1063	BxJ	E_upperxKI	-0.326131909418916	0.106362022341228	-0.402990493588028	0.162401337922323	0	-0.293437313148862	-0.128414286720513	0.0164902290339383	1.99940921987718e-05	-0.0326945962700548
Resid1.bg1064	BxJ	E_upperxKH	-0.184218022515307	0.0339362798194501	-0.222321818115361	0.0494269908101195	1.27411285966161e-07	-0.160513954917927	-0.0916713044851908	0.00840362806601656	0.00233029319870592	-0.02370406759738
Resid1.bg1065	BxJ	E_upperxL	-0.072024854484569	0.00518757966352334	-0.0485464429834207	0.00235675712634251	0.254409350040425	-0.0364571891495186	-0.148827507777951	0.022149627071396	7.68947476803561e-07	-0.0355676653350503
Resid1.bg1066	BxJ	E_upperxQ	-0.126023601882703	0.0158819482314901	-0.0979802878923313	0.00960013681546412	0.0211983343718249	-0.0755748471487038	-0.225521198629131	0.0508598110311202	6.75015598972095e-14	-0.0504487547339996
Resid1.bg1067	BxJ	HxI	0.287229223685389	0.082500626938911	0.350487167720388	0.122841254736659	0	0.27925186446788	0.0394270437469239	0.00155449177862185	0.190389724356046	0.00797735921750897
Resid1.bg1068	BxJ	HxJ	0.634660220700201	0.402793595739228	0.655702992838755	0.4299464148177	0	0.532384443700674	0.543861164606019	0.295784966366615	0	0.102275776999528
Resid1.bg1069	BxJ	HxK	-0.122793445870626	0.0150782303487824	-0.181010775152205	0.0327649007212022	1.84860011551713e-05	-0.133917241022794	0.0450730672649736	0.00203158139267283	0.134409073238066	0.0111237951521677
Resid1.bg1070	BxJ	HxJI	0.428520563343272	0.183629873208035	0.485722064713163	0.235925924149218	0	0.392965300890549	0.18626709996244	0.0346954325284176	6.12176975778311e-10	0.0355552624527232
Resid1.bg1071	BxJ	HxJH	0.395054886610104	0.156068363434522	0.467423257037278	0.218484501219337	0	0.347145374014798	0.195681978656438	0.0382914367708987	8.01785304815894e-11	0.0479095125953056
Resid1.bg1072	BxJ	HxKI	0.0835740984888778	0.00698462993822864	0.0768757487293238	0.00590988074269413	0.0708574881340502	0.0591699958112791	0.108468829586585	0.0117654869918835	0.000315229152398677	0.0244041026775987
Resid1.bg1073	BxJ	HxKH	-0.0342507520839798	0.00117311401831825	-0.0492324780053388	0.00242383689054617	0.247750748411226	-0.0353030018096435	0.00402105610882527	1.6168892230321e-05	0.893762382134578	0.00105224972566367
Resid1.bg1074	BxJ	HxL	-0.160319203169761	0.025702246904987	-0.162294234489208	0.0263394185484381	0.000126430478297301	-0.112621650924812	-0.173095966942846	0.0299622137718789	8.95163521086317e-09	-0.0476975522449493
Resid1.bg1075	BxJ	HxQ	-0.0696010869429176	0.00484431130363558	-0.0564655866801575	0.00318836247913438	0.184874329211061	-0.0419575578695161	-0.113030751172446	0.0127759507106074	0.000174052411463066	-0.0276435290734015
Resid1.bg1076	BxJ	IxJ	-0.67673246634474	0.457966831005034	-0.712973347437947	0.508330994156872	0	-0.579657902271509	-0.519167803995007	0.269535208704998	0	-0.0970745640732304
Resid1.bg1077	BxJ	IxK	0.282246696862374	0.0796631978897209	0.357957941758126	0.128133888067714	0	0.295818788487157	-0.0784244892579967	0.00615040051537763	0.0091983703064118	-0.0135720916247832
Resid1.bg1078	BxJ	IxJI	-0.403908161104309	0.163141802606665	-0.462699380879125	0.214090717065925	0	-0.363629428390217	-0.190161970353848	0.0361615749688578	2.67135202847157e-10	-0.0402787327140919
Resid1.bg1079	BxJ	IxJH	-0.26977753140037	0.0727799164484775	-0.305728542188883	0.0934699415089398	1.98285832198053e-13	-0.223389316055693	-0.183394094590677	0.0336333939307341	1.11674935965311e-09	-0.0463882153446765
Resid1.bg1080	BxJ	IxKI	0.302198836747527	0.0913241369315583	0.391909554249271	0.153593098711862	0	0.317662516853846	-0.0816422143203412	0.00666545115912852	0.00669877718296918	-0.0154636801063191
Resid1.bg1081	BxJ	IxKH	0.324911477502915	0.105567468213127	0.401817052906879	0.161456944006769	0	0.325913099050526	-0.00530317924276157	2.81237100808571e-05	0.860194855566794	-0.00100162154761127
Resid1.bg1082	BxJ	IxL	-0.265142033290875	0.0703002978176193	-0.330835496858506	0.109452125981615	1.33226762955019e-15	-0.247522574342596	-0.0731148099654814	0.00534577543628846	0.0151719764759233	-0.017619458948279
Resid1.bg1083	BxJ	IxQ	-0.111458451781018	0.0124229864734215	-0.13013452340798	0.0169349941826221	0.00216681137823049	-0.100243889464995	-0.0499540844169389	0.00249541054993465	0.0971068194960278	-0.0112145623160232
Resid1.bg1084	BxJ	JxK	-0.463197379188532	0.214551812087125	-0.482850313224895	0.233144424981379	0	-0.420327503828196	-0.378006518608902	0.142888928110822	0	-0.0428698753603363
Resid1.bg1085	BxJ	JxJI	-0.446353020000901	0.199231018463925	-0.469423522588503	0.220358443559398	0	-0.361658231680848	-0.377423190768329	0.142448264929746	0	-0.0846947883200532
Resid1.bg1086	BxJ	JxJH	0.262110441960614	0.0687018837847882	0.294372851619209	0.0866553757704248	1.61870516990348e-12	0.204065998606785	0.210333042559312	0.0442399887922575	2.79842815587017e-12	0.0580444433538291
Resid1.bg1087	BxJ	JxKI	-0.463009754030519	0.214378032327402	-0.523198633721114	0.273736810327641	0	-0.438949530011468	-0.151650735092676	0.0229979454541489	4.73166129388858e-07	-0.0240602240190515
Resid1.bg1088	BxJ	JxKH	0.315674426660102	0.0996503436471839	0.307685705370777	0.0946704932895125	1.36779476633819e-13	0.262264860720316	0.37771117056071	0.142665728366342	0	0.0534095659397857
Resid1.bg1089	BxJ	JxL	0.180315608312831	0.0325137186012262	0.219406439890808	0.0481391858655586	1.87310077892633e-07	0.173106145620785	0.0344660763974578	0.0011879104222354	0.25234729490649	0.00720946269204614
Resid1.bg1090	BxJ	JxQ	0.45784167274942	0.209618997305987	0.494409023089126	0.244440282111944	0	0.406051184928285	0.290081115114863	0.0841470533462825	0	0.0517904878211349
Resid1.bg1091	BxJ	KxJI	-0.058155407167293	0.00338205138279364	-0.0393825424737577	0.00155098465169733	0.355287959712786	-0.0323305535610852	-0.144349660719922	0.0208368245499565	1.63225238103415e-06	-0.0258248536062078
Resid1.bg1092	BxJ	KxJH	-0.479617393277127	0.230032843933947	-0.547904531677392	0.300199375832622	0	-0.447250108440103	-0.176203799275801	0.0310477788792267	4.83447193388997e-09	-0.032367284837024
Resid1.bg1093	BxJ	KxKI	0.0893402832948607	0.00798168621920597	0.146093638416907	0.0213433511858901	0.000568393642219833	0.107661128807655	-0.0736468206634252	0.00542385419383072	0.0144484361315718	-0.0183208455127948
Resid1.bg1094	BxJ	KxKH	-0.0537311851342239	0.00288704025592824	-0.082024911800434	0.00672808615586897	0.0538826550802607	-0.0601236818969069	0.0254266394131774	0.000646513991847748	0.398415483872451	0.00639249676268305
Resid1.bg1095	BxJ	KxL	-0.30531428911197	0.0932168151359477	-0.377647916183922	0.142617948598059	0	-0.26522092376294	-0.148123208142289	0.0219404847903639	8.66818335332198e-07	-0.04009336534903
Resid1.bg1096	BxJ	KxQ	-0.2488609582938	0.0619317765629085	-0.298892813776158	0.0893369141270292	7.096545573404e-13	-0.221481480504907	-0.11130421281135	0.0123886277895543	0.000218481995487352	-0.0273794777888933
Resid1.bg1097	BxJ	JIxJH	3.71823066418617e-05	1.38252392720943e-09	0.0189838676296541	0.000360387230180228	0.655991898962836	0.0132581933125681	-0.0484335256398574	0.00234580640590673	0.107715941891124	-0.0132210110059262
Resid1.bg1098	BxJ	JIxKI	0.0544691166763101	0.00296688467149748	0.060603039521441	0.00367272839923734	0.154671864228103	0.0456477676588957	0.0371638717997572	0.00138115336714879	0.217104525328227	0.00882134901741442
Resid1.bg1099	BxJ	JIxKH	0.385621304650369	0.148703790600252	0.438228030762787	0.19204380694623	0	0.370919283528771	0.0984275484571897	0.00968798229529244	0.00107949677552099	0.0147020211215976
Resid1.bg1100	BxJ	JIxL	0.00418998768431111	1.75559967946788e-05	-0.000721846675750663	5.21062623292282e-07	0.986487270970887	-0.000535507607693635	0.019256204664269	0.000370801418072214	0.522480946610082	0.00472549529200475
Resid1.bg1101	BxJ	JIxQ	0.234118593337266	0.0548115157462202	0.268774512741987	0.0722397386996923	1.32060362645348e-10	0.209211071083095	0.114232448853272	0.0130490523710153	0.000148305926854775	0.024907522254171
Resid1.bg1102	BxJ	JHxKI	-0.455922510541345	0.207865335618323	-0.545981224948418	0.298095497996175	0	-0.428840063072886	-0.127636679734741	0.0162911220137089	2.2439111920125e-05	-0.0270824474684581
Resid1.bg1103	BxJ	JHxKH	0.00524089531930778	2.74669837479422e-05	0.00306320426552472	9.38322037232881e-06	0.94270430024004	0.0022821665745126	0.012165821026271	0.000148007201243257	0.686180228388061	0.00295872874479519
Resid1.bg1104	BxJ	JHxL	-0.081296454630892	0.00660911353555267	-0.0644673021200008	0.00415603304263146	0.129986532352755	-0.0457029992911352	-0.133460323498678	0.0178116579483718	9.31134807302669e-06	-0.0355934553397567
Resid1.bg1105	BxJ	JHxQ	0.150717600058019	0.022715794967249	0.20056531991582	0.0402264475529352	1.99229720632133e-06	0.152455396684035	-0.0074812981389587	5.59698218439869e-05	0.803774996635772	-0.00173779662601652
Resid1.bg1106	BxJ	KIxKH	0.209672449919822	0.0439625362553802	0.255764799068577	0.0654156324425894	1.0426786101192e-09	0.197656138117067	0.0539982670158902	0.00291581284071938	0.0729157775250484	0.012016311802755
Resid1.bg1107	BxJ	KIxL	-0.345887054615088	0.119637854550301	-0.416682897230017	0.173624636844001	0	-0.322775664059783	-0.104540325042895	0.0109286795600742	0.00051665252756683	-0.0231113905553043
Resid1.bg1108	BxJ	KIxQ	-0.210783130980067	0.0444295283057599	-0.276481470594398	0.0764420035820409	3.68012287310648e-11	-0.20453746647187	-0.0253041084717695	0.000640297905551076	0.400692518149682	-0.0062456645081967
Resid1.bg1109	BxJ	KHxL	-0.156781807036287	0.0245805350175636	-0.161438847501385	0.0260625014825754	0.000137381146711135	-0.116288109604284	-0.155963619114675	0.0243246504873474	2.21669797184632e-07	-0.0404936974320033
Resid1.bg1110	BxJ	KHxQ	-0.0770318021467423	0.00593389854197484	-0.0753063756280529	0.0056710502102334	0.0768259537035527	-0.0547100383996145	-0.0873047540008591	0.00762212007115052	0.00373728608407897	-0.0223217637471277
Resid1.bg1111	BxJ	LxQ	-0.0522075651481128	0.00272562985869444	-0.0502586142272896	0.00252592830404752	0.238019846634002	-0.0339193982209201	-0.0639116702596368	0.00408470159537654	0.0337876994024828	-0.0182881669271927
Resid1.bg1112	BxK	BxJI	0.318739084853245	0.101594604213084	0.249325891594019	0.0621634002191525	2.78165290801269e-09	0.179464308975711	0.518787499436425	0.269140469571498	0	0.139274775877534
Resid1.bg1113	BxK	BxJH	0.362609588136707	0.131485713408672	0.31976681851075	0.102250818220487	1.28785870856518e-14	0.211455985327277	0.446374662249629	0.19925033909847	0	0.15115360280943
Resid1.bg1114	BxK	BxKI	0.771007471886356	0.594452521704591	0.788962866200277	0.622462404242956	0	0.520241950366205	0.736346197542286	0.542205722634983	0	0.250765521520151
Resid1.bg1115	BxK	BxKH	0.482620231534523	0.232922287886437	0.482030742618458	0.232353636829302	0	0.313234551588483	0.483790335404365	0.234053088630668	0	0.16938567994604
Resid1.bg1116	BxK	BxL	-0.510378897935293	0.260486619457644	-0.58955938260642	0.347580265619263	0	-0.366775412995993	-0.382218070236317	0.146090653215174	0	-0.1436034849393
Resid1.bg1117	BxK	BxQ	-0.570648250084717	0.32563942532475	-0.54421172277889	0.296166399209967	0	-0.356688629202019	-0.62093460388103	0.385559782296891	0	-0.213959620882698
Resid1.bg1118	BxK	E_upperxH	-0.117600196164923	0.0138298061380284	-0.0464738431071716	0.00215981809315	0.275275829278365	-0.0312433420645634	-0.264077145699225	0.0697367388806499	0	-0.0863568541003596
Resid1.bg1119	BxK	E_upperxI	0.0531708583658371	0.00282714017935991	0.18436447723282	0.0339902604653311	1.28201644935544e-05	0.128090852720112	-0.248723544410679	0.0618634015442108	0	-0.0749199943542747
Resid1.bg1120	BxK	E_upperxJ	0.0867996442564784	0.0075341782430512	0.181281154271699	0.0328628568940797	1.79528900283721e-05	0.128831821794395	-0.149590231444028	0.0223772373434778	6.7497766198521e-07	-0.042032177537917
Resid1.bg1121	BxK	E_upperxK	-0.224833127434039	0.0505499351917708	-0.131162411848167	0.0172035782818283	0.00199623251925929	-0.0820514000152889	-0.383125032734024	0.146784790707447	0	-0.14278172741875
Resid1.bg1122	BxK	E_upperxJI	0.0587874748013453	0.00345596719351881	0.164641739847163	0.0271069024999008	0.000100442590126537	0.114962181048	-0.189179971798536	0.035789061729695	3.29766880469151e-10	-0.0561747062466551
Resid1.bg1123	BxK	E_upperxJH	0.0291587946332112	0.000850235304461787	0.124401521372822	0.0154757385198727	0.00338753992201712	0.0842289667954044	-0.171154606018376	0.0292938991613054	1.3083884198295e-08	-0.0550701721621932
Resid1.bg1124	BxK	E_upperxKI	-0.0520889089537584	0.00271325443599293	0.0626618117335045	0.00392650264972516	0.141111532191729	0.0409211939317335	-0.268083540238955	0.0718687845470515	0	-0.0930101028854919
Resid1.bg1125	BxK	E_upperxKH	-0.129025585133581	0.0166476016190629	-0.0653884371238282	0.00427564770949684	0.124578618913829	-0.042340548548231	-0.246012589048621	0.0605221939704057	4.44089209850063e-16	-0.0866850365853499
Resid1.bg1126	BxK	E_upperxL	-0.167424286548043	0.0280308917261212	-0.272807840525015	0.0744241178519222	6.80069334180189e-11	-0.183741572043337	0.0501046949949401	0.00251048046053597	0.0961031338398339	0.0163172854952943
Resid1.bg1127	BxK	E_upperxQ	-0.233594323901662	0.0545663081590747	-0.218008080619285	0.0475275232153048	2.24915239321888e-07	-0.150812024703136	-0.271567044020353	0.0737486593979525	0	-0.0827822991985258
Resid1.bg1128	BxK	HxI	-0.183296717606789	0.0335976866854229	-0.246217871003434	0.0606232400014637	4.42382064314017e-09	-0.175941521848938	-0.026676691247088	0.000711645855892462	0.375633457913653	-0.00735519575785043
Resid1.bg1129	BxK	HxJ	-0.240538797699796	0.0578589131988634	-0.285795877745298	0.0816792837362052	7.44115880024765e-12	-0.208112882350444	-0.126534853225071	0.0160110690806901	2.63951942871543e-05	-0.032425915349352
Resid1.bg1130	BxK	HxK	0.295287482207277	0.0871946971483132	0.298445497027557	0.0890697146960257	7.70494779089859e-13	0.198025860299128	0.289206665641603	0.0836404954515342	0	0.0972616219081495
Resid1.bg1131	BxK	HxJI	-0.221011155002051	0.0488459306353408	-0.276989763879265	0.0767233292938912	3.37787575688253e-11	-0.200980954339213	-0.0770052303972471	0.00592980550853311	0.0105440976129396	-0.0200302006628384
Resid1.bg1132	BxK	HxJH	-0.170338242278649	0.0290151167825799	-0.224722081702862	0.0505000140048678	9.24055454376571e-08	-0.149682706481147	-0.0619110548571337	0.00383297871352302	0.0397677949408319	-0.0206555357975028
Resid1.bg1133	BxK	HxKI	-0.0396167507764895	0.00156948694208648	-0.0503277530959614	0.00253288273168806	0.237374015307268	-0.0347411775241703	-0.0159026849997813	0.000252895390202269	0.59739474503271	-0.00487557325231914
Resid1.bg1134	BxK	HxKH	-0.0227369610306662	0.000516969396910034	-0.0287703946225031	0.000827735606734554	0.499566433015584	-0.01850250674346	-0.0118746664942753	0.000141007704350265	0.693304544604352	-0.00423445428720622
Resid1.bg1135	BxK	HxL	-0.195740684855503	0.0383144157077014	-0.350165953842795	0.122616195230634	0	-0.217930255736214	0.0590938683923776	0.00349208528157565	0.0496938587785309	0.0221895708807106
Resid1.bg1136	BxK	HxQ	-0.16946495307724	0.0287183703214711	-0.19343662007574	0.0374177259863262	4.6077387807486e-06	-0.128910966785822	-0.121685642147926	0.0148073955049531	5.31212919536728e-05	-0.0405539862914179
Resid1.bg1137	BxK	IxJ	0.21631209914434	0.0467909242362306	0.263583738717232	0.069476387316154	3.05279801438019e-10	0.192194914635707	0.0946523866864973	0.00895907430545021	0.00166906611818352	0.0241171845086325
Resid1.bg1138	BxK	IxK	-0.311278562218293	0.0968943432966878	-0.387589413140763	0.150225553178801	0	-0.287270129872063	-0.10180553246703	0.0103643664408956	0.000721862138145735	-0.02400843234623
Resid1.bg1139	BxK	IxJI	0.178877080331578	0.03199700986795	0.217770657529724	0.0474240592809285	2.31983736220798e-07	0.153491482310568	0.0879504224357334	0.00773527680662395	0.00348944370449189	0.0253855980210107
Resid1.bg1140	BxK	IxJH	0.0454107380369792	0.00206213512906315	0.0670838477029317	0.00450024262263014	0.115084265846806	0.0439611647210988	0.00420552799685254	1.76864657323105e-05	0.888919491132335	0.00144957331588036
Resid1.bg1141	BxK	IxKI	-0.213636251601156	0.0456404479981925	-0.280057869233644	0.0784324101196888	2.00621741441864e-11	-0.203588252459079	-0.0389299788593541	0.00151554325398975	0.196039118401584	-0.0100479991420769
Resid1.bg1142	BxK	IxKH	-0.233887655315082	0.0547034353087868	-0.306582191807039	0.0939926403332084	1.68753899743024e-13	-0.223020707667104	-0.0422223967567434	0.00178273078788385	0.160836259363025	-0.0108669476479785
Resid1.bg1143	BxK	IxL	-0.0155106265087362	0.000240579534693509	-0.0294097326997156	0.00086493237746872	0.490079584760061	-0.0197341580724896	0.0128614872591255	0.000165417854516649	0.669271357645218	0.00422353156375348
Resid1.bg1144	BxK	IxQ	-0.0864437227598662	0.00747251720458461	-0.047965700087805	0.00230070838491326	0.260142229480349	-0.0331375948336333	-0.174248268961741	0.0303624592361631	7.13229031390483e-09	-0.053306127926233
Resid1.bg1145	BxK	JxK	0.202230820003396	0.0408973045592458	0.210119772451925	0.0441503187752488	6.1721656474667e-07	0.164046521525297	0.247078265987495	0.0610476695233875	2.22044604925031e-16	0.0381842984780985
Resid1.bg1146	BxK	JxJI	0.0772952637646495	0.00597455780044673	0.107486509671215	0.0115533497613001	0.0114303513653184	0.0742698043621199	0.00989386282938184	9.78885216866236e-05	0.742466181614234	0.00302545940252952
Resid1.bg1147	BxK	JxJH	-0.0726543540970461	0.00527865516925897	-0.0980022686603998	0.00960444466258519	0.0211692202046234	-0.0609303729037247	-0.0311763039459198	0.000971961927728373	0.30047805869754	-0.0117239811933214
Resid1.bg1148	BxK	JxKI	0.174170417119002	0.030335334199407	0.243011194885536	0.0590544408396962	7.0931325257817e-09	0.182851733070624	-0.0401543939837591	0.00161237535620295	0.182340436320624	-0.0086813159516223
Resid1.bg1149	BxK	JxKH	-0.236679658283125	0.0560172606450168	-0.259753578461395	0.0674719215235001	5.60033797114556e-10	-0.198572515830241	-0.19776517789955	0.0391110655896408	5.04738473239286e-11	-0.0381071424528834
Resid1.bg1150	BxK	JxL	-0.22854400241291	0.0522323610389124	-0.333545332018955	0.111252488511635	8.88178419700125e-16	-0.236016733775542	0.0262162746335248	0.000687293055660393	0.38392924780397	0.00747273136263162
Resid1.bg1151	BxK	JxQ	-0.281911561309676	0.0794741284000594	-0.310328038092	0.0963034912260297	8.26005930321116e-14	-0.228581049695776	-0.219203692111545	0.0480502586353329	3.27515792264421e-13	-0.0533305116139009
Resid1.bg1152	BxK	KxJI	-0.0650641748754716	0.00423334685222595	-0.119702551813946	0.0143287009107704	0.00482198973577908	-0.0881328089877229	0.0946242478166392	0.00895374827486474	0.00167440377039485	0.0230686341122513
Resid1.bg1153	BxK	KxJH	0.324532962222376	0.10532164356883	0.349456454434114	0.122119813545662	0	0.255837051524868	0.274436924844947	0.0753156257183513	0	0.0686959106975073
Resid1.bg1154	BxK	KxKI	0.0109977892857358	0.000120951369173446	-0.0879360134629624	0.0077327424637583	0.0387128709926006	-0.0581191440959338	0.203889852463401	0.0415710719375476	1.2596590437397e-11	0.0691169333816697
Resid1.bg1155	BxK	KxKH	0.235669398133791	0.0555400652167434	0.25338276457541	0.0642028253838776	1.50376022745036e-09	0.166571876969515	0.201689632782849	0.0406787079720806	2.08379979937945e-11	0.0690975211642764
Resid1.bg1156	BxK	KxL	-0.0368526618786047	0.00135811868753876	-0.149309028830549	0.0222931860903217	0.000426746348147322	-0.0940441042576184	0.155054476174761	0.0240418905818295	2.60521349382259e-07	0.0571914423790137
Resid1.bg1157	BxK	KxQ	0.0432487181649538	0.0018704516229116	0.0325798257583707	0.00106144504644579	0.444500825739665	0.0216518751732469	0.064428700695387	0.00415105747329576	0.032373550043836	0.0215968429917069
Resid1.bg1158	BxK	JIxJH	-0.043529795939421	0.00189484313452763	-0.0598618126822176	0.00358343661760091	0.159788537402554	-0.0374950836279721	-0.0162233541429912	0.000263197219648909	0.590024469793562	-0.00603471231144892
Resid1.bg1159	BxK	JIxKI	-0.0680809868312443	0.00463502076791606	-0.0913598437856311	0.00834662105653491	0.0317100816450455	-0.0617170698006314	-0.0196749264325126	0.000387102730124782	0.513477739209405	-0.00636391703061283
Resid1.bg1160	BxK	JIxKH	-0.278281811341262	0.0774407665233738	-0.344130617665658	0.118425882014947	0	-0.261232607796901	-0.0837618733495222	0.00701605142702139	0.00540487311560778	-0.0170492035443612
Resid1.bg1161	BxK	JIxL	-0.16007590852785	0.0256242964910167	-0.224619021147961	0.0504537046614684	9.36958408637167e-08	-0.149448660719952	-0.0317794828992914	0.00100993553334635	0.291223609585965	-0.0106272478078986
Resid1.bg1162	BxK	JIxQ	-0.227610043733793	0.0518063320084991	-0.229832097083164	0.0528227928496449	4.6075402604373e-08	-0.160447174086745	-0.22604289674316	0.0510953911680388	5.90638649100583e-14	-0.0671628696470476
Resid1.bg1163	BxK	JHxKI	0.166025900037032	0.0275645994831065	0.246378276400513	0.0607022550820876	4.31981383997027e-09	0.173558092466359	-0.0260502356160054	0.000678614775649394	0.386948242794046	-0.00753219242932679
Resid1.bg1164	BxK	JHxKH	-0.132158213371989	0.0174657933616762	-0.153972145458854	0.0237074215772024	0.00027873341966389	-0.10288175318785	-0.088340020859747	0.00780395928550054	0.00334722675958821	-0.0292764601841394
Resid1.bg1165	BxK	JHxL	-0.152191827813513	0.0231623524532179	-0.299230581205339	0.0895389407284851	6.66799948589869e-13	-0.19025496318928	0.104734374323294	0.0109692891648918	0.000504386636110965	0.0380631353757675
Resid1.bg1166	BxK	JHxQ	-0.196248614625665	0.0385135187424927	-0.239219991001227	0.0572262040946271	1.22897094723129e-08	-0.163083207444269	-0.104777011340995	0.010978222105551	0.000501728174101546	-0.0331654071813952
Resid1.bg1167	BxK	KIxKH	-0.145290565872893	0.0211093485316655	-0.201849176698611	0.0407430901339072	1.70752181793965e-06	-0.139901164257311	-0.0177726358098712	0.000315866583630316	0.555020114881363	-0.00538940161558248
Resid1.bg1168	BxK	KIxL	-0.0463598174538109	0.00214923267435067	-0.0731899141458029	0.00535676353267	0.0855155865659736	-0.0508476819153391	0.0148970461080327	0.000221921982744853	0.620775178195816	0.00448786446152819
Resid1.bg1169	BxK	KIxQ	-0.0634646343447751	0.004027759812516	-0.0133424953163797	0.000178022181267614	0.754230936571251	-0.00885255662436875	-0.16236923650052	0.0263637689617618	6.92823403092291e-08	-0.0546120777204063
Resid1.bg1170	BxK	KHxL	-0.234205362330197	0.0548521517442188	-0.37860333120821	0.143340482401954	0	-0.244588765974378	0.0293479836365351	0.000861304143530331	0.329715180436436	0.0103834036441813
Resid1.bg1171	BxK	KHxQ	-0.19006436817004	0.0361244640478767	-0.236623676633047	0.055990764343341	1.78116255078464e-08	-0.154176536202353	-0.10300522824606	0.010610077046023	0.000623948937886531	-0.0358878319676871
Resid1.bg1172	BxK	LxQ	-0.0166318136913171	0.000276617226662683	-0.0959166604741401	0.00920000575651147	0.0240912675199896	-0.0580572541015997	0.106237975216613	0.0112865073781256	0.000418148696340381	0.0414254404102826
Resid1.bg1173	BxJI	BxJH	0.559470095565122	0.313006787831647	0.642733554833106	0.413106422508401	0	0.467181105723096	0.350391546344083	0.122774235749397	0	0.0922889898420258
Resid1.bg1174	BxJI	BxKI	0.454097458732303	0.206204502027136	0.452589598685594	0.204837344838387	0	0.328035681076971	0.475905087593264	0.226485652397152	0	0.126061777655332
Resid1.bg1175	BxJI	BxKH	0.249067096747272	0.0620344186821148	0.258819554146396	0.0669875616085391	6.48385345414226e-10	0.184867138491278	0.235742528917905	0.0555745399406091	4.88498130835069e-15	0.0641999582559939
Resid1.bg1176	BxJI	BxL	-0.36000977002562	0.1296070345139	-0.387532234472293	0.150181232755088	0	-0.265001420602756	-0.325110282287077	0.105696695648783	0	-0.0950083494228642
Resid1.bg1177	BxJI	BxQ	-0.369426772659224	0.13647614035741	-0.345363541453198	0.119275975765095	0	-0.248808705356322	-0.450037915872757	0.202534125723095	0	-0.120618067302902
Resid1.bg1178	BxJI	E_upperxH	-0.219042224106765	0.0479794959416383	-0.233701588128748	0.0546164322938988	2.69063242797074e-08	-0.172694406059089	-0.182215783804863	0.0332025918676205	1.4253100921735e-09	-0.0463478180476759
Resid1.bg1179	BxJI	E_upperxI	-0.416277108597605	0.173286631142383	-0.502828491799716	0.252836492165577	0	-0.383997554833189	-0.137774670254469	0.0189818597637278	4.74185001930749e-06	-0.0322795537644168
Resid1.bg1180	BxJI	E_upperxJ	-0.440729940064468	0.194242880069229	-0.480493262840952	0.230873775635544	0	-0.375340564835259	-0.299192861958831	0.0895163686471164	0	-0.0653893752292087
Resid1.bg1181	BxJI	E_upperxK	-0.258005216086546	0.0665666915278651	-0.30003378986827	0.090020275062717	5.75095526755831e-13	-0.206307245063836	-0.178346295059787	0.0318074009615525	3.1424092217236e-09	-0.0516979710227098
Resid1.bg1182	BxJI	E_upperxJI	-0.605046173438328	0.366080871992364	-0.645553927391724	0.41673987317088	0	-0.495467629157614	-0.47444138925751	0.225094631840596	0	-0.109578544280715
Resid1.bg1183	BxJI	E_upperxJH	-0.347802818883401	0.12096680082324	-0.409990994324519	0.168092615427208	0	-0.305125011878845	-0.17052849060374	0.0290799661075898	1.4774796053274e-08	-0.0426778070045552
Resid1.bg1184	BxJI	E_upperxKI	-0.350753671176822	0.123028137844018	-0.41420238535118	0.171563616030607	0	-0.297321047893152	-0.198001836147737	0.0392047271178754	4.78745931786762e-11	-0.0534326232836698
Resid1.bg1185	BxJI	E_upperxKH	-0.192673255577236	0.037122983414731	-0.222009783028432	0.0492883437603316	1.32809633068831e-07	-0.158013919452686	-0.126460859884364	0.0159923490826927	2.66833667952326e-05	-0.0346593361245497
Resid1.bg1186	BxJI	E_upperxL	-0.110791745401338	0.0122748108490748	-0.108794222839671	0.011836182923288	0.0104607737491405	-0.0805423179903118	-0.119418157124794	0.014260696251082	7.30475422905386e-05	-0.0302494274110258
Resid1.bg1187	BxJI	E_upperxQ	-0.218249155317995	0.0476326937970181	-0.196405497448773	0.0385751194280998	3.26169866493586e-06	-0.149342951140995	-0.290616724323437	0.0844580804564843	0	-0.0689062041769993
Resid1.bg1188	BxJI	HxI	0.319015158506349	0.101770671356831	0.398554546383093	0.158845726442633	0	0.313043182613718	0.0278470034272425	0.000775455599876855	0.355050120537614	0.00597197589263093
Resid1.bg1189	BxJI	HxJ	0.31769911798006	0.100932729565308	0.352583044112853	0.124314802995886	0	0.282209830008623	0.178048329390306	0.0317012075986788	3.33741789759756e-09	0.0354892879714378
Resid1.bg1190	BxJI	HxK	-0.136307678869877	0.0185797833188936	-0.212134321394489	0.0450009703135005	4.78686550842156e-07	-0.154716106411171	0.0703730184467687	0.00495236172530925	0.0194294072286161	0.0184084275412934
Resid1.bg1191	BxJI	HxJI	0.593139631267052	0.351814622179614	0.620963608387164	0.385595802941207	0	0.495250637597853	0.483828541573108	0.23409005764076	0	0.0978889936691986
Resid1.bg1192	BxJI	HxJH	0.227012198230697	0.0515345381455334	0.305367304396177	0.0932491905941872	2.1227464230833e-13	0.223571336797371	0.0132593311826062	0.000175809863410032	0.659675522624362	0.00344086143332598
Resid1.bg1193	BxJI	HxKI	0.0610261199430966	0.00372418731530921	0.0796769418860144	0.00634841506830732	0.061148912335538	0.0604557147378222	0.00239194366364216	5.72139449003786e-06	0.936682770489087	0.00057040520527438
Resid1.bg1194	BxJI	HxKH	-0.0782181062544965	0.00611807214603971	-0.081123783068633	0.00658106817936663	0.0565815291316449	-0.0573456734868513	-0.0752522932150657	0.00566290763412623	0.0124460901884749	-0.0208724327676452
Resid1.bg1195	BxJI	HxL	-0.153763535666869	0.0236432249007766	-0.184378140261041	0.0339952986061202	1.28008902167132e-05	-0.126130684004324	-0.0946110622639765	0.00895125310271804	0.00167691033255757	-0.0276328516625455
Resid1.bg1196	BxJI	HxQ	-0.109467341260536	0.0119830988026506	-0.0883055503721068	0.00779787022652069	0.0378988412780696	-0.0646854914721709	-0.172754955110155	0.0298442745151118	9.57159640435634e-09	-0.0447818497883648
Resid1.bg1197	BxJI	IxJ	-0.304228447844412	0.0925549484778202	-0.377497234602296	0.142504162132381	0	-0.302555298726675	-0.0084423296858184	7.12729305240506e-05	0.779184622747803	-0.00167314911773669
Resid1.bg1198	BxJI	IxK	0.1947651723353	0.0379334723547989	0.293969689805311	0.0864181785242306	1.7412737918221e-12	0.239490796921109	-0.243829746125512	0.0594529450956317	4.44089209850063e-16	-0.0447256245858099
Resid1.bg1199	BxJI	IxJI	-0.607540980679267	0.369106043204725	-0.645636831384014	0.41684691803959	0	-0.500196818955048	-0.47813623317196	0.228614257471871	0	-0.107344161724218
Resid1.bg1200	BxJI	IxJH	-0.0302569750651422	0.000915484540092634	-0.0457574888406922	0.00209374778500607	0.282751512494153	-0.0329595382387185	0.0100804261706018	0.000101614991780953	0.737787070346739	0.00270256317357631
Resid1.bg1201	BxJI	IxKI	0.299647092723976	0.0897883801779311	0.401551358358523	0.161243493399575	0	0.32085864408586	-0.105657348422958	0.0111634752757704	0.000449673998978106	-0.0212115513618842
Resid1.bg1202	BxJI	IxKH	0.339068128892008	0.114967196030327	0.420618003059643	0.176919504497882	0	0.336320881172214	0.0137232136628415	0.000188326593236	0.648557256308572	0.00274724771979352
Resid1.bg1203	BxJI	IxL	-0.186569001200342	0.0348079922088932	-0.284768951363629	0.0810933556607412	8.90132412223466e-12	-0.210033162450268	0.0918635402199772	0.00843891002174737	0.00228130824752304	0.0234641612499263
Resid1.bg1204	BxJI	IxQ	-0.0648858054617795	0.00421016775042389	-0.0959884459769351	0.00921378176106698	0.0239851754587665	-0.0728914965395314	0.0336444055028625	0.00113194602164104	0.263832830907881	0.00800569107775193
Resid1.bg1205	BxJI	JxK	-0.411067747125657	0.168976692726963	-0.471711431361452	0.22251167447707	0	-0.404803459470673	-0.0521127650238528	0.00271574027843129	0.0834986245390321	-0.00626428765498426
Resid1.bg1206	BxJI	JxJI	0.243852983907787	0.0594642777607316	0.198472376300769	0.0393912841544741	2.55642894453345e-06	0.150739162862751	0.391481640916964	0.153257875175039	0	0.0931138210450362
Resid1.bg1207	BxJI	JxJH	0.0980781967319173	0.00961933267418468	0.0940638340980176	0.00884800488521939	0.0269734675497451	0.0642818095651802	0.115542693204666	0.0133501139529875	0.000124339237514315	0.0337963871667371
Resid1.bg1208	BxJI	JxKI	-0.454052991432884	0.20616411902915	-0.518992855945863	0.269353584522844	0	-0.429241684014566	-0.147543424464767	0.0217690621027903	9.56286294595543e-07	-0.0248113074183176
Resid1.bg1209	BxJI	JxKH	0.0703636246238885	0.00495103967021149	0.0676927572402812	0.00458230938279164	0.111816339389131	0.0568810380090723	0.0899579097564903	0.00809242552775686	0.0028113788181785	0.0134825866148162
Resid1.bg1210	BxJI	JxL	0.0990508375055176	0.00981106841054445	0.137049620695773	0.0187825985328553	0.00123437013005501	0.106594176056285	-0.0340234150718254	0.00115759277314972	0.258490885610011	-0.00754333855076754
Resid1.bg1211	BxJI	JxQ	0.236129306385291	0.0557570493339985	0.301770948015056	0.0910657050659057	4.16555678839359e-13	0.244322995516783	-0.0432986437954275	0.00187477255452331	0.150431729665366	-0.00819368913149219
Resid1.bg1212	BxJI	KxJI	-0.251129427531482	0.0630659893722897	-0.232972408247945	0.054276143004847	2.97983597796758e-08	-0.18854125898262	-0.330061978617332	0.108940909728788	0	-0.062588168548862
Resid1.bg1213	BxJI	KxJH	-0.376829817995758	0.142000711730716	-0.469599738638367	0.220523914529223	0	-0.377890463169247	0.00544759076421894	2.96762451344035e-05	0.856428613021558	0.00106064517348891
Resid1.bg1214	BxJI	KxKI	0.132376760461097	0.0175236067101746	0.144457924749065	0.0208680920228064	0.000656169472246226	0.10494494361977	0.10403714340152	0.0108237272071485	0.000549766018933084	0.0274318168413266
Resid1.bg1215	BxJI	KxKH	-0.0275082188798162	0.000756702105939874	-0.0801898277250175	0.00643040847056798	0.0594961747371698	-0.0579444173052219	0.114217910356679	0.0130457310462463	0.000148594770799981	0.0304361984254057
Resid1.bg1216	BxJI	KxL	-0.320416817407443	0.102666936877514	-0.440233173929415	0.193805247427966	0	-0.304786677540626	-0.0544802157444328	0.00296809390755994	0.0703945173639495	-0.0156301398668164
Resid1.bg1217	BxJI	KxQ	-0.325144485350616	0.105718936353917	-0.39651037380612	0.157220476535869	0	-0.289646991349672	-0.136147444066331	0.0185361265257948	6.13042186947688e-06	-0.0354974940009443
Resid1.bg1218	BxJI	JIxJH	0.381803330434948	0.145773783131218	0.407628589425659	0.166161066917152	0	0.280644676934284	0.349630904182827	0.122241769159701	0	0.101158653500664
Resid1.bg1219	BxJI	JIxKI	-0.0685283660638598	0.00469613695538237	-0.0699517602057492	0.00489324875588264	0.100326365321314	-0.0519417177030905	-0.0659280061765826	0.00434650199841951	0.0285560227037631	-0.0165866483607692
Resid1.bg1220	BxJI	JIxKH	0.454949170115854	0.206978747389104	0.475677169835843	0.226268769903038	0	0.396902733585284	0.366640592164818	0.134425323822969	0	0.0580464365305696
Resid1.bg1221	BxJI	JIxL	0.18364613549509	0.033725903082281	0.152560612362888	0.0232747404445394	0.000317498252714543	0.111572105966139	0.277094252639681	0.0767812248459434	0	0.0720740295289514
Resid1.bg1222	BxJI	JIxQ	0.423625242473498	0.17945834606073	0.43446166787678	0.188756940854274	0	0.333380787370366	0.390485438431972	0.152478877627409	0	0.0902444551031316
Resid1.bg1223	BxJI	JHxKI	-0.334277364239336	0.111741356242798	-0.407030486824196	0.165673817204342	0	-0.3151643638203	-0.0849849091149323	0.0072224347772733	0.00476541703676592	-0.0191130004190365
Resid1.bg1224	BxJI	JHxKH	-0.0674621279490238	0.00455113870741045	-0.0545288383861816	0.00297339421574631	0.200422512474344	-0.0400488593648925	-0.106346315914629	0.0113095389086141	0.000412499751861306	-0.0274132685841312
Resid1.bg1225	BxJI	JHxL	-0.0840422559483357	0.00706310078488556	-0.10719286017336	0.0114903092721454	0.0116587111189963	-0.0749141037807235	-0.0322916510068016	0.00104275072474507	0.283517530762865	-0.00912815216761214
Resid1.bg1226	BxJI	JHxQ	0.0370597478781741	0.00137342491279383	0.0834565665600239	0.0069649985019877	0.0498157320902819	0.0625374255058285	-0.103481617128926	0.0107084450836177	0.000588614625723238	-0.0254776776276544
Resid1.bg1227	BxJI	KIxKH	0.231777673296197	0.0537208898385985	0.277620016940263	0.077072873805912	3.03663760803374e-11	0.211501198627437	0.0859659444277902	0.00739014360136191	0.00430287114659134	0.0202764746687598
Resid1.bg1228	BxJI	KIxL	-0.390846192405902	0.152760746118192	-0.467052203707876	0.218137760988383	0	-0.356658892634854	-0.145897525375693	0.0212860879107511	1.26136808509258e-06	-0.0341872997710487
Resid1.bg1229	BxJI	KIxQ	-0.308432574718207	0.0951306531473021	-0.354193880005294	0.125453304633205	0	-0.258309523007898	-0.191591064192389	0.0367071358783723	1.96243021832743e-10	-0.0501230517103091
Resid1.bg1230	BxJI	KHxL	-0.196563355844995	0.0386371528610463	-0.222110818543572	0.0493332157140957	1.31037960482416e-07	-0.157720991254278	-0.141145451565946	0.0199220384977548	2.76056641990152e-06	-0.0388423645907176
Resid1.bg1231	BxJI	KHxQ	-0.151965522401039	0.0230935199986207	-0.142555360356239	0.020322030766297	0.000774012068744723	-0.102096616279281	-0.184019812540617	0.0338632914074839	9.80450387544352e-10	-0.0498689061217581
Resid1.bg1232	BxJI	LxQ	-0.0262631702558114	0.000689754111885739	-0.0614977814970593	0.00378197712906005	0.148661971556782	-0.0409156637816743	0.0483110953993474	0.00233396193868485	0.108608600283764	0.0146524935258629
Resid1.bg1233	BxJH	BxKI	0.468922743125992	0.219888539020805	0.435219772086338	0.189416250014884	0	0.289801754141934	0.536101960902479	0.287405312483483	0	0.179120988984058
Resid1.bg1234	BxJH	BxKH	0.344379294685191	0.11859709860787	0.356078663086082	0.126792014305172	0	0.233660047769324	0.322322269504671	0.103891645418641	0	0.110719246915867
Resid1.bg1235	BxJH	BxL	-0.339901075979915	0.115532741452304	-0.34905266703504	0.121837764364274	0	-0.219284132252171	-0.327221061057703	0.107073622799729	0	-0.120616943727744
Resid1.bg1236	BxJH	BxQ	-0.261474504709497	0.0683689166130765	-0.261245138440949	0.0682490223590305	4.42688996571405e-10	-0.172907238988485	-0.26198352021066	0.0686353648619693	0	-0.0885672657210115
Resid1.bg1237	BxJH	E_upperxH	-0.22329629726916	0.0498612363741172	-0.28745083637505	0.082627983332716	5.56621415626068e-12	-0.195144384847498	-0.0877462569742529	0.00769940561299162	0.00356614705470726	-0.0281519124216617
Resid1.bg1238	BxJH	E_upperxI	-0.257294586839734	0.0662005044170294	-0.339331482461707	0.11514585498966	2.22044604925031e-16	-0.238072159553299	-0.0650450244674197	0.00423085520796723	0.0307543495717291	-0.0192224272864353
Resid1.bg1239	BxJH	E_upperxJ	-0.334606434755636	0.111961466179878	-0.433777151272531	0.188162616966112	0	-0.311301167241255	-0.0845399777845823	0.00714700784381766	0.00498966401932188	-0.0233052675143816
Resid1.bg1240	BxJH	E_upperxK	-0.168224161040474	0.0282993683577714	-0.254058638204917	0.064545791646537	1.3558789646595e-09	-0.160492282665016	-0.021146553896002	0.000447176741676516	0.482487781222906	-0.00773187837545815
Resid1.bg1241	BxJH	E_upperxJI	-0.270368503854069	0.0730991278762878	-0.378691768984872	0.143407455896892	0	-0.267020435493208	-0.0114925223189301	0.000132078069251106	0.70269652369894	-0.00334806836086113
Resid1.bg1242	BxJH	E_upperxJH	-0.61923784211852	0.383455505111601	-0.625061149270662	0.390701440327561	0	-0.427367875988635	-0.607807211364661	0.369429606186886	0	-0.191869966129885
Resid1.bg1243	BxJH	E_upperxKI	-0.218425029986173	0.0477094937244604	-0.293845329057172	0.0863450774087175	1.78079773149875e-12	-0.19377945359873	-0.0724045231071453	0.00524241496637314	0.0161876140765791	-0.0246455763874422
Resid1.bg1244	BxJH	E_upperxKH	-0.176226870222296	0.0310559097883458	-0.243124765679713	0.0591096516868151	6.97630442303421e-09	-0.158974808172072	-0.0499046367659018	0.00249047277073659	0.0974381657188914	-0.0172520620502237
Resid1.bg1245	BxJH	E_upperxL	-0.0401090564836739	0.00160873641201054	-0.0470729443819308	0.00221586209278435	0.269127969594157	-0.0320158864055616	-0.0253300396959448	0.000641610910998138	0.400209978262158	-0.00809317007811222
Resid1.bg1246	BxJH	E_upperxQ	-0.0291101817686727	0.000847402682605162	-0.0428629601816243	0.00183723335553151	0.314345828175765	-0.0299425736497691	0.00278326212023982	7.74654802996186e-06	0.926351561768596	0.000832391881096484
Resid1.bg1247	BxJH	HxI	0.0273966421123419	0.000750575999031747	0.0699128786639788	0.00488781060308422	0.100515867087027	0.0504486493543764	-0.0852183588894144	0.00726216869180504	0.00465144263734008	-0.0230520072420345
Resid1.bg1248	BxJH	HxJ	0.174588248298318	0.0304810564438752	0.234601802476249	0.0550380057251052	2.37090627130954e-08	0.172511453710863	0.008260344441174	6.82332902868342e-05	0.783825052934934	0.0020767945874549
Resid1.bg1249	BxJH	HxK	-0.230077327125709	0.0529355764573107	-0.292741665139103	0.0856976825084145	2.17226236998158e-12	-0.196148505448421	-0.102830574166128	0.0105741269833356	0.000637390385793912	-0.0339288216772886
Resid1.bg1250	BxJH	HxJI	0.110748609907193	0.0122652545963756	0.187952365560337	0.0353260917197265	8.60331129404202e-06	0.13771541862128	-0.105669869654419	0.0111661213527819	0.00044897136301314	-0.0269668087140865
Resid1.bg1251	BxJH	HxJH	0.599866224323115	0.35983948708367	0.553029465958093	0.305841590217894	0	0.371978411937765	0.696208835972707	0.484706743286471	0	0.22788781238535
Resid1.bg1252	BxJH	HxKI	-0.113254561823532	0.0128265957738402	-0.151286555088169	0.0228876217504455	0.000356754218280964	-0.105458335675391	-0.0259188597546824	0.000671787290982895	0.38934720917868	-0.00779622614814049
Resid1.bg1253	BxJH	HxKH	-0.0803283227137682	0.00645263943000728	-0.102102634833939	0.0104249480400328	0.0163107156325464	-0.0663079022119486	-0.0400748314243643	0.00160599211369121	0.183208429002352	-0.0140204205018196
Resid1.bg1254	BxJH	HxL	-0.0920042095418931	0.00846477457342857	-0.114410915981966	0.0130898576958324	0.00707607846599778	-0.0719042663756694	-0.0545600851106025	0.00297680288727619	0.069983680410884	-0.0200999431662236
Resid1.bg1255	BxJH	HxQ	0.0787131500468517	0.0061957599902982	0.067764297121954	0.00459199996443246	0.11143723670222	0.0456032395245928	0.101262929683437	0.0102541809280727	0.000770678330719088	0.0331099105222589
Resid1.bg1256	BxJH	IxJ	-0.367571588438758	0.135108872627391	-0.452545620746415	0.204797538856758	0	-0.33321859708425	-0.13742198456942	0.0188848018429978	5.01449647494212e-06	-0.0343529913545074
Resid1.bg1257	BxJH	IxK	0.162814600078948	0.0265085939988677	0.175269208700968	0.0307192955186633	3.40675861698614e-05	0.13118004549299	0.136727537796719	0.0186944195919533	5.59585510462313e-06	0.0316345545859581
Resid1.bg1258	BxJH	IxJI	-0.254232002960759	0.0646339113294394	-0.349946739328487	0.12246272036664	0	-0.24907518154657	-0.018210392868157	0.000331618408412622	0.545316604465241	-0.00515682141418909
Resid1.bg1259	BxJH	IxJH	-0.662712729777867	0.439188162209632	-0.610912756127606	0.373214395599428	0	-0.404272319169582	-0.764235940288611	0.584056572428817	0	-0.258440410608285
Resid1.bg1260	BxJH	IxKI	0.170267323964736	0.0289909616101123	0.248780409486666	0.0618916921443534	3.0190074884473e-09	0.182626879745217	-0.048808350768451	0.00238225510473615	0.105019112683439	-0.0123595557804816
Resid1.bg1261	BxJH	IxKH	0.133834714388667	0.017911730775496	0.178524915471535	0.0318711454441189	2.41443994812851e-05	0.131141663229031	0.0106651410618446	0.000113745233869043	0.72318564489723	0.00269305115963583
Resid1.bg1262	BxJH	IxL	-0.194919883126481	0.0379937608380411	-0.230418445181936	0.053092659880061	4.24945816313027e-08	-0.156130716796068	-0.120396146308386	0.0144952320459103	6.37129511005252e-05	-0.0387891663304134
Resid1.bg1263	BxJH	IxQ	-0.0303831112331665	0.000923133448206969	-0.035311136249119	0.00124687634320385	0.407243325464107	-0.0246345977402323	-0.0191528577401719	0.000366831959615262	0.524715490481036	-0.00574851349293421
Resid1.bg1264	BxJH	JxK	-0.329364465738923	0.108480951291486	-0.403104333655441	0.162493103811797	0	-0.31780531620799	-0.076236386497963	0.0058119866262668	0.0113439554517045	-0.0115591495309326
Resid1.bg1265	BxJH	JxJI	-0.246518994916596	0.0607716148546888	-0.265328974856844	0.0703994648985837	2.30789165556189e-10	-0.185134170624646	-0.204607837321121	0.0418643670932262	1.06763486940054e-11	-0.0613848242919506
Resid1.bg1266	BxJH	JxJH	-0.502294827369508	0.252300093602164	-0.376621894912153	0.141844051727221	0	-0.236454104618657	-0.72053936988467	0.519176983553797	0	-0.265840722750851
Resid1.bg1267	BxJH	JxKI	-0.333747937562718	0.111387685827368	-0.427015427146174	0.182342175020829	0	-0.324459094616827	-0.0437921054737074	0.00191774850182032	0.145836346328336	-0.00928884294589156
Resid1.bg1268	BxJH	JxKH	0.0313996655500522	0.000985938996655134	0.0341908654580977	0.00116901528077374	0.422294976796962	0.0263943687237077	0.0264764632244967	0.000701003104878128	0.379227475886518	0.00500529682634453
Resid1.bg1269	BxJH	JxL	0.100078612240515	0.0100157286279873	0.154106395442421	0.0237487811162558	0.000275286609760172	0.110116443859496	-0.035893698193216	0.00128835756998568	0.233229933343771	-0.0100378316189807
Resid1.bg1270	BxJH	JxQ	0.29493092399051	0.0869842499258961	0.359064307558168	0.128927176962227	0	0.267076102637906	0.116696863876325	0.0136181580385696	0.00010629883530644	0.0278548213526045
Resid1.bg1271	BxJH	KxJI	-0.0649216104229769	0.00421481549991279	-0.128848005998777	0.0166018086498608	0.00239905750986225	-0.0957977903656991	0.129089469297677	0.0166640910835558	1.80788994805781e-05	0.0308761799427222
Resid1.bg1272	BxJH	KxJH	-0.544591116367701	0.296579484026618	-0.572298162987875	0.327525187359297	0	-0.423093461067784	-0.494727724046282	0.244755520940014	0	-0.121497655299917
Resid1.bg1273	BxJH	KxKI	0.0556350108030147	0.00309525442705156	0.0830044261646861	0.00688973476292882	0.0510714507588623	0.0553984067567629	0.000711410074012203	5.06104293406049e-07	0.981150182237214	0.000236604046251766
Resid1.bg1274	BxJH	KxKH	-0.0938748685247539	0.00881249094053984	-0.123871924482484	0.0153442536749942	0.00352714703227908	-0.082232043077995	-0.0346390670744064	0.00119986496778522	0.249974281846716	-0.0116428254467589
Resid1.bg1275	BxJH	KxL	-0.226418857998856	0.0512654992575063	-0.317727298066991	0.100950635936951	1.95399252334028e-14	-0.202089439637766	-0.0672313261052231	0.00452005120986686	0.0255590178231178	-0.0243294183610908
Resid1.bg1276	BxJH	KxQ	-0.0978736652511717	0.00957925434969842	-0.173200112696409	0.0299982790380486	4.22649774163286e-05	-0.11623542665226	0.0558328933937213	0.00311731198471465	0.0636979585976167	0.0183617614010882
Resid1.bg1277	BxJH	JIxJH	-0.532706366551451	0.283776072964448	-0.414213837296048	0.171573103007517	0	-0.261994788347108	-0.741784238010197	0.550243855760368	0	-0.270711578204343
Resid1.bg1278	BxJH	JIxKI	-0.0278677743365357	0.000776612846472079	-0.0533347161604339	0.00284459194791405	0.210471471319343	-0.0363834204170312	0.0268344627216038	0.000720088389557146	0.372816389178843	0.00851564608049545
Resid1.bg1279	BxJH	JIxKH	0.138309033047718	0.0191293886225947	0.185854946020497	0.0345420609602819	1.08725604612836e-05	0.142469461077741	-0.020833728129345	0.000434044227767461	0.488989117028455	-0.0041604280300233
Resid1.bg1280	BxJH	JIxL	-0.0300843710048647	0.000905069378758344	0.00949905557201909	9.02320567603069e-05	0.823629749667485	0.00638218680938	-0.111149492023834	0.0123542095771562	0.000222944905677203	-0.0364665578142447
Resid1.bg1281	BxJH	JIxQ	0.161639128417834	0.026127207835677	0.23953327263921	0.0573761887012502	1.17481246952877e-08	0.168861571697222	-0.0247760719094041	0.000613853739259961	0.410594297470116	-0.00722244327938804
Resid1.bg1282	BxJH	JHxKI	-0.674030657396552	0.454317327110428	-0.683035649771509	0.466537698858788	0	-0.48588043709883	-0.66325674136676	0.439909504968453	0	-0.188150220297722
Resid1.bg1283	BxJH	JHxKH	0.145853323100785	0.021273191859542	0.0709333534870858	0.00503154063692387	0.0956356718843345	0.0478619373359395	0.301379372623002	0.0908295262426341	0	0.0979913857648456
Resid1.bg1284	BxJH	JHxL	-0.115055967297095	0.0132378756106703	-0.0861943735910186	0.00742947003874809	0.0427516379053952	-0.0553417034960711	-0.167474796241268	0.0280478073760544	2.65664685805689e-08	-0.0597142638010242
Resid1.bg1285	BxJH	JHxQ	0.279586912774386	0.0781688417947121	0.291062821888975	0.084717566285973	2.93431945408429e-12	0.200374336225904	0.25507124698081	0.0650613410363452	0	0.0792125765484819
Resid1.bg1286	BxJH	KIxKH	0.0635340353224516	0.00403657364435453	0.0719953426353478	0.00518332936118112	0.0907597593325575	0.0503897653214023	0.0441808897245021	0.00195195101684862	0.14229207489588	0.0131442700010493
Resid1.bg1287	BxJH	KIxL	-0.252538515654905	0.0637757018891829	-0.331493050925699	0.109887642812028	1.33226762955019e-15	-0.23256156228165	-0.0675890556120128	0.00456828043852375	0.0247855963731201	-0.0199769533732551
Resid1.bg1288	BxJH	KIxQ	-0.0858910330259899	0.00737726955427169	-0.166895837852605	0.0278542206925232	8.02924523426451e-05	-0.111820324160151	0.078576446675222	0.006174257972104	0.00906378478230918	0.0259292911341607
Resid1.bg1289	BxJH	KHxL	-0.102849567491827	0.0105780335332559	-0.127086736132805	0.0161510385008892	0.00275389856577535	-0.0829078948084643	-0.0574495733073817	0.00330045347320022	0.0563937574267428	-0.0199416726833626
Resid1.bg1290	BxJH	KHxQ	0.0256415343633485	0.000657488284506782	0.0114366793119216	0.000130797633683736	0.788434060454211	0.00752494996035149	0.0529999012363827	0.00280898953106632	0.078373839599291	0.018116584402997
Resid1.bg1291	BxJH	LxQ	-0.099391354606504	0.00987864137051582	-0.0954600776947538	0.00911262643348844	0.0247755973619674	-0.0583482468794856	-0.107285142113831	0.011510101718385	0.000366449127797264	-0.0410431077270183
Resid1.bg1292	BxKI	BxKH	0.472894872168051	0.223629560122837	0.467067017928101	0.218151599236249	0	0.305618704680167	0.48421077795172	0.234460077484609	0	0.167276167487883
Resid1.bg1293	BxKI	BxL	-0.606263214280662	0.367555084989919	-0.604445968699263	0.36535492907679	0	-0.378648247416323	-0.613997973531589	0.376993511500898	0	-0.227614966864339
Resid1.bg1294	BxKI	BxQ	-0.511655650738362	0.261791504932497	-0.514076215305285	0.264274355142606	0	-0.33927721088256	-0.507010408531278	0.257059554359054	0	-0.172378439855802
Resid1.bg1295	BxKI	E_upperxH	-0.117038708262427	0.0136980592317375	-0.112085297181621	0.0125631138442923	0.0083360687752605	-0.0758758116838404	-0.127573308306558	0.0162749489922801	2.26504415925532e-05	-0.0411628965785865
Resid1.bg1296	BxKI	E_upperxI	-0.0398836567655649	0.00159070607699339	-0.0153554413013874	0.000235789577560355	0.718621311609555	-0.0107425894576097	-0.0980493010019268	0.00961366542696645	0.00112842159997983	-0.0291410673079552
Resid1.bg1297	BxKI	E_upperxJ	-0.000499289171246804	2.4928967652432e-07	0.0129631677730881	0.000168043718713229	0.761002773311701	0.0092765702621717	-0.0352611261506287	0.00124334701741055	0.24157012694764	-0.00977585943341851
Resid1.bg1298	BxKI	E_upperxK	-0.130279331915348	0.0169727043243093	-0.157405931170734	0.024776627167726	0.000202108356356367	-0.0991524616177147	-0.0846492742592535	0.00716549963261831	0.00493371128085096	-0.031126870297633
Resid1.bg1299	BxKI	E_upperxJI	-0.020018464394863	0.000400738916728396	-0.0265854196054284	0.000706784535596699	0.532708302241042	-0.018692370184595	-0.00452614654516003	2.0486002548264e-05	0.880512338806314	-0.001326094210268
Resid1.bg1300	BxKI	E_upperxJH	-0.0311337010841522	0.000969307343197341	-0.00113512281033028	1.28850379453212e-06	0.978752371543322	-0.000773899273376624	-0.0956292996116188	0.00914496294420875	0.00149318156993328	-0.0303598018107756
Resid1.bg1301	BxKI	E_upperxKI	-0.155036912442186	0.024036444219606	-0.161244507547431	0.0259997912142137	0.000139990354823816	-0.1060317881038	-0.143153314080391	0.0204928713321992	1.98861045275223e-06	-0.0490051243383859
Resid1.bg1302	BxKI	E_upperxKH	-0.117280544824615	0.0137547261943585	-0.133620062398571	0.0178543210753979	0.00163703642655966	-0.0871230356907946	-0.0867418236961652	0.0075241439781366	0.00396631162471572	-0.0301575091338203
Resid1.bg1303	BxKI	E_upperxL	-0.237162583644395	0.0562460910808845	-0.296690022779074	0.0880249696166472	1.0627054791712e-12	-0.201214525117813	-0.111873142251975	0.0125155999573307	0.000202782237202603	-0.0359480585265817
Resid1.bg1304	BxKI	E_upperxQ	-0.20633589490015	0.0425745015242456	-0.249402271512964	0.0622014930358264	2.74989941928538e-09	-0.173727908017067	-0.108413522205014	0.0117534917968971	0.000317464895710717	-0.0326079868830823
Resid1.bg1305	BxKI	HxI	-0.0635470898549469	0.0040382326290327	-0.0471894689986729	0.00222684598437671	0.267943220910199	-0.0339546821264777	-0.108777209739232	0.0118324813586529	0.00030303103864604	-0.0295924077284693
Resid1.bg1306	BxKI	HxJ	-0.136787669113462	0.018710866421494	-0.147382688326463	0.0217216568183352	0.000507043857888689	-0.108067544613831	-0.113585821975182	0.0129017389537777	0.000161677397401583	-0.0287201244996314
Resid1.bg1307	BxKI	HxK	0.0237022330707807	0.000561795852541611	0.0726530664549637	0.00527846806530938	0.0878413160370302	0.0485418846034479	-0.0748569582254508	0.00560356419476688	0.0129148909449051	-0.0248396515326672
Resid1.bg1308	BxKI	HxJI	-0.11112003732445	0.0123476626949872	-0.0920616560661081	0.00847534851763438	0.0304169994894061	-0.0672629287282693	-0.170881405184895	0.0292004546379641	1.3797218034739e-08	-0.0438571085961808
Resid1.bg1309	BxKI	HxJH	-0.0895490612933074	0.00801903437851253	-0.128097747405819	0.0164090328904451	0.00254477083547533	-0.0859158274071841	-0.0110368459499203	0.000121811968522273	0.713955212213484	-0.00363323388612336
Resid1.bg1310	BxKI	HxKI	0.171279230186081	0.0293365746931365	0.179131757139627	0.0320881864159303	2.26281877595547e-05	0.124513197238151	0.154594908990697	0.023899585885842	2.8258605921927e-07	0.0467660329479298
Resid1.bg1311	BxKI	HxKH	-0.0546706709090892	0.00298888225764994	-0.0533492183058834	0.0028461390938488	0.210347288750627	-0.0345476585693412	-0.0571922064438502	0.00327094847791598	0.057507592709773	-0.0201230123397481
Resid1.bg1312	BxKI	HxL	-0.299943517933943	0.0899661139505896	-0.361742277707164	0.130857475480767	0	-0.226698520349389	-0.197693036454142	0.0390825366624588	5.12934139607069e-11	-0.0732449975845545
Resid1.bg1313	BxKI	HxQ	-0.0907672360676372	0.00823869114335817	-0.155478876476025	0.024173681030247	0.000242262491549905	-0.104334603553248	0.0412592436741909	0.00170232518856626	0.170600470934748	0.013567367485611
Resid1.bg1314	BxKI	IxJ	0.108423095092566	0.0117555675494517	0.17226515046114	0.0296752820633992	4.65522444597077e-05	0.126481355853088	-0.071829156947185	0.00515942778774333	0.0170536538033206	-0.0180582607605216
Resid1.bg1315	BxKI	IxK	-0.155963316911264	0.0243245562219633	-0.246441019138442	0.060733175913994	4.27978052996991e-09	-0.183923561096663	0.120162352510182	0.0144389909607813	6.58357963390088e-05	0.0279602441853994
Resid1.bg1316	BxKI	IxJI	0.0919932806815488	0.00846276369055422	0.104162755065972	0.0108498795429337	0.0142613131016969	0.0739270169613523	0.0634364341134973	0.00402418117303608	0.0351337987201252	0.0180662637201965
Resid1.bg1317	BxKI	IxJH	0.0394025353706653	0.00155255979363653	0.122238020858382	0.0149421337433741	0.00399138316286196	0.0806609516889421	-0.121314519501573	0.0147172126418976	5.59849560946013e-05	-0.0412584163182768
Resid1.bg1318	BxKI	IxKI	-0.233525702879701	0.0545342539054585	-0.249440106536504	0.0622203667489424	2.73430122987861e-09	-0.182590014790784	-0.200007666023311	0.0400030664680922	3.05080405382796e-11	-0.0509356880889172
Resid1.bg1319	BxKI	IxKH	-0.0888285877622721	0.00789051800383968	-0.122217809437535	0.0149371929437097	0.00399745700150023	-0.0895238119685946	0.00273766358028197	7.4948018788023e-06	0.92755480467645	0.000695224206322435
Resid1.bg1320	BxKI	IxL	-0.140094514560658	0.0196264730099865	-0.079172973051074	0.00626835966174609	0.0628096736186485	-0.0534946419553468	-0.267271460445527	0.0714340335686847	0	-0.0865998726053114
Resid1.bg1321	BxKI	IxQ	-0.0329478171876292	0.00108555865742943	0.0169249272180644	0.000286453161336778	0.691268918099038	0.0117739669373042	-0.148159785987535	0.0219513221838721	8.61452829070686e-07	-0.0447217841249334
Resid1.bg1322	BxKI	JxK	-0.0285571336345563	0.000815509881421905	-0.0260414015599504	0.000678154595206585	0.541129203398862	-0.0204724710082979	-0.0530189980270139	0.0028110141517885	0.0782664018552199	-0.00808466262625836
Resid1.bg1323	BxKI	JxJI	0.028712505508721	0.000824407972588335	0.108873556402547	0.0118534512837386	0.0104043735320041	0.0757506798780521	-0.15589956337394	0.0243046738601852	2.242129908403e-07	-0.0470381743693311
Resid1.bg1324	BxKI	JxJH	-0.0508599416656113	0.00258673366622939	-0.0371404125587448	0.00137941024503377	0.383362963762532	-0.0232514604475781	-0.074406678100681	0.00553635374597837	0.013467819253703	-0.0276084812180333
Resid1.bg1325	BxKI	JxKI	0.159523749127124	0.0254478265355737	0.132274452818732	0.017496530868495	0.00182559859658404	0.100220041885848	0.278002846387625	0.0772855825996213	0	0.0593037072412759
Resid1.bg1326	BxKI	JxKH	-0.206055244083185	0.0424587636141811	-0.234704623908712	0.0550862604841302	2.33681847205958e-08	-0.180669586582212	-0.133521666154432	0.0178280353326557	9.22371381406606e-06	-0.0253856575009737
Resid1.bg1327	BxKI	JxL	-0.235327819447875	0.0553791826060916	-0.246183561506592	0.0606063459560699	4.44638037500056e-09	-0.175409368601347	-0.213045355216321	0.0453883233792482	1.46549439250521e-12	-0.0599184508465273
Resid1.bg1328	BxKI	JxQ	-0.11836354925642	0.0140099297925771	-0.147373547449991	0.0217189624879949	0.000507456345049118	-0.109306138164761	-0.0377308058058418	0.00142361370675815	0.210171970328361	-0.00905741109165923
Resid1.bg1329	BxKI	KxJI	-0.11499400923792	0.0132236221606109	-0.207661816115659	0.0431234298724539	8.38805618519345e-07	-0.153956013661814	0.161972668286085	0.0262351452717142	7.45500088328299e-08	0.0389620044238936
Resid1.bg1330	BxKI	KxJH	0.0180801783100028	0.000326892847721497	0.0640530482314388	0.00410279298773902	0.132477054011729	0.0472189128100744	-0.117978326432204	0.0139188855077438	8.91720623781289e-05	-0.0291387345000716
Resid1.bg1331	BxKI	KxKI	-0.306580383058914	0.0939915312765504	-0.309416144370191	0.0957383503969152	9.81437153768638e-14	-0.205921272357309	-0.300942916749307	0.0905666391415803	0	-0.100659110701605
Resid1.bg1332	BxKI	KxKH	0.0710011726176289	0.00504116651307833	0.106899566278323	0.0114275172704936	0.0118908142238765	0.0707630198777585	0.000704525271374844	4.96355858005797e-07	0.981332571385486	0.000238152739870407
Resid1.bg1333	BxKI	KxL	-0.291902003583678	0.0852067796961654	-0.340762236203278	0.116118901622259	2.22044604925031e-16	-0.216123886824613	-0.208217367975437	0.0433544723266185	4.6092019090338e-12	-0.0757781167590645
Resid1.bg1334	BxKI	KxQ	-0.108253767590024	0.0117188781974349	-0.153121756637687	0.023446272355811	0.000301520997048943	-0.102468284703324	-0.0174923678429332	0.000305982932752482	0.561276649680921	-0.00578548288670031
Resid1.bg1335	BxKI	JIxJH	-0.0210848657068508	0.000444571561875932	0.0456436038022008	0.00208333856805228	0.283952510484616	0.0287879139628595	-0.135883754428655	0.0184643947176269	6.38926100848813e-06	-0.0498727796697103
Resid1.bg1336	BxKI	JIxKI	-0.0310740489302453	0.000965596516919279	-0.146142025117176	0.0213574915053493	0.000565971412968214	-0.0994101839656232	0.214120824209489	0.0458477273601507	1.13153930669796e-12	0.0683361350353779
Resid1.bg1337	BxKI	JIxKH	-0.163533129242454	0.026743084359829	-0.199880296633579	0.0399521329823274	2.16232095562319e-06	-0.152784699147434	-0.0535189036700187	0.00286427305004074	0.0754963394368882	-0.0107484300950195
Resid1.bg1338	BxKI	JIxL	-0.216098794279583	0.0466986888890897	-0.173162171177681	0.0299851375269685	4.24314312925667e-05	-0.116012377168684	-0.303333968680146	0.0920114965552477	0	-0.1000864171109
Resid1.bg1339	BxKI	JIxQ	-0.108445570327008	0.01176044172355	-0.0732898535633487	0.00537140263533709	0.0850881595661424	-0.0515194303939607	-0.194174968009955	0.0377039182016669	1.11732845198276e-10	-0.0569261399330472
Resid1.bg1340	BxKI	JHxKI	0.248640788473402	0.0618222416926752	0.281080305502399	0.0790061381413217	1.68403069267242e-11	0.199378662671719	0.172672542560078	0.0298158069541619	9.72757230321974e-09	0.0492621258016833
Resid1.bg1341	BxKI	JHxKH	-0.140807017017661	0.0198266160414119	-0.183554141976701	0.033692123036803	1.40139999786904e-05	-0.123499781785612	-0.0529281256844685	0.00280138648847089	0.0787787197545387	-0.017307235232049
Resid1.bg1342	BxKI	JHxL	-0.239595664666635	0.0574060825270468	-0.283441166399019	0.0803388948096364	1.12099218796402e-11	-0.181467456307682	-0.162103169418076	0.0262774375353856	7.27751157114653e-08	-0.0581282083589538
Resid1.bg1343	BxKI	JHxQ	-0.0810529602456062	0.00656958236457581	-0.143192746369456	0.0205041626128274	0.000732509798980097	-0.0982966233958323	0.0552115690194124	0.00304831735358534	0.0667055204438893	0.0172436631502261
Resid1.bg1344	BxKI	KIxKH	0.034044979181644	0.00115906060747857	0.00653505827000401	4.27069865923477e-05	0.878136452014177	0.00456089019799555	0.098541437309951	0.00971041486711101	0.00106515460607115	0.0294840889836485
Resid1.bg1345	BxKI	KIxL	-0.0629779864732016	0.00396622678021877	-0.0887547980875763	0.00787741418356644	0.036928820001755	-0.062089414936863	-0.00298932210065308	8.93604662145297e-06	0.920916242644702	-0.000888571536338682
Resid1.bg1346	BxKI	KIxQ	0.133202294986171	0.0177428513895829	0.0877351715702087	0.00769746033045396	0.0391614743209718	0.0586153267386361	0.224749062844265	0.0505121412493754	8.19344592173366e-14	0.0745869682475348
Resid1.bg1347	BxKI	KHxL	-0.333658479159817	0.111327980715242	-0.404493088566168	0.163614658697798	0	-0.263129164409778	-0.202035683596454	0.0408184174462863	1.92585947189627e-11	-0.0705293147500389
Resid1.bg1348	BxKI	KHxQ	-0.150026376887694	0.0225079137620485	-0.221082654473635	0.0488775401091087	1.5018301602332e-07	-0.145050945102356	-0.0144731381711119	0.000209471728520097	0.630748611791336	-0.00497543178533847
Resid1.bg1349	BxKI	LxQ	-0.150155021514443	0.0225465304860027	-0.133162354763789	0.0177322127262371	0.00169907047935425	-0.0811614344965915	-0.17932517417545	0.0321575180930554	2.57672505554751e-09	-0.0689935870178512
Resid1.bg1350	BxKH	BxL	-0.449310050092791	0.201879521114386	-0.457042785607229	0.208888107875616	0	-0.282150900935492	-0.438593858170626	0.192364572424995	0	-0.167159149157298
Resid1.bg1351	BxKH	BxQ	-0.339216964111692	0.115068148741153	-0.342513166266292	0.117315269065761	0	-0.222766851425873	-0.333150227675338	0.110989074200129	0	-0.116450112685819
Resid1.bg1352	BxKH	E_upperxH	-0.238545636558809	0.0569040207212473	-0.244610152193494	0.0598341265561243	5.60994672937909e-09	-0.163183144619109	-0.227182781464161	0.0516120161937928	4.41868763800812e-14	-0.0753624919396994
Resid1.bg1353	BxKH	E_upperxI	-0.0797376061015378	0.006358085826804	-0.0574861141419732	0.00330465331914397	0.177048605806239	-0.0396328904951024	-0.13125043780658	0.0172266774244189	1.30557976152357e-05	-0.0401047156064353
Resid1.bg1354	BxKH	E_upperxJ	-0.0277110198633185	0.000767900621865234	-0.0156632966839795	0.000245338863010362	0.713226385037814	-0.0110460139761512	-0.0584672912138992	0.00341842414189089	0.0521637105707342	-0.0166650058871673
Resid1.bg1355	BxKH	E_upperxK	-0.135633403849751	0.0183964202398697	-0.144113224839661	0.0207686215736867	0.000676202294600747	-0.0894607144400229	-0.122134743986637	0.0149168956886813	4.98414209038067e-05	-0.0461726894097282
Resid1.bg1356	BxKH	E_upperxJI	-0.0387194901379293	0.0014991989165412	-0.0404871903389046	0.00163921258153869	0.341944516325111	-0.0280533423100903	-0.0354101774089544	0.00125388066413363	0.239586294511553	-0.010666147827839
Resid1.bg1357	BxKH	E_upperxJH	-0.0898924118833164	0.00808064571419981	-0.0805784638891702	0.0064928888427383	0.0582685858080985	-0.0541385587058581	-0.109542126407755	0.0119994774579325	0.0002746554504518	-0.0357538531774583
Resid1.bg1358	BxKH	E_upperxKI	-0.0755363025512223	0.0057057330031098	-0.0653834794499537	0.00427499938498252	0.124607249248016	-0.0423706670409421	-0.0942354929209301	0.00888032812605066	0.00174977153618805	-0.0331656355102803
Resid1.bg1359	BxKH	E_upperxKH	-0.473058725949957	0.223784558197397	-0.462452215390676	0.213862051519744	0	-0.297149026135405	-0.492140538371	0.242202309508098	0	-0.175909699814553
Resid1.bg1360	BxKH	E_upperxL	-0.196369735333443	0.0385610729549266	-0.219474284852407	0.0481689617114753	1.85649019934786e-07	-0.146685149032037	-0.150396713593276	0.0226191714596579	5.87679693353493e-07	-0.0496845863014061
Resid1.bg1361	BxKH	E_upperxQ	-0.147552571600558	0.0217717613859379	-0.156305355450354	0.0244313641424614	0.00022420419474023	-0.107297390893777	-0.130180974743217	0.0169470861850942	1.53474098680828e-05	-0.0402551807067816
Resid1.bg1362	BxKH	HxI	-0.224418898519066	0.0503638420125109	-0.237073342881556	0.0562037699050359	1.67080276280984e-08	-0.168106079543095	-0.201340504516035	0.0405379987587716	2.25595098157783e-11	-0.0563128189759708
Resid1.bg1363	BxKH	HxJ	-0.228453697155806	0.0521910917441568	-0.241026147438189	0.0580936037488955	9.46938638612949e-09	-0.174164279249189	-0.208842683018452	0.0436152662503455	3.97903932025656e-12	-0.054289417906617
Resid1.bg1364	BxKH	HxK	-0.199521291185461	0.0398087456363135	-0.211517328254356	0.0447395801518611	5.17575563074857e-07	-0.139269095220099	-0.176614285461583	0.0311926058291054	4.45319336961347e-09	-0.0602521959653621
Resid1.bg1365	BxKH	HxJI	-0.230021692450189	0.0529099789976494	-0.219732226723569	0.0482822514608979	1.79462466221025e-07	-0.158211068916024	-0.272150903236563	0.0740661141324773	0	-0.0718106235341649
Resid1.bg1366	BxKH	HxJH	-0.143721744804121	0.0206559399295408	-0.174268626346385	0.0303695541286561	3.78232002389289e-05	-0.11518528728297	-0.0843175455555234	0.00710944848850776	0.00510531061379882	-0.0285364575211504
Resid1.bg1367	BxKH	HxKI	-0.255894071149166	0.0654817756492943	-0.276563228560395	0.0764872193917494	3.62976315670949e-11	-0.189445089755517	-0.213658048067751	0.0456497615041213	1.26476606965298e-12	-0.0664489813936491
Resid1.bg1368	BxKH	HxKH	0.63485414292665	0.403039782791131	0.611307602087615	0.373696984370109	0	0.390118434591632	0.676561795380476	0.457735862968453	0	0.244735708335018
Resid1.bg1369	BxKH	HxL	-0.162939778360008	0.0265493713720087	-0.201661785562411	0.0406674757562197	1.74650843121071e-06	-0.124542948343739	-0.100803368731281	0.0101613191475747	0.000814402308110918	-0.0383968300162695
Resid1.bg1370	BxKH	HxQ	0.0642493234987729	0.00412797557004997	0.0306225545405303	0.000937740846587755	0.472351899181808	0.0202509084853505	0.130145446552449	0.0169378372583363	1.54297610781562e-05	0.0439984150134224
Resid1.bg1371	BxKH	IxJ	0.00864132833094093	7.46725553231224e-05	0.015920714247947	0.000253469142164781	0.708726283846835	0.011519609304611	-0.0111358739906804	0.000124007689536313	0.711503059477693	-0.0028782809736701
Resid1.bg1372	BxKH	IxK	-0.0353910660229261	0.00125252755423912	-0.0729142857667105	0.00531649306886952	0.0867033854582342	-0.0536269521348014	0.0762290672021374	0.00581087068650797	0.0113518220540598	0.0182358861118753
Resid1.bg1373	BxKH	IxJI	0.00370940498866445	1.37596853699287e-05	-0.02330268401108	0.000543015082120241	0.584503018879441	-0.0162983180245182	0.0683336085036968	0.0046694820511365	0.023240618270008	0.0200077230131827
Resid1.bg1374	BxKH	IxJH	-0.0710886133300394	0.00505359094518786	-0.0744110079541859	0.00553699810475792	0.0804102568508918	-0.0483882969628319	-0.0649229746724008	0.00421499264031319	0.0310693592571822	-0.0227003163672075
Resid1.bg1375	BxKH	IxKI	0.0383504113816462	0.0014707540531415	0.0253044396823223	0.000640314667636289	0.552641468365235	0.0182538124218771	0.0767561711066548	0.00589150980295407	0.0107975313895412	0.0200965989597691
Resid1.bg1376	BxKH	IxKH	-0.525852556544208	0.276520911224079	-0.480232333630942	0.23062309426462	0	-0.346658286582148	-0.686349914032088	0.471076204491855	0	-0.17919426996206
Resid1.bg1377	BxKH	IxL	-0.207094969255322	0.0428883262908629	-0.203351262451991	0.0413517359408183	1.42378154466272e-06	-0.13540238751107	-0.21521662950875	0.0463181976171064	8.68194405256872e-13	-0.0716925817442521
Resid1.bg1378	BxKH	IxQ	-0.0960313108385705	0.00922201266137414	-0.0987052379842911	0.00974272400553555	0.0202562589380517	-0.0676678409518329	-0.0913980337346709	0.00835360057056404	0.00240158617183361	-0.0283634698867375
Resid1.bg1379	BxKH	JxK	-0.063948707985185	0.00408943725297446	-0.0819660537217852	0.00671843396272257	0.0540556020554974	-0.0635018027200525	-0.00285069896231451	8.126484573741e-06	0.924572364721776	-0.000446905265132434
Resid1.bg1380	BxKH	JxJI	-0.00762171991338376	5.80906144380705e-05	0.018509783030296	0.000342612067828632	0.664050665407628	0.0126914595894021	-0.0654845155998692	0.00428822178334951	0.0296426404193879	-0.0203131795027859
Resid1.bg1381	BxKH	JxJH	-0.0938513391640876	0.00880807386289259	-0.111358824815773	0.01240078786435	0.00876878112653445	-0.0687027735210558	-0.0659248107124432	0.00434608066747147	0.0285637276717345	-0.0251485656430317
Resid1.bg1382	BxKH	JxKI	0.019784096563342	0.000391410476827641	-0.00165906550533132	2.75249835098028e-06	0.968949186786286	-0.00123876309294429	0.0958573596328952	0.00918863339579021	0.00145465917543763	0.0210228596562863
Resid1.bg1383	BxKH	JxKH	-0.0281237472819877	0.00079094516118111	-0.0565956767367788	0.00320307062529396	0.183862796620241	-0.0429331526061582	0.075764754135444	0.00574029796920428	0.0118608598261383	0.0148094053241705
Resid1.bg1384	BxKH	JxL	-0.170040974727299	0.0289139330862101	-0.16274317240949	0.0264853401659051	0.000121016842067778	-0.114272737224837	-0.192870001968855	0.037198837659466	1.48632217644717e-10	-0.0557682375024624
Resid1.bg1385	BxKH	JxQ	-0.0561770818952382	0.0031558645302643	-0.0618059944187838	0.00381998094609473	0.146633444138679	-0.0451753711418594	-0.0445777860290938	0.00198717900725567	0.138742459596254	-0.0110017107533788
Resid1.bg1386	BxKH	KxJI	-0.076268665535944	0.00581690934263369	-0.129034648977034	0.0166499406366264	0.00236401149128929	-0.0942741167324922	0.0728065959100112	0.00530080040800366	0.0156055885710717	0.0180054511965482
Resid1.bg1387	BxKH	KxJH	-0.0874646091219853	0.00765005784886167	-0.100119420309289	0.0100238983230681	0.0185229122781119	-0.0727345280696196	-0.058010011729965	0.00336516146091067	0.0540303323991429	-0.0147300810523656
Resid1.bg1388	BxKH	KxKI	-0.104052140140872	0.0108268478678957	-0.116968005395563	0.0136815142862165	0.00588990175149617	-0.0767134376864257	-0.0795014787638012	0.00632048512563113	0.00828177497369054	-0.0273387024544466
Resid1.bg1389	BxKH	KxKH	-0.713935197628573	0.50970346641295	-0.690745884379176	0.47712987678677	0	-0.450603788848992	-0.757722054247301	0.574142711492749	0	-0.263331408779582
Resid1.bg1390	BxKH	KxL	-0.260310394111902	0.0677615012826937	-0.310719913271944	0.0965468645037243	7.63833440942108e-14	-0.194207731139412	-0.17666819495566	0.0312116511088911	4.40534697609962e-09	-0.0661026629724896
Resid1.bg1391	BxKH	KxQ	-0.0795309142877994	0.00632516632745329	-0.124327387620491	0.0154572993125358	0.00340677548197732	-0.0819908690297841	0.00723439765519806	5.23365094335352e-05	0.810125111005646	0.00245995474198469
Resid1.bg1392	BxKH	JIxJH	-0.0893560824784967	0.00798450947590391	-0.0779506621946291	0.00607630573658118	0.0669925338698771	-0.0484502693502864	-0.108406485573881	0.01175196611448	0.000317750406189976	-0.0409058131282103
Resid1.bg1393	BxKH	JIxKI	0.0245296272539034	0.00060170261321544	-0.0195793475664347	0.000383350851127252	0.645925977632303	-0.0131250235100358	0.11476075321521	0.0131700304785223	0.000138161382565727	0.0376546507639392
Resid1.bg1394	BxKH	JIxKH	-0.352764192939646	0.12444257582036	-0.316676259768078	0.100283853500699	2.39808173319034e-14	-0.238545650717625	-0.553178200087543	0.306006121052094	0	-0.114218542222021
Resid1.bg1395	BxKH	JIxL	-0.20394157253029	0.0415921650061276	-0.185978025168909	0.0345878258457272	1.07249939085285e-05	-0.122788884192613	-0.239229695595431	0.0572308472546824	1.77635683940025e-15	-0.0811526883376776
Resid1.bg1396	BxKH	JIxQ	-0.0886989873934971	0.00786751036463176	-0.0678718955479637	0.0046065942052737	0.110868958977943	-0.0470179072608602	-0.138288715582507	0.0191237688574594	4.3697556206812e-06	-0.0416810801326369
Resid1.bg1397	BxKH	JHxKI	-0.0479320553009691	0.00229748192537516	-0.0558438262532098	0.00311853293059869	0.189765667186899	-0.0390363808732285	-0.0303288041504982	0.000919836361199276	0.313808825137719	-0.00889567442774052
Resid1.bg1398	BxKH	JHxKH	0.45296376071262	0.20517616851892	0.398850513980322	0.159081732502367	0	0.264458953496253	0.560721902099994	0.314409051494635	0	0.188504807216367
Resid1.bg1399	BxKH	JHxL	-0.149113804027412	0.0222349265515253	-0.155663153905261	0.0242310174837328	0.000238121992290896	-0.0982127266361195	-0.138069520208273	0.0190631924105428	4.52486614199721e-06	-0.050901077391292
Resid1.bg1400	BxKH	JHxQ	0.0222963752794718	0.000497128350603041	0.0104800724590065	0.000109831918746026	0.805761206389751	0.00708970204880265	0.047358838692201	0.00224285960227392	0.115752899411641	0.0152066732306691
Resid1.bg1401	BxKH	KIxKH	-0.615513589966364	0.378856979433282	-0.584975264138396	0.342196059653786	0	-0.402331255497213	-0.693024622285303	0.480283127093687	0	-0.213182334469152
Resid1.bg1402	BxKH	KIxL	-0.169905139826839	0.0288677565395779	-0.184467359219026	0.0340282066172412	1.26757063088068e-05	-0.127171963150663	-0.139833673146045	0.0195534561455148	3.41236639833653e-06	-0.0427331766761764
Resid1.bg1403	BxKH	KIxQ	-0.020100169429361	0.000404016811089018	-0.0529416358020525	0.00280281680139717	0.213857610695598	-0.0348562718721637	0.0432486811425973	0.00187044842057406	0.150903096034414	0.0147561024428027
Resid1.bg1404	BxKH	KHxL	0.337714854028492	0.114051322631485	0.286735503076459	0.0822172487245102	6.31183993959894e-12	0.183816913198714	0.428802686799848	0.183871744206769	0	0.153897940829778
Resid1.bg1405	BxKH	KHxQ	0.548108036553642	0.300422419734688	0.49818258009898	0.248185883114077	0	0.322107285389806	0.639452200752653	0.408899117047412	0	0.226000751163836
Resid1.bg1406	BxKH	LxQ	-0.134066167302962	0.0179737372153059	-0.130607869883285	0.0170584156754492	0.00208666864297857	-0.0784483317150607	-0.140608926432919	0.0197708701926179	3.01124714408019e-06	-0.0556178355879018
Resid1.bg1407	BxL	BxQ	0.447829496961704	0.200551258348972	0.561879107664544	0.315708131629904	0	0.349859696901909	0.261190972607164	0.0682207241714762	0	0.097969800059795
Resid1.bg1408	BxL	E_upperxH	-0.182236481763692	0.0332101352856083	-0.111306450523458	0.012389125928131	0.00880073715399798	-0.0710884244860484	-0.312239453253842	0.0974934761682582	0	-0.111148057277643
Resid1.bg1409	BxL	E_upperxI	-0.17628181379605	0.0310752778752253	-0.107400523887339	0.011534872531275	0.0114968056598426	-0.070888686555408	-0.321427736874831	0.103315790032476	0	-0.105393127240642
Resid1.bg1410	BxL	E_upperxJ	-0.165301369836818	0.0273245428699285	-0.100846666845513	0.0101700502138498	0.0176830199792253	-0.0680866079450658	-0.317837735934306	0.101020826383846	0	-0.0972147618917521
Resid1.bg1411	BxL	E_upperxK	-0.243928348894651	0.0595010393944705	-0.133538950546078	0.0178326513129478	0.00164787585626169	-0.0793622953031793	-0.405658003635036	0.164558415913162	0	-0.164566053591471
Resid1.bg1412	BxL	E_upperxJI	-0.169994457938947	0.0288981157299566	-0.0809884283780462	0.00655912553114592	0.0569964472309863	-0.0537239181092745	-0.359712833588898	0.129393322648554	0	-0.116270539829673
Resid1.bg1413	BxL	E_upperxJH	-0.177748957784549	0.0315946919934934	-0.125299565074165	0.0156999810077749	0.00316223076427957	-0.0805962814266034	-0.277382350080744	0.0769409681363162	0	-0.0971526763579455
Resid1.bg1414	BxL	E_upperxKI	-0.23076706990194	0.0532534405511267	-0.141874093380652	0.0201282583725819	0.000820771069221404	-0.0880193399606667	-0.377973309397515	0.142863822616909	0	-0.142747729941273
Resid1.bg1415	BxL	E_upperxKH	-0.163199077260251	0.0266339388185974	-0.0976044428995123	0.00952662727372415	0.0217015613236007	-0.0600419473517276	-0.268945537475701	0.0723317021280936	0	-0.103157129908524
Resid1.bg1416	BxL	E_upperxL	0.427126912969235	0.182437399782628	0.348131818648883	0.121195763155779	0	0.22275320331543	0.576510784627875	0.332364684792248	0	0.204373709653805
Resid1.bg1417	BxL	E_upperxQ	-0.106542861811851	0.0113513814030591	-0.0546082391767221	0.00298205978598209	0.199766928945608	-0.0358881615866938	-0.212927882987692	0.0453382833536203	1.50746082283604e-12	-0.0706547002251569
Resid1.bg1418	BxL	HxI	0.0124683241853235	0.000155459107990323	-0.0180792335717769	0.000326858686542866	0.671403149836463	-0.0122732179737224	0.0824359011551496	0.00679567779926159	0.00618480508506947	0.0247415421590459
Resid1.bg1419	BxL	HxJ	0.0393475574910943	0.00154823028051497	0.0359935729712329	0.00129553729523547	0.398232764148056	0.0248999011560425	0.0517925412961964	0.00268246733391821	0.0854138572151253	0.0144476563350518
Resid1.bg1420	BxL	HxK	0.0537215165715891	0.00288600134275153	-0.0293020031770682	0.000858607390188913	0.491671333988674	-0.0184707210090839	0.197201035525157	0.0388882484121942	5.72399905252041e-11	0.072192237580673
Resid1.bg1421	BxL	HxJI	0.0174133838276104	0.000303225936327683	-0.0190189257761113	0.000361719537677231	0.655397528170701	-0.0131101248307365	0.107800624287498	0.0116209745967744	0.000343254531436354	0.0305235086583468
Resid1.bg1422	BxL	HxJH	0.0454845245540935	0.00206884197391193	0.0508909981676524	0.0025898936945	0.232158678918348	0.0322030129333694	0.03657052059786	0.0013374029767985	0.224534695388563	0.0132815116207241
Resid1.bg1423	BxL	HxKI	-0.0147158352260853	0.000216555806401294	-0.0191604182784755	0.000367121628606139	0.65300089931244	-0.0125652645835245	-0.00644392357497748	4.15241510401506e-05	0.830537803453927	-0.00215057064256081
Resid1.bg1424	BxL	HxKH	-0.0729322727002008	0.00531911640121646	-0.0694828965076474	0.00482787290709244	0.102630547318449	-0.0424514301794274	-0.0785240763773846	0.00616603057092134	0.00910996820439847	-0.0304808425207734
Resid1.bg1425	BxL	HxL	0.775259860889809	0.601027851906887	0.773140431691065	0.597746127115446	0	0.457121507616078	0.778325829512474	0.605791096886281	0	0.318138353273732
Resid1.bg1426	BxL	HxQ	0.0500354856204907	0.00250354982127833	0.185128202589203	0.0342724513939088	1.17840840614392e-05	0.117206963369276	-0.185158045735988	0.0342835019007704	7.72895081269098e-10	-0.0671714777487852
Resid1.bg1427	BxL	IxJ	0.0124637067921488	0.000155343987000657	-0.0323980773184681	0.00104963541393344	0.447047004513733	-0.0224425486546193	0.125852000478816	0.0158387260245198	2.91708604640561e-05	0.0349062554467682
Resid1.bg1428	BxL	IxK	-0.040134679056097	0.00161079246293591	0.0135478192748189	0.000183543407103155	0.750573257799582	0.0095393244182065	-0.193503416410211	0.0374435721624234	1.29436905638158e-10	-0.0496740034743035
Resid1.bg1429	BxL	IxJI	0.0395272241680564	0.00156240145043178	0.0358495090798605	0.001285187301267	0.400124873104552	0.0240047833119584	0.0494040374377245	0.00244075891514809	0.100843775255838	0.015522440856098
Resid1.bg1430	BxL	IxJH	-0.015656595785172	0.000245128991580266	-0.0628298558624886	0.00394759078770109	0.140046245429317	-0.0391153255079138	0.0625225570733486	0.00390907014299013	0.0378512727935025	0.0234587297227418
Resid1.bg1431	BxL	IxKI	-0.040081397695766	0.00160651844124616	-0.0328124537054139	0.00107665711816993	0.44125393076525	-0.0226606989748803	-0.062004333843534	0.00384453741538042	0.0394702297722591	-0.0174206987208858
Resid1.bg1432	BxL	IxKH	0.0267599046735993	0.000716092498140124	0.0186894210495471	0.000349294459167255	0.660992448946883	0.0129158731905041	0.0494139740957581	0.00244174083593625	0.100775264733663	0.0138440314830953
Resid1.bg1433	BxL	IxL	0.530006969497618	0.280907387716049	0.433955083499927	0.188317014495428	0	0.276631712259724	0.708812793612571	0.502415576388857	0	0.253375257237895
Resid1.bg1434	BxL	IxQ	0.0363551778685889	0.00132169895785674	0.0641157357462206	0.00411082757027919	0.132097823437674	0.0420808482533336	-0.0171937091335554	0.000295623633769306	0.567981055522106	-0.00572567038474464
Resid1.bg1435	BxL	JxK	0.0231986236370861	0.000538176138655172	0.000860583495103186	7.40603952044015e-07	0.983890487579136	0.000638296960106788	0.1341056297772	0.0179843199379394	8.42799097222624e-06	0.0225603266769794
Resid1.bg1436	BxL	JxJI	-0.0317814670977608	0.00101006165088606	-0.0904381752206978	0.00817906353724963	0.033479424803492	-0.0593662709166782	0.0828698117422846	0.00686740569820169	0.00591908621139803	0.0275848038189173
Resid1.bg1437	BxL	JxJH	-0.011907858609146	0.000141797096655413	-0.0187008589104918	0.000349722123990121	0.660797917363856	-0.0110455900289614	-0.00210641516336701	4.43698484046248e-06	0.94422784859208	-0.000862268580184658
Resid1.bg1438	BxL	JxKI	-0.105626996163234	0.0111570623184679	-0.0513866767450133	0.00264059054689649	0.227636518854835	-0.0367327118110223	-0.292740360975559	0.0856969189441004	0	-0.0688942843522121
Resid1.bg1439	BxL	JxKH	0.0106627937798397	0.000113695171191389	0.0295160343136131	0.000871196281602387	0.488511647325571	0.021436074848925	-0.0513621658281815	0.00263807207856161	0.0880436699459959	-0.0107732810690852
Resid1.bg1440	BxL	JxL	0.552730714020226	0.305511242221309	0.462631478460084	0.214027884862163	0	0.310994542578887	0.779085541758169	0.606974281376619	0	0.241736171441339
Resid1.bg1441	BxL	JxQ	0.00465251382945573	2.16458849332768e-05	0.0654486143659943	0.00428352112242863	0.124231506006573	0.0457982963204617	-0.155363622257648	0.0241378551210171	2.46624994204581e-07	-0.041145782491006
Resid1.bg1442	BxL	KxJI	0.0178601622571982	0.000318985395853447	0.0527958135793778	0.00278739793150842	0.215123690990467	0.0369286430369729	-0.071853603013217	0.00516294026598099	0.0170160467716374	-0.0190684807797747
Resid1.bg1443	BxL	KxJH	0.0528989455210653	0.00279829843724063	-0.00164568851125137	2.70829067606474e-06	0.969199423973592	-0.00114458400256633	0.198338607996449	0.039338203421969	4.43998171562043e-11	0.0540435295236316
Resid1.bg1444	BxL	KxKI	0.166295973665419	0.0276543508573296	0.0605644907449694	0.00366805753919749	0.154934868538156	0.0380277093524016	0.347601999640581	0.120827150154131	0	0.128268264313017
Resid1.bg1445	BxL	KxKH	0.086908529377294	0.00755309247852398	0.0181528700531573	0.000329526691166816	0.670143411263827	0.0113370370869491	0.202642718622584	0.0410640714107517	1.67665881178891e-11	0.0755714922903449
Resid1.bg1446	BxL	KxL	0.720635191562462	0.519315079318266	0.67099615361645	0.450235838168071	0	0.401508915886285	0.794818047253785	0.631735728240321	0	0.319126275676177
Resid1.bg1447	BxL	KxQ	0.0784182595939255	0.00614942343774029	0.158797050597257	0.0252165032783879	0.00017709418525369	0.100257956530616	-0.0598532320481667	0.00358240938661168	0.0468327767387922	-0.0218396969366903
Resid1.bg1448	BxL	JIxJH	-0.0319842557117093	0.00102299261343201	-0.0871914748775544	0.0076023532913232	0.0403980281230576	-0.0518833663050371	0.0491439024849183	0.00241512315144716	0.102650573162348	0.0198991105933278
Resid1.bg1449	BxL	JIxKI	-0.123874022877742	0.0153447735439153	-0.0217901972581743	0.000474812696550145	0.609128071905793	-0.0139843012600075	-0.3121027381118	0.0974081191368829	0	-0.109889721617734
Resid1.bg1450	BxL	JIxKH	0.0252224531687112	0.000636172143847831	0.0243423394736703	0.000592549491051406	0.567848720132989	0.0175548064671864	0.0346063883772215	0.00119760211651509	0.250421356050565	0.00766764670152478
Resid1.bg1451	BxL	JIxL	0.525883691754542	0.276553657253387	0.430557537800178	0.185379793356551	0	0.272148755918754	0.697040774811899	0.485865841750372	0	0.253734935835789
Resid1.bg1452	BxL	JIxQ	-0.00482071868376617	2.32393286280123e-05	0.0132293201749938	0.000175014912292498	0.756249418263996	0.00877381715079227	-0.0420317915394913	0.00176667150001925	0.16273428047423	-0.0135945358345584
Resid1.bg1453	BxL	JHxKI	-0.0736463808420398	0.00542378941113077	-0.052694788988078	0.00277674078649807	0.216003975187505	-0.0352646667951583	-0.121945705875839	0.0148707551815566	5.11978954715886e-05	-0.0383817140468815
Resid1.bg1454	BxL	JHxKH	-0.0313578279732373	0.000983313375199146	-0.00573538150435617	3.28946010005109e-05	0.892952748671831	-0.00364072743015083	-0.0768313788037105	0.00590306076887925	0.0107204379689541	-0.0277171005430865
Resid1.bg1455	BxL	JHxL	0.660240119803884	0.435917015798648	0.615434291327927	0.378759366942307	0	0.371741775850725	0.729255821927022	0.531814053814457	0	0.28849834395316
Resid1.bg1456	BxL	JHxQ	-0.00175629354482206	3.08456701558365e-06	0.0960735160438853	0.00923012048503469	0.023859973442294	0.062222165128101	-0.185680519853916	0.0344772554532204	6.9262284796423e-10	-0.0639784586729231
Resid1.bg1457	BxL	KIxKH	0.0603829062958561	0.00364609537273414	0.0387301904410558	0.00150002765160045	0.363319753391939	0.0255019645778662	0.105669923317773	0.011166132693984	0.000448968353869983	0.0348809417179899
Resid1.bg1458	BxL	KIxL	0.547664584075676	0.299936496650783	0.511901824758893	0.262043478191484	0	0.337859595720395	0.639776283696574	0.409313693180599	0	0.209804988355281
Resid1.bg1459	BxL	KIxQ	-0.0710118405226603	0.00504268149441574	0.0735506265222864	0.00540969466182086	0.0839809790041799	0.0463604550574125	-0.320577136207991	0.102769700259317	0	-0.117372295580073
Resid1.bg1460	BxL	KHxL	0.56566358309785	0.319975289243099	0.557288135534365	0.310570066007368	0	0.342027898169098	0.580672865850076	0.33718097713454	0	0.223635684928753
Resid1.bg1461	BxL	KHxQ	-0.0153815394141296	0.000236591754748423	0.0997376562901161	0.00994760008224535	0.0189775879929446	0.0617374808244312	-0.203341230242036	0.0413476559163446	1.42881262377159e-11	-0.0771190202385609
Resid1.bg1462	BxL	LxQ	0.504444447978952	0.25446420109679	0.392607267403681	0.154140466418186	0	0.225761787822343	0.656560113411595	0.431071182523047	0	0.278682660156609
Resid1.bg1463	BxQ	E_upperxH	-0.187893480795188	0.0353039601253315	-0.221096338972507	0.0488835911070456	1.49911327795849e-07	-0.148767758552961	-0.119843939456458	0.0143625698244432	6.88348340047717e-05	-0.0391257222422269
Resid1.bg1464	BxQ	E_upperxI	-0.138370149046792	0.0191462981472315	-0.144289368178993	0.020819421769493	0.000665895638663816	-0.100335258605342	-0.126479761034828	0.0159971299514272	2.66094716834253e-05	-0.0380348904414498
Resid1.bg1465	BxQ	E_upperxJ	-0.135259374257724	0.018295098324591	-0.150898152880279	0.0227702525426801	0.000369593839856686	-0.107332880849825	-0.0995537115478752	0.00991094148295753	0.000945207744306842	-0.0279264934078987
Resid1.bg1466	BxQ	E_upperxK	-0.139136350282377	0.0193589239699002	-0.19419925564762	0.0377133508940896	4.2185494679714e-06	-0.121591309234885	-0.047156546322207	0.00222373986103845	0.117317151043314	-0.0175450410474913
Resid1.bg1467	BxQ	E_upperxJI	-0.10683116721449	0.0114128982884103	-0.120705212443115	0.0145697483109375	0.00447647951955732	-0.0843566733187993	-0.0758130504991172	0.0057476186259817	0.0118069841460029	-0.0224744938956904
Resid1.bg1468	BxQ	E_upperxJH	-0.171371828994661	0.0293683037729753	-0.186209862491253	0.0346741128890115	1.04521953310233e-05	-0.126187644412143	-0.140662493209501	0.019785936995913	2.9852698495425e-06	-0.0451841845825185
Resid1.bg1469	BxQ	E_upperxKI	-0.164268459857935	0.0269841269040979	-0.190444491355894	0.0362691042878052	6.49230912364018e-06	-0.12447786652639	-0.114878867398181	0.0131971541746888	0.000135984547804835	-0.0397905933315448
Resid1.bg1470	BxQ	E_upperxKH	-0.168163947314309	0.0282791131763296	-0.199181158392206	0.0396731338584609	2.35013378757642e-06	-0.129086893323968	-0.111084819697294	0.0123398371671804	0.000224835617118391	-0.0390770539903402
Resid1.bg1471	BxQ	E_upperxL	-0.00129643809914431	1.6807517449129e-06	0.0312197877942902	0.00097467514992051	0.463753373629084	0.0210454830694467	-0.0687180347063719	0.00472216829390614	0.022476160640835	-0.0223419211685911
Resid1.bg1472	BxQ	E_upperxQ	0.0765171000009613	0.00585486659255711	-0.0229481617711849	0.00052661812867647	0.59023349315646	-0.0158887471589996	0.303639829181867	0.0921971458655932	0	0.092405847159961
Resid1.bg1473	BxQ	HxI	-0.0860046982250432	0.00739680811678075	-0.109380348852766	0.0119640607151529	0.0100504075045338	-0.0782287604339789	-0.0282494637851573	0.000798032204148913	0.348139388871487	-0.00777593779106431
Resid1.bg1474	BxQ	HxJ	-0.0197936315724287	0.000391787850825044	-0.0247621709952913	0.000613165112400044	0.561188212431049	-0.0180472109312389	-0.00682631746247399	4.65986100984773e-05	0.820647920636656	-0.00174642064118972
Resid1.bg1475	BxQ	HxK	-0.136082813626929	0.0185185321646216	-0.145863420919469	0.0212761375623302	0.000580050719252156	-0.0968682926214634	-0.116797463235164	0.0136416474181695	0.000104849364035653	-0.039214521005466
Resid1.bg1476	BxQ	HxJI	-0.0771632057954807	0.00595416032863571	-0.0868259710162091	0.00753874924290758	0.0412477386106187	-0.0630549528219865	-0.0543285191709393	0.00295158799530712	0.0711802710205933	-0.0141082529734943
Resid1.bg1477	BxQ	HxJH	0.0237522904853724	0.000564171303301512	0.00563438926682151	3.17463424100734e-05	0.894826680992745	0.0037562206694187	0.0600338351038648	0.00360406135727803	0.0461730990975318	0.0199960698159537
Resid1.bg1478	BxQ	HxKI	-0.0741462228865899	0.00549766236834787	-0.107027836908292	0.011454957873268	0.0117888070027752	-0.0739455618545784	-0.000655582749003482	4.29788740790962e-07	0.982629162619923	-0.000200661032011511
Resid1.bg1479	BxQ	HxKH	-0.0315347217624129	0.000994438676632796	-0.0589744511230892	0.00347798588526964	0.166080641506724	-0.0379600723968676	0.0180484748816428	0.00032574744555329	0.54889591792598	0.0064253506344547
Resid1.bg1480	BxQ	HxL	0.145065537522062	0.0210440101765647	0.314587114321121	0.09896505249689	3.59712259978551e-14	0.195957961227804	-0.13575828908385	0.0184303130549742	6.51605870150007e-06	-0.0508924237057425
Resid1.bg1481	BxQ	HxQ	0.71531896986024	0.511681228641915	0.737265682375261	0.543560686408259	0	0.491760409366052	0.671918807600888	0.451474884007799	0	0.223558560494188
Resid1.bg1482	BxQ	IxJ	-0.0856067935522582	0.00732852310229896	-0.0859173899184369	0.00738179789039672	0.0434256044629551	-0.0627021923186229	-0.0900424707145224	0.00810764653237563	0.0027856551569756	-0.0229046012336354
Resid1.bg1483	BxQ	IxK	0.0459088771551758	0.00210762500164902	0.00504154226961184	2.54171484562829e-05	0.90583855127754	0.00373990309826597	0.179110198936006	0.0320804633628955	2.69175903788721e-09	0.0421689740569098
Resid1.bg1484	BxQ	IxJI	-0.0114313749333652	0.000130676332867171	0.00212380958580668	4.51056715676433e-06	0.960257500445533	0.0014982313026321	-0.0448699447419873	0.00201331194114899	0.13617343193794	-0.0129296062359973
Resid1.bg1485	BxQ	IxJH	-0.117200856237777	0.013736040702868	-0.130396782225107	0.0170033208146619	0.00212206706044871	-0.0855256675350596	-0.0920490389007914	0.00847302556255941	0.00223493603205283	-0.0316751887027171
Resid1.bg1486	BxQ	IxKI	-0.022029623101698	0.000485304294002864	-0.0276145615489554	0.000762564009541046	0.516961083591847	-0.0200919208436816	-0.00751988724475986	5.65487041739021e-05	0.802783668490415	-0.00193770225801631
Resid1.bg1487	BxQ	IxKH	-0.027999487244743	0.000783971285968528	-0.0423371755315959	0.00179243643199316	0.320324228128444	-0.0308246758435202	0.0109951828821049	0.000120894046610933	0.71498776702	0.00282518859877718
Resid1.bg1488	BxQ	IxL	0.000482061092315818	2.3238289672472e-07	0.0895005021189032	0.00801033987953579	0.0353652431321945	0.0601078742636644	-0.181873517984548	0.0330779765440756	1.52954937604477e-09	-0.0596258131713486
Resid1.bg1489	BxQ	IxQ	0.433608519731245	0.188016348383522	0.386086278509054	0.149062614452971	0	0.266964144041278	0.545634346757116	0.297716840361065	0	0.166644375689968
Resid1.bg1490	BxQ	JxK	-0.0630116020985208	0.00397046199902231	-0.0725771080177409	0.00526743660821884	0.0881744532002444	-0.0567124141853983	-0.0408276137556864	0.00166689404498352	0.175117649914772	-0.00629918791312251
Resid1.bg1491	BxQ	JxJI	-0.112877113853309	0.0127412428318528	-0.115358065842803	0.0133074833549925	0.00661382368384134	-0.0797782778806063	-0.108419395301147	0.0117547652774664	0.000317226779407598	-0.0330988359727023
Resid1.bg1492	BxQ	JxJH	-0.0518944546727591	0.00269303442578305	-0.0423169046093245	0.00179072041571467	0.320556191731423	-0.0263323713682308	-0.0680871983774217	0.00463586658288638	0.023742407824898	-0.0255620833045283
Resid1.bg1493	BxQ	JxKI	-0.0419211572576302	0.00175738342581896	-0.0561366527913172	0.0031513237866129	0.187450306999618	-0.0422763695936823	0.00164571738924102	2.70838572525027e-06	0.956412032456825	0.000355212336052136
Resid1.bg1494	BxQ	JxKH	-0.0139667004844034	0.000195068722421035	-0.0251407454801235	0.000632057083296349	0.555214744798118	-0.0192359713857915	0.0273913648369313	0.000750286867629876	0.362977720768697	0.00526927090138812
Resid1.bg1495	BxQ	JxL	0.0862231488850764	0.00743443140365805	0.180333175409705	0.0325200541533476	1.98888912321671e-05	0.12771500684908	-0.145805596913719	0.021259272091366	1.28091805984276e-06	-0.0414918579640033
Resid1.bg1496	BxQ	JxQ	0.445033749441813	0.198055038142238	0.389595809442882	0.151784894735454	0	0.287218133748885	0.649743275688659	0.422166324302629	0	0.157815615692928
Resid1.bg1497	BxQ	KxJI	0.00952037237318298	9.06374901240656e-05	-0.0146773446966118	0.00021542444734316	0.730553540422463	-0.0108158353993413	0.0835545750136895	0.00698136700571827	0.00552063120074164	0.0203362077725243
Resid1.bg1498	BxQ	KxJH	-0.102954621193281	0.0105996540250521	-0.0981116973355538	0.00962590515406332	0.0210247951239315	-0.0718901742382344	-0.124306829565264	0.0154521878765676	3.65107930972997e-05	-0.031064446955047
Resid1.bg1499	BxQ	KxKI	-0.0397001410394354	0.00157610119855106	-0.0420186785263484	0.00176556934510061	0.323981494062207	-0.0277954173079874	-0.0351763016503948	0.00123737219779957	0.242704266846597	-0.011904723731448
Resid1.bg1500	BxQ	KxKH	-0.0790129928341689	0.00624305303661243	-0.071271650156031	0.00507964811596367	0.0940602511718613	-0.04689427171422	-0.0939072357803255	0.00881856893190165	0.00181582606484909	-0.032118721119949
Resid1.bg1501	BxQ	KxL	0.0521491612375599	0.00271953501778102	0.172366806410947	0.0297103159523089	4.60669068540476e-05	0.108661954123512	-0.153468671655214	0.0235526331796158	3.44557162801351e-07	-0.0565127928859523
Resid1.bg1502	BxQ	KxQ	0.654642781575458	0.428557171468853	0.642575199586184	0.412902887123224	0	0.427414340333913	0.679002692305381	0.461044656157956	0	0.227228441241545
Resid1.bg1503	BxQ	JIxJH	-0.115954804860762	0.0134455167702975	-0.125245904875982	0.0156865366882036	0.00317530097267849	-0.0785174831249495	-0.100811146535171	0.0101628872657358	0.000813643536374364	-0.037437321735813
Resid1.bg1504	BxQ	JIxKI	-0.0218436734948209	0.000477146071748342	-0.0216182076709916	0.00046734690290612	0.611957177575416	-0.0146166553510106	-0.0223803800957272	0.000500881413229223	0.457309756741536	-0.00722701814381029
Resid1.bg1505	BxQ	JIxKH	-0.0349442407285826	0.00122109996009713	-0.0352499021499309	0.0012425556015797	0.408057715505598	-0.0267818368312737	-0.0401679873851497	0.00161346721057355	0.182192443786318	-0.00816240389730885
Resid1.bg1506	BxQ	JIxL	0.0166678304158461	0.000277816570771406	0.10499568991917	0.0110240949016026	0.0134992985218401	0.0699190213478331	-0.159505274346583	0.0254419325443787	1.17168506008625e-07	-0.053251190931987
Resid1.bg1507	BxQ	JIxQ	0.372529671099535	0.138778355849528	0.323939453565222	0.104936769576134	5.77315972805081e-15	0.226341197885236	0.492826957383371	0.242878409923751	0	0.146188473214299
Resid1.bg1508	BxQ	JHxKI	-0.0698506360545078	0.0048791113572193	-0.0875287786835256	0.0076612870978296	0.0396270553940052	-0.0617122948288624	-0.0281932958640023	0.000794861931675167	0.349098692629819	-0.00813834122564535
Resid1.bg1509	BxQ	JHxKH	0.0118465292030076	0.000140340254157713	-0.0112056776140402	0.000125567210789802	0.792609026854024	-0.00749398278130994	0.0584556647793605	0.00341706474479697	0.052210492863725	0.0193405119843176
Resid1.bg1510	BxQ	JHxL	0.0955524326820664	0.00913026739146082	0.237439622373337	0.0563775742727929	1.58583008946778e-08	0.151098997851084	-0.153095207761786	0.0234381426396245	3.67862531325258e-07	-0.0555465651690181
Resid1.bg1511	BxQ	JHxQ	0.613744025241809	0.376681728520019	0.592974844718486	0.351619166468913	0	0.404600501566521	0.661827484148878	0.438015618774834	0	0.209143523675289
Resid1.bg1512	BxQ	KIxKH	-0.0270714544049655	0.000732863643600127	-0.0392041650003453	0.0015369665533743	0.357472973731402	-0.027195993382813	0.000411373484243398	1.69228143538553e-07	0.989099401732124	0.000124538977847471
Resid1.bg1513	BxQ	KIxL	0.0616028052643623	0.00379490561643895	0.153999123911807	0.023715730165604	0.000278037538035125	0.107082017086319	-0.151214369861889	0.022865785652728	5.10328912461944e-07	-0.0454792118219566
Resid1.bg1514	BxQ	KIxQ	0.552599280717786	0.305365965049815	0.523426618499584	0.273975424953909	0	0.347588845527656	0.61053521868573	0.372753253255633	0	0.20501043519013
Resid1.bg1515	BxQ	KHxL	0.100197516279077	0.0100395422684958	0.211681198343187	0.0448089297320076	5.06960357249397e-07	0.136871407275575	-0.1038281762779	0.0107802901891947	0.000564090242660242	-0.0366738909964983
Resid1.bg1516	BxQ	KHxQ	0.511333186506937	0.261461627623338	0.526781709130972	0.277498969074948	0	0.343533540599237	0.482417207960316	0.232726362536227	0	0.167799645907701
Resid1.bg1517	BxQ	LxQ	-0.507206917483398	0.257258857143011	-0.490975631462462	0.241057070689963	0	-0.297440944408564	-0.538849391132477	0.290358666323842	0	-0.209765973074834
Resid1.bg1518	E_upperxH	E_upperxI	0.739182461142765	0.546390710861075	0.699902633145937	0.489863695884616	0	0.499211284728091	0.840848798726914	0.707026702320494	0	0.239971176414674
Resid1.bg1519	E_upperxH	E_upperxJ	0.680111418954986	0.462551542192965	0.668008907703705	0.446235900771497	0	0.487369828774809	0.72399646804107	0.524170885735944	0	0.192741590180177
Resid1.bg1520	E_upperxH	E_upperxK	0.828211605668916	0.685934463764684	0.828594518331184	0.686568875808486	0	0.532138343845897	0.838507112768128	0.703094178162741	0	0.296073261823018
Resid1.bg1521	E_upperxH	E_upperxJI	0.719703721477478	0.517973446708532	0.695969222643428	0.484373158866898	0	0.498897098773013	0.784848995947528	0.615987946439843	0	0.220806622704465
Resid1.bg1522	E_upperxH	E_upperxJH	0.70657624931919	0.499249996101974	0.733031108971433	0.537334606719889	0	0.509523341332775	0.646390062090018	0.417820112368738	0	0.197052907986415
Resid1.bg1523	E_upperxH	E_upperxKI	0.802024488034943	0.643243279407712	0.780409648713954	0.609039219805836	0	0.52320739693	0.848201590886719	0.719445938782761	0	0.278817091104943
Resid1.bg1524	E_upperxH	E_upperxKH	0.849516154691434	0.721677697081721	0.861719244977824	0.74256005716515	0	0.572831921561238	0.828776201686963	0.686869992482669	0	0.276684233130196
Resid1.bg1525	E_upperxH	E_upperxL	-0.323046732287755	0.104359191241797	-0.254765987670629	0.0649057084737913	1.21626975158051e-09	-0.176156196030912	-0.476062521323845	0.226635524209216	0	-0.146890536256843
Resid1.bg1526	E_upperxH	E_upperxQ	0.191432942556957	0.0366465714960153	0.172041338428255	0.0295982221281854	4.76378899114671e-05	0.122180553407305	0.239780580371706	0.0574947267233921	1.77635683940025e-15	0.0692523891496528
Resid1.bg1527	E_upperxH	HxI	0.199940099104728	0.0399760432300086	0.201359195009736	0.0405455254149691	1.81126916998231e-06	0.147715522466616	0.199918194057636	0.0399672843152667	3.11302095212795e-11	0.0522245766381126
Resid1.bg1528	E_upperxH	HxJ	0.183649537471439	0.0337271526134736	0.166645383813445	0.0277706839463304	8.23269069889498e-05	0.124578239111791	0.243295515044017	0.0591927076405337	6.66133814775094e-16	0.0590712983596485
Resid1.bg1529	E_upperxH	HxK	0.363359227086925	0.132029927909208	0.473726748916708	0.224417032639194	0	0.322693845138715	0.127623694378533	0.0162878073668252	2.24822617598264e-05	0.0406653819482104
Resid1.bg1530	E_upperxH	HxJI	0.176411621700103	0.0311210602708603	0.168480835606439	0.0283857919666438	6.84763179397141e-05	0.12550111606303	0.206577016333026	0.0426740636770553	6.76347866601645e-12	0.0509105056370728
Resid1.bg1531	E_upperxH	HxJH	0.128544610038544	0.0165237167699614	0.103164054932374	0.01064282223009	0.0152246681933681	0.0705440156965619	0.183486386605255	0.033667254069453	1.09554254557054e-09	0.0580005943419824
Resid1.bg1532	E_upperxH	HxKI	0.405407193328883	0.164354992402802	0.441178167723161	0.194638175675566	0	0.312648897562129	0.319328144199893	0.101970463678147	0	0.0927582957667536
Resid1.bg1533	E_upperxH	HxKH	0.0808507043701407	0.00653683639714789	0.109055650110792	0.0118931348210874	0.0102759378769157	0.072001048284501	0.0261932887966195	0.00068608837798311	0.384346324629027	0.00884965608563971
Resid1.bg1534	E_upperxH	HxL	-0.423262656783026	0.179151276627025	-0.36935707538228	0.136424649134951	0	-0.23599126563418	-0.52638635047488	0.277082589966263	0	-0.187271391148846
Resid1.bg1535	E_upperxH	HxQ	-0.480944675955914	0.23130778133034	-0.534342289675058	0.285521682535183	0	-0.36557510511281	-0.365373235390244	0.133497601139535	0	-0.115369570843104
Resid1.bg1536	E_upperxH	IxJ	0.0416797093159045	0.0017371981686583	0.114001025554372	0.0129962338274486	0.00728494134014301	0.0853371103552032	-0.180843334863366	0.0327043117645036	1.89015247897828e-09	-0.0436574010392987
Resid1.bg1537	E_upperxH	IxK	0.0526953374811402	0.00277679859225126	0.0605013165190308	0.00366040930053595	0.155366615512995	0.0460351206796728	0.0298081901769673	0.000888528201626247	0.322187892022743	0.00666021680146744
Resid1.bg1538	E_upperxH	IxJI	0.0506685053386571	0.00256729743325352	0.0967473952690862	0.0093600584913528	0.0228880143345025	0.0700051668842118	-0.0707085110699986	0.00499969353773612	0.0188577876687976	-0.0193366615455547
Resid1.bg1539	E_upperxH	IxJH	0.0261086824593913	0.000681663299765325	0.0838589385406952	0.0070323215731721	0.0487200473642262	0.0564165446025892	-0.0928058411597749	0.00861292415337337	0.00205455850607006	-0.030307862143198
Resid1.bg1540	E_upperxH	IxKI	-0.165535026284524	0.0274018449270182	-0.20441438233872	0.0417852397069203	1.25091138114541e-06	-0.152553536302812	-0.053084629015228	0.00281797783768439	0.0778980783488428	-0.0129814899817121
Resid1.bg1541	E_upperxH	IxKH	0.0533704076928436	0.00284840041730034	0.0420596112590024	0.0017690108992584	0.323509954889887	0.0314101069586363	0.090056125097439	0.00811010566756559	0.00278152167458678	0.0219603007342072
Resid1.bg1542	E_upperxH	IxL	-0.390857177240647	0.152769333000527	-0.362836213076274	0.131650117519531	0	-0.249944766127899	-0.452902125942401	0.205120335683147	0	-0.140912411112748
Resid1.bg1543	E_upperxH	IxQ	-0.506903810926337	0.256951473531644	-0.558560937348624	0.311990320731773	0	-0.39615637804119	-0.382089117795164	0.145992093937487	0	-0.110747432885148
Resid1.bg1544	E_upperxH	JxK	0.192950461978902	0.0372298807778717	0.285006117150922	0.0812284868134454	8.54116777304625e-12	0.228433703960206	-0.242333071614295	0.0587253175980191	8.88178419700125e-16	-0.0354832419813039
Resid1.bg1545	E_upperxH	JxJI	-0.00451497066302614	2.03849600879867e-05	0.0400067769499113	0.00160054220191995	0.347707828871846	0.0283790452398199	-0.113535354106301	0.0128902766320431	0.000162767384154883	-0.0328940159028461
Resid1.bg1546	E_upperxH	JxJH	0.0520162203176975	0.00270568717613925	0.0876340080092509	0.00767971935976544	0.0393890969749326	0.0559340514851081	-0.0109960041764575	0.000120912107848671	0.714967407459706	-0.00391783116741056
Resid1.bg1547	E_upperxH	JxKI	0.149178919280859	0.0222543499578051	0.174920645406024	0.0305972321892601	3.53338870120457e-05	0.135120040673681	0.0686337707824335	0.00471059449181562	0.0226418285884584	0.0140588786071785
Resid1.bg1548	E_upperxH	JxKH	0.080292876711595	0.0064469460506234	0.100402365230272	0.010080634943833	0.0181920908050597	0.0787965928071284	0.00819590867633141	6.71729190307645e-05	0.785469950503555	0.0014962839044666
Resid1.bg1549	E_upperxH	JxL	-0.447821174113467	0.200543803984364	-0.44473498415159	0.197789206128315	0	-0.323068874434187	-0.461933898388145	0.21338292648007	0	-0.124752299679279
Resid1.bg1550	E_upperxH	JxQ	-0.433557393596031	0.187972013541784	-0.503169186668842	0.253179230412984	0	-0.380486402369335	-0.230233745905749	0.053007577753793	2.02060590481778e-14	-0.053070991226696
Resid1.bg1551	E_upperxH	KxJI	0.179535304258329	0.0322329254751307	0.250213344009858	0.0626067175205956	2.43370434915846e-09	0.189125707959558	-0.0415199779143954	0.00172390856601188	0.167914403463015	-0.00959040370122912
Resid1.bg1552	E_upperxH	KxJH	0.176756078130896	0.0312427111562155	0.283911658734603	0.0806058299654338	1.03317354671617e-11	0.213382843501283	-0.154436478747794	0.0238506259680177	2.90602775177007e-07	-0.0366267653703865
Resid1.bg1553	E_upperxH	KxKI	0.033464751783283	0.00111988961191674	0.157445369319543	0.0247890443201674	0.000201355776755063	0.106828769206528	-0.228419891862097	0.0521756469982921	3.21964677141295e-14	-0.0733640174232453
Resid1.bg1554	E_upperxH	KxKH	0.185526158456845	0.0344199554717542	0.246574085644936	0.0607987797116362	4.19606482893187e-09	0.166409431399134	0.0588944421777512	0.00346855531942849	0.0504690951901563	0.0191167270577107
Resid1.bg1555	E_upperxH	KxL	-0.351087829245519	0.123262663844331	-0.255340527139031	0.0651987847996382	1.11325348939317e-09	-0.165109153336258	-0.532176968644321	0.283212325955459	0	-0.185978675909261
Resid1.bg1556	E_upperxH	KxQ	-0.403155894291262	0.162534675101788	-0.394153724664832	0.15535715866716	0	-0.268917018995349	-0.42267549756197	0.178654576239259	0	-0.134238875295913
Resid1.bg1557	E_upperxH	JIxJH	0.0232562426466391	0.000540852822039355	0.0638503583889979	0.00407686826640347	0.13370899069846	0.041057613143364	-0.0505099783294347	0.00255125791083996	0.0934434715986425	-0.0178013704967249
Resid1.bg1558	E_upperxH	JIxKI	0.0670045570522469	0.00448961066576782	0.0359835912884501	0.00129481884201422	0.398363688176008	0.0249551595905405	0.137210722384742	0.0188267823373427	5.18493717893698e-06	0.0420493974617064
Resid1.bg1559	E_upperxH	JIxKH	0.0699177917137359	0.00488849759812536	0.0662907672387692	0.00439446582110467	0.119452393587232	0.0516610243806686	0.0946685733957812	0.00896213878879242	0.00166600276397744	0.0182567673330673
Resid1.bg1560	E_upperxH	JIxL	-0.443923802274237	0.197068342225616	-0.448357092313386	0.201024082227714	0	-0.306249534522976	-0.434528693187302	0.188815185203064	0	-0.13767426775126
Resid1.bg1561	E_upperxH	JIxQ	-0.471003281011543	0.221844090723638	-0.544691210459689	0.296688514752041	0	-0.390371097783486	-0.286424197481285	0.0820388209027981	0	-0.0806321832280564
Resid1.bg1562	E_upperxH	JHxKI	0.173597087008309	0.0301359486177706	0.222608853215235	0.0495547015298019	1.22632853871707e-07	0.160986991359293	0.0460307758852945	0.00211883232860221	0.126327414269173	0.0126100956490159
Resid1.bg1563	E_upperxH	JHxKH	-0.0337618212281062	0.0011398605726386	-0.0205977763957343	0.000424268392448668	0.628860322141207	-0.0141293580423798	-0.0625249552714585	0.00390937003169788	0.0378439140145646	-0.0196324631857263
Resid1.bg1564	E_upperxH	JHxL	-0.435535666796568	0.189691317051932	-0.410821839474277	0.168774583789029	0	-0.268157184961447	-0.486098155265426	0.23629141655245	0	-0.167378481835122
Resid1.bg1565	E_upperxH	JHxQ	-0.461913270276871	0.213363869257874	-0.542402898831072	0.29420090466035	0	-0.379611772860575	-0.274427781869218	0.0753106074616594	0	-0.0823014974162963
Resid1.bg1566	E_upperxH	KIxKH	0.166229845183513	0.0276323614297346	0.196151455924264	0.0384753936612086	3.36025570524257e-06	0.139569903582325	0.0927919182154092	0.00861034008609518	0.00205775266009667	0.0266599416011877
Resid1.bg1567	E_upperxH	KIxL	-0.339631675982787	0.115349675330877	-0.301041525643849	0.0906260001619759	4.76951811378967e-13	-0.21470997601607	-0.437661133504601	0.191547267780532	0	-0.124921699966717
Resid1.bg1568	E_upperxH	KIxQ	-0.34311908568691	0.117730706962621	-0.421391769093747	0.177571023059958	0	-0.287027559844376	-0.176015927562957	0.030981606755848	5.01939734220969e-09	-0.0560915258425336
Resid1.bg1569	E_upperxH	KHxL	-0.409099446357483	0.167362357009999	-0.360141791719836	0.129702110143174	0	-0.238853435378251	-0.507873019159968	0.257935003590662	0	-0.170246010979232
Resid1.bg1570	E_upperxH	KHxQ	-0.400141854782966	0.160113503949152	-0.450591004843391	0.203032253645777	0	-0.301403644963622	-0.299114151411396	0.0894692755745595	0	-0.0987382098193445
Resid1.bg1571	E_upperxH	LxQ	0.0100378504610591	0.000100758441878585	0.10695447514898	0.0114392597543937	0.0118470527825461	0.0664610653910834	-0.152725003688189	0.0233249267515572	3.92462088605328e-07	-0.0564232149300243
Resid1.bg1572	E_upperxI	E_upperxJ	0.828883641195065	0.68704809064079	0.842931012561745	0.710532691938369	0	0.635565614998459	0.788348997747368	0.62149414224928	0	0.193318026196606
Resid1.bg1573	E_upperxI	E_upperxK	0.814704633498808	0.663743639844427	0.780172405840601	0.608668982835111	0	0.517803590708572	0.912860558837026	0.833314399880248	0	0.296901042790236
Resid1.bg1574	E_upperxI	E_upperxJI	0.894649782169647	0.800398232736196	0.916286275959383	0.839580539511515	0	0.678803542360055	0.832920702925197	0.693756897361404	0	0.215846239809591
Resid1.bg1575	E_upperxI	E_upperxJH	0.756394278474901	0.572132304509566	0.783671633841097	0.614141229687174	0	0.562947350402993	0.688904176600211	0.474588964537214	0	0.193446928071908
Resid1.bg1576	E_upperxI	E_upperxKI	0.907786446352346	0.82407623218102	0.900948727693804	0.811708609933084	0	0.624228072600496	0.936499016194724	0.877030407333686	0	0.28355837375185
Resid1.bg1577	E_upperxI	E_upperxKH	0.727171283830641	0.528778076027902	0.682222807212944	0.465427958681509	0	0.468683460260976	0.840578171510705	0.70657166242028	0	0.258487823569665
Resid1.bg1578	E_upperxI	E_upperxL	-0.341121251063411	0.116363707927067	-0.260233441912281	0.0677214442895128	5.19316145641824e-10	-0.185956582553465	-0.545944093471	0.298054953195872	0	-0.155164668509946
Resid1.bg1579	E_upperxI	E_upperxQ	0.161906596209407	0.0262137458961161	0.155134723796911	0.0240667825275437	0.000250176144043657	0.113859760645312	0.180604760545539	0.0326180795317116	1.98479677138153e-09	0.0480468355640958
Resid1.bg1580	E_upperxI	HxI	-0.466005200074493	0.217160846496468	-0.514289638124835	0.264493831882573	0	-0.389901061199092	-0.316279341512742	0.100032621867734	0	-0.076104138875401
Resid1.bg1581	E_upperxI	HxJ	-0.303133062269518	0.0918896534408956	-0.373124313451021	0.139221753288296	0	-0.288266665016073	-0.0664734895744843	0.00441872481620908	0.0272667065213512	-0.0148663972534449
Resid1.bg1582	E_upperxI	HxK	0.112895910480608	0.0127454866032454	0.257630994220319	0.0663737291829499	7.80596476346318e-10	0.181364740192397	-0.233283766711293	0.054421315811009	9.10382880192628e-15	-0.0684688297117889
Resid1.bg1583	E_upperxI	HxJI	-0.382865654464883	0.146586109368823	-0.465817535443994	0.216985976327117	0	-0.358595543341708	-0.106913245308964	0.0114304420224947	0.000384084181653588	-0.0242701111231757
Resid1.bg1584	E_upperxI	HxJH	-0.217811682309264	0.0474419289503916	-0.301285946874241	0.0907732217839082	4.55857573911089e-13	-0.212913217734631	-0.0168235070184852	0.00028303038840102	0.576344302553715	-0.00489846457463274
Resid1.bg1585	E_upperxI	HxKI	-0.0697733058342503	0.00486831420703983	-0.058745241966445	0.00345100345369617	0.167735725431012	-0.0430236805543109	-0.0999740524518708	0.00999481116364941	0.000899180364241747	-0.0267496252799394
Resid1.bg1586	E_upperxI	HxKH	-0.0528522855714961	0.00279336409013098	-0.0194365628687263	0.000377779976149948	0.648333795478157	-0.0132617882794903	-0.127215418937349	0.0161837628154053	2.38799292671121e-05	-0.0395904972920059
Resid1.bg1587	E_upperxI	HxL	-0.303863719625689	0.0923331601047594	-0.251955197241866	0.0634814214171876	1.8694323866697e-09	-0.166366087133983	-0.419578823265531	0.176046388932888	0	-0.137497632491707
Resid1.bg1588	E_upperxI	HxQ	-0.238521446154583	0.0568924802756738	-0.261496080742138	0.0683802002434989	4.25456780916988e-10	-0.184890341639326	-0.18439424086418	0.0340012360638771	9.06797081867694e-10	-0.0536311045152569
Resid1.bg1589	E_upperxI	IxJ	0.221251447960335	0.0489522032245448	0.347850057400228	0.120999662433342	0	0.269099709143067	-0.215177048730904	0.0463011623005417	8.76632100244024e-13	-0.0478482611827324
Resid1.bg1590	E_upperxI	IxK	-0.407969112435208	0.166438796701171	-0.479719699325918	0.230130989921349	0	-0.377228058212082	-0.149365795652479	0.0223101409108981	7.01414044179671e-07	-0.0307410542231258
Resid1.bg1591	E_upperxI	IxJI	0.229239758161559	0.0525508667219703	0.352867628300758	0.124515563102602	0	0.263872788635776	-0.13748833394956	0.0189030419722257	4.96208392242181e-06	-0.0346330304742167
Resid1.bg1592	E_upperxI	IxJH	-0.0977040802609818	0.00954608729964438	-0.0634492149842501	0.00402580288211759	0.136173151251862	-0.044113889361906	-0.178151904743351	0.0317381011636841	3.268331605355e-09	-0.0535901908990759
Resid1.bg1593	E_upperxI	IxKI	-0.544769431772895	0.296773733794163	-0.633388790050461	0.401181359361587	0	-0.488509684198805	-0.249762470249058	0.0623812915449115	0	-0.0562597475740905
Resid1.bg1594	E_upperxI	IxKH	-0.453206879849939	0.205396475943317	-0.544963716230704	0.296985452007979	0	-0.420594629678647	-0.145191401040196	0.0210805429360152	1.41921515117716e-06	-0.0326122501712926
Resid1.bg1595	E_upperxI	IxL	-0.118788201736135	0.0141106368717047	-0.0013841081190773	1.91575528529571e-06	0.974093263611212	-0.000985361097216848	-0.411051307435878	0.168963177344745	0	-0.117802840638918
Resid1.bg1596	E_upperxI	IxQ	-0.291227448200958	0.0848134265856414	-0.25402392340282	0.0645281536609616	1.36311717469084e-09	-0.186192715503497	-0.393413349912049	0.15477406388902	0	-0.105034732697461
Resid1.bg1597	E_upperxI	JxK	0.311503630585389	0.0970345118678787	0.425581143338295	0.181119309565131	0	0.352517232218929	-0.304090225511139	0.0924708652514153	0	-0.0410136016335398
Resid1.bg1598	E_upperxI	JxJI	0.0521172606168578	0.00271620885420547	0.0913347756323539	0.00834204123981244	0.0317571260458467	0.0669564402192544	-0.0556044141994387	0.00309185087846274	0.0647906398226554	-0.0148391796023967
Resid1.bg1599	E_upperxI	JxJH	-0.0914427308824012	0.00836177303123126	-0.123134209099374	0.0151620334505284	0.00373032129914663	-0.0812221165482081	-0.0311423468876352	0.000969845769669803	0.301004819040315	-0.0102206143341931
Resid1.bg1600	E_upperxI	JxKI	0.400017906875295	0.160014325820892	0.47214658763852	0.222922400218699	0	0.376918562225134	0.122425530738061	0.0149880105764959	4.78211435264164e-05	0.0230993446501613
Resid1.bg1601	E_upperxI	JxKH	-0.178747475625508	0.0319506600424917	-0.211375239334469	0.0446794918037041	5.26952560253591e-07	-0.171438982995718	-0.0434606359949631	0.00188882688108668	0.148911153406591	-0.0073084926297908
Resid1.bg1602	E_upperxI	JxL	-0.449517426195976	0.202065916453854	-0.453281871057251	0.205464454629162	0	-0.340293888275569	-0.439068894598412	0.192781494203871	0	-0.109223537920406
Resid1.bg1603	E_upperxI	JxQ	-0.488255019448701	0.238392964016851	-0.56262323676809	0.316544906551402	0	-0.439678006893884	-0.228785101962676	0.0523426228800721	2.93098878501041e-14	-0.0485770125548166
Resid1.bg1604	E_upperxI	KxJI	-0.0180307806970339	0.000325109052544532	0.0160727051695566	0.000258331851467492	0.706073962329097	0.0125551253270613	-0.143756249070793	0.0206658591469039	1.80056998377864e-06	-0.0305859060240952
Resid1.bg1605	E_upperxI	KxJH	0.312406942528382	0.0975980977399315	0.460914564150972	0.21244223544648	0	0.358004657620566	-0.208727447817974	0.0435671474726049	4.0885073104846e-12	-0.0455977150921839
Resid1.bg1606	E_upperxI	KxKI	-0.195769607967696	0.0383257394038255	-0.148133942684156	0.0219436649751529	0.000474189041555828	-0.103873529638016	-0.310622529687874	0.0964863559496939	0	-0.09189607832968
Resid1.bg1607	E_upperxI	KxKH	0.132096041326374	0.0174493641340991	0.206007166669925	0.0424389527193703	1.02906974630557e-06	0.143682808637826	-0.0387532577071378	0.00150181498291584	0.19807695689816	-0.0115867673114519
Resid1.bg1608	E_upperxI	KxL	-0.203041075853268	0.0412256784836527	-0.0469790893532405	0.00220703483645975	0.270084831907332	-0.03139409500839	-0.533229601446328	0.28433380785861	0	-0.171646980844878
Resid1.bg1609	E_upperxI	KxQ	-0.168390904515467	0.0283554967235371	-0.0588496709267988	0.00346328376819251	0.166980134419064	-0.0414943214030054	-0.433774336031975	0.188160174599981	0	-0.126896583112461
Resid1.bg1610	E_upperxI	JIxJH	-0.143366692333895	0.0205540084707616	-0.196187399319011	0.0384894956515572	3.34614026087365e-06	-0.130374736478251	-0.0400205854017105	0.00160164725589561	0.183801982297172	-0.0129919558556436
Resid1.bg1611	E_upperxI	JIxKI	0.0159988370314527	0.000255962786358981	-0.0390647627448224	0.00152605568830927	0.359186425544205	-0.0279983869685655	0.155861448159882	0.0242927910224957	2.25739625880905e-07	0.0439972240000181
Resid1.bg1612	E_upperxI	JIxKH	-0.385745404899201	0.148799517400849	-0.476948795401497	0.227480153434939	0	-0.384125995359844	-0.00911640903074075	8.31089136157716e-05	0.762065986557999	-0.00161940953935751
Resid1.bg1613	E_upperxI	JIxL	-0.327233834995158	0.107081982765638	-0.306583015854691	0.0939931456105576	1.68753899743024e-13	-0.216417043448597	-0.379713828709858	0.144182591713499	0	-0.110816791546561
Resid1.bg1614	E_upperxI	JIxQ	-0.431279147812921	0.186001703338239	-0.499630463783968	0.249630600340983	0	-0.370056616529129	-0.23610094502715	0.0557436562427132	4.44089209850063e-15	-0.0612225312837916
Resid1.bg1615	E_upperxI	JHxKI	0.300869946761309	0.0905227248641531	0.386898503843728	0.149690452276516	0	0.289159440900692	0.0464077729934398	0.00215368139421064	0.123251906854253	0.0117105058606174
Resid1.bg1616	E_upperxI	JHxKH	-0.0872586275860999	0.00761406808820967	-0.107855516312566	0.0116328123990501	0.011149008922551	-0.0764603757105586	-0.0373350905645606	0.00139390898746394	0.214993716923923	-0.0107982518755413
Resid1.bg1617	E_upperxI	JHxL	-0.350592567325911	0.122915148264173	-0.301524817234973	0.0909172154085836	4.36095604072761e-13	-0.203400001742507	-0.464082702464673	0.215372754726914	0	-0.147192565583404
Resid1.bg1618	E_upperxI	JHxQ	-0.374928554523373	0.140571420996986	-0.419395848540248	0.175892877772794	0	-0.303342856690911	-0.259138391681466	0.0671527060432568	0	-0.0715856978324626
Resid1.bg1619	E_upperxI	KIxKH	-0.206172448288274	0.0425070784331812	-0.268128793269123	0.071893049779956	1.46714196347375e-10	-0.197167654656813	-0.0340259203391107	0.0011577632549235	0.258455826394305	-0.00900479363146156
Resid1.bg1620	E_upperxI	KIxL	-0.0519329739472351	0.0026970337830042	0.0620817555745584	0.00385414437521921	0.144836460119479	0.0457595538101559	-0.371575097065928	0.138068052759554	0	-0.097692527757391
Resid1.bg1621	E_upperxI	KIxQ	-0.0623362610544016	0.0038858094422425	-0.0316229033217628	0.00100000801449756	0.457999113078147	-0.0222603129244319	-0.136528612932125	0.0186400621491699	5.77393275547067e-06	-0.0400759481299696
Resid1.bg1622	E_upperxI	KHxL	-0.330812120636945	0.109436659160313	-0.285910704066855	0.0817449307000046	7.29327709336758e-12	-0.19596583417349	-0.436719259928195	0.19072371199223	0	-0.134846286463455
Resid1.bg1623	E_upperxI	KHxQ	-0.259939464567266	0.0675685252395169	-0.278181964634617	0.0773852054479753	2.76094702655882e-11	-0.192303384036002	-0.222441237144482	0.0494801039823678	1.46549439250521e-13	-0.0676360805312641
Resid1.bg1624	E_upperxI	LxQ	-0.0450433549926062	0.00202890382898994	0.0175445043636368	0.00030780963336567	0.680578492024339	0.0112668215601204	-0.165471941640727	0.0273809634703522	3.88231904402403e-08	-0.0563101765527265
Resid1.bg1625	E_upperxJ	E_upperxK	0.73418271251118	0.539024255350274	0.726545439670781	0.527868275906408	0	0.493249749229476	0.794129126000373	0.630641068762117	0	0.240932963281704
Resid1.bg1626	E_upperxJ	E_upperxJI	0.883723536246033	0.780967288515194	0.890541990136198	0.79306503619574	0	0.674833975749285	0.864128020722905	0.746717236198485	0	0.208889560496748
Resid1.bg1627	E_upperxJ	E_upperxJH	0.814535438808434	0.663467981074848	0.862836977861265	0.744487650364761	0	0.634004033840439	0.68921056236494	0.475011199275397	0	0.180531404967995
Resid1.bg1628	E_upperxJ	E_upperxKI	0.818855284351908	0.670523976711044	0.827050612419493	0.684012715503458	0	0.586144813890468	0.823916034693826	0.678837632225598	0	0.23271047046144
Resid1.bg1629	E_upperxJ	E_upperxKH	0.66257291429571	0.439002866758311	0.64233061696716	0.412588621493412	0	0.451379297880882	0.736242675568159	0.542053277327761	0	0.211193616414828
Resid1.bg1630	E_upperxJ	E_upperxL	-0.237455199711302	0.0563849718699343	-0.199555350648479	0.0398223379724373	2.24775143964351e-06	-0.145861759195842	-0.345479186897541	0.119355868579386	0	-0.0915934405154602
Resid1.bg1631	E_upperxJ	E_upperxQ	0.220439776803072	0.0485936951969883	0.174966833917523	0.030613392971122	3.51635623259128e-05	0.131354998159929	0.358979866313781	0.12886654441866	0	0.089084778643143
Resid1.bg1632	E_upperxJ	HxI	-0.340458971858099	0.115912311518674	-0.369061279345012	0.136206227911777	0	-0.286203371588656	-0.241718173960581	0.0584276756228376	8.88178419700125e-16	-0.0542556002694434
Resid1.bg1633	E_upperxJ	HxJ	-0.576399595908749	0.332236494163769	-0.601678074412843	0.362016505229147	0	-0.475482655953902	-0.483736657942943	0.234001154237808	0	-0.100916939954847
Resid1.bg1634	E_upperxJ	HxK	0.061948297944071	0.00383759161816739	0.18631873740227	0.0347146719071759	1.03263767305961e-05	0.134165514644227	-0.26377555341407	0.0695775425788989	0	-0.0722172167001562
Resid1.bg1635	E_upperxJ	HxJI	-0.431885546713811	0.186525125460287	-0.464375672670447	0.21564476536813	0	-0.365668991931077	-0.312700453393216	0.0977815735523228	0	-0.0662165547827332
Resid1.bg1636	E_upperxJ	HxJH	-0.350862288352326	0.123104345387831	-0.438322938766152	0.192126998648596	0	-0.316845517504938	-0.12524252903314	0.0156856910786168	3.18805989845128e-05	-0.034016770847388
Resid1.bg1637	E_upperxJ	HxKI	-0.0893458506623241	0.00798268103057432	-0.066012796047395	0.00435768924199497	0.121013700181309	-0.0494529964341427	-0.159833160190019	0.0255466390963282	1.10377430972974e-07	-0.0398928542281814
Resid1.bg1638	E_upperxJ	HxKH	-0.0563400493042556	0.00317420115560595	-0.0224391553841354	0.000503515694353374	0.598505845046325	-0.0156609732781767	-0.140127075346043	0.0196355972450356	3.25487612262698e-06	-0.0406790760260789
Resid1.bg1639	E_upperxJ	HxL	-0.240442327741339	0.0578125129696735	-0.197737369311411	0.0391000672221973	2.78861479907633e-06	-0.133554908104841	-0.349660935782592	0.122262770012358	0	-0.106887419636498
Resid1.bg1640	E_upperxJ	HxQ	-0.180016069515289	0.0324057852837332	-0.225494601441253	0.0508478152791495	8.32653710425291e-08	-0.163085297242097	-0.0624035881729136	0.0038942078168546	0.0382178552637999	-0.0169307722731918
Resid1.bg1641	E_upperxJ	IxJ	0.491234172697305	0.241311012425606	0.577793496802903	0.333845324947726	0	0.457218103848109	0.163989518518997	0.0268925621840925	5.12660478513283e-08	0.0340160688491957
Resid1.bg1642	E_upperxJ	IxK	-0.237081594889138	0.0562076826351775	-0.328112591357756	0.107657872607502	2.44249065417534e-15	-0.263917963809204	0.139784280529543	0.0195396450831621	3.43958757587082e-06	0.0268363689200656
Resid1.bg1643	E_upperxJ	IxJI	0.309349038654588	0.0956968277165179	0.379676340049998	0.144154123193762	0	0.290419613100093	0.080559167830771	0.00648977952158633	0.00746203139275714	0.0189294255544954
Resid1.bg1644	E_upperxJ	IxJH	0.132814737929929	0.0176397546113957	0.207564675227394	0.0430830944022537	8.4897246610538e-07	0.147615567494094	-0.0527464706831116	0.00278219016952435	0.0798110282776183	-0.0148008295641646
Resid1.bg1645	E_upperxJ	IxKI	-0.342904519929178	0.11758350978786	-0.432832463492801	0.187343941453247	0	-0.34146976135036	-0.00682826573747363	4.66252129815563e-05	0.820597603769282	-0.00143475857881745
Resid1.bg1646	E_upperxJ	IxKH	-0.314182685795986	0.0987107600539791	-0.397609338234233	0.158093185851065	0	-0.313893505908349	-0.00138016305505672	1.9048500585435e-06	0.963440025046684	-0.000289179887637103
Resid1.bg1647	E_upperxJ	IxL	-0.167943163615366	0.0282049062051376	-0.0563064483461541	0.00317041612535812	0.186117307533921	-0.0410027655281655	-0.474834547324891	0.225467847333234	0	-0.126940398087201
Resid1.bg1648	E_upperxJ	IxQ	-0.292841130909731	0.0857559279524902	-0.268211599845446	0.0719374622916538	1.44749989772208e-10	-0.201092208094545	-0.368399739838863	0.135718368313342	0	-0.0917489228151862
Resid1.bg1649	E_upperxJ	JxK	0.341899706487711	0.116895409296383	0.403180202613073	0.162554275779118	0	0.341607024997411	0.00232633359216511	5.41182798203581e-06	0.938416035423204	0.000292681490300323
Resid1.bg1650	E_upperxJ	JxJI	0.302153449211381	0.0912967068703344	0.366920757068507	0.134630841967727	0	0.275142760681918	0.108501868137188	0.0117726553892598	0.000313900644570264	0.027010688529463
Resid1.bg1651	E_upperxJ	JxJH	-0.245503775237457	0.0602721036558439	-0.256669580209776	0.0658792734050625	9.06401842470927e-10	-0.173180742511675	-0.236239844701468	0.0558092642245737	4.21884749357559e-15	-0.0723230327257824
Resid1.bg1652	E_upperxJ	JxKI	0.373691057605972	0.13964500653467	0.41176547485085	0.169550806279146	0	0.336240652696788	0.212780113694033	0.0452753767836454	1.56186175104267e-12	0.0374504049091834
Resid1.bg1653	E_upperxJ	JxKH	-0.363881025266749	0.13240940054918	-0.371995339624652	0.13838053270246	0	-0.308618949204918	-0.352287831768195	0.124106716411936	0	-0.0552620760618307
Resid1.bg1654	E_upperxJ	JxL	-0.481764518231134	0.232097051026477	-0.471256437694931	0.222082630068917	0	-0.3618867773638	-0.516603284888454	0.266878953957541	0	-0.119877740867334
Resid1.bg1655	E_upperxJ	JxQ	-0.6140795832335	0.377093734544229	-0.666508872606841	0.444234077263642	0	-0.532785789007666	-0.410446459910771	0.168466296453284	0	-0.0812937942258331
Resid1.bg1656	E_upperxJ	KxJI	0.0429163030753533	0.00184180906965558	0.0210506315022202	0.000443129086642267	0.621334247225037	0.0168200321905475	0.131487968876024	0.0172890859591423	1.25931194849827e-05	0.0260962708848058
Resid1.bg1657	E_upperxJ	KxJH	0.344279140977145	0.118528126911961	0.465097036534307	0.216315253392995	0	0.369522968082056	-0.123877907711443	0.0153457360189647	3.88404580637935e-05	-0.0252438271049107
Resid1.bg1658	E_upperxJ	KxKI	-0.123442325560157	0.0152380077396997	-0.0895947159943498	0.00802721313410821	0.0351717650535004	-0.0642631965398483	-0.214440457627291	0.0459847098674021	1.0476064460363e-12	-0.0591791290203082
Resid1.bg1659	E_upperxJ	KxKH	0.096078746000797	0.00923112543308567	0.153025731479685	0.0234168744948928	0.000304200724643655	0.109173331585394	-0.0469504621719081	0.00220434589815577	0.118927737612537	-0.0130945855845971
Resid1.bg1660	E_upperxJ	KxL	-0.19028716498516	0.0362092051580894	-0.0765052327856435	0.0058530506435855	0.0722312479012723	-0.0522954777453856	-0.459550442776557	0.21118660945613	0	-0.137991687239774
Resid1.bg1661	E_upperxJ	KxQ	-0.161293110763525	0.0260154675797748	-0.113379966002823	0.0128550166908012	0.00761192720443216	-0.081773120329844	-0.291401932075381	0.0849150860172648	0	-0.0795199904336811
Resid1.bg1662	E_upperxJ	JIxJH	-0.0609425703791229	0.00371399688441435	-0.0415669015515324	0.00172780730459478	0.329215538793183	-0.0282552793967776	-0.107941888545197	0.0116514513027036	0.000337142234470678	-0.0326872909823453
Resid1.bg1663	E_upperxJ	JIxKI	-0.0548203710068519	0.00300527307732889	-0.137064299870436	0.0187866222989727	0.0012328623608493	-0.100485128557174	0.173419036891593	0.0300741623564076	8.40040437211087e-09	0.0456647575503223
Resid1.bg1664	E_upperxJ	JIxKH	-0.386814153279948	0.149625189177683	-0.451978302691378	0.204284386103779	0	-0.372348105988581	-0.0873009907241311	0.00762146298141482	0.00373877638925801	-0.0144660472913665
Resid1.bg1665	E_upperxJ	JIxL	-0.388484864613057	0.150920490033425	-0.338867477429439	0.114831167259391	2.22044604925031e-16	-0.244682481954815	-0.528225187738628	0.279021848961509	0	-0.143802382658242
Resid1.bg1666	E_upperxJ	JIxQ	-0.50875296263517	0.258829576990063	-0.541133853321967	0.29282584721108	0	-0.409971424697495	-0.408379947846388	0.166774181803019	0	-0.0987815379376746
Resid1.bg1667	E_upperxJ	JHxKI	0.368472388221211	0.135771900881443	0.456573085209436	0.208458982137663	0	0.349044060534099	0.0825377592673932	0.00681248170488216	0.00612148208603869	0.0194283276871117
Resid1.bg1668	E_upperxJ	JHxKH	-0.11857929683901	0.0140610496388339	-0.141815878326571	0.0201117433455367	0.000824885537698661	-0.102836797702337	-0.0583498328331405	0.00340470299165544	0.0526379535688692	-0.0157424991366728
Resid1.bg1669	E_upperxJ	JHxL	-0.299015346137571	0.0894101772257712	-0.260898570793166	0.0680680642419167	4.67608840537537e-10	-0.180023503430024	-0.402187787148779	0.161755016131631	0	-0.118991842707546
Resid1.bg1670	E_upperxJ	JHxQ	-0.376722373966388	0.141919747046871	-0.445593147485916	0.198553253086406	0	-0.329668740124867	-0.182600031037044	0.0333427713347293	1.31652644341784e-09	-0.0470536338415208
Resid1.bg1671	E_upperxJ	KIxKH	-0.174694806803254	0.0305182755240263	-0.221544501845293	0.049081966297879	1.41271030873469e-07	-0.166641364505703	-0.0326226960888243	0.00106424030010379	0.278610766101421	-0.00805344229755154
Resid1.bg1672	E_upperxJ	KIxL	-0.0919539022651989	0.00845552014179776	-0.00272527185108259	7.42710666230311e-06	0.949016037646555	-0.00205474173296491	-0.366558311739687	0.13436499590545	0	-0.089899160532234
Resid1.bg1673	E_upperxJ	KIxQ	-0.0981371541180343	0.00963090101838681	-0.103592801068472	0.010731468433212	0.0148043084272445	-0.074591393533454	-0.0859913522057809	0.00739451265417866	0.00429145193564029	-0.0235457605845803
Resid1.bg1674	E_upperxJ	KHxL	-0.281371252634292	0.0791697818089906	-0.246971489325489	0.0609949165396501	3.95539934139322e-09	-0.173151550970909	-0.375726536450619	0.141170430193178	0	-0.108219701663383
Resid1.bg1675	E_upperxJ	KHxQ	-0.217849079023433	0.0474582212313581	-0.253072669003524	0.0640457757965672	1.57674673317842e-09	-0.178950461162571	-0.137142866251643	0.0188081657637161	5.24084883002374e-06	-0.0388986178608624
Resid1.bg1676	E_upperxJ	LxQ	-0.0428266307564363	0.00183412030194813	0.024958432655997	0.000622923360643937	0.558087560791688	0.0163948422063836	-0.186560140956372	0.0348046861936613	5.75478331654722e-10	-0.0592214729628199
Resid1.bg1677	E_upperxK	E_upperxJI	0.78277317842848	0.612733848867026	0.764251736762452	0.584080717144425	0	0.509782688917487	0.851442691510624	0.724954656926855	0	0.272990489510993
Resid1.bg1678	E_upperxK	E_upperxJH	0.702193306535133	0.493075439742743	0.73407163101009	0.538861159453813	0	0.474796844577198	0.654529791405293	0.428409247837056	0	0.227396461957935
Resid1.bg1679	E_upperxK	E_upperxKI	0.899905429646931	0.809829782308028	0.881360594046678	0.776796496738313	0	0.549835250803852	0.934477179423188	0.873247598862718	0	0.35007017884308
Resid1.bg1680	E_upperxK	E_upperxKH	0.852789029983046	0.727249129659424	0.857881248901699	0.735960237217138	0	0.530659935662549	0.846674938088969	0.71685845078796	0	0.322129094320497
Resid1.bg1681	E_upperxK	E_upperxL	-0.406022336904726	0.164854138065575	-0.316626486005523	0.100252331640206	2.42028619368284e-14	-0.203718946964592	-0.575317029075131	0.330989683943835	0	-0.202303389940134
Resid1.bg1682	E_upperxK	E_upperxQ	0.192284228789062	0.0369732246410042	0.150239342448002	0.0225718600192081	0.00039236225915773	0.0992843175612133	0.282550235169585	0.079834635394388	0	0.0929999112278483
Resid1.bg1683	E_upperxK	HxI	-0.145908533438986	0.0212893001303157	-0.121928480142628	0.0148665542698911	0.00408532702479336	-0.0832314641243619	-0.210532896795859	0.0443241006332558	2.66897615119888e-12	-0.0626770693146241
Resid1.bg1684	E_upperxK	HxJ	-0.0804365859193708	0.00647004435436432	-0.0865963662175413	0.00749893064208253	0.0417891987949859	-0.060238794742041	-0.0729953772160261	0.00532832509490994	0.0153387255534283	-0.0201977911773299
Resid1.bg1685	E_upperxK	HxK	-0.111475362365428	0.0124267564145035	0.0475930085939878	0.0022650944670274	0.263867932489602	0.0301671053082501	-0.390062171023808	0.152148497263806	0	-0.141642467673678
Resid1.bg1686	E_upperxK	HxJI	-0.118101158675704	0.0139478836805439	-0.114498525570384	0.0131099123577919	0.00703213802110891	-0.0793642067569023	-0.137922121069939	0.0190225114804308	4.63212222179266e-06	-0.0387369519188022
Resid1.bg1687	E_upperxK	HxJH	-0.0377609351213591	0.00142588822123949	-0.0756479958092708	0.00572261926995946	0.0754930924517558	-0.048134548894024	0.0287962126228552	0.000829221861420686	0.338889043606489	0.0103736137726649
Resid1.bg1688	E_upperxK	HxKI	-0.00641541100293349	4.11574983365601e-05	0.0374787965114029	0.00140466018794314	0.379041147988415	0.024714750538673	-0.0940372030545502	0.0088429955583227	0.00178940367904401	-0.0311301615416064
Resid1.bg1689	E_upperxK	HxKH	-0.0622173887736188	0.00387100346580762	-0.0270674577057511	0.000732647266652624	0.525302455412369	-0.0166289880344195	-0.118400050570779	0.014018571975163	8.41308012886621e-05	-0.0455884007391993
Resid1.bg1690	E_upperxK	HxL	-0.374752034415295	0.140439087298402	-0.273589714092858	0.0748513316574119	5.97206728514266e-11	-0.162658580426915	-0.523111587400999	0.273645732873193	0	-0.212093453988379
Resid1.bg1691	E_upperxK	HxQ	-0.247829105551914	0.0614192655586615	-0.337997946618653	0.114242611918426	4.44089209850063e-16	-0.215178479243987	-0.0907341683643689	0.00823268930877365	0.00258317384413309	-0.032650626307926
Resid1.bg1692	E_upperxK	IxJ	0.0609628069281983	0.00371646382856478	0.167025187796271	0.0278974133583796	7.92603859869345e-05	0.116342622442607	-0.201293627517462	0.0405191244791386	2.28008723013318e-11	-0.0553798155144084
Resid1.bg1693	E_upperxK	IxK	0.0869265627139469	0.00755622730526174	0.0735249385883033	0.00540591659441377	0.0840895248722635	0.0520579230183008	0.136935527680708	0.018751338741194	5.41528950126491e-06	0.0348686396956461
Resid1.bg1694	E_upperxK	IxJI	0.0723429527031754	0.00523350280581388	0.153687799306237	0.0236199396555941	0.000286167486041933	0.103480355323889	-0.0999094278076501	0.00998189376485205	0.000906118946382595	-0.0311374026207132
Resid1.bg1695	E_upperxK	IxJH	-0.0613083228778225	0.00375871045409133	0.00190188491089106	3.6171662142751e-06	0.964407431815932	0.00119060872389489	-0.167929306454029	0.0282002519661312	2.43603817118299e-08	-0.0624989316017173
Resid1.bg1696	E_upperxK	IxKI	-0.145535177108241	0.0211804877759272	-0.193999815577981	0.0376359284442906	4.31717989179958e-06	-0.134722413051907	-0.0387984935527533	0.00150532310196304	0.1975538556778	-0.0108127640563347
Resid1.bg1697	E_upperxK	IxKH	-0.0537745105108608	0.00289169798068268	-0.0762991299439312	0.0058215572302009	0.0730047805039606	-0.0530214318906947	-0.00270987453693161	7.34342000591029e-06	0.928288176457241	-0.000753078620166087
Resid1.bg1698	E_upperxK	IxL	-0.38587303547956	0.148897999510209	-0.30811936685484	0.0949375442310275	1.25899290992493e-13	-0.197505922784977	-0.531244059878294	0.282220251155973	0	-0.188367112694583
Resid1.bg1699	E_upperxK	IxQ	-0.41740912222312	0.174230375315075	-0.478549183251826	0.22900932079099	0	-0.315827815889499	-0.307523767853734	0.0945708677949574	0	-0.101581306333621
Resid1.bg1700	E_upperxK	JxK	0.179158231008963	0.0320976717382609	0.312610281023141	0.0977251878013671	5.30686605770825e-14	0.233150828267213	-0.32356199630791	0.10469236545476	0	-0.05399259725825
Resid1.bg1701	E_upperxK	JxJI	0.0105471647453921	0.000111242684166442	0.0680392490397876	0.00462933940989824	0.109989624212575	0.0449108663161631	-0.104075391297448	0.0108316870737169	0.000547181179815004	-0.034363701570771
Resid1.bg1702	E_upperxK	JxJH	-0.0470409841277532	0.00221285418770753	-0.0219977526533809	0.000483901121799327	0.605721683768541	-0.0130650062810932	-0.0836748681972468	0.00700148356782662	0.00545318839676856	-0.0339759778466601
Resid1.bg1703	E_upperxK	JxKI	0.193350546558336	0.0373844338544072	0.218678730986458	0.0478203873858479	2.06051968376642e-07	0.157185668588272	0.154920209577329	0.0240002713354837	2.66789573988291e-07	0.0361648779700638
Resid1.bg1704	E_upperxK	JxKH	0.052225419897275	0.00272749448344669	0.0692119117887285	0.00479028873345073	0.103981297605996	0.0505442836894096	0.00808015889450101	6.52889677603838e-05	0.788427180056781	0.00168113620786541
Resid1.bg1705	E_upperxK	JxL	-0.469499620029803	0.22042989320813	-0.448127447346785	0.200818209065546	0	-0.302916601193883	-0.541247488798053	0.292948844130198	0	-0.16658301883592
Resid1.bg1706	E_upperxK	JxQ	-0.384478810415504	0.147823955658521	-0.496899127009968	0.246908742423269	0	-0.349639944269676	-0.132620202087743	0.0175881180017937	1.05945431640997e-05	-0.0348388661458281
Resid1.bg1707	E_upperxK	KxJI	0.19322326893629	0.0373352316584257	0.277750501289358	0.0771453409664895	2.97033508900313e-11	0.195354156738571	-0.00809495989006145	6.55283756217037e-05	0.788048866255333	-0.00213088780228165
Resid1.bg1708	E_upperxK	KxJH	0.0323303588423969	0.00104525210287815	0.185847014849331	0.0345391129284074	1.0882135597523e-05	0.129974922246105	-0.361271153077807	0.130516846046168	0	-0.0976445634037084
Resid1.bg1709	E_upperxK	KxKI	-0.0490712488765932	0.00240798746630855	0.132095632563596	0.0174492561423766	0.00185210286096438	0.0834016220729389	-0.361919228568831	0.130985528007858	0	-0.132472870949532
Resid1.bg1710	E_upperxK	KxKH	-0.0128657362826079	0.000165527170093614	0.0674891238087676	0.00455478183247516	0.112900985394492	0.0423830299154884	-0.149354134668043	0.0223066575424398	7.02814514141892e-07	-0.0552487661980964
Resid1.bg1711	E_upperxK	KxL	-0.395446844329787	0.156378206690387	-0.226074190677857	0.0511095396906479	7.69876313810869e-08	-0.136028556686657	-0.651369479100615	0.424282198303807	0	-0.25941828764313
Resid1.bg1712	E_upperxK	KxQ	-0.375686980747829	0.14114070750342	-0.359002883829086	0.1288830705976	0	-0.227917827299172	-0.408269038413366	0.166683607726974	0	-0.147769153448658
Resid1.bg1713	E_upperxK	JIxJH	-0.0735774317733787	0.0054136384663662	-0.0478253073422545	0.0022872600223811	0.26154141502775	-0.0286164551165295	-0.111942080030696	0.0125310292815988	0.00020095356114469	-0.0449609766568492
Resid1.bg1714	E_upperxK	JIxKI	0.115186605244216	0.0132679540276869	0.0603720907524567	0.00364478934182287	0.156252610034564	0.0389600735433493	0.218257072902577	0.0476361498720007	4.13447054370408e-13	0.0762265317008669
Resid1.bg1715	E_upperxK	JIxKH	-0.0181005202131204	0.000327628831985581	-0.0333290220310087	0.00111082370954346	0.434092609858522	-0.0241690869387368	0.0276122613954392	0.000762436979370061	0.359120626583337	0.00606856672561635
Resid1.bg1716	E_upperxK	JIxL	-0.455022026760102	0.207045044836871	-0.431200539654914	0.185933905398689	0	-0.27406804033856	-0.501149997004717	0.251151319497828	0	-0.180953986421542
Resid1.bg1717	E_upperxK	JIxQ	-0.411678487838556	0.16947917734904	-0.519292695247912	0.269664903337841	0	-0.346311734712427	-0.203747407800731	0.0415130061855176	1.30160326961004e-11	-0.0653667531261293
Resid1.bg1718	E_upperxK	JHxKI	0.103313403362996	0.0106736593144452	0.146127342814062	0.0213532003178984	0.00056670539129744	0.0983348691772371	0.0159464972033527	0.000254290773056536	0.596385297759733	0.00497853418575937
Resid1.bg1719	E_upperxK	JHxKH	0.0168383615038985	0.00028353041813597	0.0185888016691231	0.000345543547493995	0.662704735017728	0.0118653674055943	0.0138973000626566	0.000193134949031514	0.644404743018931	0.00497299409830419
Resid1.bg1720	E_upperxK	JHxL	-0.444191930386256	0.197306471020269	-0.362466171701578	0.131381725627998	0	-0.22015629173407	-0.57092012339596	0.325949787298458	0	-0.224035638652186
Resid1.bg1721	E_upperxK	JHxQ	-0.344007461460786	0.118341133540694	-0.447927720104873	0.20063924243835	0	-0.291711342511803	-0.15301136554043	0.0234124779845471	3.73299885669809e-07	-0.0522961189489822
Resid1.bg1722	E_upperxK	KIxKH	0.022042729712966	0.000485881933198872	0.0382594017382522	0.00146378182136897	0.369185948049701	0.0253318042085196	-0.0100451993956612	0.000100906030898591	0.738669839532041	-0.00328907449555369
Resid1.bg1723	E_upperxK	KIxL	-0.319419258936623	0.102028662979621	-0.254204758865624	0.0646200594299301	1.32581856604475e-09	-0.168708591333857	-0.463316729131852	0.214662391493438	0	-0.150710667602766
Resid1.bg1724	E_upperxK	KIxQ	-0.234987578515922	0.0552191620567766	-0.353505190729045	0.124965919872379	0	-0.224058307545719	-0.0300939919790485	0.000905648353235033	0.317570119181784	-0.0109292709702029
Resid1.bg1725	E_upperxK	KHxL	-0.35664452650734	0.127195318287645	-0.266376309382657	0.0709563382003248	1.94933846842105e-10	-0.164392225242527	-0.503249829659415	0.25326039105223	0	-0.192252301264814
Resid1.bg1726	E_upperxK	KHxQ	-0.251325267018582	0.0631643898419617	-0.319203784164665	0.101891055825042	1.46549439250521e-14	-0.198683462166676	-0.139931785358975	0.0195809045537502	3.35890640057457e-06	-0.0526418048519064
Resid1.bg1727	E_upperxK	LxQ	-0.0876192704973438	0.00767713656248671	0.0612213705498132	0.00374805621199754	0.150499305074564	0.0353996600425698	-0.292185161165915	0.0853721684055518	0	-0.123018930539914
Resid1.bg1728	E_upperxJI	E_upperxJH	0.774812282538492	0.600334073172509	0.823017311431038	0.677357494915175	0	0.594178317667434	0.652546672244399	0.425817159457239	0	0.180633964871058
Resid1.bg1729	E_upperxJI	E_upperxKI	0.879111192579287	0.772836488918176	0.886712075665172	0.786258305130437	0	0.61744747585482	0.876644553263697	0.768505672766908	0	0.261663716724466
Resid1.bg1730	E_upperxJI	E_upperxKH	0.695945942540781	0.484340754938976	0.672240576664924	0.45190739291479	0	0.464143522416949	0.764664922538871	0.584712443761377	0	0.231802420123833
Resid1.bg1731	E_upperxJI	E_upperxL	-0.258683548994924	0.0669171785206095	-0.201787630370412	0.0407182477705059	1.72023357580819e-06	-0.144916276936526	-0.406057805100693	0.164882941083193	0	-0.113767272058399
Resid1.bg1732	E_upperxJI	E_upperxQ	0.251333060672258	0.0631683073868851	0.217273599404202	0.0472078169980577	2.47481680037964e-07	0.160266364682613	0.347247532591516	0.120580848890896	0	0.0910666959896452
Resid1.bg1733	E_upperxJI	HxI	-0.38700832893348	0.149775446663885	-0.437446569568355	0.191359501227122	0	-0.333308074959548	-0.226388349768388	0.0512516849108538	5.41788836017076e-14	-0.0537002539739321
Resid1.bg1734	E_upperxJI	HxJ	-0.388562634340663	0.150980920805756	-0.436858886941958	0.190845687100167	0	-0.339200299059453	-0.22389975905904	0.0501311021066962	1.01696429055664e-13	-0.0493623352812108
Resid1.bg1735	E_upperxJI	HxK	0.0806603833075693	0.006506097435324	0.226538056135396	0.051319490877604	7.22951059017873e-08	0.160276590549454	-0.275174561669286	0.0757210393898838	0	-0.0796162072418844
Resid1.bg1736	E_upperxJI	HxJI	-0.54918805803116	0.301607523084037	-0.582951573638378	0.339832537207461	0	-0.451019906626019	-0.438677687152636	0.192438113205586	0	-0.0981681514051413
Resid1.bg1737	E_upperxJI	HxJH	-0.259604452137117	0.0673944715694129	-0.360089907138674	0.129664741223139	0	-0.255746014503872	-0.0134425986183507	0.000180703457614085	0.655273833678212	-0.00385843763324584
Resid1.bg1738	E_upperxJI	HxKI	-0.0818355688118729	0.00669706032276279	-0.0750766879072486	0.00563650906712241	0.0777328089486509	-0.0552604154366471	-0.100753596586133	0.0101512872250412	0.000819273445670454	-0.0265751533752258
Resid1.bg1739	E_upperxJI	HxKH	-0.032848837440628	0.00107904612120081	-0.00712485657581474	5.07635812259305e-05	0.867235668595954	-0.00488576896394405	-0.0911483489106759	0.00830802150914232	0.00246846561486924	-0.027963068476684
Resid1.bg1740	E_upperxJI	HxL	-0.27677797124854	0.0766060453684578	-0.220882225980882	0.0487889577542694	1.54217093761844e-07	-0.146580577560591	-0.403028552922168	0.162432014470537	0	-0.13019739368795
Resid1.bg1741	E_upperxJI	HxQ	-0.179644124676962	0.0322720115309517	-0.232607691552781	0.0541063381695135	3.13555283959488e-08	-0.165290270084837	-0.0500627080535473	0.00250627473765471	0.0963821012319832	-0.0143538545921249
Resid1.bg1742	E_upperxJI	IxJ	0.269643726505717	0.0727077392438902	0.387670215725656	0.150288196160777	0	0.301410072974999	-0.144914632338488	0.0210002506657991	1.48612654671254e-06	-0.0317663464692811
Resid1.bg1743	E_upperxJI	IxK	-0.243923950166498	0.0594988934648281	-0.355418352651714	0.126322205401658	0	-0.280886238380235	0.182182405944929	0.033190429035883	1.43516287742784e-09	0.0369622882137374
Resid1.bg1744	E_upperxJI	IxJI	0.429896081512832	0.184810640900087	0.504770433128841	0.254793190161078	0	0.379359420941724	0.203515306957164	0.0414184801658689	1.37287958779098e-11	0.0505366605711081
Resid1.bg1745	E_upperxJI	IxJH	-0.0155123183369423	0.000240632020186635	0.0429122534445914	0.00184146149569285	0.313789118355872	0.0299850373951068	-0.153428665238547	0.023540355316882	3.46983853649618e-07	-0.045497355732049
Resid1.bg1746	E_upperxJI	IxKI	-0.374507841794845	0.140256123565833	-0.484632290124844	0.234868456631651	0	-0.375655134290257	0.00516676535747016	2.66954642591538e-05	0.86375544499415	0.00114729249541157
Resid1.bg1747	E_upperxJI	IxKH	-0.359857520915583	0.129497435359509	-0.457721198570781	0.209508695621073	0	-0.355035139208248	-0.0217789480248104	0.000474322577067392	0.469489693322614	-0.00482238170733489
Resid1.bg1748	E_upperxJI	IxL	-0.19565001592913	0.0382789287330687	-0.057955909597361	0.00335888745725748	0.173529925836623	-0.0414664922913658	-0.545749594819939	0.297842620246127	0	-0.154183523637764
Resid1.bg1749	E_upperxJI	IxQ	-0.308379219934393	0.0950977432873445	-0.274806492614642	0.0755186083831614	4.87476725652414e-11	-0.202436692443647	-0.402533169230665	0.162032952330883	0	-0.105942527490746
Resid1.bg1750	E_upperxJI	JxK	0.311099175693792	0.0967826971173568	0.409034959586838	0.167309598164206	0	0.340512124192225	-0.221221992066382	0.0489391697738185	1.98507876802978e-13	-0.0294129484984331
Resid1.bg1751	E_upperxJI	JxJI	-0.103596437676586	0.0107322218992788	-0.0340228486013684	0.00115755422695163	0.424580112770268	-0.0250669237296489	-0.298502156026376	0.0891035371523951	0	-0.0785295139469371
Resid1.bg1752	E_upperxJI	JxJH	-0.139218921999118	0.0193819082425964	-0.136513694044466	0.018635988661666	0.00129059455817337	-0.0904994569595207	-0.150588578003892	0.0226769198252344	5.68573549353246e-07	-0.0487194650395968
Resid1.bg1753	E_upperxJI	JxKI	0.392599299419058	0.154134209904335	0.44388400423376	0.197033009214596	0	0.356134742351101	0.196046215783751	0.038434118723129	7.39714955955151e-11	0.0364645570679575
Resid1.bg1754	E_upperxJI	JxKH	-0.227552524551233	0.0517801514296396	-0.249119733776698	0.0620606417569727	2.86914669800353e-09	-0.203066263503998	-0.147708648215325	0.0218178447575985	9.29922678860606e-07	-0.0244862610472358
Resid1.bg1755	E_upperxJI	JxL	-0.445433349323277	0.198410868689352	-0.437228865118129	0.191169080492487	0	-0.32988973507006	-0.47116992759183	0.22200110066689	0	-0.115543614253217
Resid1.bg1756	E_upperxJI	JxQ	-0.488179241681324	0.238318972008553	-0.565935236137305	0.320282691501787	0	-0.444485900581649	-0.208750429467455	0.0435767418028469	4.06652489459702e-12	-0.0436933410996752
Resid1.bg1757	E_upperxJI	KxJI	0.101408332557609	0.0102836499121146	0.0898973363419606	0.00808153108137959	0.0345563863070453	0.0705753555857649	0.147006326623699	0.0216108600673937	1.04705105652414e-06	0.0308329769718442
Resid1.bg1758	E_upperxJI	KxJH	0.296280882889876	0.0877823615660043	0.443269609677269	0.196487946863438	0	0.346027312740802	-0.231000853649029	0.0533613943865801	1.64313007644523e-14	-0.049746429850926
Resid1.bg1759	E_upperxJI	KxKI	-0.183124865502551	0.0335347163653275	-0.12668405772034	0.0160488504804904	0.00284146556988452	-0.0892784105764668	-0.321787396529229	0.10354712856506	0	-0.0938464549260845
Resid1.bg1760	E_upperxJI	KxKH	0.0929066868803258	0.00863165246707889	0.173980925304812	0.0302693623699187	3.89736014811959e-05	0.121954630074499	-0.0985545097489494	0.00971299139185577	0.00106351970342899	-0.029047943194173
Resid1.bg1761	E_upperxJI	KxL	-0.199526031467863	0.0398106372333148	-0.048829564258978	0.00238432634572166	0.251646501411754	-0.0327944536568548	-0.525425475710732	0.276071930525849	0	-0.166731577811009
Resid1.bg1762	E_upperxJI	KxQ	-0.129968936702214	0.0168919245075041	-0.0589561322109336	0.00347582552527308	0.166212467480092	-0.0417780138114781	-0.305810925605618	0.0935203222197647	0	-0.0881909228907356
Resid1.bg1763	E_upperxJI	JIxJH	-0.292059664502734	0.0852988476294494	-0.292287498817151	0.0854319819647863	2.35678143667428e-12	-0.195212108155636	-0.302630539604122	0.091585243501082	0	-0.0968475563470978
Resid1.bg1764	E_upperxJI	JIxKI	-0.00488816559929788	2.38941629261592e-05	-0.0834894482075045	0.00697048796199358	0.0497254267039478	-0.0601386380685328	0.198547586421927	0.0394211440739726	4.23692192441649e-11	0.0552504724692349
Resid1.bg1765	E_upperxJI	JIxKH	-0.470300444128194	0.221182507747177	-0.530558131588645	0.281491930994834	0	-0.429446526818233	-0.23330067716056	0.054429205963576	9.10382880192628e-15	-0.0408539173099618
Resid1.bg1766	E_upperxJI	JIxL	-0.477323290541286	0.227837523693161	-0.418104268795793	0.174811179585265	0	-0.296621171979127	-0.62810069010787	0.394510476913983	0	-0.180702118562159
Resid1.bg1767	E_upperxJI	JIxQ	-0.608378144130355	0.370123966255495	-0.640852107798004	0.410691424069145	0	-0.477036112751685	-0.51381331794536	0.264004125698019	0	-0.13134203137867
Resid1.bg1768	E_upperxJI	JHxKI	0.312354624244951	0.0975654112872043	0.39813585591229	0.158512159763011	0	0.299051369061106	0.0534796034736824	0.0028600679877023	0.0757111701259987	0.0133032551838445
Resid1.bg1769	E_upperxJI	JHxKH	-0.0834483063020418	0.00696361982467939	-0.122248324245894	0.0149446527809293	0.00398829005542689	-0.0870985966009496	0.01280284077454	0.000163912731898223	0.670690513291541	0.00365029029890778
Resid1.bg1770	E_upperxJI	JHxL	-0.321485945006715	0.10335321283686	-0.257379878323641	0.066244401765892	8.11712252968277e-10	-0.174492456972082	-0.470135218625264	0.221027123791825	0	-0.146993488034633
Resid1.bg1771	E_upperxJI	JHxQ	-0.328651437393438	0.108011767300773	-0.396107301162644	0.156900994034353	0	-0.28793646590157	-0.149511574665678	0.0223537109590105	6.84131492123541e-07	-0.0407149714918684
Resid1.bg1772	E_upperxJI	KIxKH	-0.211877864372613	0.0448922294110992	-0.26704418226896	0.0713125952836976	1.74968262101061e-10	-0.197355627711294	-0.0556653329379847	0.00309862929109668	0.0644978002017573	-0.0145222366613184
Resid1.bg1773	E_upperxJI	KIxL	-0.0567431417181729	0.00321978413204865	0.0465090677380489	0.00216309338186242	0.274911737396479	0.0344532029975364	-0.351866457643151	0.123810004014339	0	-0.0911963447157093
Resid1.bg1774	E_upperxJI	KIxQ	-0.0332144498621121	0.00110319967964276	-0.0418541338306091	0.00175176851871054	0.325881527544778	-0.0296102490806113	-0.0124555822250238	0.000155141528564328	0.679117585998925	-0.00360420078150086
Resid1.bg1775	E_upperxJI	KHxL	-0.289490653188993	0.0838048382837897	-0.247722627720725	0.0613665002848609	3.53658258234191e-09	-0.170643519924461	-0.390451638171473	0.152452481750787	0	-0.118847133264532
Resid1.bg1776	E_upperxJI	KHxQ	-0.196848438355101	0.0387493076828422	-0.242060281370093	0.0585931798169688	8.14867551213183e-09	-0.168172766203298	-0.0956677720569951	0.00915232261034917	0.00148661784644899	-0.0286756721518032
Resid1.bg1777	E_upperxJI	LxQ	-0.0662120267307843	0.0043840324837981	0.02427136483373	0.000589099150892026	0.568978429886646	0.0156649382748047	-0.244069996122117	0.05957016300705	4.44089209850063e-16	-0.081876965005589
Resid1.bg1778	E_upperxJH	E_upperxKI	0.769427165856536	0.592018163558021	0.800145470674087	0.640232774240256	0	0.540265308924168	0.708533153149047	0.502019229111331	0	0.229161856932368
Resid1.bg1779	E_upperxJH	E_upperxKH	0.666335625060114	0.444003165224253	0.686799851559051	0.471694036101535	0	0.459810090295329	0.628730846958601	0.395302477917279	0	0.206525534764785
Resid1.bg1780	E_upperxJH	E_upperxL	-0.290119480497401	0.0841693129640817	-0.248054751110364	0.0615311595484249	3.36543481971319e-09	-0.172739202957633	-0.386637043142387	0.149488203129888	0	-0.117380277539768
Resid1.bg1781	E_upperxJH	E_upperxQ	0.133226600606759	0.0177493271092328	0.122969204910875	0.0151214253564127	0.00377719262846821	0.0879533784091079	0.159315783701882	0.0253815189365447	1.21275692821499e-07	0.0452732221976507
Resid1.bg1782	E_upperxJH	HxI	-0.188090400006954	0.0353779985747758	-0.207355100145205	0.0429961375562279	8.71311399253116e-07	-0.153199121893662	-0.135747682240311	0.0184274332336165	6.52688784574806e-06	-0.0348912781132918
Resid1.bg1783	E_upperxJH	HxJ	-0.307505843013071	0.0945598434871797	-0.358112921136471	0.128244864284896	0	-0.269622279926407	-0.158579322659019	0.0251474015749931	1.38601668808747e-07	-0.0378835630866639
Resid1.bg1784	E_upperxJH	HxK	0.135574182345365	0.0183803589186143	0.257033110175831	0.066066019726661	8.56671178439683e-10	0.17633508487313	-0.130013485314258	0.0169035063635609	1.57393389215166e-05	-0.0407609025277651
Resid1.bg1785	E_upperxJH	HxJI	-0.249099896414195	0.0620507583935628	-0.299782537992922	0.0898695700854778	6.02184968556685e-13	-0.224900436243152	-0.0997972147795984	0.00995948407776529	0.00091828497562485	-0.0241994601710433
Resid1.bg1786	E_upperxJH	HxJH	-0.585559618711685	0.342880067065773	-0.568158972941693	0.32280461853416	0	-0.391280792638173	-0.624647530870787	0.390184537822971	0	-0.194278826073511
Resid1.bg1787	E_upperxJH	HxKI	0.0302486964353388	0.000914983636037281	0.0706551934828133	0.00499215636609379	0.096946764053861	0.050428246215066	-0.0706047730753668	0.00498503398102404	0.0190329473053763	-0.0201795497797272
Resid1.bg1788	E_upperxJH	HxKH	-0.0262392320885113	0.000688497300594762	0.00528500615653629	2.79312900746265e-05	0.90131400981979	0.00351417214201198	-0.0895031773825359	0.00801081876156969	0.0029534670416107	-0.0297534042305233
Resid1.bg1789	E_upperxJH	HxL	-0.297798385981331	0.0886838786930857	-0.264346286790897	0.0698789593401353	2.70226063747714e-10	-0.170102073132345	-0.364795685094907	0.133075891863862	0	-0.127696312848986
Resid1.bg1790	E_upperxJH	HxQ	-0.28421412806154	0.0807776705897812	-0.321521624931718	0.103376155298732	9.10382880192628e-15	-0.221541014494906	-0.20172739356872	0.0406939413160294	2.06594741314348e-11	-0.0626731135666339
Resid1.bg1791	E_upperxJH	IxJ	0.318918110351477	0.101708761110157	0.42761643399314	0.18285581462101	0	0.322381749471649	-0.0145819437200107	0.000212633082653559	0.628182183654809	-0.00346363912017228
Resid1.bg1792	E_upperxJH	IxK	-0.180932522279953	0.0327365776185858	-0.226625222824876	0.0513589916204247	7.14447045968569e-08	-0.173667915127298	-0.0330443739777751	0.00109193065158306	0.272444763451636	-0.00726460715265583
Resid1.bg1793	E_upperxJH	IxJI	0.230888836241255	0.0533096547008412	0.322728532110433	0.104153705438154	7.105427357601e-15	0.235187947593971	-0.0159774344079219	0.000255278410259447	0.595672962922458	-0.00429911135271577
Resid1.bg1794	E_upperxJH	IxJH	0.464645835332922	0.215895752292229	0.449199114762223	0.201779844703164	0	0.304356722983272	0.498841050112446	0.248842393277287	0	0.16028911234965
Resid1.bg1795	E_upperxJH	IxKI	-0.264858813471648	0.0701501910736091	-0.348602791990516	0.121523906583583	0	-0.262016461422033	-0.0118130016550509	0.000139547008102236	0.694816945457772	-0.00284235204961452
Resid1.bg1796	E_upperxJH	IxKH	-0.209093479366373	0.0437200831135359	-0.271456662731375	0.0736887197412553	8.5043083686287e-11	-0.20416982293907	-0.0205211108379969	0.000421115990025352	0.495532976952945	-0.00492365642730264
Resid1.bg1797	E_upperxJH	IxL	-0.214299211766486	0.0459241521637372	-0.143678676241984	0.0206435620066489	0.000702264801372365	-0.0996810548414206	-0.374409350780664	0.140182361951998	0	-0.114618156925065
Resid1.bg1798	E_upperxJH	IxQ	-0.349092349539205	0.121865468506802	-0.347024926955929	0.120426299928768	0	-0.24788123383554	-0.354892944801746	0.125949002270055	0	-0.101211115703665
Resid1.bg1799	E_upperxJH	JxK	0.271035261181441	0.0734601128036921	0.358627381283342	0.128613598606148	0	0.289491842813013	-0.12810875621313	0.0164118534184752	2.09228684957541e-05	-0.018456581631572
Resid1.bg1800	E_upperxJH	JxJI	0.194615565822824	0.037875218460538	0.24342695188854	0.0592566809057457	6.67446720115095e-09	0.173908080690687	0.0726406516759393	0.00527666427590514	0.0158435338005587	0.0207074851321374
Resid1.bg1801	E_upperxJH	JxJH	0.336592421327886	0.113294458095369	0.232562018919148	0.0540850926437501	3.15559893770967e-08	0.149495898419321	0.533694894748081	0.284830240680165	0	0.187096522908565
Resid1.bg1802	E_upperxJH	JxKI	0.318160969654463	0.101226402611468	0.367029944378691	0.134710980070625	0	0.285540081880092	0.161853132009323	0.0261964363412275	7.62125078601628e-08	0.0326208877743712
Resid1.bg1803	E_upperxJH	JxKH	-0.195516447019489	0.0382266810551247	-0.215556692353623	0.0464646876184347	3.09061108261233e-07	-0.170377362726541	-0.139949294418472	0.0195858050082282	3.34945079649707e-06	-0.0251390842929479
Resid1.bg1804	E_upperxJH	JxL	-0.452768026619892	0.204998885929271	-0.463809907572342	0.215119630362264	0	-0.339328808424319	-0.426906385493273	0.182249061974931	0	-0.113439218195573
Resid1.bg1805	E_upperxJH	JxQ	-0.535677744797497	0.286950646271332	-0.606852951123341	0.368270504287108	0	-0.462163301497843	-0.324132520126721	0.105061890603699	0	-0.0735144432996537
Resid1.bg1806	E_upperxJH	KxJI	0.036694947291569	0.00134651915673102	0.0685870890465416	0.00470418878387823	0.107149474910679	0.0522118830166423	-0.0682754134656034	0.0046615320838991	0.0233582886783927	-0.0155169357250734
Resid1.bg1807	E_upperxJH	KxJH	0.411535359791329	0.169361352358579	0.488458861635378	0.238592059510129	0	0.369735498768726	0.179128345665337	0.0320869642208005	2.68185851304281e-09	0.0417998610226029
Resid1.bg1808	E_upperxJH	KxKI	-0.124376405589869	0.0154694902674557	-0.0700908813766555	0.00491273165215639	0.0996506386404425	-0.0478968265372838	-0.242010638718162	0.0585691492527726	8.88178419700125e-16	-0.0764795790525856
Resid1.bg1809	E_upperxJH	KxKH	0.125251976925432	0.015688057723729	0.185342649253436	0.0343518976322821	1.15078114455436e-05	0.125977433807441	-0.00227148843961881	5.1596597313219e-06	0.93986514060192	-0.000725456882008835
Resid1.bg1810	E_upperxJH	KxL	-0.253073554871582	0.0640462241753395	-0.154962345336043	0.0240133284720471	0.000254230190759319	-0.100917031263896	-0.442508537234413	0.19581380552534	0	-0.152156523607686
Resid1.bg1811	E_upperxJH	KxQ	-0.266082501240782	0.0707998974665508	-0.217383121736994	0.0472554216161208	2.4398344633525e-07	-0.149370680737153	-0.373492395533154	0.139496569521094	0	-0.116711820503629
Resid1.bg1812	E_upperxJH	JIxJH	0.361898980134156	0.130970871822142	0.282004276087286	0.079526411731514	1.43671741170692e-11	0.182630344509273	0.516971032482334	0.26725904842585	0	0.179268635624884
Resid1.bg1813	E_upperxJH	JIxKI	0.00386649318506305	1.4949769550139e-05	-0.06673263137022	0.00445324408959367	0.117002983573607	-0.0466102016675388	0.167400725788844	0.0280230029946318	2.69438937827715e-08	0.0504766948526018
Resid1.bg1814	E_upperxJH	JIxKH	-0.249938534682568	0.0624692711192692	-0.31551870656741	0.0995520541939714	3.01980662698043e-14	-0.247640667835621	-0.0121100228806161	0.000146652654169045	0.687543429268241	-0.00229786684694736
Resid1.bg1815	E_upperxJH	JIxL	-0.379541472883302	0.144051729638426	-0.37990937188682	0.144331130847438	0	-0.261347461483762	-0.379139741244395	0.143746943390867	0	-0.11819401139954
Resid1.bg1816	E_upperxJH	JIxQ	-0.479349838930734	0.229776268082921	-0.551269850267954	0.303898447814452	0	-0.397904101079331	-0.294040938797704	0.086460073689035	0	-0.0814457378514033
Resid1.bg1817	E_upperxJH	JHxKI	0.575530344944014	0.331235177951376	0.583770213544074	0.340787662221294	0	0.425184250285359	0.557776507659983	0.311114632497367	0	0.150346094658655
Resid1.bg1818	E_upperxJH	JHxKH	-0.271727901735458	0.0738360525815548	-0.242676979644407	0.058892116449332	7.44804795616005e-09	-0.16765540453147	-0.336862545598791	0.113476374627298	0	-0.104072497203988
Resid1.bg1819	E_upperxJH	JHxL	-0.248071125940958	0.0615392835256147	-0.243313774753458	0.0592015929847767	6.78599976211558e-09	-0.159951934551488	-0.260095599503057	0.0676497208808548	0	-0.0881191913894703
Resid1.bg1820	E_upperxJH	JHxQ	-0.46728553495395	0.218355771177199	-0.513693717333077	0.263881235227476	0	-0.362083563302724	-0.356518746042166	0.127105616279478	0	-0.105201971651226
Resid1.bg1821	E_upperxJH	KIxKH	-0.0991637896098181	0.00983345716978027	-0.120309962855538	0.0144744871623008	0.00460991615152828	-0.0862161689316074	-0.0458014343773383	0.00209777139102163	0.128227394867779	-0.0129476206782107
Resid1.bg1822	E_upperxJH	KIxL	-0.147260771969308	0.0216857349609964	-0.0759017281400567	0.00576107233464708	0.0745153651163917	-0.0545210695461082	-0.330220435597535	0.109045536086226	0	-0.0927397024231993
Resid1.bg1823	E_upperxJH	KIxQ	-0.174794848989641	0.0305532392333115	-0.182643212254963	0.0333585429828113	1.54821415234707e-05	-0.125293336031383	-0.157874264397838	0.0249242833591585	1.57417640256341e-07	-0.0495015129582586
Resid1.bg1824	E_upperxJH	KHxL	-0.32867302969066	0.108025960446038	-0.306421130636525	0.0938939093005661	1.74082970261225e-13	-0.204674419582644	-0.375952664020663	0.141340405584234	0	-0.123998610108016
Resid1.bg1825	E_upperxJH	KHxQ	-0.292067637619754	0.0853035049447838	-0.330175204939635	0.10901566595693	1.55431223447522e-15	-0.222432029341687	-0.214398250806547	0.0459666099489072	1.0582645870727e-12	-0.0696356082780665
Resid1.bg1826	E_upperxJH	LxQ	-0.0167499212218449	0.000280559860938011	0.0404571779374219	0.00163678324666021	0.342302767373665	0.0253192483802261	-0.115732253192738	0.0133939544290679	0.000121190482899047	-0.042069169602071
Resid1.bg1827	E_upperxKI	E_upperxKH	0.797909890782017	0.63666019380777	0.777141663466239	0.603949165095073	0	0.501831668708431	0.835921211294989	0.698764271492881	0	0.296078222073586
Resid1.bg1828	E_upperxKI	E_upperxL	-0.370374325823205	0.137177141228993	-0.273377422931962	0.0747352153689208	6.18678441810516e-11	-0.183618135858876	-0.570494159125988	0.325463585596868	0	-0.186756189964329
Resid1.bg1829	E_upperxKI	E_upperxQ	0.200138595423975	0.0400554573782817	0.188273225556738	0.0354468074615384	8.29876406038821e-06	0.129883592139094	0.229278074436716	0.0525684354174082	2.57571741713036e-14	0.0702550032848814
Resid1.bg1830	E_upperxKI	HxI	-0.295838312642477	0.0875203072271481	-0.327942970880722	0.107546592150074	2.44249065417534e-15	-0.233695014760408	-0.224221735678073	0.0502753867504874	9.37028232783632e-14	-0.0621432978820691
Resid1.bg1831	E_upperxKI	HxJ	-0.228278341256419	0.052111001086782	-0.278523027875531	0.0775750770569537	2.60567123433475e-11	-0.202258350271843	-0.101011483492081	0.0102033197972711	0.000794324042668659	-0.0260199909845763
Resid1.bg1832	E_upperxKI	HxK	0.00686655415624425	4.71495659806352e-05	0.150255767438549	0.0225767956485473	0.000391779067831166	0.0994238045881413	-0.273793366729283	0.0749628076649555	0	-0.0925572504318971
Resid1.bg1833	E_upperxKI	HxJI	-0.28636733049344	0.0820062479739392	-0.336667062415867	0.113344710915729	4.44089209850063e-16	-0.243609467512644	-0.163529685796759	0.0267419581367868	5.58564243746673e-08	-0.0427578629807964
Resid1.bg1834	E_upperxKI	HxJH	-0.164824528230455	0.0271671251063922	-0.233897725474324	0.0547081459820622	2.61759938169348e-08	-0.155365370626586	-0.0282052456741953	0.00079553588354171	0.348894458847471	-0.00945915760386954
Resid1.bg1835	E_upperxKI	HxKI	-0.157432974545374	0.0247851414742045	-0.145792590913439	0.0212554795652533	0.000583681612846831	-0.100363268337337	-0.185180858902572	0.0342919505038942	7.69207808559713e-10	-0.0570697062080375
Resid1.bg1836	E_upperxKI	HxKH	-0.0436278604605124	0.00190339020836194	-0.013665657623013	0.000186750198269413	0.748476580250852	-0.00876430811361859	-0.0972615744064746	0.00945981385602619	0.00123695748456965	-0.0348635523468938
Resid1.bg1837	E_upperxKI	HxL	-0.354809104698698	0.125889500777092	-0.28200330297942	0.0795258628913024	1.43698386523283e-11	-0.175025027464561	-0.476310800011461	0.226871978207558	0	-0.179784077234137
Resid1.bg1838	E_upperxKI	HxQ	-0.257757853147686	0.066439110859304	-0.309948189235834	0.0960678800105721	8.88178419700125e-14	-0.205988332848374	-0.154534558455534	0.0238809297570469	2.85614344397445e-07	-0.051769520299312
Resid1.bg1839	E_upperxKI	IxJ	0.131353863589066	0.0172538374797748	0.236596963005199	0.0559781229032836	1.78793628791141e-08	0.172042122973248	-0.158861903248226	0.0252371043036489	1.31687863058616e-07	-0.040688259384182
Resid1.bg1840	E_upperxKI	IxK	-0.158229385562621	0.0250365384555245	-0.213710469377974	0.045672164721754	3.91681843181502e-07	-0.15795984969829	-0.00113702450169308	1.2928247174504e-06	0.969877281273951	-0.000269535864330911
Resid1.bg1841	E_upperxKI	IxJI	0.154815253581837	0.0239677627416084	0.24728046762413	0.0611476296684082	3.77759556968726e-09	0.173810928671489	-0.0654712978611362	0.00428649084362162	0.0296755642019741	-0.0189956750896527
Resid1.bg1842	E_upperxKI	IxJH	-0.0497994901412646	0.00247998921832991	-0.0197302378192427	0.000389282284403876	0.643385488616397	-0.0128939474199262	-0.106516680987211	0.0113458033285312	0.000403760792163865	-0.0369055427213384
Resid1.bg1843	E_upperxKI	IxKI	-0.162665018392421	0.0264599082086067	-0.250047343483034	0.0625236739829223	2.49540166308293e-09	-0.181271499836037	0.0717157458180855	0.00514314819824424	0.017229077337422	0.0186064814436157
Resid1.bg1844	E_upperxKI	IxKH	-0.249178292540779	0.062089821473538	-0.321195728005963	0.10316669568928	9.76996261670138e-15	-0.233007754229931	-0.0625036632963877	0.0039067079254682	0.0379092902027875	-0.0161705383108479
Resid1.bg1845	E_upperxKI	IxL	-0.288368620142423	0.083156461082845	-0.187944267125096	0.0353230475451896	8.61113412842229e-06	-0.125764757327542	-0.492597261043668	0.242652061587724	0	-0.162603862814881
Resid1.bg1846	E_upperxKI	IxQ	-0.385682399011973	0.14875091290763	-0.395854039489207	0.156700420579923	0	-0.272726680132798	-0.367320566646249	0.134924398681322	0	-0.112955718879175
Resid1.bg1847	E_upperxKI	JxK	0.201183435931058	0.0404747748930262	0.314867456586412	0.0991415152171962	3.41948691584548e-14	0.245149058162042	-0.28301446894509	0.0800971896322713	0	-0.0439656222309834
Resid1.bg1848	E_upperxKI	JxJI	0.0213625126888438	0.000456356948381011	0.0597743304979733	0.00357297058648094	0.160400750128895	0.0411884442877734	-0.0644991283104613	0.00416013755280935	0.0321849012675279	-0.0198259315989296
Resid1.bg1849	E_upperxKI	JxJH	-0.0666236061317223	0.00443870489399487	-0.0809309645570053	0.00654982102412725	0.0571733593466548	-0.0501781646362883	-0.0435051567114868	0.00189269866049102	0.148495312206911	-0.016445441495434
Resid1.bg1850	E_upperxKI	JxKI	0.294725702907884	0.0868632399545462	0.333593388883984	0.111284549107101	8.88178419700125e-16	0.250318290494109	0.204337778665466	0.0417539277899369	1.13624665232237e-11	0.0444074124137751
Resid1.bg1851	E_upperxKI	JxKH	-0.104999088970431	0.0110248086846206	-0.128439935623103	0.0164968170628669	0.00247733883428847	-0.097917434688969	-0.036561486816823	0.00133674231825672	0.224649207232156	-0.00708165428146244
Resid1.bg1852	E_upperxKI	JxL	-0.452734606674601	0.204968624080806	-0.431664336297867	0.186334099231478	0	-0.304604592476349	-0.516987876480209	0.267276464427516	0	-0.148130014198253
Resid1.bg1853	E_upperxKI	JxQ	-0.43934241216989	0.193021755131257	-0.521450428830619	0.271910549727636	0	-0.383031582510601	-0.230255348737598	0.0530175256222729	1.99840144432528e-14	-0.0563108296592894
Resid1.bg1854	E_upperxKI	KxJI	0.043896714896607	0.001926921578714	0.0911831999741916	0.00831437595753342	0.0320428553126928	0.0669501233639733	-0.0940722196266497	0.00884958250548461	0.00178234548165679	-0.0230534084673663
Resid1.bg1855	E_upperxKI	KxJH	0.161086473036294	0.0259488517952727	0.297535181846236	0.0885271844362726	9.10382880192628e-13	0.217225622192031	-0.223112124532825	0.0497790201135506	1.23900889548167e-13	-0.056139149155737
Resid1.bg1856	E_upperxKI	KxKI	-0.165444205204154	0.0273717850356343	-0.061489924716069	0.00378101084158783	0.14871395948919	-0.0405283335707671	-0.366584805495843	0.134384419620425	0	-0.124915871633387
Resid1.bg1857	E_upperxKI	KxKH	0.0514576198014475	0.00264788663563032	0.126869715376182	0.0160959246796333	0.00280078193406186	0.0831734897279039	-0.0920965628831007	0.00848177689488091	0.0022231954704337	-0.0317158699264565
Resid1.bg1858	E_upperxKI	KxL	-0.337195831888356	0.11370102904288	-0.181903870904807	0.0330890182501529	1.67800868946522e-05	-0.114258835480319	-0.601285998040632	0.361544851439719	0	-0.222936996408037
Resid1.bg1859	E_upperxKI	KxQ	-0.302132619285692	0.091284119636433	-0.239187835208765	0.0572108205118552	1.23466485923984e-08	-0.158521507758331	-0.426209212132785	0.181654292506849	0	-0.143611111527361
Resid1.bg1860	E_upperxKI	JIxJH	-0.111550626503913	0.0124435422734156	-0.136564132113393	0.0186497621798843	0.0012852042824818	-0.0853028341936568	-0.070197645388133	0.00492770941803807	0.0197341934164141	-0.0262477923102566
Resid1.bg1861	E_upperxKI	JIxKI	0.1652502959115	0.0273076602988382	0.10519261220489	0.0110654856624885	0.0133244750461152	0.0708659378378241	0.290291501176054	0.0842691556550472	0	0.0943843580736757
Resid1.bg1862	E_upperxKI	JIxKH	-0.24029694036521	0.0577426195488811	-0.30480896300187	0.0929085039262754	2.35811370430383e-13	-0.230745985622823	-0.046680420536158	0.00217906166143256	0.121064338270649	-0.00955095474238683
Resid1.bg1863	E_upperxKI	JIxL	-0.413969954117295	0.171371122911875	-0.384020748516588	0.14747193529124	0	-0.254801825900417	-0.473508537974866	0.224210335535095	0	-0.159168128216878
Resid1.bg1864	E_upperxKI	JIxQ	-0.45248169894885	0.204739687883638	-0.532326530726173	0.283371535314963	0	-0.370596960524835	-0.274163902263059	0.0751658453041084	0	-0.0818847384240153
Resid1.bg1865	E_upperxKI	JHxKI	0.146909331217109	0.0215823515986582	0.197327867072911	0.0389382871235446	2.92659220946234e-06	0.13862234013363	0.0285123364521801	0.000812953329962317	0.343672033865317	0.00828699108347842
Resid1.bg1866	E_upperxKI	JHxKH	-0.0522253852198296	0.00272749086135959	-0.0749773285333742	0.00562159979400154	0.0781277853567159	-0.0499606990335188	-0.00679817985239154	4.62152493054622e-05	0.821374695122762	-0.00226468618631081
Resid1.bg1867	E_upperxKI	JHxL	-0.396445862972629	0.157169322268113	-0.318046473081644	0.101153559039673	1.82076576038526e-14	-0.201661480717669	-0.533193077074058	0.284294857439703	0	-0.194784382254961
Resid1.bg1868	E_upperxKI	JHxQ	-0.369501609592341	0.136531439491331	-0.427841525681294	0.183048371097297	0	-0.29086874548219	-0.247132836588791	0.0610746389204223	2.22044604925031e-16	-0.0786328641101512
Resid1.bg1869	E_upperxKI	KIxKH	-0.218933856554704	0.0479320335459157	-0.254895273841631	0.0649716006268001	1.19230980644147e-09	-0.176180759667428	-0.140257004367214	0.0196720272740646	3.18738285032261e-06	-0.0427530968872761
Resid1.bg1870	E_upperxKI	KIxL	-0.196473908469145	0.0386019967091418	-0.105831367226712	0.0112002782890751	0.0127710612466545	-0.0733224008050825	-0.406673477314547	0.165383317151106	0	-0.123151507664062
Resid1.bg1871	E_upperxKI	KIxQ	-0.19069675066248	0.0363652507132281	-0.233835805861321	0.0546791841028132	2.64044581754774e-08	-0.154719486732083	-0.10641157412217	0.011323423107158	0.000409131632371329	-0.0359772639303966
Resid1.bg1872	E_upperxKI	KHxL	-0.345892107144571	0.119641349784912	-0.283112761461779	0.0801528357025144	1.18656195979838e-11	-0.182395395182747	-0.459719833589509	0.211342325395566	0	-0.163496711961825
Resid1.bg1873	E_upperxKI	KHxQ	-0.254132801577859	0.0645834808378113	-0.297095354521073	0.0882656496780023	9.86766224286839e-13	-0.193044883845568	-0.174426736141052	0.0304246862808203	6.88479362409566e-09	-0.0610879177322906
Resid1.bg1874	E_upperxKI	LxQ	-0.0610878131293649	0.0037317209129282	0.039982017615996	0.00159856173264581	0.348006515920338	0.024134010476876	-0.217424840595188	0.047273561307843	5.07149877648772e-13	-0.0852218236062409
Resid1.bg1875	E_upperxKH	E_upperxL	-0.292806425594142	0.0857356028692179	-0.230877815435115	0.0533045656600911	3.98786990096767e-08	-0.153760685813493	-0.418222172457942	0.174909785535441	0	-0.139045739780649
Resid1.bg1876	E_upperxKH	E_upperxQ	0.186069915394036	0.0346220134147439	0.166191636988409	0.0276196602048872	8.61370369076297e-05	0.113680262526378	0.23261350797202	0.054109044091049	1.08801856413265e-14	0.0723896528676579
Resid1.bg1877	E_upperxKH	HxI	0.0177216951839312	0.000314058480192169	0.0584705053354841	0.00341879999418688	0.169735797322192	0.0413140853822285	-0.0838163076358373	0.00702517342570533	0.00537484181529946	-0.0235923901982973
Resid1.bg1878	E_upperxKH	HxJ	0.0427733170199115	0.00182955664888585	0.0589325309452175	0.00347304320360902	0.166382421818514	0.0424336724590206	0.00129825929673639	1.68547720156246e-06	0.965608236736449	0.000339644560890875
Resid1.bg1879	E_upperxKH	HxK	0.118351542657418	0.0140070876493907	0.251960607187451	0.063484147574269	1.86789561595901e-09	0.165311112033781	-0.136775954014465	0.0187076615965671	5.55331514950907e-06	-0.046959569376363
Resid1.bg1880	E_upperxKH	HxJI	0.0312899668347556	0.000979062024520107	0.0482340459897663	0.00232652319254289	0.25748222998546	0.0346064778410611	-0.0124892173427041	0.000155980549833301	0.678299570576749	-0.00331651100630544
Resid1.bg1881	E_upperxKH	HxJH	0.0345900812334135	0.00119647371973414	0.0295182129937593	0.00087132489834494	0.488479540253823	0.0194414415102543	0.0444758474353759	0.00197810100509483	0.139647564672548	0.0151486397231592
Resid1.bg1882	E_upperxKH	HxKI	0.156053018079663	0.0243525444517718	0.215446712168654	0.0464172857842829	3.13472202861931e-07	0.147058247701956	0.0287378125545338	0.000825861870419519	0.339869511904088	0.00899477037770727
Resid1.bg1883	E_upperxKH	HxKH	-0.377970634510141	0.142861800551998	-0.315109000982985	0.0992936825004948	3.26405569239796e-14	-0.20038171264018	-0.487818985836969	0.237967362943009	0	-0.177588921869961
Resid1.bg1884	E_upperxKH	HxL	-0.315013384251588	0.0992334322576386	-0.264065719750419	0.069730704347307	2.82641909876702e-10	-0.162505535653948	-0.397836447024446	0.158273838581034	0	-0.15250784859764
Resid1.bg1885	E_upperxKH	HxQ	-0.34179463218277	0.116823570588955	-0.400653624377977	0.160523326727209	0	-0.264017533274665	-0.228600083227277	0.0522579980515179	3.06421554796543e-14	-0.0777770989081053
Resid1.bg1886	E_upperxKH	IxJ	0.0528284101966746	0.00279084092390812	0.122476465803159	0.0150004846756323	0.00392035501454879	0.0883056409879819	-0.136387174587971	0.0186014613920896	5.90383409626583e-06	-0.0354772307913072
Resid1.bg1887	E_upperxKH	IxK	0.0608667530646152	0.00370476162862885	0.0765625297244483	0.00586182095780702	0.072017397579069	0.0561109165027266	0.0197539228726626	0.000390217468859104	0.511788287148634	0.00475583656188866
Resid1.bg1888	E_upperxKH	IxJI	0.0573305879454307	0.00328679631416877	0.11700521831529	0.0136902211130086	0.00587404550310855	0.081546001728821	-0.0821790812391688	0.00675340139331391	0.00634709082564555	-0.0242154137833903
Resid1.bg1889	E_upperxKH	IxJH	0.000255828723575556	6.54483358062983e-08	0.0562595283323609	0.00316513452817972	0.18648495787236	0.0364552294242447	-0.102872804427846	0.0105828138908498	0.00063411586049722	-0.0361994007006691
Resid1.bg1890	E_upperxKH	IxKI	-0.140988557060361	0.0198777732219628	-0.165306475399134	0.0273262308088846	9.40528478936553e-05	-0.11882486331765	-0.0841134749234417	0.00707507666369646	0.00521353581111583	-0.0221636937427117
Resid1.bg1891	E_upperxKH	IxKH	0.266027759560461	0.0707707688567586	0.224094048553511	0.0502181425971033	1.0054303323237e-07	0.161191119138486	0.398994821241989	0.159196867377927	0	0.104836640421975
[truncated: 1,111 more rows]
