# Supplementary material for: Improving the Reliability of Scale-Free Image Morphometrics in Applications with Minimally Restrained Livestock Using Projective Geometry and Unsupervised Machine Learning
Source: Sensors (Basel). 2022 Oct 31;22(21):8347. doi: 10.3390/s22218347 (PMC9653925; doi:10.3390/s22218347)
Supplement: Supplementary file 1 [file sensors-22-08347-s001.zip › SupplementalMaterials/Results/ErrCor/ErrCor_NormDist_Topline.csv]

	Biom1	Biom2	Cor_Overall	R_Overall	Cor_Day	R_Day	P_Day	Add_Day	Cor_Rep	R_Rep	P_Rep	Add_Rep
Resid1.bg	CxF	CxD	0.331813322935612	0.110100081277572	0.355064620936113	0.126070885040505	0	0.186125712040036	0.306236123638825	0.0937805634213338	0	0.145687610895576
Resid1.bg1	CxF	CxGU	-0.00294159871542623	8.65300300259727e-06	-0.0413374465436759	0.00170878448675126	0.332334231925315	-0.0215736038764406	0.0389801181106267	0.0015194496079184	0.196890165794854	0.0186320051610144
Resid1.bg2	CxF	CxGL	-0.210545240821938	0.044329298432768	-0.295355974746958	0.0872351518187256	1.4193091146808e-12	-0.150926653380627	-0.122089051433879	0.0149057364800244	5.30382597765389e-05	-0.0596185874413109
Resid1.bg3	CxF	CxE_upper	-0.222882930708498	0.0496768008012091	-0.231079249583779	0.0533976195882023	3.98943804658103e-08	-0.120017522569161	-0.214120126025172	0.0458474283690355	1.34003919072256e-12	-0.102865408139337
Resid1.bg4	CxF	CxE_lower	-0.112023890682933	0.0125493520837417	-0.0938524392666097	0.00880828035629266	0.0274608892548973	-0.0504731835947115	-0.133204878384447	0.0177435396254152	1.03445445198691e-05	-0.0615507070882215
Resid1.bg5	CxF	CxE_mid	0.213209186575001	0.0454581572399735	0.255736721774673	0.0654012708640567	1.08417097521851e-09	0.13870981334471	0.162919185178194	0.0265426608991267	6.89972496914493e-08	0.0744993732302907
Resid1.bg6	CxF	CxL	0.197103502926099	0.0388497908657388	0.197875421676321	0.039154682503582	2.80121430717983e-06	0.106126683232395	0.196247733549102	0.0385131729231595	8.15130185571888e-11	0.0909768196937046
Resid1.bg7	CxF	FxD	0.121505878980155	0.01476367862674	0.133442460344994	0.0178068902229253	0.00167715326221862	0.0741972272025942	0.10691030353455	0.0114298130018497	0.000401185882531463	0.0473086517775607
Resid1.bg8	CxF	FxGU	-0.172132931706019	0.029629746177709	-0.14810964960427	0.0219364683058997	0.000480903736608251	-0.0779499619639775	-0.198833731805973	0.0395348529038897	4.5958792327383e-11	-0.0941829697420415
Resid1.bg9	CxF	FxGL	-0.209822283432305	0.0440253906247465	-0.230528985222015	0.0531436130274918	4.30456377209509e-08	-0.120215970863905	-0.187309759811627	0.0350849461206893	5.58754376100978e-10	-0.0896063125684004
Resid1.bg10	CxF	FxE_upper	-0.221320644159364	0.0489828275311158	-0.235050438790658	0.0552487087756811	2.29173684473949e-08	-0.124496172865898	-0.205859407150189	0.0423780955122274	9.34141652919607e-12	-0.0968244712934664
Resid1.bg11	CxF	FxE_lower	0.0139252863069929	0.000193913598731724	-0.0245472900532771	0.000602569448959717	0.564946368778701	-0.0126798398358323	0.0550703921383326	0.00303274809026972	0.0682829574781265	0.0266051261428252
Resid1.bg12	CxF	FxE_mid	0.190385179890096	0.0362465167217842	0.217807972084958	0.0474403127037619	2.36739109205075e-07	0.111465509672772	0.161849211229089	0.0261951671754782	8.399539330739e-08	0.0789196702173242
Resid1.bg13	CxF	FxL	0.115999865756778	0.0134559688555906	0.154501735012755	0.0238707861219515	0.000268808220024397	0.0829614216670733	0.0713675953474153	0.00509333366567241	0.0181445999980323	0.033038444089705
Resid1.bg14	CxF	DxGU	-0.0836499627612263	0.00699731626995454	-0.0651089987982374	0.00423918172450889	0.126545079992487	-0.0341715925155441	-0.104139777120148	0.0108450931786341	0.000565628723311562	-0.0494783702456822
Resid1.bg15	CxF	DxGL	-0.424812800877945	0.180465915789765	-0.360623487612013	0.130049299817452	0	-0.192465538800446	-0.498314306004885	0.24831714756913	0	-0.232347262077499
Resid1.bg16	CxF	DxE_upper	-0.107491174339204	0.0115543525608211	-0.0603109126471478	0.00363740618433189	0.157050360228428	-0.0333795175029933	-0.166410332142845	0.027692398643892	3.60094862816851e-08	-0.0741116568362103
Resid1.bg17	CxF	DxE_lower	-0.012250032497996	0.000150063296201958	0.0310089807096662	0.000961556884652452	0.467183422862311	0.0165207865131385	-0.0615803898562527	0.00379214441484807	0.0414850876776056	-0.0287708190111345
Resid1.bg18	CxF	DxE_mid	-0.0260418472416587	0.000678177807757886	0.0168295202959009	0.000283232753390139	0.693185489306821	0.00924516497085652	-0.0784409181288356	0.00615297763689469	0.0094092333640674	-0.0352870122125152
Resid1.bg19	CxF	DxL	-0.0123509249422954	0.000152545346930215	0.00255568234409979	6.53151224394342e-06	0.952228172260451	0.00142818613055044	-0.031361642585195	0.000983552625641519	0.299154025297944	-0.0137791110728459
Resid1.bg20	CxF	GUxGL	0.013739549823189	0.000188775229343894	0.025912820728854	0.000671474278125728	0.543495679395009	0.0152943508795301	-0.00387469774992777	1.50132826532953e-05	0.89793137608854	-0.00155480105634101
Resid1.bg21	CxF	GUxE_upper	-0.00284224330440669	8.07834700144464e-06	-0.0236418623748437	0.000558937656551052	0.579389747201222	-0.0135018954073732	0.0250743002108264	0.000628720531062646	0.40648043504348	0.0106596521029665
Resid1.bg22	CxF	GUxE.lower	-0.0221658341474266	0.000491324203451222	-0.0264855401390277	0.000701483836456048	0.534620914710964	-0.0145869385937926	-0.0169049902534281	0.000285778695468499	0.575716320667444	-0.00757889555363394
Resid1.bg23	CxF	GUxE_mid	-0.118139931151814	0.0139570433325554	-0.128925433563698	0.0166217674195876	0.00240639204891746	-0.0742907099111117	-0.104668472460499	0.0109554891272142	0.000530064266236918	-0.0438492212407024
Resid1.bg24	CxF	GUxL	0.211887967810407	0.0448965109028239	0.222922614019486	0.0496944918412807	1.207462276831e-07	0.121791516505951	0.198849625046219	0.039541173381022	4.57962556765779e-11	0.0900964513044558
Resid1.bg25	CxF	GLxE_upper	-0.030825347289482	0.000950202035517175	-0.014248719325473	0.000203026002416108	0.738359042150531	-0.00750091077569176	-0.0492543548112817	0.00242599146787563	0.102975999861045	-0.0233244365137902
Resid1.bg26	CxF	GLxE_lower	-0.213628929903306	0.0456373196916317	-0.213869715938895	0.0457402553957836	3.93215053628992e-07	-0.114182142019199	-0.213368860319889	0.0455262705542084	1.60360613676858e-12	-0.0994467878841067
Resid1.bg27	CxF	GLxE_mid	-0.293413502356248	0.0860914833649601	-0.312388062587629	0.0975863016472524	5.83977310952832e-14	-0.167680979421939	-0.271485098652811	0.0737041587905266	0	-0.125732522934309
Resid1.bg28	CxF	GLxL	-0.0463166539273762	0.00214523243102833	-0.0561695924434145	0.00315502311525929	0.187592185555479	-0.0306968707452503	-0.03448735458821	0.00118937762649293	0.253567304375918	-0.0156197831821259
Resid1.bg29	CxF	E_upperxE_lower	-0.134465517700807	0.0180809754505461	-0.134717283685115	0.0181487465234957	0.00151165006455023	-0.073983326835887	-0.13439409401857	0.0180617725070723	8.61838020282946e-06	-0.0604821908649203
Resid1.bg30	CxF	E_upperxE_mid	-0.0417252852143497	0.00174099942621883	-0.0598170213167519	0.00357807603920876	0.16048182486455	-0.034391227448678	-0.0174411088902101	0.000304192279320164	0.563668373602405	-0.00733405776567171
Resid1.bg31	CxF	E_upperxL	0.0576183597384955	0.00331987537895468	0.0476953758156524	0.00227484887419632	0.263274921388588	0.0267134428945194	0.0705689855410397	0.00497998172029148	0.019479982141537	0.0309049168439761
Resid1.bg32	CxF	E_lowerxE_mid	0.140335418917517	0.0196940298027551	0.155054400084886	0.0240418669856838	0.00025534935239202	0.0928902953902137	0.121828026776114	0.0148420681081617	5.50278582147623e-05	0.0474451235273036
Resid1.bg33	CxF	E_lowerxL	-0.0945449943892827	0.0089387559640695	-0.154777179532998	0.0239559753041899	0.000262019616742215	-0.0954911159048339	0.00260046758202599	6.7624316451681e-06	0.931394428049814	0.000946121515551166
Resid1.bg34	CxF	E_midxL	-0.0886058582584443	0.00785099811771552	-0.135587373504045	0.0183839358537253	0.00140745439400281	-0.0796357819659102	-0.0221478384570864	0.000490526748321193	0.463423753693386	-0.00897007629253408
Resid1.bg35	CxD	CxGU	0.341667419825337	0.116736625770103	0.337000527687099	0.113569355661383	4.44089209850063e-16	0.174029697717874	0.346658477843595	0.120172100260838	0	0.167637722107464
Resid1.bg36	CxD	CxGL	-0.00693506448688566	4.80951194372626e-05	-0.0646826093189534	0.00418383994830835	0.129054215733659	-0.0327055490118704	0.0521631898819524	0.00272099837866062	0.0841871332430459	0.0257704845249848
Resid1.bg37	CxD	CxE_upper	-0.183438519960198	0.0336496906051881	-0.138729668782586	0.0192459210005261	0.00108373411265195	-0.0712962667398312	-0.230729930142715	0.0532363006636623	2.1538326677728e-14	-0.112142253220367
Resid1.bg38	CxD	CxE_lower	-0.289750651168074	0.0839554398523228	-0.279179686233986	0.077941297205707	2.4289903421959e-11	-0.148563690746774	-0.302014776790041	0.0912129253995381	0	-0.1411869604213
Resid1.bg39	CxD	CxE_mid	-0.114743335738968	0.0131660330965056	-0.109502992296233	0.0119909053218288	0.0100340926335762	-0.0587697457077823	-0.120989948763152	0.0146385677017101	6.19046957268665e-05	-0.0559735900311858
Resid1.bg40	CxD	CxL	-0.0418757620786132	0.00175357944966462	-0.0458646649174579	0.00210356748799069	0.282061866710969	-0.024340230918897	-0.0373886121094254	0.00139790831546907	0.215799527932149	-0.0175355311597162
Resid1.bg41	CxD	FxD	0.0465166669719125	0.00216380030617582	0.0300261562957751	0.000901570061898313	0.481423730036936	0.0165198883202819	0.0670039073451977	0.00448952359952384	0.0265415844995665	0.0299967786516306
Resid1.bg42	CxD	FxGU	0.0483906720239653	0.00234165713893097	0.0302176781258814	0.000913108071319369	0.478630389813908	0.0157364720610407	0.0681401760207194	0.00464308358813462	0.0240825032664791	0.0326541999629245
Resid1.bg43	CxD	FxGL	-0.0483285464711067	0.00233564840400992	-0.0693980033489293	0.004816082868818	0.103365543096318	-0.0358094240689547	-0.0258667703105667	0.000669089806299615	0.391810620342289	-0.012519122402152
Resid1.bg44	CxD	FxE_upper	-0.122158607964714	0.0149227254998767	-0.126411530461102	0.0159798750335181	0.0029278853031145	-0.0662514450166403	-0.117489635822116	0.0138038145256135	0.000100432216118218	-0.0559071629480736
Resid1.bg45	CxD	FxE_lower	-0.0463694627704561	0.00215012707762072	-0.0356445012077871	0.00127053046635194	0.403254266213909	-0.0182186623213313	-0.0575957071356221	0.00331726548045235	0.0565548188565332	-0.0281508004491249
Resid1.bg46	CxD	FxE_mid	-0.080694422510999	0.00651158982438363	-0.0732814196923483	0.00537016647212609	0.0854080950003424	-0.0371085803581508	-0.0883521835200025	0.0078061083327522	0.0034453558532257	-0.0435858421528483
Resid1.bg47	CxD	FxL	-0.0454981484093146	0.00207008150867602	0.00122552491083277	1.50191130707167e-06	0.977081479823902	0.000651146483381456	-0.0985355777259641	0.00970926007778951	0.00110608910757359	-0.046149294892696
Resid1.bg48	CxD	DxGU	0.0846309127490427	0.00716239139273609	0.127701644378042	0.016307709976856	0.00264862929219856	0.0663184584214663	0.0380973117920362	0.00145140516577962	0.207223571451914	0.0183124543275764
Resid1.bg49	CxD	DxGL	-0.340554458220933	0.115977339014153	-0.289400522973221	0.0837526626971737	4.12425649187753e-12	-0.15283119655499	-0.397951739614605	0.15836558706229	0	-0.187723261665943
Resid1.bg50	CxD	DxE_upper	-0.220173830386395	0.0484765155870171	-0.156695509037823	0.0245534825526224	0.000219004793981181	-0.0858132667229426	-0.298203064371289	0.088925067600427	0	-0.134360563663453
Resid1.bg51	CxD	DxE_lower	-0.151401618109752	0.0229224499662513	-0.101334725741405	0.0102687266410858	0.0172393306597325	-0.0534213988324812	-0.207288465217669	0.0429685078122966	6.711520228464e-12	-0.0979802192772711
Resid1.bg52	CxD	DxE_mid	-0.0774783962517428	0.00600290188574207	-0.0799473089518761	0.00639157220864672	0.0605065835948595	-0.0434570767349991	-0.0747524539636418	0.00558792937358638	0.0133344570169158	-0.0340213195167437
Resid1.bg53	CxD	DxL	-0.0322841411423831	0.00104226576930131	-0.0406600791322405	0.00165324203504006	0.340324443391063	-0.022483291392819	-0.0220489468889002	0.000486156058909541	0.465422607197029	-0.00980084974956407
Resid1.bg54	CxD	GUxGL	-0.0274978294667764	0.000756130625383915	-0.0364855235933078	0.00133119343187782	0.392242637506631	-0.0213083917742982	-0.0152461686241296	0.000232445657715394	0.613744091947044	-0.00618943769247815
Resid1.bg55	CxD	GUxE_upper	-0.105499583673843	0.0111301621553541	-0.118270715313148	0.0139879621006837	0.00539910126415521	-0.0668350087225536	-0.089897072782958	0.00808148369494445	0.00291966296050683	-0.038664574951289
Resid1.bg56	CxD	GUxE.lower	-0.0187408600313844	0.000351219834715943	-0.0119213482312924	0.000142118543651738	0.779889317060538	-0.00649672413031932	-0.0269950206442311	0.000728731139582461	0.371487877649523	-0.0122441359010651
Resid1.bg57	CxD	GUxE_mid	0.166498764121983	0.0277218384541476	0.185230954066497	0.0343105063443847	1.18659749128724e-05	0.105614416153835	0.143650182032009	0.0206353747978292	1.97771130716617e-06	0.0608843479681476
Resid1.bg58	CxD	GUxL	0.32406174595926	0.105016015194164	0.358725014126792	0.128683635760267	0	0.193927010950966	0.283894411166959	0.0805960366918341	0	0.130134735008294
Resid1.bg59	CxD	GLxE_upper	-0.00798141918455289	6.37030521995489e-05	0.0262368368708447	0.000688371608987316	0.53846580638718	0.0136666909571891	-0.0451855926445381	0.00204173778263813	0.134680574990151	-0.021648110141742
Resid1.bg60	CxD	GLxE_lower	-0.302269272776495	0.0913667132648314	-0.297436537380347	0.0884684937688108	9.71889235756862e-13	-0.157129215073078	-0.307803879136422	0.0947432280114291	0	-0.145140057703417
Resid1.bg61	CxD	GLxE_mid	-0.3842360686565	0.147637356456603	-0.391629929476186	0.153374001661523	0	-0.208007492104663	-0.376115490133701	0.141462861918514	0	-0.176228576551837
Resid1.bg62	CxD	GLxL	-0.170043044114235	0.0289146368516358	-0.159862153869041	0.0255559082396489	0.00016215274209852	-0.0864474573257293	-0.1824377685861	0.0332835394066755	1.53877488529020e-09	-0.0835955867885061
Resid1.bg63	CxD	E_upperxE_lower	0.0640891440424376	0.00410741838409232	0.112583341194988	0.012675008714627	0.00810808685819486	0.0611784406615194	0.00639288864715766	4.08690252549573e-05	0.83238659736327	0.00291070338091827
Resid1.bg64	CxD	E_upperxE_mid	0.119770518042698	0.0143449769922163	0.0835318585269989	0.00697757138897455	0.0498166841352479	0.0475213499085855	0.169827938643582	0.0288415287439284	1.8813592017608e-08	0.0722491681341128
Resid1.bg65	CxD	E_upperxL	0.0332324043205399	0.00110439269692384	0.0342851825019441	0.00117547373919161	0.421437535832442	0.0190008831010689	0.0321206362703811	0.00103173527441412	0.287611410701238	0.014231521219471
Resid1.bg66	CxD	E_lowerxE_mid	0.0838278464831546	0.00702710784600333	0.0558327773790718	0.00311729902986099	0.190256224069305	0.0330970443697303	0.128757897781729	0.0165785962411701	2.02053340618846e-05	0.0507308021134243
Resid1.bg67	CxD	E_lowerxL	-0.123290660879393	0.0152005870600774	-0.195857719282953	0.0383602462027201	3.54942830194105e-06	-0.119566760881834	-0.0101169372216126	0.00010235241874605	0.737678494169133	-0.00372389999755842
Resid1.bg68	CxD	E_midxL	-0.080721245438325	0.0065159194651143	-0.136008951786203	0.0184984349659817	0.0013593817551445	-0.0790442395198103	-0.00409276044557579	1.67506880648698e-05	0.892221225184864	-0.00167700591851474
Resid1.bg69	CxGU	CxGL	0.387336620740277	0.150029657766497	0.397980045198137	0.158388116375911	0	0.200343516388066	0.37671846390294	0.141916801045391	0	0.186993104352212
Resid1.bg70	CxGU	CxE_upper	-0.0220756823636013	0.000487335751818617	0.0160461687789033	0.000257479532481052	0.706791096396455	0.00821010816275717	-0.0620187956527866	0.0038463310142221	0.0400568426410421	-0.0302857905263585
Resid1.bg71	CxGU	CxE_lower	-0.269377686106623	0.0725643377721584	-0.290997735800618	0.084679682241086	3.10551584448149e-12	-0.154169533225606	-0.245282506249151	0.0601635078718648	4.44089209850063e-16	-0.115208152881017
Resid1.bg72	CxGU	CxE_mid	-0.133780273089927	0.0178971614680154	-0.127191310803282	0.016177629543857	0.00275605642086907	-0.0679618747026325	-0.141599981896132	0.0200505548729849	2.76151834865956e-06	-0.0658183983872944
Resid1.bg73	CxGU	CxL	-0.164313244977023	0.0269988424748793	-0.129800177713871	0.0168480861345525	0.00224583104098008	-0.0685806881777229	-0.203156084702572	0.0412723947516787	1.73541181425207e-11	-0.0957325567993005
Resid1.bg74	CxGU	FxD	-0.13380127487647	0.0179027811585686	-0.0932128692128771	0.00868863898689693	0.0285379044344172	-0.0510579442692337	-0.18395358953784	0.0338389231038562	1.12585007983057e-09	-0.0827433306072361
Resid1.bg75	CxGU	FxGU	0.120781986680687	0.0145882883065337	0.0867756816614122	0.00753001892780275	0.041550845591465	0.0449908709645422	0.15740997903677	0.0247779015003563	1.87502888326918e-07	0.0757911157161449
Resid1.bg76	CxGU	FxGL	0.128070149180097	0.0164019631110123	0.100847480370011	0.0101702142969799	0.0177855288079403	0.0518078411189917	0.156829595940491	0.0245955221628578	2.07935973328688e-07	0.0762623080611055
Resid1.bg77	CxGU	FxE_upper	0.0748306061742069	0.00559961962039926	0.0691842795879059	0.00478646454209753	0.104434763584989	0.0360990831129961	0.081011455732428	0.00656285595988714	0.00732023966731354	0.0387315230612109
Resid1.bg78	CxGU	FxE_lower	0.0347177555742861	0.00120532255211587	0.0693022346370711	0.00480279972569165	0.103843578228632	0.0352655990627244	-0.00111559260841305	1.24454686794583e-06	0.970538757262907	-0.000547843488438306
Resid1.bg79	CxGU	FxE_mid	-0.171824892850598	0.0295237938031194	-0.187931173294062	0.0353181258956829	8.78757054412205e-06	-0.0947456704606144	-0.155510217044262	0.0241834276051535	2.62706090214948e-07	-0.0770792223899833
Resid1.bg80	CxGU	FxL	-0.266333812627904	0.0709336997489156	-0.285323507578088	0.0814095039766631	8.43902725478074e-12	-0.150929520676127	-0.245244748040965	0.0601449864416762	4.44089209850063e-16	-0.115404291951777
Resid1.bg81	CxGU	DxGU	-0.15022071435164	0.022566263020317	-0.121765351631504	0.0148268008579439	0.00416982146277345	-0.062956669133268	-0.180689483525601	0.0326486894567483	2.19961959757597e-09	-0.0872640452183717
Resid1.bg82	CxGU	DxGL	-0.000583843440097141	3.40873162544464e-07	0.0315307263426379	0.000994186703694317	0.459719464048049	0.0165777947958986	-0.0362093573148218	0.00131111755715244	0.230630930591709	-0.0171616382359958
Resid1.bg83	CxGU	DxE_upper	-0.0188099185167752	0.000353813034607724	0.0131390650884937	0.000172635031399674	0.758073463884184	0.00716378316271732	-0.057375157479294	0.00329190869577378	0.0575073831659676	-0.0259737016794925
Resid1.bg84	CxGU	DxE_lower	-0.0161886154992179	0.000262071271781518	-0.0101521003707748	0.000103065141938285	0.811892112531709	-0.00532835245840392	-0.0228679287637093	0.000522942165942084	0.449013984993063	-0.010860263040814
Resid1.bg85	CxGU	DxE_mid	-0.0304286537517507	0.00092590296914393	-0.00613782690036699	3.76729190588687e-05	0.885594643973571	-0.00332163094481798	-0.0592796839020647	0.00351408092352871	0.0497061756875108	-0.0271070228069327
Resid1.bg86	CxGU	DxL	-0.000270312104589671	7.30686338876971e-08	0.0586823533618189	0.00344361859608138	0.168578910889344	0.0323057088202692	-0.072941033544323	0.00532039437451406	0.0157463331782262	-0.0325760209248588
Resid1.bg87	CxGU	GUxGL	-0.00364601495161944	1.32934250274325e-05	0.0144128172733405	0.000207729301754703	0.735457786872743	0.00838029010665893	-0.0294843458555935	0.000869326650532251	0.329014741473289	-0.0120263050582784
Resid1.bg88	CxGU	GUxE_upper	-0.0463082252479744	0.00214445172561714	0.00169948771223116	2.8882584840247e-06	0.968221933010937	0.000956147506874408	-0.109374471259285	0.0119627749632482	0.000293601351605055	-0.0472643727548488
Resid1.bg89	CxGU	GUxE.lower	-0.0362114037236473	0.00131126575963697	-0.0349961106190444	0.00122472775846039	0.411868476595164	-0.0189875493077049	-0.037795111084295	0.0014284704218742	0.210849757276709	-0.0172238544159423
Resid1.bg90	CxGU	GUxE_mid	0.123616636334052	0.0152810727785453	0.12450595393176	0.0155017325644576	0.00338956500625587	0.0706772822925804	0.124316540668943	0.0154546022838931	3.86231763416234e-05	0.0529393540414716
Resid1.bg91	CxGU	GUxL	0.123972069092116	0.0153690739149804	0.130062842988448	0.0169163431262377	0.00219956566753665	0.070001922524427	0.117183635092948	0.0137320043335972	0.000104708152743438	0.0539701465676893
Resid1.bg92	CxGU	GLxE_upper	-0.0390954231306251	0.00152845210976262	-0.0621142345551646	0.00385817813437401	0.144991235023406	-0.0322124026492336	-0.0142991036183199	0.000204464364287448	0.635939974239246	-0.00688302048139146
Resid1.bg93	CxGU	GLxE_lower	-0.167501088278377	0.0280566145744407	-0.180228097411856	0.0324821670966973	2.046713234094e-05	-0.0947905853241952	-0.153473608221312	0.0235541484204688	3.75517389183955e-07	-0.072710502954182
Resid1.bg94	CxGU	GLxE_mid	-0.27223228090978	0.0741104147693413	-0.243692894042596	0.0593862266068559	6.62459109790348e-09	-0.128862351308512	-0.304545871306254	0.0927481877296854	0	-0.143369929601268
Resid1.bg95	CxGU	GLxL	-0.145948042500241	0.021300831109652	-0.13532202786763	0.0183120512262075	0.00143850826094916	-0.0728542922682394	-0.158767425859111	0.0252070955139284	1.47005355222163e-07	-0.0730937502320012
Resid1.bg96	CxGU	E_upperxE_lower	0.150746591810604	0.0227245349425128	0.178396754343634	0.031825401960343	2.4896350839354e-05	0.0965142191434679	0.118551636194304	0.0140544904443467	8.68361434007703e-05	0.0542323726671359
Resid1.bg97	CxGU	E_upperxE_mid	0.126107906737317	0.0159032041416677	0.187073949328605	0.0349966625174016	9.67117364902847e-06	0.105957089883221	0.0471431611560382	0.00222247764378419	0.11859395443486	0.0201508168540953
Resid1.bg98	CxGU	E_upperxL	-0.0366783970165819	0.001345304807706	-0.0613314056473734	0.00376154131868267	0.150136281269136	-0.0338399974260636	-0.00637611450763115	4.06548362144244e-05	0.83281989192691	-0.00283839959051822
Resid1.bg99	CxGU	E_lowerxE_mid	-0.157782680474374	0.0248953742576783	-0.216049241031857	0.0466772745504413	2.97296689932836e-07	-0.127506641740498	-0.0764805421754175	0.00584927333144581	0.0113440582591373	-0.030276038733876
Resid1.bg100	CxGU	E_lowerxL	-0.0447565500407261	0.00200314877154802	-0.0760916289049789	0.00578993598941301	0.0740529114128226	-0.0462473374855934	0.00403103463196462	1.62492402040982e-05	0.893837012542041	0.00149078744486732
Resid1.bg101	CxGU	E_midxL	-0.058735702133995	0.00344988270517339	-0.0830434336722158	0.0068962118760717	0.0511730975558087	-0.0480494158834832	-0.025957226761398	0.000673777621142639	0.390156807691117	-0.0106862862505119
Resid1.bg102	CxGL	CxE_upper	0.284240724419847	0.0807927894187196	0.326978763774466	0.106915111959478	3.10862446895044e-15	0.163809165545304	0.241399410264069	0.0582736752758405	1.33226762955019e-15	0.120431558874543
Resid1.bg103	CxGL	CxE_lower	-0.0577239902666101	0.0033320590522997	-0.046864089100489	0.00219624284721857	0.27169617267581	-0.0243102964821651	-0.0696336775839974	0.00484884905387211	0.0211524209774019	-0.033413693784445
Resid1.bg104	CxGL	CxE_mid	-0.118083608203928	0.0139437385264588	-0.116701990941621	0.0136193546897382	0.00605024562295942	-0.0610558525728953	-0.120091881873462	0.0144220600919096	7.01731890080382e-05	-0.0570277556310328
Resid1.bg105	CxGL	CxL	-0.11488115572862	0.0131976799415434	-0.0588568275082747	0.0034641261443388	0.167314333303083	-0.0304484036607551	-0.175385063436934	0.0307599204767774	6.37425046079443e-09	-0.0844327520678645
Resid1.bg106	CxGL	FxD	-0.0823277296319413	0.00677785506635002	-0.0159114350678027	0.000253173765916901	0.709140803620191	-0.00853371092324681	-0.160586086035223	0.025787891028112	1.05783299231277e-07	-0.0737940187086945
Resid1.bg107	CxGL	FxGU	0.0770243278674373	0.00593274708343048	0.0604490135647727	0.00365408324095407	0.156100855723089	0.03068716105453	0.0942008712788595	0.00887380414969626	0.00181743304509907	0.0463371668129073
Resid1.bg108	CxGL	FxGL	0.0999002833286323	0.00998006660914102	0.11047775596192	0.0122053345623815	0.00938472499022103	0.0555707700770549	0.0892323897178946	0.00796241937476622	0.00313615290159008	0.0443295132515775
Resid1.bg109	CxGL	FxE_upper	0.0737562847715177	0.00543998954329722	0.0883258096008582	0.00780144864164705	0.0380293301448495	0.0451250299245669	0.0586183684360286	0.00343611311810199	0.0523079074599977	0.0286312548469508
Resid1.bg110	CxGL	FxE_lower	-0.0303069131249945	0.000918508983165963	-0.0025177862761611	6.33924773242516e-06	0.952935714524962	-0.00125448079428443	-0.0579086052587869	0.00335340656301801	0.0552259607643932	-0.02905243233071
Resid1.bg111	CxGL	FxE_mid	-0.252944100939841	0.0639807182002643	-0.342111970982732	0.11704060068969	0	-0.168876782855105	-0.166019949839645	0.0275626237447581	3.87505179055836e-08	-0.0840673180847351
Resid1.bg112	CxGL	FxL	-0.398493733513388	0.158797255649439	-0.416213500228683	0.173233677772612	0	-0.215572783297039	-0.380498269793766	0.14477893331605	0	-0.182920950216349
Resid1.bg113	CxGL	DxGU	-0.11540525293296	0.0133183724045206	-0.125720557713978	0.0158056586319137	0.00308823240000677	-0.063645168705259	-0.104906885132656	0.0110054545482362	0.00051471820945248	-0.0517600842277013
Resid1.bg114	CxGL	DxGL	0.124240998844006	0.0154358257937564	0.135488143327999	0.0183570369824685	0.00141899459563888	0.0697485531913616	0.112540763205935	0.0126654233829744	0.000194770023537405	0.0544924456526448
Resid1.bg115	CxGL	DxE_upper	0.0106881986432398	0.000114237590237353	0.00552959557896472	3.05764272669062e-05	0.896865045625842	0.00295197357009592	0.0167274839349466	0.000279808718793897	0.57973196968565	0.00773622507314386
Resid1.bg116	CxGL	DxE_lower	0.021106697543696	0.000445492681201064	0.0127556502717001	0.000162706613853923	0.764922697754901	0.00655512191080141	0.0299921769743384	0.000899530679660032	0.320752660974153	0.0145515756328946
Resid1.bg117	CxGL	DxE_mid	0.04033597916528	0.0016269912152219	0.054633620467539	0.00298483248539109	0.199966482719919	0.0289492855850186	0.0243743573769618	0.000594109297539852	0.419706143457641	0.0113866935802614
Resid1.bg118	CxGL	DxL	-0.0030598134539395	9.36245837290918e-06	0.0636549393345668	0.00405195130168738	0.135259973320869	0.034311917453855	-0.0819084246614642	0.00670899003052275	0.00669578110928937	-0.0373717309077945
Resid1.bg119	CxGL	GUxGL	0.0146192471297126	0.000213722386639611	0.0246640863556342	0.00060831715575818	0.563095882613376	0.0140415914422322	0.00138624444009889	1.92167364770509e-06	0.963395747194285	0.000577655687480395
Resid1.bg120	CxGL	GUxE_upper	-0.0137366435823142	0.000188695376907535	0.0575738797303763	0.00331475162720784	0.176780606970544	0.0317156409097409	-0.102955432370398	0.0105998210545756	0.000653513908038139	-0.0454522844920552
Resid1.bg121	CxGL	GUxE.lower	-0.0606519547217379	0.00367865961156774	-0.0522591836114416	0.00273102227173436	0.220248617356489	-0.0277621363383401	-0.070644480882384	0.00499064267914152	0.0193501697360379	-0.0328898183833978
Resid1.bg122	CxGL	GUxE_mid	0.0272327611650281	0.000741623280671461	0.0185941661275702	0.000345743013979679	0.662901037042115	0.0103349303925167	0.03884120705951	0.00150863936583973	0.198490643228155	0.0168978307725114
Resid1.bg123	CxGL	GUxL	-0.0307120957662428	0.000943232826354872	-0.0712148151090153	0.00507154989101124	0.0946231138006344	-0.0375291046664073	0.0144883427693211	0.000209912076201339	0.631477797092098	0.00681700890016442
Resid1.bg124	CxGL	GLxE_upper	-0.143141802552789	0.0204895756380616	-0.136381428794962	0.0185998941201552	0.00131816980381805	-0.0692513661081103	-0.150255184421857	0.0225766204456463	6.54519832554712e-07	-0.0738904364446785
Resid1.bg125	CxGL	GLxE_lower	0.00387965347332683	1.5051711073097e-05	0.0148733156150607	0.000221215517385208	0.727336361094333	0.00765934494014926	-0.0078091611987176	6.09829986275565e-05	0.795999068046207	-0.00377969146682243
Resid1.bg126	CxGL	GLxE_mid	-0.0754123862581019	0.00568702800114115	-0.00841163744951253	7.07556445820417e-05	0.84368337494073	-0.00435516746846332	-0.147745523737719	0.021828739784533	1.00175868156249e-06	-0.0710572187896386
Resid1.bg127	CxGL	GLxL	-0.0390952891533061	0.00152844163398061	-0.0410021780184581	0.00168117860225733	0.336273828325803	-0.0216139777948236	-0.0371677823569948	0.00138144404533693	0.218523301004569	-0.0174813113584825
Resid1.bg128	CxGL	E_upperxE_lower	0.170296645749331	0.0290009475534731	0.155746995562192	0.0242571266266493	0.000239372146534134	0.0825021293924971	0.187857189413419	0.0352903236143092	4.97844210300968e-10	0.0877945163568337
Resid1.bg129	CxGL	E_upperxE_mid	0.110778867460529	0.0122719574758374	0.169007648313861	0.0285635851885817	6.59283612109984e-05	0.093726887157837	0.0390492187676636	0.00152484148636485	0.196097544198739	0.0170519803026918
Resid1.bg130	CxGL	E_upperxL	-0.0393357684107408	0.00154730267646343	-0.0905594600139004	0.00820101579800922	0.0334022302792785	-0.0489240447726335	0.0210831062885428	0.000444497370773993	0.485194601154705	0.00958827636189265
Resid1.bg131	CxGL	E_lowerxE_mid	-0.253821225085253	0.0644252143037787	-0.29718301652569	0.0883177453113087	1.01785246897634e-12	-0.171729607313792	-0.202984185270413	0.0412025794698935	1.8046453220677e-11	-0.0820916177714609
Resid1.bg132	CxGL	E_lowerxL	0.0496740930653646	0.0024675155218665	0.0757460062943881	0.00573745746954949	0.0753793504771245	0.0450765553741715	0.0121685150557098	0.000148072758661037	0.687059864222216	0.00459753769119307
Resid1.bg133	CxGL	E_midxL	0.028960334622089	0.000838700981423365	0.0371794319350327	0.00138231015901173	0.383295571842257	0.021063313516945	0.0187761380250239	0.00035254335913475	0.534205967016017	0.00789702110514396
Resid1.bg134	CxE_upper	CxE_lower	0.346442957709727	0.120022722946664	0.406253418378154	0.165041839943935	0	0.214195642412673	0.280139795702969	0.0784783051365011	0	0.132247315297054
Resid1.bg135	CxE_upper	CxE_mid	-0.0638202220069165	0.00407302073701211	-0.019986294757887	0.000399451978149142	0.639388494560089	-0.0106278361572929	-0.113859675021151	0.0129640255959222	0.000163660449585823	-0.0531923858496236
Resid1.bg136	CxE_upper	CxL	-0.0998044177504623	0.00996092180250879	-0.10256293529184	0.0105191556956782	0.0159271426401335	-0.0539289107580926	-0.0968624913283845	0.00938234222634135	0.00134283880733221	-0.0458755069923696
Resid1.bg137	CxE_upper	FxD	0.0323284838902049	0.00104513087063924	0.0572082992899541	0.00327278950764896	0.179549570957755	0.0311853872268126	0.00252849912370616	6.3933078185828e-06	0.933288607216757	0.0011430966633923
Resid1.bg138	CxE_upper	FxGU	0.0907955397557056	0.00824383003952991	0.140141217351767	0.0196395608008351	0.000961984093347468	0.0723097579411267	0.0381993845142914	0.00145919297727069	0.206009056997369	0.0184857818145789
Resid1.bg139	CxE_upper	FxGL	0.0333491365173555	0.00111216490645321	0.0726170986734756	0.00527324301975329	0.0882879284909588	0.037125643644359	-0.00772703659531443	5.97070945453285e-05	0.798097794498817	-0.00377650712700355
Resid1.bg140	CxE_upper	FxE_upper	-0.0578288563849745	0.003344176630794	-0.0263171557590429	0.000692592687245724	0.537222585289641	-0.0136657148510981	-0.091906536935195	0.00844681153142037	0.00234547304797283	-0.0441631415338763
Resid1.bg141	CxE_upper	FxE_lower	-0.189217979992949	0.0358034439526121	-0.210446405161872	0.0442876894455546	6.06481619147559e-07	-0.106573736855363	-0.167442736341073	0.0280370699533861	2.96358626528104e-08	-0.0826442431375859
Resid1.bg142	CxE_upper	FxE_mid	-0.136623770496565	0.018666054664698	-0.176481120617629	0.031145585934454	3.04946722176069e-05	-0.0885448805341076	-0.0965118447534376	0.00931453617771164	0.00139803990232079	-0.0480788899624571
Resid1.bg143	CxE_upper	FxL	-0.243423334683023	0.0592549198682032	-0.217721404947984	0.0474026101725242	2.3941887317136e-07	-0.114615254203336	-0.272348786850109	0.0741738616987263	0	-0.128808080479687
Resid1.bg144	CxE_upper	DxGU	-0.0191923993444928	0.000368348192598488	-0.0245317067164837	0.000601804634423572	0.56519348691174	-0.0126226469285265	-0.0135347774886393	0.000183190201666977	0.654095900743114	-0.00656975241596629
Resid1.bg145	CxE_upper	DxGL	0.271402366335972	0.073659244452765	0.271526584061757	0.0737266858522464	8.74251782079227e-11	0.142072425712537	0.271497436744186	0.0737108581586633	0	0.129329940623434
Resid1.bg146	CxE_upper	DxE_upper	0.0441769425872062	0.00195160225635331	0.0636003774212037	0.00404500800811955	0.135595772953655	0.0345097899625807	0.021246783842866	0.000451425823665471	0.481812225561296	0.00966715262462548
Resid1.bg147	CxE_upper	DxE_lower	0.0317387517898405	0.0010073483651771	0.0624649425851891	0.00390186905217096	0.142730411002193	0.0326270675654088	-0.0018610517219966	3.46351351194651e-06	0.950872133667104	-0.000888315775568275
Resid1.bg148	CxE_upper	DxE_mid	-0.0324371410851679	0.00105216812177909	-0.00475277917518358	2.25889098880587e-05	0.911289226203707	-0.00255969979305744	-0.0650087838516156	0.00422614197786607	0.0313858708097132	-0.0298774412921105
Resid1.bg149	CxE_upper	DxL	-0.0760846622246027	0.00578887582583189	-0.0689874105368084	0.00475926281257414	0.105427396214768	-0.0377960357701717	-0.0852998458551875	0.00727606370291875	0.00474460652037334	-0.038288626454431
Resid1.bg150	CxE_upper	GUxGL	-0.101588040698781	0.0103201300130173	-0.109738675667738	0.0120425769373091	0.00987353009556657	-0.0635001195089021	-0.0929075767244636	0.0086318178128121	0.00209984241457617	-0.0380879211898793
Resid1.bg151	CxE_upper	GUxE_upper	-0.0635295057210083	0.00403599809715562	-0.103556669120931	0.0107239837194219	0.0149304072402585	-0.0579815200139938	-0.0127738550350272	0.000163171372455888	0.672376624841237	-0.00554798570701448
Resid1.bg152	CxE_upper	GUxE.lower	0.00960765187011926	9.23069744574062e-05	-0.0189595754998246	0.000359465503133551	0.656696056156076	-0.0102372285392531	0.0433269729592834	0.00187722658581448	0.151467689062428	0.0198448804093723
Resid1.bg153	CxE_upper	GUxE_mid	0.0417580903115366	0.00174373810646645	0.0157569658551123	0.000248281972959175	0.711838089081541	0.00890157736371179	0.0767673113943945	0.00589322009872393	0.0110405964519367	0.0328565129478248
Resid1.bg154	CxE_upper	GUxL	-0.132473803648787	0.0175493086531773	-0.151876348404893	0.0230664252048043	0.000342292868241945	-0.0813488704136374	-0.110446181173854	0.0121983589358877	0.000255820702640186	-0.0511249332351491
Resid1.bg155	CxE_upper	GLxE_upper	-0.0374577718673797	0.00140308467326866	-0.0398463408955363	0.00158773088276329	0.350084195194427	-0.0205648280614194	-0.0349172209198294	0.00121921231676417	0.24769816091174	-0.0168929438059603
Resid1.bg156	CxE_upper	GLxE_lower	0.140139394879109	0.0196390499970829	0.120162998285075	0.0144391461568589	0.00469802629774208	0.0628952892117562	0.162220780288245	0.0263155815573269	7.84604106129905e-08	0.0772441056673529
Resid1.bg157	CxE_upper	GLxE_mid	-0.00274517001022595	7.53595838504396e-06	0.0241512332854377	0.000583282069207634	0.571242995216379	0.0127094616265162	-0.0326631363722078	0.00106688047766945	0.279547734680367	-0.0154546316367422
Resid1.bg158	CxE_upper	GLxL	0.0184269901065091	0.000339553964385383	0.0242344427931124	0.000587308217492636	0.569917346249671	0.0129844733819845	0.0117621174788369	0.000138347407585961	0.696984599234253	0.00544251672452452
Resid1.bg159	CxE_upper	E_upperxE_lower	0.224588727829298	0.0504400966679825	0.214408384421565	0.0459709553102657	3.67057626515788e-07	0.115438525870858	0.237398555745982	0.0563580742702781	3.77475828372553e-15	0.10915020195844
Resid1.bg160	CxE_upper	E_upperxE_mid	0.0166898698908136	0.000278551756972286	0.0447418662526165	0.00200183459576702	0.294022366773352	0.0252194410957111	-0.0198544483849655	0.000394199120671261	0.510990211667508	-0.00852957120489751
Resid1.bg161	CxE_upper	E_upperxL	-0.107053815454664	0.0114605194034013	-0.146494547996591	0.0214606525927254	0.000555037258599622	-0.0804402701401161	-0.0594825922837688	0.00353817878479707	0.0489299944636505	-0.0266135453145479
Resid1.bg162	CxE_upper	E_lowerxE_mid	-0.269900887030036	0.0728464888196002	-0.343298473662107	0.117853842018733	0	-0.201630668640914	-0.171588342790308	0.0294425593815243	1.340060862276e-08	-0.068270218389122
Resid1.bg163	CxE_upper	E_lowerxL	0.00918261886950786	8.43204893026418e-05	0.0295971727137925	0.000875992632650064	0.487712419458761	0.0179021312098088	-0.0234583564604977	0.000550294487827775	0.437391039750667	-0.0087195123403009
Resid1.bg164	CxE_upper	E_midxL	-0.0845902985858544	0.007155518614844	-0.113894020898344	0.0129718479963924	0.00739397938316522	-0.0655825645328411	-0.0459374005854354	0.00211024477254676	0.128313670790884	-0.0190077340530133
Resid1.bg165	CxE_lower	CxE_mid	0.214173750933178	0.0458703955887868	0.291810003012343	0.0851530778580636	2.68673971959288e-12	0.160673466067751	0.119062640897151	0.014175912457404	8.09322299410997e-05	0.0535002848654265
Resid1.bg166	CxE_lower	CxL	0.00199399626700441	3.97602111282754e-06	0.0817204417579033	0.00667823060110687	0.0550028539392913	0.044493168829759	-0.0932941001101515	0.00870378911536298	0.00201148615814528	-0.0424991725627546
Resid1.bg167	CxE_lower	FxD	-0.00713483558121281	5.09058787709403e-05	0.0416137827359465	0.00173170691359456	0.329109570026506	0.0234887942794084	-0.0704263960191912	0.00495987725625195	0.0197272380338709	-0.0306236298606212
Resid1.bg168	CxE_lower	FxGU	-0.0437950886477916	0.00191800978966793	-0.0247198775777287	0.000611072347457895	0.562212973165578	-0.0132071394228327	-0.0657155051154101	0.00431852761257349	0.029589537765365	-0.030587949224959
Resid1.bg169	CxE_lower	FxGL	0.0540621545135259	0.00292271655064435	0.0370922014594267	0.0013758314091067	0.384413398164678	0.0196358241151104	0.0732339299182523	0.00536320849127149	0.0153320626502267	0.0344263303984155
Resid1.bg170	CxE_lower	FxE_upper	-0.00331546833827172	1.09923303020822e-05	-0.0178407855956866	0.000318293630671259	0.675766784819868	-0.00959265449746889	0.0135815832018475	0.000184459402268707	0.652978024864747	0.00627718615919717
Resid1.bg171	CxE_lower	FxE_lower	-0.218954932252437	0.0479412623576692	-0.197940480552791	0.0391804338414699	2.77980069229855e-06	-0.10379459236502	-0.242580334778343	0.0588452188211732	8.88178419700125e-16	-0.115160339887417
Resid1.bg172	CxE_lower	FxE_mid	-0.0197485839229317	0.000390006566961076	0.00588017265491623	3.45764304516245e-05	0.890366241864637	0.00305482760577218	-0.0475910138533493	0.00226490459958969	0.115134435963435	-0.0228034115287039
Resid1.bg173	CxE_lower	FxL	0.0144625930694299	0.000209166598291923	0.0778698683177071	0.00606371639181704	0.067525980959783	0.0424465267272298	-0.061516277373858	0.00378425238193744	0.0416975259982344	-0.0279839336577999
Resid1.bg174	CxE_lower	DxGU	-0.0765595530072048	0.005861365156663	-0.114883872831404	0.0131983042367422	0.00689252958537678	-0.0612087010535402	-0.0328801316362412	0.00108110305641655	0.276365783573495	-0.0153508519536646
Resid1.bg175	CxE_lower	DxGL	0.20718483182981	0.0429255545403465	0.152073619122756	0.0231263856330929	0.000336178375943685	0.0823915638393428	0.272368425666371	0.0741845592999772	0	0.124793267990467
Resid1.bg176	CxE_lower	DxE_upper	0.0665886973871028	0.00443405461971115	0.0559079070152698	0.00312569406682805	0.189659591719755	0.0314113992063521	0.0803814898683422	0.00646118391345439	0.00778954330888659	0.0351772981807507
Resid1.bg177	CxE_lower	DxE_lower	0.0386840811445982	0.00149645813400186	0.0382900095620749	0.00146612483226379	0.36923804290443	0.0207089746693645	0.0391526793023534	0.00153293229655293	0.19491517121986	0.0179751064752338
Resid1.bg178	CxE_lower	DxE_mid	0.0366578800751211	0.00134380017160196	0.0111297967887329	0.000123872376558488	0.794164738930148	0.006206690030017	0.0688861410802137	0.0047453004329231	0.0225777183600724	0.0304511900451041
Resid1.bg179	CxE_lower	DxL	-0.0442948878141376	0.00196203708646704	-0.0749476023695304	0.00561714310094124	0.0785175043899113	-0.0425172901011733	-0.00411728461455323	1.69520325972367e-05	0.891579383494355	-0.00177759771296435
Resid1.bg180	CxE_lower	GUxGL	-0.0539751955657008	0.00291332173635565	-0.0838738740397173	0.00703482674643036	0.0488848730822384	-0.0502542685027104	-0.00943656568323088	8.90487718939307e-05	0.754732769149037	-0.00372092706299039
Resid1.bg181	CxE_lower	GUxE_upper	-0.0401313902640099	0.00161052848452227	-0.0679601981127108	0.0046185885275189	0.11072834327013	-0.0394001236295519	-0.00175049693695058	3.06423952627336e-06	0.953787179569398	-0.000731266634457966
Resid1.bg182	CxE_lower	GUxE.lower	-0.0262509086966589	0.00068911020740032	-0.0492822740390347	0.00242874253445852	0.247702008871168	-0.0275534480009701	0.00295664815695487	8.74176832402462e-06	0.922025832901582	0.00130253930431127
Resid1.bg183	CxE_lower	GUxE_mid	-0.141388899143281	0.0199908208009489	-0.194725047552897	0.037917844144478	4.04958929345334e-06	-0.113906267281294	-0.0667593544151293	0.00445681140192484	0.0270983322807854	-0.0274826318619868
Resid1.bg184	CxE_lower	GUxL	-0.107630002915511	0.011584217527593	-0.148429364166393	0.0220312761468396	0.000467367132479524	-0.0823213780842353	-0.0568441066327867	0.00323125245887962	0.059855851734353	-0.025308624831276
Resid1.bg185	CxE_lower	GLxE_upper	-0.0365414396563275	0.00133527681215702	-0.093354832133729	0.00871512468271673	0.0282957605579437	-0.0498890074818317	0.0286837161990964	0.000822755574990306	0.342318053693963	0.0133475678255042
Resid1.bg186	CxE_lower	GLxE_lower	0.116935892265252	0.0136740028998707	0.100130202995169	0.0100260575518538	0.0186170954737985	0.0542680084289081	0.136831193061111	0.0187227753945271	5.90092470975634e-06	0.0626678838363443
Resid1.bg187	CxE_lower	GLxE_mid	0.0535416073121031	0.00286670371356346	0.0747143640951362	0.00558223620214058	0.0794540078673809	0.0407120874402085	0.0281908763725703	0.000794725510653544	0.350675774957226	0.0128295198718946
Resid1.bg188	CxE_lower	GLxL	0.0887202465193741	0.00787128214245851	0.106543587393679	0.0113515360147145	0.0122567138251237	0.0591085141436427	0.0665347460132125	0.00442687242704269	0.0276185262433644	0.0296117323757314
Resid1.bg189	CxE_lower	E_upperxE_lower	0.0827349920941299	0.00684507891681573	0.0599513436466269	0.00359416360503595	0.159543032501451	0.0334225324677221	0.111508799716805	0.0124342124142826	0.00022289981352408	0.0493124596264078
Resid1.bg190	CxE_lower	E_upperxE_mid	-0.164000818116682	0.0268962683429409	-0.174683917301889	0.0305144709639333	3.68151121246107e-05	-0.10195433817038	-0.150157393723806	0.0225472428899262	6.65548338218969e-07	-0.062046479946302
Resid1.bg191	CxE_lower	E_upperxL	-0.0835659549228382	0.00698326882216583	-0.120873621702152	0.0146104324233949	0.00445673729649054	-0.0687250426705077	-0.0344863076939544	0.0011893054183621	0.253581715264043	-0.0148409122523306
Resid1.bg192	CxE_lower	E_lowerxE_mid	-0.160369138998767	0.0257182607432058	-0.159144982079886	0.0253271253212073	0.00017366070796454	-0.0967852313186198	-0.166150881508084	0.0276061154259135	3.78093805153412e-08	-0.063583907680147
Resid1.bg193	CxE_lower	E_lowerxL	0.0439107230407029	0.00192815159795732	0.118991430107607	0.0141589604390536	0.00512167524059448	0.0745249370946155	-0.0856302962046613	0.00733254762809803	0.00458514968754598	-0.0306142140539126
Resid1.bg194	CxE_lower	E_midxL	-0.0287761516826836	0.000828066905664815	-0.0183977565429667	0.000338477445814273	0.666245840197136	-0.010969422451533	-0.0447423892449864	0.00200188139534987	0.13854680482214	-0.0178067292311506
Resid1.bg195	CxE_mid	CxL	0.503111378526976	0.253121059203314	0.573718810299057	0.329153273290965	0	0.315036359746489	0.417193319610928	0.174050265927986	0	0.188075018780488
Resid1.bg196	CxE_mid	FxD	0.199446132529293	0.0397787597808923	0.278221969985072	0.0774074645823742	2.85749202078023e-11	0.158384949214175	0.0954207410065536	0.00910511781423978	0.00158347290582839	0.0410611833151177
Resid1.bg197	CxE_mid	FxGU	-0.227919709194744	0.0519473938394166	-0.230301882133774	0.0530389569143587	4.44152188361358e-08	-0.12409631733071	-0.225395493791987	0.0508031286217336	8.39328606616618e-14	-0.103823391864034
Resid1.bg198	CxE_mid	FxGL	-0.281490539074338	0.0792369235883611	-0.306607125457544	0.0940079293813379	1.765254609154e-13	-0.163699640770621	-0.253201263117291	0.0641108796441915	0	-0.117790898303716
Resid1.bg199	CxE_mid	FxE_upper	-0.285698769969401	0.0816237871620288	-0.290310873950342	0.0842804035338116	3.50919293623519e-12	-0.157429853449397	-0.280439602399433	0.0786463705939523	0	-0.128268916520004
Resid1.bg200	CxE_mid	FxE_lower	0.130564104258115	0.0170469853207238	0.15189820175285	0.0230730636957494	0.000341610439246853	0.0803325770563149	0.106920642987432	0.0114320238968458	0.000400665946646672	0.0502315272017998
Resid1.bg201	CxE_mid	FxE_mid	0.144420969660301	0.0208574164776215	0.186923087715922	0.0349402407212542	9.83518803643335e-06	0.0979396469787167	0.0980248386794943	0.00960886899814088	0.00117391397769517	0.0464813226815839
Resid1.bg202	CxE_mid	FxL	0.0745731093588396	0.00556114863944546	0.100538461031981	0.0101079821466793	0.0181397215390546	0.0552718385727263	0.0428745637406986	0.00183822821595523	0.15578552252133	0.0193012707861133
Resid1.bg203	CxE_mid	DxGU	-0.359686326038937	0.129374253139388	-0.440939139582206	0.194427324815496	0	-0.236936356271912	-0.265677627590947	0.0705846018023539	0	-0.122749969767025
Resid1.bg204	CxE_mid	DxGL	-0.18914100530815	0.0357743198889775	-0.216173218448133	0.0467308603742244	2.925796240838e-07	-0.118121706462848	-0.156629841846303	0.024532907356798	2.1545400441525e-07	-0.0710192988453019
Resid1.bg205	CxE_mid	DxE_upper	0.186160219090446	0.034655627171803	0.187157215765848	0.0350278234132243	9.58176703003133e-06	0.106052175871066	0.184970393871668	0.0342140466090399	9.11708930573241e-10	0.0801080432193807
Resid1.bg206	CxE_mid	DxE_lower	0.142254193020001	0.0202362554317716	0.16267038067541	0.0264616527490828	0.000123625499244717	0.0887320600690423	0.117802892579702	0.0138775215001448	9.6225966405683e-05	0.0535221329509585
Resid1.bg207	CxE_mid	DxE_mid	0.00231716809744373	5.36926799181099e-06	-0.000220490965775491	4.86162659886088e-08	0.995876054938087	-0.00012401167714303	0.00558032992716013	3.1140082095959e-05	0.853431972611954	0.00244117977458676
Resid1.bg208	CxE_mid	DxL	-0.0235096427739899	0.000552703303360614	-0.0656786954336785	0.0043136910338699	0.123251951170655	-0.0375777964566789	0.0329266113080196	0.0010841617322294	0.275687444139205	0.0140681536826891
Resid1.bg209	CxE_mid	GUxGL	0.0162444880373096	0.000263883391594295	8.72640446138181e-05	7.61501348236244e-09	0.998367853883518	5.27327658139435e-05	0.041494378824713	0.00172178347404879	0.169535485853857	0.0161917552714957
Resid1.bg210	CxE_mid	GUxE_upper	0.00589715187079262	3.47764001871929e-05	-0.0271140372061245	0.000735171013615104	0.524966469257863	-0.0158538993040996	0.0526136429762747	0.0027681954272349	0.0815427604253778	0.0217510511748922
Resid1.bg211	CxE_mid	GUxE.lower	-0.061305001936667	0.00375830326245474	-0.116213503112856	0.0135055783057618	0.00626695007371758	-0.0655300902970504	0.00969119052033552	9.3919173701441e-05	0.748335791941851	0.00422508836038341
Resid1.bg212	CxE_mid	GUxE_mid	-0.268369350895729	0.0720221085001949	-0.367810553991446	0.135284603627494	0	-0.216994610740202	-0.12610606451851	0.0159027395083466	2.98231714381814e-05	-0.0513747401555268
Resid1.bg213	CxE_mid	GUxL	-0.0507988981432766	0.00258052805257099	-0.116214283984049	0.0135057598019252	0.00626659817140851	-0.0650056754491006	0.0322437092783924	0.00103965678802949	0.2857684412554	0.0142067773058241
Resid1.bg214	CxE_mid	GLxE_upper	-0.123372059064689	0.0152206649578611	-0.174987659620503	0.0306206810194609	3.56662875169445e-05	-0.0943136263471522	-0.0631012545196433	0.00398176832195281	0.0367079861159461	-0.0290584327175368
Resid1.bg215	CxE_mid	GLxE_lower	-0.0673052229486245	0.00452999303616405	-0.0621909696709304	0.00386771670861059	0.144494241996357	-0.0339942195485265	-0.0734954283025425	0.00540157798137417	0.0149703395573693	-0.0333110034000981
Resid1.bg216	CxE_mid	GLxE_mid	-0.123414556189988	0.0152311526795717	-0.149164573010376	0.0222500698413677	0.000437572210562287	-0.0819754699162334	-0.0920112372059834	0.00846606777217575	0.00231860237757942	-0.0414390862737547
Resid1.bg217	CxE_mid	GLxL	0.0247332640213289	0.000611734349148761	0.00615564658502611	3.78919848797436e-05	0.885264785269103	0.0034442555249671	0.0483362160804001	0.00233638978497113	0.109554467489721	0.0212890084963618
Resid1.bg218	CxE_mid	E_upperxE_lower	-0.0742163575949837	0.0055080677346665	-0.108953401953405	0.0118708437972202	0.0104175501652506	-0.0612604506675709	-0.0296041653998943	0.000876406609024301	0.327053030077352	-0.0129559069274128
Resid1.bg219	CxE_mid	E_upperxE_mid	-0.234932763369288	0.0551934033043297	-0.276695699400857	0.0765605100669293	3.69708708092276e-11	-0.162874897677913	-0.176215251711738	0.0310518149358313	5.40722888686673e-09	-0.0720578656913743
Resid1.bg220	CxE_mid	E_upperxL	-0.168118190152402	0.0282637258601193	-0.207147001886521	0.0429098803905744	9.1464620899373e-07	-0.118784861229013	-0.115840133590938	0.0134189365503663	0.000125597163330937	-0.0493333289233891
Resid1.bg221	CxE_mid	E_lowerxE_mid	-0.036722949126836	0.00134857499257218	-0.0302711991097994	0.000916345495545121	0.477851369311237	-0.018567127804992	-0.0479406437348912	0.00229830532171576	0.112489232393546	-0.018155821321844
Resid1.bg222	CxE_mid	E_lowerxL	0.214225872449733	0.0458927244268494	0.304447591469857	0.0926883359517967	2.65121258280487e-13	0.192308037560834	0.0619490298095891	0.00383768229434935	0.0402812967849959	0.0219178348888993
Resid1.bg223	CxE_mid	E_midxL	0.0922131336586674	0.00850326201915125	0.134386205311703	0.0180596521780792	0.00155312526533047	0.0808113840589287	0.0289493650164679	0.000838065734856694	0.337866385346292	0.0114017495997387
Resid1.bg224	CxL	FxD	0.407839412475647	0.166332986368481	0.480977505632548	0.231339360924507	0	0.270748399876091	0.314249500998334	0.0987527488777018	0	0.137091012599555
Resid1.bg225	CxL	FxGU	-0.304726968339857	0.0928585252336001	-0.282894587400598	0.0800293475805544	1.28577148927889e-11	-0.150731731882883	-0.329770339742484	0.108748476973873	0	-0.153995236456974
Resid1.bg226	CxL	FxGL	-0.412886600731231	0.170475345063391	-0.40679362746475	0.16548105534593	0	-0.214762409774512	-0.420093467859418	0.176478521738152	0	-0.198124190956719
Resid1.bg227	CxL	FxE_upper	-0.294041566693536	0.0864604429435894	-0.284056136654728	0.0806878887712096	1.05180308906938e-11	-0.15231637966408	-0.30564637099582	0.0934197041029144	0	-0.141725187029456
Resid1.bg228	CxL	FxE_lower	0.165632982885269	0.0274342850194719	0.229990776945108	0.0528957574798146	4.63599527655845e-08	0.120272996642679	0.095238463915884	0.00907036500905714	0.0016165730347002	0.0453599862425904
Resid1.bg229	CxL	FxE_mid	0.240743259701358	0.0579573170916354	0.240877719677372	0.0580220758369705	9.9773183048768e-09	0.124798930527464	0.24119120040474	0.0581731951526794	1.33226762955019e-15	0.115944329173893
Resid1.bg230	CxL	FxL	0.151988744230792	0.023100578372853	0.132101263643132	0.0174507438561123	0.001869085974747	0.0718120450593273	0.175677552149056	0.0308626023290842	6.015770104284e-09	0.0801766991714645
Resid1.bg231	CxL	DxGU	-0.331728110321017	0.110043539177153	-0.409709474693606	0.167861853653711	0	-0.217694625356148	-0.243455884446952	0.0592707676718478	8.88178419700125e-16	-0.114033484964868
Resid1.bg232	CxL	DxGL	-0.333151378248213	0.110989840828684	-0.32769599498462	0.10738466512896	2.66453525910038e-15	-0.17705883488576	-0.339574112748997	0.115310578049268	0	-0.156092543362453
Resid1.bg233	CxL	DxE_upper	0.0297522436049216	0.000885195999526597	0.0556769687958097	0.00309992485428957	0.191497949547692	0.0311965978961538	-0.00328968354462009	1.08220178237442e-05	0.913275775318699	-0.00144435429123219
Resid1.bg234	CxL	DxE_lower	0.139208716678689	0.0193790667993274	0.171107985413435	0.0292779426722443	5.32572611722237e-05	0.0922913511534153	0.101861589372817	0.0103757833895565	0.00074580808283331	0.0469173655252735
Resid1.bg235	CxL	DxE_mid	0.0845559537027333	0.00714970930657878	0.0714200648621527	0.00510082566491409	0.0936737673418366	0.039720130443127	0.101097298466938	0.010220663757313	0.000817328223053249	0.0448358232596063
Resid1.bg236	CxL	DxL	0.0437807736244497	0.00191675613915531	0.0098967005947225	9.79446826615807e-05	0.816539249665877	0.00559906962624043	0.088149433969078	0.00777032270906885	0.00352040089062866	0.0381817039982092
Resid1.bg237	CxL	GUxGL	0.109791389846334	0.0120541492843896	0.0837438114208958	0.00701302595129855	0.0492374909465529	0.0500399168960101	0.15104217839416	0.0228137396540534	5.71954493766569e-07	0.0597514729503234
Resid1.bg238	CxL	GUxE_upper	0.0879764253669461	0.00773985142034584	0.0274552585252727	0.00075379122068956	0.519762446854359	0.0158739895413194	0.172037193213308	0.0295967958487132	1.22835772664587e-08	0.0721024358256267
Resid1.bg239	CxL	GUxE.lower	-0.0346707605529062	0.00120206163731696	-0.09612860584878	0.0092407088624301	0.0239067907104655	-0.0535988488125304	0.0428254935186156	0.00183402289511298	0.156259412254215	0.0189280882596242
Resid1.bg240	CxL	GUxE_mid	-0.258826083170863	0.0669909413295707	-0.371571140224031	0.138065112247386	0	-0.216763113703985	-0.101845196753859	0.0103724441018323	0.000747279051991345	-0.0420629694668781
Resid1.bg241	CxL	GUxL	-0.124025509407126	0.0153823269836971	-0.201477788178092	0.0405932991291361	1.82453926989012e-06	-0.11143909680072	-0.0281777088235127	0.000793983274542668	0.350900834247915	-0.0125864126064059
Resid1.bg242	CxL	GLxE_upper	-0.18692860978359	0.0349423051556256	-0.23250091479115	0.0540566753787215	3.27509237507684e-08	-0.12391113401533	-0.134983628555598	0.0182205799780357	7.8683034194782e-06	-0.0630174757682599
Resid1.bg243	CxL	GLxE_lower	-0.10464407735805	0.0109503829261176	-0.0994961983763393	0.00989949349134386	0.0193801650930732	-0.0537777810216817	-0.110702394777811	0.0122550202095424	0.000247489799286349	-0.0508662963363685
Resid1.bg244	CxL	GLxE_mid	-0.0996342834958079	0.00992699044772301	-0.0619798677247264	0.00384150400317458	0.145864637387883	-0.0336811968208037	-0.144450854066245	0.0208660492404676	1.73387085444787e-06	-0.0659530866750041
Resid1.bg245	CxL	GLxL	-0.0378262762168916	0.00143082717243658	-0.0929928009106713	0.00864766102121175	0.028916789173338	-0.0514505070731925	0.0305129007584325	0.000931037112693952	0.312422849736504	0.0136242308563008
Resid1.bg246	CxL	E_upperxE_lower	-0.126195129148752	0.0159252106208703	-0.165064488904516	0.027246285497309	9.77528807739603e-05	-0.0917723152471884	-0.0775864105082437	0.00601965109555372	0.0102131608634144	-0.0344228139015638
Resid1.bg247	CxL	E_upperxE_mid	-0.138864950487338	0.0192834744738508	-0.172608150639869	0.0297935736673158	4.56560204704637e-05	-0.100468910057325	-0.0926195846171721	0.00857838745465751	0.00216797400394197	-0.038396040430013
Resid1.bg248	CxL	E_upperxL	-0.180521346446337	0.0325879565227984	-0.225509641867893	0.0508545985753856	8.53663910671543e-08	-0.127869274910863	-0.121951846095151	0.0148722527660154	5.4075418270072e-05	-0.0526520715354743
Resid1.bg249	CxL	E_lowerxE_mid	-0.010437051228086	0.000108932038337691	-0.0181804251800072	0.000330527859725841	0.669954662785663	-0.0110265025552286	0.00153528921676239	2.35711297910687e-06	0.959463392959161	0.000589451327142623
Resid1.bg250	CxL	E_lowerxL	0.216769822149471	0.0469891557947133	0.292794627175177	0.0857286937026508	2.25242047235952e-12	0.182880180238281	0.0944839686186881	0.00892722032593723	0.00176046892349513	0.0338896419111901
Resid1.bg251	CxL	E_midxL	0.113219026999066	0.0128185480746153	0.139734117068376	0.0195256234728786	0.000995733397003873	0.0830881240823011	0.0754629846165309	0.00569466204723479	0.0124814612702022	0.0301309029167654
Resid1.bg252	FxD	FxGU	-0.219103034002831	0.0480061395092457	-0.202623054188394	0.0410561020886329	1.58945649264552e-06	-0.111925696382486	-0.240443123740367	0.0578128957540254	1.77635683940025e-15	-0.107177337620345
Resid1.bg253	FxD	FxGL	-0.339318225839143	0.115136858386624	-0.332762234016096	0.110730704387383	8.88178419700125e-16	-0.18212898012216	-0.349169535140159	0.121919364269995	0	-0.157189245716984
Resid1.bg254	FxD	FxE_upper	-0.302243804731288	0.0913513174984451	-0.266388694940974	0.0709629367923551	2.02012628847115e-10	-0.148087744907412	-0.34828750846293	0.121304188551316	0	-0.154156059823877
Resid1.bg255	FxD	FxE_lower	0.0337965900256942	0.00114220949736485	0.124575446378531	0.0155190418404101	0.00337162948434466	0.0675384454725278	-0.074218730363679	0.00550841993679648	0.0140086828689183	-0.0337418554468336
Resid1.bg256	FxD	FxE_mid	0.098925591277373	0.00978627260957786	0.20394427854876	0.0415932687527742	1.35429576664237e-06	0.109543510764062	-0.0231396330132973	0.000535442615990076	0.44364367797232	-0.0106179194866888
Resid1.bg257	FxD	FxL	0.196489222386817	0.038608014514176	0.230375488237379	0.0530728655806108	4.39667751095385e-08	0.129833716299631	0.15300626761735	0.0234109179301921	4.07346847364209e-07	0.0666555060871861
Resid1.bg258	FxD	DxGU	-0.211246934866035	0.0446252674902948	-0.251027943919085	0.0630150286282435	2.22489493495459e-09	-0.13827850181101	-0.163202945095033	0.0266352012876922	6.54769096719576e-08	-0.0729684330550249
Resid1.bg259	FxD	DxGL	-0.290063621940428	0.0841369047731995	-0.311881313636854	0.0972699537958496	6.43929354282591e-14	-0.174701534729392	-0.262918178503185	0.0691259685874327	0	-0.115362087211036
Resid1.bg260	FxD	DxE_upper	-0.19525568978255	0.0381247843924595	-0.214953752666423	0.0462051157853778	3.4228485001897e-07	-0.124864096920465	-0.167960156794971	0.0282106142705913	2.68677875503442e-08	-0.0703915928620851
Resid1.bg261	FxD	DxE_lower	-0.0246000906153739	0.000605164458284606	0.0019261686602272	3.71012570764144e-06	0.963986015965996	0.00107707497477717	-0.058402172737976	0.00341081378051639	0.0531827782578822	-0.025677165590151
Resid1.bg262	FxD	DxE_mid	0.00727811173238197	5.2970910389036e-05	-0.0260415719665238	0.000678163470487637	0.541494216771276	-0.0150147642991471	0.052660574794103	0.00277313613764531	0.081271168734327	0.022292876031529
Resid1.bg263	FxD	DxL	-0.00100765155387408	1.01536165402485e-06	-0.0862314921546512	0.00743587023921767	0.0428507108801721	-0.0505769032429585	0.119889645604827	0.0143735271232511	7.21741718325841e-05	0.0495692516890844
Resid1.bg264	FxD	GUxGL	-0.00516744881038814	2.67025272079818e-05	-0.0658163781732462	0.00433179563584376	0.122466178035468	-0.0407716918726298	0.094288010986486	0.0088902290157877	0.00179972109272586	0.0356042430622416
Resid1.bg265	FxD	GUxE_upper	0.0459434501470888	0.00211080061141803	-0.0296977335694038	0.000881955379159293	0.486234290866507	-0.0178010145832164	0.159338227844257	0.0253886708525484	1.32630253002475e-07	0.0637444647303052
Resid1.bg266	FxD	GUxE.lower	0.0856973165395798	0.00734403006208494	0.0304548100326925	0.000927495454127389	0.475184097550319	0.0176043344224131	0.161399829185846	0.0260499048612202	9.11957647176109e-08	0.0680929821171667
Resid1.bg267	FxD	GUxE_mid	-0.242433380599078	0.0587739440286972	-0.354812388905659	0.125891831320941	0	-0.214586836932819	-0.0706345223819164	0.00498923575212146	0.0193672497416777	-0.0278465436662587
Resid1.bg268	FxD	GUxL	-0.247278751862428	0.0611467811226403	-0.338883199584231	0.114841822960446	2.22044604925031e-16	-0.194321719514157	-0.124203102505785	0.0154264106720626	3.92570082450305e-05	-0.052957032348271
Resid1.bg269	FxD	GLxE_upper	-0.271514080357621	0.0737198958324445	-0.265758745764717	0.0706277109504354	2.23586926750841e-10	-0.146836535136042	-0.279777915722698	0.0782756821261371	0	-0.124677545221579
Resid1.bg270	FxD	GLxE_lower	-0.237211374586787	0.0562692362333527	-0.225996282672456	0.0510743197817686	7.99387807060015e-08	-0.126636408107631	-0.252109265697479	0.0635590818505221	0	-0.110574966479156
Resid1.bg271	FxD	GLxE_mid	0.0237707628051319	0.000565049164337841	-0.0166192369131722	0.000276199035576144	0.696828328307792	-0.00936286682241982	0.0760254665036504	0.00577987155709766	0.011840837282985	0.0331336296275517
Resid1.bg272	FxD	GLxL	-0.0709501978094255	0.0050339305691966	-0.171789857550919	0.0295117551573651	4.96648573535818e-05	-0.0985368664221163	0.0647255653839531	0.00418939881427239	0.0321315807655687	0.0275866686126909
Resid1.bg273	FxD	E_upperxE_lower	-0.209572272768269	0.0439205375132578	-0.180177807871044	0.0324640424492149	2.05780694626512e-05	-0.103853283607895	-0.249630349727449	0.0623153115050484	0	-0.105718989160375
Resid1.bg274	FxD	E_upperxE_mid	0.0498632277139923	0.00248634147805745	-0.00896719917772385	8.04106610929713e-05	0.833505242839875	-0.00541113170494869	0.139683529136955	0.0195114883121546	3.75775822725188e-06	0.055274359418941
Resid1.bg275	FxD	E_upperxL	-0.0862748835454254	0.00744335553077672	-0.130820416553203	0.0171139813871537	0.00207096491257452	-0.0769019782432151	-0.0227432349450157	0.000517254735764182	0.451490887598967	-0.00937290530221032
Resid1.bg276	FxD	E_lowerxE_mid	0.0786813688670069	0.006190757806786	0.0665893829581922	0.00443414592275278	0.118126804428198	0.041869679281867	0.100446103249198	0.0100894196579485	0.000883232299015102	0.0368116895851399
Resid1.bg277	FxD	E_lowerxL	0.267016205267236	0.0712976538753149	0.315755163075936	0.099701323009111	3.01980662698043e-14	0.204463078552078	0.182702824642425	0.0333803221323206	1.45721945621347e-09	0.062553126715158
Resid1.bg278	FxD	E_midxL	0.171114255389421	0.0292800883974762	0.189254614665645	0.0358173091722419	7.57282925523128e-06	0.116665883296087	0.14286038745308	0.0204090903032442	2.25031819534038e-06	0.054448372093334
Resid1.bg279	FxGU	FxGL	0.439448494911695	0.193114979680154	0.49491686733095	0.244942705568681	0	0.256398923672736	0.379857690074573	0.14429186470879	0	0.183049571238959
Resid1.bg280	FxGU	FxE_upper	0.169791878328855	0.0288292819464406	0.190758190419725	0.0363886872122082	6.38715935941114e-06	0.100374973010497	0.14651471270013	0.0214665610376016	1.23127115081445e-06	0.0694169053183581
Resid1.bg281	FxGU	FxE_lower	-0.0694392029399648	0.00482180290493762	-0.0363764396711499	0.00132324536314881	0.393660537022257	-0.018667137083541	-0.104329730887269	0.01088469274701	0.000552602591478379	-0.0507720658564238
Resid1.bg282	FxGU	FxE_mid	-0.134242253749515	0.0180209826917491	-0.0635699679880485	0.00404114083000152	0.135783205360378	-0.0323196046932863	-0.207503981460612	0.043057902322006	6.38378239159465e-12	-0.101922649056229
Resid1.bg283	FxGU	FxL	-0.190865477216345	0.036429630393023	-0.150647301815989	0.0226946095444376	0.00038278599349284	-0.0803621403875076	-0.236966675529092	0.0561532053113099	4.21884749357559e-15	-0.110503336828837
Resid1.bg284	FxGU	DxGU	-0.0106809675245746	0.000114083067261016	0.0354434194437547	0.00125623598186593	0.405914160028283	0.0184802196542463	-0.0609307977385959	0.00371256211306169	0.0436804807410367	-0.0291611871788208
Resid1.bg285	FxGU	DxGL	0.148975811481391	0.022193792406539	0.152673089332657	0.0233090722063775	0.000318217198780779	0.0809484946963119	0.144837007561843	0.0209777587594694	1.62686131055523e-06	0.0680273167850794
Resid1.bg286	FxGU	DxE_upper	0.0716277840335828	0.00513053944556158	0.101752455326715	0.0103535621650151	0.0167827989229536	0.0559469434666522	0.0349537286191273	0.0012217631443796	0.247204123391398	0.0156808405669306
Resid1.bg287	FxGU	DxE_lower	0.00532294964685233	2.83337929429254e-05	-0.00137494775176537	1.89048132008466e-06	0.974288038264158	-0.000727740820897653	0.0128565828073239	0.000165291721481576	0.670379480956842	0.00605069046774999
Resid1.bg288	FxGU	DxE_mid	-0.0845116046592199	0.00714221132207629	-0.115415220788073	0.0133206731895596	0.00663611647792317	-0.0629873486057695	-0.047499204493898	0.00225617442755314	0.115837088625565	-0.0215242560534504
Resid1.bg289	FxGU	DxL	-0.12198697571821	0.0148808222448751	-0.163210637690872	0.026637712255461	0.00011727871990308	-0.0906094956480033	-0.0708967077718337	0.00502634317288479	0.0189219374563148	-0.0313774800702062
Resid1.bg290	FxGU	GUxGL	-0.156862554161184	0.0246058608979704	-0.176824827893754	0.0312670197596558	2.9409461952401e-05	-0.103682847467261	-0.13156469010175	0.0173092676815696	1.32740228266925e-05	-0.053179706693923
Resid1.bg291	FxGU	GUxE_upper	-0.197409677167371	0.0389705806393255	-0.22828051843016	0.0521119950947424	5.86115245226893e-08	-0.129517728030099	-0.158538400921119	0.0251344245666256	1.53187074580785e-07	-0.0678919491372712
Resid1.bg292	FxGU	GUxE.lower	-0.196416234634833	0.0385793372281259	-0.22879915334947	0.0523490525734341	5.45989720102114e-08	-0.125186369963269	-0.157725360172501	0.0248772892415452	1.77227913233935e-07	-0.0712298646715648
Resid1.bg293	FxGU	GUxE_mid	-0.000650148760094865	4.2269341025289e-07	0.0359722681571322	0.00129400407636863	0.398940977093099	0.0205925933262223	-0.0503378872290279	0.00253390289068233	0.0956209064133107	-0.0212427420863171
Resid1.bg294	FxGU	GUxL	-0.141790076178784	0.0201044257027852	-0.124853650438405	0.0155884340277955	0.00330068679189433	-0.0677659402715878	-0.162188793573577	0.0263052047608523	7.89226475284011e-08	-0.0740241359071957
Resid1.bg295	FxGU	GLxE_upper	0.0518189822312623	0.00268520691948388	0.0748250787858583	0.0055987924153099	0.07900834066831	0.0391320557338056	0.0265962436931743	0.000707360178586715	0.378594967583551	0.0126869264974568
Resid1.bg296	FxGU	GLxE_lower	0.0816041838720858	0.00665924282542918	0.0675078566102782	0.00455731070411389	0.113128240209495	0.0358055645302706	0.0975490555850944	0.00951581824554384	0.00124053445488581	0.0457986193418151
Resid1.bg297	FxGU	GLxE_mid	0.00454727682698412	2.06777265412268e-05	0.00694151958183517	4.81846941050011e-05	0.8707380765416	0.00370161493127645	0.00181269833142449	3.28587524074914e-06	0.95214700988258	0.000845661895707673
Resid1.bg298	FxGU	GLxL	-0.13878959502209	0.0192625516863959	-0.0912242020099691	0.00832185503235565	0.0321215543386324	-0.0495279347283493	-0.19565017813105	0.0382789922027117	9.29578636288397e-11	-0.089261660293741
Resid1.bg299	FxGU	E_upperxE_lower	0.0184201091098055	0.000339300419617139	-0.0398844681203516	0.00159077079724334	0.349622991035916	-0.0217601385713304	0.0886330480982089	0.00785581721517941	0.00334380257567291	0.0401802476811359
Resid1.bg300	FxGU	E_upperxE_mid	-0.0675239811401499	0.00455948802901532	-0.112165951309485	0.0125812006331618	0.00834808629353256	-0.0640665371173329	-0.00816235220392128	6.66239935008585e-05	0.786990123084729	-0.003457444022817
Resid1.bg301	FxGU	E_upperxL	0.0772774753492831	0.00597180819635906	0.0848138353889105	0.0071933866733772	0.046398848455349	0.0471919154676502	0.0681984962558596	0.00465103489156049	0.0239618014820728	0.0300855598816329
Resid1.bg302	FxGU	E_lowerxE_mid	0.0840893959343575	0.00707102650860515	0.0926354595209335	0.0085813283606545	0.0295412119454299	0.0551328980797895	0.0738128661326773	0.00544833920672054	0.0145413554163547	0.028956497854568
Resid1.bg303	FxGU	E_lowerxL	0.0275037264258571	0.000756454967308391	-0.00480922927051017	2.31286861763318e-05	0.910240001298821	-0.00294766981857709	0.0830887339856987	0.0069037377153462	0.00594714019904652	0.0304513962444342
Resid1.bg304	FxGU	E_midxL	0.00675424950921053	4.56198864326706e-05	-0.0528408656088146	0.00279215707828881	0.215148891627054	-0.0308323222940907	0.0921294190485394	0.00848782985422138	0.00228861066120256	0.0375865718033012
Resid1.bg305	FxGL	FxE_upper	0.456127245286558	0.208052063892704	0.532424020973194	0.283475338109264	0	0.27759009468898	0.373120152701562	0.139218648352037	0	0.178537150597578
Resid1.bg306	FxGL	FxE_lower	-0.0857258861213789	0.00734892755129561	-0.00665664157001481	4.43108769916492e-05	0.87599923156581	-0.00338467345698139	-0.167534644701693	0.0280678571753225	2.91247528316774e-08	-0.0823412126643975
Resid1.bg307	FxGL	FxE_mid	-0.16686909209807	0.0278452938976341	-0.131026002189293	0.0171678132497086	0.00203727281313681	-0.0660048143968252	-0.20332802020141	0.041342283799025	1.66879843277457e-11	-0.100864277701245
Resid1.bg308	FxGL	FxL	-0.132994180428048	0.0176874520277282	-0.104205191652956	0.0108587219674292	0.0143098693090016	-0.0550786860098361	-0.16543973736975	0.0273703067009718	4.32016364904086e-08	-0.077915494418212
Resid1.bg309	FxGL	DxGU	0.00700439866007318	4.9061600589235e-05	0.0508011671666501	0.00258075858549393	0.233409857811269	0.0262451634311413	-0.0398068774335605	0.00158458749101051	0.187559703972715	-0.0192407647710681
Resid1.bg310	FxGL	DxGL	0.275931313637596	0.0761380898457692	0.28053883118675	0.0787020358036279	1.92676985477647e-11	0.14738162587476	0.271001282403564	0.0734416950643763	0	0.128549687762835
Resid1.bg311	FxGL	DxE_upper	0.0613346224351666	0.00376193590926444	0.0766739549444624	0.00587889536682545	0.071861124090582	0.0417718210591643	0.0431776830641543	0.00186431231478855	0.152882330527033	0.0195628013760023
Resid1.bg312	FxGL	DxE_lower	-0.0240666336364293	0.000579202854590111	-0.0676899532789587	0.00458192977490761	0.112157257253446	-0.0354992217353254	0.0240530021127944	0.000578546910638093	0.425862046501504	0.0114325880988961
Resid1.bg313	FxGL	DxE_mid	-0.10164263787505	0.0103312258341986	-0.157568901928451	0.0248279588549378	0.000201696193205869	-0.0852049499727006	-0.0359172464485731	0.00129004859244754	0.234414196348621	-0.0164376879023497
Resid1.bg314	FxGL	DxL	-0.137054530670223	0.0187839443772352	-0.194309895885657	0.0377563356390947	4.24924973696506e-06	-0.106886842254989	-0.0674922890183161	0.00455520907693191	0.0254592508805904	-0.0301676884152346
Resid1.bg315	FxGL	GUxGL	-0.164020813486263	0.0269028272566955	-0.233050661820187	0.0543126109748273	3.03347102992291e-08	-0.135399820577745	-0.0701103642233299	0.00491546317152797	0.0202850382450288	-0.0286209929085184
Resid1.bg316	FxGL	GUxE_upper	-0.17867613660247	0.0319251617911844	-0.217920176585864	0.0474892033632142	2.33308695252177e-07	-0.122507276772493	-0.129872117723599	0.0168667669620125	1.71184144439618e-05	-0.0561688598299766
Resid1.bg317	FxGL	GUxE.lower	-0.183521832249713	0.033680262912292	-0.18409280719069	0.0338901616593486	1.34500566078e-05	-0.0998029848294453	-0.183555231598787	0.0336925230472845	1.22248922096446e-09	-0.0837188474202682
Resid1.bg318	FxGL	GUxE_mid	0.00866763603406296	7.51279144189866e-05	0.0362096313183074	0.00131113740020775	0.395834728621316	0.0205386266346877	-0.0278532249188421	0.000775802138379609	0.356475809471947	-0.0118709906006247
Resid1.bg319	FxGL	GUxL	-0.0426703825805176	0.00182076154956774	-0.0248379662793221	0.000616924568892739	0.560346393855181	-0.0133576584222732	-0.0635927778003573	0.00404404138836562	0.0352679026281852	-0.0293127241582444
Resid1.bg320	FxGL	GLxE_upper	0.154719439208199	0.0239381048688996	0.183466254031604	0.033659866368389	1.44059537827701e-05	0.0950704940559986	0.12381428828477	0.0153299779834642	4.15052282125572e-05	0.0596489451522004
Resid1.bg321	FxGL	GLxE_lower	0.196491798169361	0.0386090267478288	0.168745974319971	0.0284752038491965	6.76929767720047e-05	0.0886816374681809	0.227370697752081	0.0516974341962682	5.10702591327572e-14	0.10781016070118
Resid1.bg322	FxGL	GLxE_mid	0.00969165830581082	9.39282407165919e-05	-0.00855044697211513	7.31101434229528e-05	0.841137813604472	-0.00451782682360728	0.0301586038294088	0.000909541384939232	0.318074759702177	0.0142094851294181
Resid1.bg323	FxGL	GLxL	-0.1206857842207	0.0145650585129655	-0.0992709862085236	0.00985472870281287	0.0196577099089867	-0.0534031111128235	-0.146023462544014	0.021322851613343	1.33634008769867e-06	-0.0672826731078769
Resid1.bg324	FxGL	E_upperxE_lower	-0.00789219791208624	6.22867878835384e-05	-0.0499446044027354	0.00249446350894573	0.241396363639452	-0.0269991757452292	0.0417329603823174	0.00174163998227207	0.167095710539982	0.0191069778331429
Resid1.bg325	FxGL	E_upperxE_mid	-0.0593336248124132	0.00352047903338021	-0.0710310549080122	0.00504541076134505	0.0954795737292871	-0.0401996755049467	-0.0447269114814344	0.00200049661066807	0.138683352360472	-0.0191339493074665
Resid1.bg326	FxGL	E_upperxL	0.0203021742975652	0.000412178281208718	0.069660048475833	0.0048525223536554	0.102066444036482	0.0384050868058342	-0.0406321002276527	0.00165096756891001	0.178576195038595	-0.018102912508269
Resid1.bg327	FxGL	E_lowerxE_mid	0.0330992446639258	0.00109555999732242	0.0527907674468004	0.00278686512762216	0.215584744041988	0.0311311822429977	0.00496739871800671	2.46750500236548e-05	0.869377141730629	0.00196806242092809
Resid1.bg328	FxGL	E_lowerxL	-0.0500073241762	0.00250073247126356	-0.0181270752108138	0.000328590855698502	0.670866327820753	-0.0110086779291876	-0.105363109887657	0.0111013849251985	0.000486500075982388	-0.0389986462470124
Resid1.bg329	FxGL	E_midxL	-0.07308300706474	0.00534112592162483	-0.0983193534532509	0.00966669526346528	0.0208690393446258	-0.0568433159033928	-0.039413726609944	0.00155344184528341	0.191955115474154	-0.0162396911613472
Resid1.bg330	FxE_upper	FxE_lower	0.141258114149878	0.0199538548131798	0.250296727913626	0.0626484520042676	2.48443399186726e-09	0.12926325273387	0.0248225496083417	0.000616158969058586	0.41120846777888	0.0119948614160074
Resid1.bg331	FxE_upper	FxE_mid	-0.108260817835288	0.0117204046783654	-0.0448674435445337	0.00201308749022192	0.292668068610785	-0.0229566098874764	-0.17490172241347	0.0305906125031986	7.01265556735109e-09	-0.0853042079478113
Resid1.bg332	FxE_upper	FxL	-0.1537222748642	0.0236305377894246	-0.109180252959058	0.0119203276362038	0.0102577242673108	-0.0586133596769637	-0.205400270710818	0.0421892712080774	1.03832498155043e-11	-0.0951089151872361
Resid1.bg333	FxE_upper	DxGU	0.0138897140278573	0.000192924155775655	0.0549294811016239	0.00301724789409365	0.197537840272289	0.0288230139981162	-0.03142355767018	0.000987439976651127	0.298201013553397	-0.014933299970259
Resid1.bg334	FxE_upper	DxGL	0.242634451961631	0.0588714772787212	0.245234495861803	0.0601399579605929	5.28233745633599e-09	0.130854970899102	0.239676906888871	0.0574450196958164	2.22044604925031e-15	0.11177948106253
Resid1.bg335	FxE_upper	DxE_upper	0.0771973739005792	0.00595943453714583	0.0590974098112642	0.00349250384640051	0.165582283250502	0.0327010949973771	0.0998885628498376	0.00997772498820595	0.000943537503560465	0.0444962789032022
Resid1.bg336	FxE_upper	DxE_lower	-0.0436764340124522	0.00190763088804409	-0.0908299776074605	0.00825008483217177	0.0328758941335467	-0.0483818120311138	0.0100689233415727	0.000101383217258467	0.738877902128474	0.00470537801866165
Resid1.bg337	FxE_upper	DxE_mid	-0.125695464661262	0.0157993498364106	-0.161895403638327	0.0262101217192167	0.000133295490668317	-0.0889174790607059	-0.0817361213338468	0.00668079353070132	0.00681188423980528	-0.0367779856005565
Resid1.bg338	FxE_upper	DxL	-0.108845655606305	0.0118473767443663	-0.177512804584543	0.0315107957914703	2.73462720730144e-05	-0.0991784504431976	-0.0219976780551853	0.000483897839819579	0.466460765548065	-0.00966720516310709
Resid1.bg339	FxE_upper	GUxGL	-0.144139610285409	0.0207762272532296	-0.230798467599422	0.0532679326462415	4.14734153686425e-08	-0.136194313324161	-0.019795726436052	0.000391870785131007	0.512240770867341	-0.00794529696124786
Resid1.bg340	FxE_upper	GUxE_upper	-0.186363758263017	0.0347314503939161	-0.239008974954286	0.0571252901086983	1.30573938328382e-08	-0.13646992670041	-0.117335911931319	0.0137677162287542	0.000102559262206148	-0.0498938315626071
Resid1.bg341	FxE_upper	GUxE.lower	-0.193945258288376	0.0376147632125447	-0.216512413383843	0.0468776251492963	2.80039454736425e-07	-0.119219642688831	-0.166639061213911	0.0277685767222537	3.44918598127464e-08	-0.0747256155995448
Resid1.bg342	FxE_upper	GUxE_mid	0.00536218585330717	2.87530371254075e-05	0.0286658227676171	0.000821729394944436	0.501516375189438	0.0165146743265985	-0.0266148541444387	0.000708350461129746	0.378261437408181	-0.0111524884732914
Resid1.bg343	FxE_upper	GUxL	-0.0895363263325068	0.00801675373312115	-0.110594985090397	0.0122312507271451	0.00930920376017563	-0.0604098893194121	-0.0642691799371377	0.00413052748979218	0.0333651801258124	-0.0291264370130947
Resid1.bg344	FxE_upper	GLxE_upper	0.0671270718881498	0.00450604378027683	0.0238840972510548	0.000570450101497845	0.575508723150032	0.0125706198519678	0.115180218799977	0.0132664828028105	0.000137241152944556	0.054556452036182
Resid1.bg345	FxE_upper	GLxE_lower	0.1305827451429	0.0170518533290556	0.123762349655436	0.0153171191922343	0.00358697958423004	0.0660613027322523	0.138402090897437	0.0191551387647825	4.60724443884786e-06	0.064521442410648
Resid1.bg346	FxE_upper	GLxE_mid	0.103565754964674	0.010725865601403	0.109014208109748	0.0118840975697955	0.0103744943867465	0.0585035434368957	0.0972767773818839	0.0094627714178046	0.0012802132209857	0.0450622115277787
Resid1.bg347	FxE_upper	GLxL	-0.131701476500264	0.0173452789123497	-0.112624881770033	0.0126843639937138	0.00808454132511915	-0.0615370786768168	-0.154881658165544	0.0239883280361084	2.93468576550993e-07	-0.0701643978234477
Resid1.bg348	FxE_upper	E_upperxE_lower	-0.0287175991726112	0.000824700502238761	-0.0654149038432517	0.00427910964482186	0.124768404729734	-0.0359167424734619	0.015993068378245	0.000255778236151221	0.596484363318299	0.00719914330085066
Resid1.bg349	FxE_upper	E_upperxE_mid	-0.000171940938532012	2.95636863432693e-08	-0.0104276204833254	0.000108735268944267	0.806886278861348	-0.00599401471076436	0.0138422209584269	0.000191607081061914	0.646767428088786	0.00582207377223235
Resid1.bg350	FxE_upper	E_upperxL	0.0563298548577653	0.00317305254829691	0.0899736912355793	0.00809526511455536	0.0345666215050491	0.0503823965631903	0.0135773810392382	0.000184345275884666	0.653078354683053	0.005947458294575
Resid1.bg351	FxE_upper	E_lowerxE_mid	0.109152634132064	0.0119142975379683	0.122171845335401	0.0149259597926572	0.00404466438052875	0.0731757322586088	0.0923586754926547	0.0085301249387575	0.00223144192821079	0.0359769018734555
Resid1.bg352	FxE_upper	E_lowerxL	0.0133682450361371	0.000178709975346204	0.0374898981411505	0.00140549246263384	0.379333196355013	0.0231249070118444	-0.0268104491892057	0.00071880018572698	0.374767003400145	-0.00975666197570727
Resid1.bg353	FxE_upper	E_midxL	-0.0397309131916317	0.00157854546304097	-0.0450309411894497	0.00202778566440768	0.290911084414382	-0.0264429387808771	-0.0328013939007512	0.00107593144183224	0.27751750265096	-0.0132879744107545
Resid1.bg354	FxE_lower	FxE_mid	0.245286650238797	0.0601655407853702	0.315212631939686	0.0993590033343441	3.37507799486048e-14	0.157287902550873	0.175657778606981	0.0308556551851392	6.03937388987674e-09	0.0879987476879243
Resid1.bg355	FxE_lower	FxL	-0.0641206738074944	0.0041114608095271	-0.0493913149815009	0.00243950199560184	0.246656064939851	-0.0258593966075625	-0.0804463806671731	0.00647162016244771	0.00773998629535422	-0.0382612771999319
Resid1.bg356	FxE_lower	DxGU	-0.174849375444336	0.0305723040932744	-0.177985037304414	0.0316786735042537	2.60103465330452e-05	-0.0910820231911366	-0.17160961431298	0.0294498597246497	1.334551269494e-08	-0.0837673522531995
Resid1.bg357	FxE_lower	DxGL	-0.164867457529748	0.0271812785523234	-0.150477203682125	0.0226433888279918	0.00038872955465763	-0.0783059307572986	-0.180699218065065	0.032652207409326	2.19526796740865e-09	-0.0865615267724497
Resid1.bg358	FxE_lower	DxE_upper	0.11131126153994	0.012390196945613	0.130091707587651	0.016923852383071	0.00219453499955136	0.0702034963396003	0.0898427840476443	0.00807172584543164	0.00293681960844783	0.0411077652003399
Resid1.bg359	FxE_lower	DxE_lower	0.0410164535265696	0.00168234945989724	0.0786709996570704	0.00618912618704278	0.0647437324381941	0.0408679515850401	0.000309376918812724	9.57140778940547e-08	0.991828073074605	0.000148501941529477
Resid1.bg360	FxE_lower	DxE_mid	-0.0577647860526997	0.00333677050771418	-0.0666491824331956	0.00444211351901339	0.117796188804161	-0.0356995488366603	-0.0477421475287417	0.00227931265065614	0.113985057786037	-0.0220652372160395
Resid1.bg361	FxE_lower	DxL	-0.0902835470344654	0.00815111886512452	-0.153132288137671	0.0234494976702788	0.000305069118654799	-0.0834391139647804	-0.0151628434182184	0.000229911820525409	0.615683196868179	-0.00684443306968491
Resid1.bg362	FxE_lower	GUxGL	-0.0810283201908326	0.00656558867294809	-0.14827887082104	0.0219866235319627	0.000473694190624041	-0.0853337050306003	0.0104433672327967	0.000109063919159051	0.729541189234058	0.00430538483976774
Resid1.bg363	FxE_lower	GUxE_upper	-0.0913664258322376	0.00834782376935777	-0.163782275421927	0.0268246337423841	0.000110897666618648	-0.0912021188585218	-0.000376190094736155	1.41518987377597e-07	0.990063343269485	-0.000164306973715746
Resid1.bg364	FxE_lower	GUxE.lower	-0.200416342512111	0.0401667103459316	-0.317254763842116	0.100650585180517	2.26485497023532e-14	-0.170368165030096	-0.0652368086806288	0.00425584120683296	0.030796320719229	-0.0300481774820147
Resid1.bg365	FxE_lower	GUxE_mid	-0.167007146289058	0.027891386911615	-0.236547861832538	0.0559548909375456	1.85463417956555e-08	-0.132904567922043	-0.0792331251840333	0.00627788812642869	0.00871485555100882	-0.0341025783670155
Resid1.bg366	FxE_lower	GUxL	-0.0971421038308103	0.00943658833667593	-0.13651897828822	0.0186374314328594	0.0013032438829137	-0.0727245284200832	-0.0524547954446932	0.00275150556514461	0.0824674708920301	-0.0244175754107271
Resid1.bg367	FxE_lower	GLxE_upper	0.0321882770565123	0.0010360851798668	0.00328617936623863	1.07989748270925e-05	0.938597354296657	0.00168676431835888	0.0626931977333597	0.00393043704203413	0.03794129689153	0.0305015127381534
Resid1.bg368	FxE_lower	GLxE_lower	-0.0752863617083771	0.00566803625928459	-0.0325828417880144	0.00106164157898278	0.444872616257707	-0.0169614441320846	-0.121803559592862	0.0148361071294919	5.52179349861959e-05	-0.0583249175762925
Resid1.bg369	FxE_lower	GLxE_mid	-0.020931291667841	0.000438118970884231	0.0150898643693428	0.000227704006685162	0.723527740509368	0.00789768270871361	-0.060588908392572	0.00367101582020348	0.0448748356763358	-0.0288289743765546
Resid1.bg370	FxE_lower	GLxL	-0.126917124217112	0.0161079564195419	-0.198939759629451	0.0395770279614239	2.46994150421287e-06	-0.106008184029526	-0.044934764569975	0.00201913306695908	0.136858268306367	-0.0209089401875869
Resid1.bg371	FxE_lower	E_upperxE_lower	-0.118003946556923	0.013924931403009	-0.134877005509653	0.0181918066152509	0.00149200726022869	-0.0722226513275068	-0.0990162134553135	0.0098042105270282	0.00104558915402153	-0.0457812952294158
Resid1.bg372	FxE_lower	E_upperxE_mid	-0.1081337208204	0.0116929015784642	-0.135576803326234	0.0183810696001602	0.00140867955752388	-0.0760034412518918	-0.0743720651009946	0.00553120406738658	0.0138119678671957	-0.0321302795685082
Resid1.bg373	FxE_lower	E_upperxL	-0.0264005358998525	0.000696988295799399	-0.0728161042202963	0.00530218503382105	0.0874171630112113	-0.0397654592439283	0.0297042325487724	0.000882341431311552	0.325420542029867	0.0133649233440758
Resid1.bg374	FxE_lower	E_lowerxE_mid	0.153461682427706	0.0235504879735421	0.157655732349657	0.0248553299427067	0.000200047320134011	0.0920918056780283	0.153382724798918	0.0235262602667405	3.81513043823389e-07	0.0613698767496777
Resid1.bg375	FxE_lower	E_lowerxL	0.187074951381646	0.0349970374344454	0.243196518870608	0.0591445467907822	7.12326930774054e-09	0.14629799274938	0.109089995813113	0.0119006271865051	0.00030447416938717	0.0407769586322662
Resid1.bg376	FxE_lower	E_midxL	0.0440308825303939	0.00193871861640535	0.00337319360573954	1.13784351018021e-05	0.936974816013024	0.00193176922265522	0.101175120030751	0.0102364049132369	0.000809765082286251	0.0420991133077387
Resid1.bg377	FxE_mid	FxL	0.31375237746656	0.0984405543659189	0.419423693471833	0.175916234645554	0	0.217559113064901	0.200384529210456	0.0401539595468962	3.24806848084336e-11	0.0961932644016593
Resid1.bg378	FxE_mid	DxGU	-0.119258161940751	0.0142225091894863	-0.110695901183789	0.0122535825388911	0.00924462533968917	-0.0561225294353012	-0.128148592764241	0.0164220618274553	2.21106049340669e-05	-0.0631356325054495
Resid1.bg379	FxE_mid	DxGL	-0.209070549853799	0.0437104948161699	-0.227396120802644	0.0517089957560906	6.61199923701616e-08	-0.117236681477469	-0.18993575303375	0.0360755902804977	3.2024671803299e-10	-0.0918338683763305
Resid1.bg380	FxE_mid	DxE_upper	0.00360072716403107	1.29652361097912e-05	0.0124859418210645	0.000155898743159007	0.769751751716756	0.00667554850125671	-0.00665812123969173	4.43305784424341e-05	0.825542198389109	-0.00307482133722564
Resid1.bg381	FxE_mid	DxE_lower	0.109781526794697	0.0120519836253747	0.134751819275887	0.0181580527981613	0.00150738280961527	0.0693520590813221	0.0834499883791642	0.00696390056048264	0.0057335790100066	0.0404294677133746
Resid1.bg382	FxE_mid	DxE_mid	-0.0398125784709286	0.00158504140450384	-0.0590255645488404	0.00348401727030932	0.166098111616755	-0.0313230880940726	-0.0181989968122897	0.000331203484973731	0.5468468550076	-0.00848949037685602
Resid1.bg383	FxE_mid	DxL	-0.10341732745489	0.0106951436179119	-0.165086370861237	0.0272535098441337	9.7541841942661e-05	-0.0891190715514536	-0.0313833076088359	0.000984911996470818	0.298820321183332	-0.0142982559034362
Resid1.bg384	FxE_mid	GUxGL	-0.102701832135045	0.0105476663238949	-0.172266758672383	0.0296758361434889	4.72898094283636e-05	-0.0982198656010418	-0.0107713381697152	0.000116021725966363	0.721396035021793	-0.00448196653400297
Resid1.bg385	FxE_mid	GUxE_upper	-0.0848832220126029	0.00720516137924084	-0.169471664842123	0.028720645184361	6.29055072445261e-05	-0.0934957015577503	0.0195367375244311	0.000381684113098515	0.517775256654484	0.00861247954514734
Resid1.bg386	FxE_mid	GUxE.lower	-0.133337160284157	0.0177787983126429	-0.201192606625068	0.0404784649605892	1.88806367562577e-06	-0.107040673290236	-0.0565646083825295	0.00319955492146893	0.0611234878474103	-0.0262964869939209
Resid1.bg387	FxE_mid	GUxE_mid	-0.219355891527743	0.048117007147931	-0.321361119108081	0.103272968874398	9.99200722162641e-15	-0.178883685232379	-0.0931641721995345	0.00867956298162452	0.00204079863568696	-0.040472206295364
Resid1.bg388	FxE_mid	GUxL	-0.107479008010419	0.0115517371629036	-0.172844254300107	0.0298751362445601	4.45574909881952e-05	-0.0912219502392469	-0.0346016722391647	0.00119727572174658	0.251997109179394	-0.0162570577711717
Resid1.bg389	FxE_mid	GLxE_upper	0.0775005856814037	0.0060063407809606	0.0545533035222368	0.00297606292518929	0.200629520734874	0.0277421884121712	0.101329967914274	0.0102677623975078	0.000794908877947753	0.0497583972692325
Resid1.bg390	FxE_mid	GLxE_lower	0.0861952338129046	0.00742961833206129	0.138613484320515	0.0192136980354736	0.00109436335531865	0.0714884479171701	0.0304295896166975	0.000925959924240623	0.313745881011141	0.0147067858957345
Resid1.bg391	FxE_mid	GLxE_mid	-0.000551455948628205	3.04103663277433e-07	0.055664700139824	0.00309855884165652	0.191595977243832	0.0288636161703028	-0.0612500337387008	0.00375156663299199	0.042589610675144	-0.029415072118931
Resid1.bg392	FxE_mid	GLxL	-0.0935672785494887	0.00875483561515761	-0.207008146093584	0.0428523725491027	9.30463950332694e-07	-0.109285303605857	0.0334673176622074	0.0011200613515031	0.267879655282235	0.0157180250563681
Resid1.bg393	FxE_mid	E_upperxE_lower	-0.162365125984768	0.0263624341360496	-0.222312987069921	0.0494230642199509	1.30946896437223e-07	-0.117938844194613	-0.0951986269362861	0.00906277857055418	0.00162389140684871	-0.0444262817901548
Resid1.bg394	FxE_mid	E_upperxE_mid	-0.208287968623358	0.0433838778732451	-0.214388132534129	0.0459622713714712	3.68010003137798e-07	-0.119070760975035	-0.204605093815106	0.0418632444150884	1.24638077636519e-11	-0.0892172076483236
Resid1.bg395	FxE_mid	E_upperxL	-0.0219508757713618	0.000481840947129758	-0.0442696464098228	0.00195980159325074	0.299152522077754	-0.0239519643704602	0.00440646840556078	1.94169638092054e-05	0.884016391957221	0.00200108859909837
Resid1.bg396	FxE_mid	E_lowerxE_mid	0.183502545136437	0.0336731840715501	0.256570307368943	0.0658283226233939	9.53167544892608e-10	0.148482112493259	0.0867191841599056	0.00752021690135963	0.00409346712752434	0.0350204326431775
Resid1.bg397	FxE_mid	E_lowerxL	0.0367590644161235	0.00135122881674872	0.0904404870890384	0.00817948170490251	0.0336359780605846	0.053901447383515	-0.0454374307710226	0.00206456011507147	0.132521157844169	-0.0171423829673915
Resid1.bg398	FxE_mid	E_midxL	-0.0615687536431998	0.00379071142517702	-0.036658244511545	0.00134382689066822	0.390003896088754	-0.0207989858226835	-0.0970759158484553	0.00942373343781638	0.00131023185990253	-0.0407697678205163
Resid1.bg399	FxL	DxGU	0.0877786282055909	0.00770508756965535	0.0903185760700306	0.0081574451833179	0.0338769442571121	0.0480461804948283	0.084945578490226	0.00721575130503914	0.00492111632991854	0.0397324477107626
Resid1.bg400	FxL	DxGL	-0.200743519239379	0.0402979605166111	-0.207479785828664	0.0430478615275082	8.77781146657597e-07	-0.112236042881949	-0.192814616947291	0.0371774765085305	1.72489134087073e-10	-0.0885074763574304
Resid1.bg401	FxL	DxE_upper	-0.156392877463406	0.0244587321212839	-0.173749874532394	0.0301890189000227	4.05713875699654e-05	-0.0974689389997093	-0.134393954241898	0.0180617349367734	8.61856589073895e-06	-0.0589239384636965
Resid1.bg402	FxL	DxE_lower	-0.057944196988745	0.00335752996467049	-0.0706466325050611	0.00499094668430515	0.0972912880472414	-0.0381498011136879	-0.0430354809285584	0.00185205261875231	0.154239135713169	-0.0197943958750571
Resid1.bg403	FxL	DxE_mid	-0.0337054101902584	0.00113605467609357	-0.109494093752516	0.0119889565666849	0.0100402000635047	-0.060966491931836	0.0615552451900786	0.00378904821041069	0.041568295670777	0.0272610817415776
Resid1.bg404	FxL	DxL	-0.108210881979396	0.0117095949787588	-0.208953065594754	0.0436613836214456	7.31030992184856e-07	-0.118354362459012	0.0234508612883249	0.000549942895164257	0.437537493395391	0.010143480479616
Resid1.bg405	FxL	GUxGL	-0.145177858267421	0.0210766105311153	-0.211293801295598	0.0446450704659436	5.45160359077812e-07	-0.126403965873235	-0.0475238403024781	0.00225851539709544	0.115648211160713	-0.0187738923941855
Resid1.bg406	FxL	GUxE_upper	-0.107133482373279	0.0114775830454256	-0.220643392240583	0.0486835065394316	1.63321578927622e-07	-0.127720780846602	0.0491902864169527	0.00241968427778184	0.103424613031808	0.0205872984733237
Resid1.bg407	FxL	GUxE.lower	0.0562297720162035	0.00316178726099422	-0.00248091481791405	6.15493833374549e-06	0.953624162227771	-0.00138492022666566	0.130537848086944	0.0170401297831701	1.54943236596594e-05	0.0576146922428691
Resid1.bg408	FxL	GUxE_mid	-0.115639525353546	0.0133724998239934	-0.144935398878364	0.0210062698480306	0.000636550792685764	-0.0846501949370513	-0.0751381320033359	0.00564573888095073	0.0128652629268764	-0.0309893304164945
Resid1.bg409	FxL	GUxL	-0.063424179610723	0.00402262655929325	-0.10094619916989	0.010190135126847	0.0176736599517895	-0.0558998274510214	-0.0168686529954431	0.000284551453880672	0.576537292630132	-0.00752435215970167
Resid1.bg410	FxL	GLxE_upper	-0.0293291291239474	0.000860197815169179	-0.0973714746035156	0.00948120406646309	0.0221395704123335	-0.0519550179817489	0.0485325737807442	0.00235541071778338	0.108120334203239	0.0226258888578015
Resid1.bg411	FxL	GLxE_lower	0.0535495475409607	0.00286755404184161	0.0498316891120361	0.00248319723975862	0.242463317033759	0.0269657240807036	0.0579364554603634	0.00335663287131067	0.0551089546266248	0.0265838234602571
Resid1.bg412	FxL	GLxE_mid	0.148683147604001	0.0221066783814332	0.158731573657465	0.0251957124757753	0.000180637988734578	0.0863595317432763	0.136692664406727	0.01868488450261	6.03036720558947e-06	0.0623236158607248
Resid1.bg413	FxL	GLxL	-0.0365846204300604	0.00133843445201159	-0.0949659527647572	0.00901853218451809	0.0256691119325565	-0.0526039488958439	0.0359272013209338	0.0012907637947549	0.234284546785829	0.0160193284657835
Resid1.bg414	FxL	E_upperxE_lower	-0.139639763361609	0.0194992635116862	-0.153401341107399	0.0235319714535487	0.00029760294909198	-0.0853880862390536	-0.122450352026669	0.0149940887114551	5.03965481088997e-05	-0.0542516771225557
Resid1.bg415	FxL	E_upperxE_mid	-0.150525715010979	0.0226579908795665	-0.18061093647931	0.0326203103759333	1.96410270190128e-05	-0.105250586030805	-0.109366336214949	0.0119609954970812	0.000293907160179518	-0.0452751289801743
Resid1.bg416	FxL	E_upperxL	0.0170870821863388	0.000291968377642697	0.0330278396460289	0.0010908381916838	0.438676079070775	0.0187495712647336	-0.00385602016041736	1.48688914775451e-05	0.898420714240038	-0.00166248907839477
Resid1.bg417	FxL	E_lowerxE_mid	0.190991711281619	0.0364778337782812	0.250717557318403	0.0628592935477068	2.33167596341843e-09	0.152239932057794	0.101074470671074	0.0102160486214378	0.000819559158425687	0.0387517792238242
Resid1.bg418	FxL	E_lowerxL	0.00626669928978144	3.92715199885472e-05	0.0481958778404378	0.0023228426408104	0.258292183917986	0.0301386308915537	-0.0666478719089134	0.00444193882998693	0.0273554595111323	-0.0238719316017722
Resid1.bg419	FxL	E_midxL	-0.0485656249629598	0.00235861992804287	-0.019602328071665	0.000384251265829186	0.645838834456542	-0.0116695534876554	-0.0925357474459462	0.00856286455537994	0.00218818520653175	-0.0368960714753044
Resid1.bg420	DxGU	DxGL	0.213720369993759	0.0456763965502691	0.247359262162882	0.0611866045777653	3.85658038837278e-09	0.130787461045279	0.176038101192613	0.0309894130715006	5.60078694533672e-09	0.0829329089484794
Resid1.bg421	DxGU	DxE_upper	-0.0340932938891144	0.00116235268820952	-0.0605192173382668	0.00366257566723638	0.15561984215399	-0.0331830589582119	-0.00202283865066239	4.09187620661364e-06	0.946607423202829	-0.000910234930902488
Resid1.bg422	DxGU	DxE_lower	-0.137593490169505	0.0189319685370256	-0.185284411286728	0.0343303130658694	1.17961215324591e-05	-0.0977959954630453	-0.0843062793110405	0.00710754873127118	0.00525473372256058	-0.0397974947064593
Resid1.bg423	DxGU	DxE_mid	-0.143441396761022	0.020575434304753	-0.226006806816168	0.0510790767272408	7.98251658107318e-08	-0.122999517782036	-0.04497410958082	0.00202267053258761	0.136514889090757	-0.0204418789789861
Resid1.bg424	DxGU	DxL	-0.231379613060778	0.0535365253401556	-0.240874121470618	0.0580203423942422	9.98250948569535e-09	-0.133354306050222	-0.220815620209392	0.0487595381284583	2.62900812231237e-13	-0.0980253070105563
Resid1.bg425	DxGU	GUxGL	-0.258073158558302	0.0666017551682587	-0.25286959122521	0.0639430301664048	1.68248548426675e-09	-0.147860417096639	-0.271837138004351	0.0738954295983965	0	-0.110212741461664
Resid1.bg426	DxGU	GUxE_upper	-0.217028405931471	0.0471013289811553	-0.226421445107296	0.0512666708044764	7.54709172934298e-08	-0.128106030381566	-0.20701929582871	0.0428569888454147	7.14406311885796e-12	-0.0889223755499046
Resid1.bg427	DxGU	GUxE.lower	-0.0209820916733475	0.000440248170988757	-0.0293818138568638	0.000863290985519392	0.49088606455149	-0.0160314529580301	-0.0109290953981489	0.00011944512622184	0.717489296021398	-0.00495063871531732
Resid1.bg428	DxGU	GUxE_mid	0.259217891358126	0.0671939152001532	0.328114793577786	0.107659317764593	2.66453525910038e-15	0.18730987801819	0.169881181199401	0.0288596157257036	1.86224320408712e-08	0.0719080133399362
Resid1.bg429	DxGU	GUxL	0.255674722691612	0.0653695638234326	0.28354891923825	0.0803999896011794	1.14834808329078e-11	0.153472253101116	0.223250510887496	0.0498407906115282	1.4388490399142e-13	0.102202469590496
Resid1.bg430	DxGU	GLxE_upper	0.173654345256053	0.0301558316263084	0.187150388340188	0.0350252678558831	9.58906818215866e-06	0.0976040552066111	0.158945533749892	0.0252636826990381	1.42365416566648e-07	0.0760502900494417
Resid1.bg431	DxGU	GLxE_lower	0.0681904891809086	0.00464994281473161	0.0203952140629265	0.000415964756672595	0.632548756615951	0.0107873836059121	0.121896053925385	0.0148586479625804	5.45026318579112e-05	0.0574031055749965
Resid1.bg432	DxGU	GLxE_mid	0.232120040053569	0.0538797129944704	0.245685759169764	0.0603614922588233	4.94214758006706e-09	0.130649670210446	0.216846087363097	0.0470222256046839	6.94555524205498e-13	0.101470369843123
Resid1.bg433	DxGU	GLxL	0.225833258293792	0.0510006605515906	0.174921531862786	0.0305975423092238	3.59134692566876e-05	0.0947054705634038	0.286545502128548	0.0821083247901017	0	0.131127787730388
Resid1.bg434	DxGU	E_upperxE_lower	0.123420047094535	0.0152325080248173	0.171094499973926	0.0292733279213277	5.33307250845105e-05	0.0930862530734955	0.0667103752114468	0.00445027416085201	0.0272110416090638	0.0303337940210396
Resid1.bg435	DxGU	E_upperxE_mid	0.110540826350998	0.0122192742903615	0.16011982221104	0.025638357464895	0.000158195800151528	0.0912025443287465	0.0455157430573481	0.00207168286606253	0.131855153850086	0.0193382820222515
Resid1.bg436	DxGU	E_upperxL	0.0307469434093049	0.000945374529015	0.111225424750847	0.0123710951110063	0.00891226266626433	0.0617158370702589	-0.0699883840201374	0.00489837389775023	0.0205039873344837	-0.030968893660954
Resid1.bg437	DxGU	E_lowerxE_mid	-0.108119059964512	0.0116897311276098	-0.057578208386209	0.0033152500809657	0.176748012221232	-0.034173019750303	-0.187924988076923	0.0353158011437118	4.90766982608193e-10	-0.0739460402142091
Resid1.bg438	DxGU	E_lowerxL	-0.335207752779761	0.112364237523657	-0.33913351303104	0.115011539660775	2.22044604925031e-16	-0.207283966415265	-0.34799244156128	0.121098739383781	0	-0.127923786364496
Resid1.bg439	DxGU	E_midxL	-0.304937981999398	0.0929871728658649	-0.262352827129823	0.0688290059030109	3.85220966236943e-10	-0.152655941095926	-0.37213273887012	0.138482775338977	0	-0.152282040903471
Resid1.bg440	DxGL	DxE_upper	0.347575409545492	0.120808665320717	0.379838557795037	0.144277329987814	0	0.211785846415778	0.30749543648021	0.0945534434561548	0	0.135789563129715
Resid1.bg441	DxGL	DxE_lower	0.0393966987573621	0.00155209987297834	0.0296732340322202	0.000880500817930911	0.486594183069882	0.015926554809875	0.0506622508562996	0.00256666366182663	0.093502840723785	0.0234701439474872
Resid1.bg442	DxGL	DxE_mid	-0.0267759566044808	0.000716951852085037	-0.0676820579700053	0.00458086097105516	0.112199220550822	-0.037456760485698	0.0239447463043189	0.000573350875578195	0.427947607757718	0.0106808038812172
Resid1.bg443	DxGL	DxL	-0.116633245972635	0.0136033140661131	-0.110929319677428	0.012305313964097	0.00909678095947375	-0.0624508017752174	-0.124369735643942	0.0154678311441439	3.83293080061797e-05	-0.0541824441974172
Resid1.bg444	DxGL	GUxGL	-0.19752375727201	0.0390156346868521	-0.203922951663221	0.0415845702150402	1.35781179144701e-06	-0.1212540345407	-0.191687454328755	0.0367440801470387	2.20007567719449e-10	-0.0762697227313105
Resid1.bg445	DxGL	GUxE_upper	-0.203039327575324	0.0412249685422395	-0.227718735080892	0.0518558223068413	6.32792203081323e-08	-0.131016365522378	-0.17085798787329	0.0291924520201092	1.54323001044787e-08	-0.0720229620529452
Resid1.bg446	DxGL	GUxE.lower	-0.0946381614551694	0.00895638160361471	-0.0897149981889692	0.00804878090004676	0.0350917569179461	-0.0497776171979514	-0.10091414841967	0.0101836653512672	0.00083538715310949	-0.044860544257218
Resid1.bg447	DxGL	GUxE_mid	0.16754252354723	0.028070497196574	0.236142187886074	0.055763132899622	1.96434712940174e-08	0.137082880288105	0.0733258882696396	0.00537668589053167	0.0152039916026179	0.0304596432591247
Resid1.bg448	DxGL	GUxL	0.056993313072028	0.0032482377349262	0.138286128015369	0.019123053201483	0.00112483111390627	0.0761123722617852	-0.0425561300535811	0.00181102420513731	0.158880253231552	-0.0191190591897572
Resid1.bg449	DxGL	GLxE_upper	0.0783400476383504	0.00613716306397901	0.0685378526947068	0.00469743725200133	0.107722098797002	0.0363481567220041	0.0894288043461557	0.00799751104678299	0.00307070396511966	0.0419918909163463
Resid1.bg450	DxGL	GLxE_lower	0.218911025461031	0.0479220370684002	0.1782840898356	0.0317852166885084	2.51966074840126e-05	0.095890418043324	0.266193019905396	0.0708587238463548	0	0.123020607417707
Resid1.bg451	DxGL	GLxE_mid	0.24072551713457	0.057948774599706	0.227119005790513	0.0515830427912713	6.86581507203243e-08	0.122816461642714	0.256758036583725	0.0659246893503294	0	0.117909055491855
Resid1.bg452	DxGL	GLxL	0.164863924602232	0.0271801136352504	0.20302286908133	0.0412182853700149	1.51445004825668e-06	0.111776761848708	0.118209645525082	0.0139735202951655	9.10121670876229e-05	0.0530871627535238
Resid1.bg453	DxGL	E_upperxE_lower	0.16893917756329	0.0285404457157609	0.131120609519974	0.0171926142408894	0.00202193738124024	0.0725429527253734	0.216018633432298	0.0466640499899574	8.4865448002347e-13	0.0963962248379169
Resid1.bg454	DxGL	E_upperxE_mid	0.0844178936767251	0.00712638077281486	0.0895036725205127	0.00801090739465917	0.0355257644223186	0.051841490513263	0.0781288473540174	0.00610411678886735	0.00969604360692644	0.032576403163462
Resid1.bg455	DxGL	E_upperxL	-0.024585239179715	0.000604433985523793	0.0243939708972484	0.000595065816135802	0.567379930154574	0.0137641634468736	-0.0883127517007527	0.0077991421129588	0.0034598359472191	-0.0383494026265886
Resid1.bg456	DxGL	E_lowerxE_mid	-0.273000383253263	0.0745292092564283	-0.271520103609285	0.0737231666639969	8.75186589865962e-11	-0.163870949454811	-0.282602532301845	0.0798641912634151	0	-0.109129433798452
Resid1.bg457	DxGL	E_lowerxL	-0.295383626274136	0.0872514866708587	-0.281215345067005	0.0790820703011549	1.71613834254458e-11	-0.174786862098546	-0.334286393010421	0.111747392551918	0	-0.12059676417559
Resid1.bg458	DxGL	E_midxL	-0.349280858160421	0.12199711787728	-0.38052773773537	0.144801359185999	0	-0.225158864844901	-0.309073998416449	0.0955267364971309	0	-0.12412199331552
Resid1.bg459	DxE_upper	DxE_lower	0.348450346395394	0.12141764390307	0.457294124480229	0.209117916284139	0	0.254529288607537	0.212255851485692	0.0450525464899163	2.09032791076424e-12	0.0939210577878571
Resid1.bg460	DxE_upper	DxE_mid	0.0722364917425178	0.00521811073926684	0.14760062151599	0.0217859434719065	0.000503210452468483	0.0847090923199756	-0.0292746211066139	0.000857003440935805	0.332466717516387	-0.0124726005774578
Resid1.bg461	DxE_upper	DxL	-0.027789459454861	0.000772254056793363	-0.0147963710220164	0.000218932595421166	0.728691273643994	-0.00863837524080559	-0.0460232680016078	0.00211814119754781	0.127601620106938	-0.0191510842140554
Resid1.bg462	DxE_upper	GUxGL	-0.12960909415018	0.0167985172864303	-0.123777637249493	0.015320903483067	0.00358281813407357	-0.0763233565062445	-0.140210479080453	0.0196589784439702	3.45392064682315e-06	-0.0532857376439359
Resid1.bg463	DxE_upper	GUxE_upper	-0.223804191985332	0.0500883163502074	-0.234742023439185	0.0551038175683228	2.39341126917481e-08	-0.140056352674805	-0.208001223223355	0.043264508862412	5.68656233213005e-12	-0.0837478393105269
Resid1.bg464	DxE_upper	GUxE.lower	-0.246701145791508	0.0608614553348431	-0.277626412534839	0.0770764249369645	3.16022763513502e-11	-0.159740491245546	-0.204803931954058	0.0419446505438423	1.19082521621294e-11	-0.0869606545459629
Resid1.bg465	DxE_upper	GUxE_mid	-0.0836671126214842	0.00700018573441612	-0.0507436511634704	0.00257491813339997	0.233940207748401	-0.0305475605761659	-0.133879750057138	0.0179237874753616	9.32817480481241e-06	-0.0531195520453184
Resid1.bg466	DxE_upper	GUxL	0.105600638042103	0.0111514947548993	0.151185507124795	0.0228570575645813	0.000364533356307817	0.0862922883850245	0.0449954638691349	0.00202459176879862	0.136328800482246	0.0193083496570788
Resid1.bg467	DxE_upper	GLxE_upper	0.0522127883970006	0.00272617527218996	0.0377667103744269	0.00142632441250584	0.375821608159769	0.0207704659609165	0.0701059015334224	0.00491483742981391	0.0202930124850051	0.0314423224360842
Resid1.bg468	DxE_upper	GLxE_lower	0.0197506139378374	0.000390086750921496	-0.0378030283780628	0.00142906895455262	0.375362374793327	-0.0210850385635573	0.0925094852557533	0.00855800486228444	0.00219455184800665	0.0408356525013947
Resid1.bg469	DxE_upper	GLxE_mid	0.0335379451777939	0.00112479376674871	-0.00783258668359306	6.13494141559994e-05	0.854319590208173	-0.0043923151800231	0.0864750213814818	0.00747792932292774	0.00419935730378773	0.037930260357817
Resid1.bg470	DxE_upper	GLxL	0.154695894476086	0.0239308197677563	0.213993557977943	0.0457932428560594	3.87047085492753e-07	0.122177840988981	0.0758081519952595	0.00574687590893637	0.0120848015185779	0.0325180534871051
Resid1.bg471	DxE_upper	E_upperxE_lower	0.012449612179168	0.000154992843411688	-0.0402568238959663	0.00162061187019084	0.345139043305526	-0.023096648272845	0.0833975084138676	0.00695514440964112	0.00576416774244093	0.035546260452013
Resid1.bg472	DxE_upper	E_upperxE_mid	-0.0646886252259222	0.00418461823361982	-0.0541527650039484	0.00293252195757286	0.20395996926214	-0.0325268827247732	-0.0807561907649143	0.00652156234685923	0.00750725773697147	-0.032161742501149
Resid1.bg473	DxE_upper	E_upperxL	-0.1818729682486	0.0330777765795564	-0.196830579041635	0.0387422768458654	3.16751204332277e-06	-0.11517151335338	-0.160815568133056	0.0258616469539575	1.0145533124728e-07	-0.0667014548952205
Resid1.bg474	DxE_upper	E_lowerxE_mid	-0.233118198374839	0.0543440944135306	-0.257525057539082	0.0663191552605076	8.21990919774862e-10	-0.161177589281179	-0.195045630923673	0.0380427981424138	1.06130881860622e-10	-0.0719406090936596
Resid1.bg475	DxE_upper	E_lowerxL	-0.117469800837694	0.0137991541088475	-0.112695001472609	0.0127001633569113	0.00804493537030759	-0.0726372857941593	-0.130108034379678	0.0169281006101434	1.65251560417801e-05	-0.0448325150435348
Resid1.bg476	DxE_upper	E_midxL	-0.28370135884603	0.0804864610110839	-0.360246887594778	0.129777820021725	0	-0.22104879522489	-0.163335484108316	0.0266784803688981	6.3892851009939e-08	-0.0626525636211398
Resid1.bg477	DxE_lower	DxE_mid	0.386849220769286	0.149652319609803	0.467938443910795	0.218966387289656	0	0.258517318489812	0.287121255290538	0.0824386152396144	0	0.128331902279473
Resid1.bg478	DxE_lower	DxL	0.137585778607606	0.0189298464750611	0.236497025968869	0.05593084329212	1.8680501812085e-08	0.132911209541228	0.0107083390255821	0.000114668524686804	0.722958201454717	0.00467456906637784
Resid1.bg479	DxE_lower	GUxGL	-0.00750717984195078	5.63577491793922e-05	0.0104670046097668	0.00010955818550088	0.806171360517555	0.00621293431834584	-0.0344130891930933	0.0011842607078118	0.254591009995795	-0.0137201141602966
Resid1.bg480	DxE_lower	GUxE_upper	-0.134263189984685	0.0180266041848637	-0.097046654231645	0.00941805309755647	0.0225901315463677	-0.0557380293371103	-0.185907776014567	0.0345617011826824	7.49825979085017e-10	-0.0785251606475751
Resid1.bg481	DxE_lower	GUxE.lower	-0.2451447601301	0.0600959534192441	-0.275514400023779	0.0759081846204628	4.507905160267e-11	-0.152601081338397	-0.207758448712094	0.0431635730112556	6.0169647042585e-12	-0.092543678791703
Resid1.bg482	DxE_lower	GUxE_mid	-0.196110168785155	0.0384591983009419	-0.215857817884819	0.0465945975419958	3.0472404977111e-07	-0.125089736673391	-0.17062404881293	0.0291125660333171	1.61441473522927e-08	-0.0710204321117635
Resid1.bg483	DxE_lower	GUxL	0.0037447530629566	1.40231755025229e-05	0.0735457817465815	0.00540898201271579	0.0842833590569367	0.0404090525403684	-0.0814448099396716	0.00663325706610922	0.00701229887310939	-0.0366642994774118
Resid1.bg484	DxE_lower	GLxE_upper	0.0331789468890362	0.00110084251666549	0.039431009525102	0.00155480451216869	0.35513314360328	0.0208753637593344	0.0261497784359319	0.00068381091224833	0.386650549654844	0.0123035831297018
Resid1.bg485	DxE_lower	GLxE_lower	0.00890144419065877	7.92357086794128e-05	-0.00531873584679161	2.82889510079461e-05	0.900777201003316	-0.00285571789578813	0.0253890069537072	0.000644601674095393	0.400615903364357	0.0117571620864469
Resid1.bg486	DxE_lower	GLxE_mid	-0.0365977383891736	0.00133939445520239	-0.0645950458513161	0.00417251994853363	0.129574231040391	-0.0348695683434271	-0.00375567299695925	1.41050796600888e-05	0.901050387646156	-0.00172817004574645
Resid1.bg487	DxE_lower	GLxL	0.0178719550330783	0.000319406776704374	0.0614912660199025	0.00378117579673042	0.149074492102667	0.0337959186034081	-0.0353866123192104	0.00125221233143009	0.24139872249808	-0.0159239635703298
Resid1.bg488	DxE_lower	E_upperxE_lower	-0.0298780868278032	0.00089270007248975	-0.0982749370846061	0.0096579632589833	0.0209271279792209	-0.0542764333682296	0.0545652308190081	0.00297736441433163	0.0708540859205931	0.0243983465404263
Resid1.bg489	DxE_lower	E_upperxE_mid	-0.061377779352859	0.00376723179828824	-0.0603015045280509	0.00363627144834654	0.15711520368565	-0.0348665542443683	-0.0634545101988254	0.00402647486457284	0.0356680463820966	-0.0265112251084907
Resid1.bg490	DxE_lower	E_upperxL	-0.181199124175325	0.0328331226019047	-0.234456147060746	0.0549696848945703	2.49154514797567e-08	-0.132060580242205	-0.112930567326977	0.0127533130367928	0.000185040470241482	-0.0491385439331199
Resid1.bg491	DxE_lower	E_lowerxE_mid	-0.194096699959521	0.0376735289351764	-0.272751707335855	0.0743934938546237	7.14104331223098e-11	-0.16432805491489	-0.0769338785674608	0.00591882167143281	0.0108676641276577	-0.0297686450446314
Resid1.bg492	DxE_lower	E_lowerxL	-0.0331965274788161	0.00110200943665179	-0.0297544547337088	0.000885327576500327	0.485401622009571	-0.0184614591709682	-0.0407623872355936	0.00166157221314449	0.177187632632837	-0.0147350683078479
Resid1.bg493	DxE_lower	E_midxL	-0.189659512865738	0.0359707308204691	-0.264717755852543	0.0700754902636065	2.64249955250762e-10	-0.156361583985972	-0.0827475917849724	0.00684716394621243	0.00615536497756697	-0.0332979288797656
Resid1.bg494	DxE_mid	DxL	0.534649035970142	0.285849591663802	0.698264492732776	0.487573301811362	0	0.404627676034827	0.309337668106351	0.0956897929094749	0	0.130021359935315
Resid1.bg495	DxE_mid	GUxGL	0.312288884697428	0.0975243475055633	0.401721180068641	0.161379906515742	0	0.245866170223804	0.17302948949027	0.0299392042332634	1.012573780379e-08	0.0664227144736242
Resid1.bg496	DxE_mid	GUxE_upper	0.111981379958719	0.0125398294574591	0.199984168476908	0.0399936676414004	2.18154237496826e-06	0.118431262454872	-0.0158590838833608	0.000251510541619474	0.599564239367406	-0.00644988249615269
Resid1.bg497	DxE_mid	GUxE.lower	-0.0556185584160144	0.00309342404027561	-0.0182658772807814	0.000333642272836567	0.668495434243537	-0.0104316628836849	-0.105356664048948	0.0111000266595229	0.000486888510013772	-0.0451868955323295
Resid1.bg498	DxE_mid	GUxE_mid	-0.138395311198121	0.0191532621616246	-0.132285523557923	0.0174994597429938	0.00184157565769993	-0.0790434551781919	-0.148091048851781	0.0219309587500205	9.45120009587797e-07	-0.0593518560199287
Resid1.bg499	DxE_mid	GUxL	-0.0216408621253228	0.000468326913527233	0.00480283922168183	2.30672645893253e-05	0.910358763862239	0.00272093800940065	-0.0562039669853921	0.00315888590489504	0.0627919171742499	-0.0243618001347235
Resid1.bg500	DxE_mid	GLxE_upper	0.00768387637830594	5.9041956197088e-05	0.045107339030027	0.0020346720343698	0.290092525502633	0.0246231189696311	-0.0373910761567912	0.00139809257616296	0.215769274275242	-0.0169392425913252
Resid1.bg501	DxE_mid	GLxE_lower	-0.0474524886953085	0.00225173868337838	-0.0201277117676558	0.000405124781001831	0.637019601401292	-0.0111429706262418	-0.0814331557549661	0.00663135885621257	0.0070204256908184	-0.0363095180690667
Resid1.bg502	DxE_mid	GLxE_mid	-0.031718848818354	0.0010060853703616	-0.0786902343321032	0.00619215297924132	0.0646781098136788	-0.0437993735192218	0.0272662032388253	0.000743445839060929	0.366702405421529	0.0120805247008678
Resid1.bg503	DxE_mid	GLxL	0.0460849764481741	0.00212382505422876	0.0344739832641441	0.00118845552209649	0.418883684477503	0.0195362852118803	0.0612729092149986	0.00375436940366947	0.0425123347351604	0.0265486912362939
Resid1.bg504	DxE_mid	E_upperxE_lower	-0.0896989983596168	0.00804591030671853	-0.113470633175174	0.0128755845931749	0.00761825149998652	-0.0646177311303592	-0.0582562664747794	0.00339379258358051	0.053780093707215	-0.0250812672292576
Resid1.bg505	DxE_mid	E_upperxE_mid	-0.0038970469633777	1.51869750347714e-05	0.020600117024758	0.000424364821433725	0.629133176792272	0.0122814676534088	-0.0402169300709148	0.00161740146432885	0.183054959352752	-0.0161785146167865
Resid1.bg506	DxE_mid	E_upperxL	-0.0842926000712719	0.00710524242677538	-0.114591131466452	0.0131311274107617	0.00703755878833956	-0.0665521798227175	-0.0423438850078225	0.0017930045975557	0.160968675512263	-0.0177404202485544
Resid1.bg507	DxE_mid	E_lowerxE_mid	-0.181709698124292	0.0330184143924214	-0.196225381629003	0.0385044003954479	3.4001877287082e-06	-0.121898712608904	-0.16053771970922	0.025772359449436	1.06718007319984e-07	-0.0598109855153881
Resid1.bg508	DxE_mid	E_lowerxL	-0.142945526499426	0.020433423546198	-0.174026613322771	0.0302852621445934	3.94222583153248e-05	-0.11133440601715	-0.090820715393146	0.00824840234452283	0.00264144295692814	-0.0316111204822754
Resid1.bg509	DxE_mid	E_midxL	-0.111487082093743	0.0124293694737769	-0.130894874632333	0.0171334682050143	0.0020587040236677	-0.079720374473301	-0.0819875519853963	0.00672195868055806	0.00664306126439485	-0.0317667076204416
Resid1.bg510	DxL	GUxGL	0.646028771232366	0.41735317326	0.720776033810945	0.519518090916236	0	0.448755097562914	0.526165608764037	0.27685024784603	0	0.197273673669451
Resid1.bg511	DxL	GUxE_upper	0.371121510391282	0.137731175475107	0.48632254900097	0.236509621666801	0	0.292974727835844	0.196737530190154	0.0387056557853219	7.31701366163406e-11	0.0781467825554387
Resid1.bg512	DxL	GUxE.lower	0.119615130749929	0.0143077795043226	0.230593775760822	0.0531734894196323	4.26624544580534e-08	0.133966311253122	-0.0342599679370235	0.00117374540304588	0.256710763769991	-0.014351180503193
Resid1.bg513	DxL	GUxE_mid	-0.0942896687162882	0.00889054162662739	-0.04459908055368	0.00198907798623364	0.295567334526523	-0.0271090632961848	-0.171628037805847	0.0294561833610852	1.32979716127579e-08	-0.0671806054201034
Resid1.bg514	DxL	GUxL	-0.0175378399648792	0.000307575830633716	0.0496932700819624	0.00246942109143886	0.243775765916977	0.0286386924778694	-0.109075881319059	0.0118975478855294	0.000305023330870569	-0.0461765324427486
Resid1.bg515	DxL	GLxE_upper	-0.0492877759580431	0.00242928485889026	0.0183803380396188	0.000337836826450657	0.666542793703876	0.0102066767443282	-0.134462217857097	0.0180800880310493	8.52833390796448e-06	-0.0594944527023713
Resid1.bg516	DxL	GLxE_lower	-0.0481166371740869	0.00231521077294272	-0.00406786261246944	1.65475062339267e-05	0.924031368388045	-0.0022909091578848	-0.105230097610625	0.0110733734431417	0.000494574397654102	-0.0458257280162021
Resid1.bg517	DxL	GLxE_mid	-0.0693978809510355	0.0048160658804941	-0.133744723277328	0.017887651004529	0.001636473956937	-0.0757283905948601	0.0146294286149877	0.00021402018160102	0.628159758434393	0.00633050964382463
Resid1.bg518	DxL	GLxL	-0.0500615835536557	0.00250616214789965	-0.0154636071920074	0.000239123147388702	0.716970499839162	-0.00891448667706653	-0.0972331606048885	0.00945428752121604	0.00128667724125808	-0.0411470968765891
Resid1.bg519	DxL	E_upperxE_lower	-0.105388233856928	0.0111066798354825	-0.0236651063958141	0.000560037260725202	0.57901680675628	-0.0137091869410575	-0.218028407164169	0.0475363863305448	5.20916643154123e-13	-0.0916790469158703
Resid1.bg520	DxL	E_upperxE_mid	-0.0316170019610898	0.000999634813007554	-0.0365705510164324	0.00133740520164548	0.391139575335298	-0.0221792622355149	-0.0240208342251028	0.000577000476869872	0.426481144552832	-0.00943773972557486
Resid1.bg521	DxL	E_upperxL	-0.133193237781114	0.0177404385906163	-0.184978403685631	0.0342170098300842	1.22013441259394e-05	-0.109286700674044	-0.0584242693879665	0.00341339525351767	0.0530928033723512	-0.0239065371070693
Resid1.bg522	DxL	E_lowerxE_mid	-0.00966633927123363	9.34381149065935e-05	-0.0776817763538693	0.00603445837749256	0.0681932313001583	-0.0490905723093021	0.108345082424068	0.0117386568854781	0.00033475807890726	0.0394242330380685
Resid1.bg523	DxL	E_lowerxL	-0.0990237734247699	0.00980570770328017	-0.207789776639198	0.0431765912757676	8.44727846782689e-07	-0.135229958474856	0.106506868238195	0.0113437129819081	0.000421972373156443	0.0362061850500856
Resid1.bg524	DxL	E_midxL	0.0632030184395271	0.00399462153986721	0.0104561974563743	0.000109332065246689	0.806367520763648	0.00647821675630635	0.149898925299357	0.0224696878059022	6.95566475528153e-07	0.0567248016832208
Resid1.bg525	GUxGL	GUxE_upper	0.59533382719837	0.354422365806658	0.699519039075698	0.489326886029388	0	0.445085773093707	0.414162117603624	0.171530259657918	0	0.150248054104663
Resid1.bg526	GUxGL	GUxE.lower	0.237916461998166	0.0566042428897249	0.371082358160267	0.137702116537785	0	0.227696705496284	0.0267131607218235	0.000713592955749972	0.376502624530217	0.0102197565018819
Resid1.bg527	GUxGL	GUxE_mid	-0.024239057780597	0.000587531922091121	0.0100268653433666	0.000100538028614005	0.814170016790211	0.00643712894996057	-0.0858086560769177	0.00736312545772675	0.00450111488448313	-0.0306761867305576
Resid1.bg528	GUxGL	GUxL	-0.00552807152228475	3.05595747554957e-05	0.0534286163473921	0.00285461704479681	0.210082713347529	0.0325213044541106	-0.0984102546570372	0.00968457822166291	0.00112238773421947	-0.0380493759763953
Resid1.bg529	GUxGL	GLxE_upper	-0.0258713517388961	0.000669326840797681	0.0101889707395861	0.000103815124732141	0.8112217776186	0.00597584881368047	-0.0788098430952324	0.00621099136869515	0.00907995035665543	-0.0318472005525765
Resid1.bg530	GUxGL	GLxE_lower	-0.0340911370019304	0.00116220562208439	0.00630335104454718	3.9732234390794e-05	0.882531408854462	0.00374931134887325	-0.0951420000970581	0.00905200018246861	0.00163434669586082	-0.0378404483508037
Resid1.bg531	GUxGL	GLxE_mid	-0.115738405706476	0.0133953785554769	-0.144237621580863	0.0208044914793042	0.000676514529470706	-0.0862579323114055	-0.0745947986391774	0.00556438398401943	0.0135305656632134	-0.0294804733950706
Resid1.bg532	GUxGL	GLxL	-0.0289535810710369	0.000838309856837108	0.00403746548240681	1.63011275216265e-05	0.924597349769094	0.00245828807203708	-0.0812745150566746	0.00660554679769762	0.00713189494670385	-0.031411869143074
Resid1.bg533	GUxGL	E_upperxE_lower	-0.098871798292872	0.00977563249766637	-0.0551338645737076	0.00303974302283193	0.195872727880004	-0.0337333981903716	-0.169615478980836	0.0287694107098985	1.95955449644458e-08	-0.0651384001025004
Resid1.bg534	GUxGL	E_upperxE_mid	-0.0756548391360289	0.0057236546846984	-0.0812175918215659	0.00659629722129449	0.0565196649768955	-0.0520240454367013	-0.06585424909543	0.00433678212392294	0.0292474607389752	-0.0236307936993276
Resid1.bg535	GUxGL	E_upperxL	-0.0828100919791057	0.00685751133358795	-0.122006986950089	0.0148857048646393	0.00409500757236181	-0.0761323806110915	-0.0178685645164682	0.000319285597879186	0.554150253350107	-0.00667771136801423
Resid1.bg536	GUxGL	E_lowerxE_mid	-0.00727802608806702	5.29696637385842e-05	-0.0171923889599825	0.000295578238151328	0.686915987895738	-0.011475023817497	0.012629032728487	0.000159492467657195	0.675878367227382	0.00419699772942994
Resid1.bg537	GUxGL	E_lowerxL	-0.0955340784350707	0.00912676014243823	-0.188080907770285	0.0353744278676945	8.64134381695081e-06	-0.129280157064407	0.10869349799485	0.0118142765063564	0.000320258674146645	0.0337460786293367
Resid1.bg538	GUxGL	E_midxL	0.11819562192158	0.013970205041429	0.0782414901042845	0.00612173077373884	0.0662234113557021	0.0511984994336629	0.193850571930477	0.0375780442377731	1.37756694940094e-10	0.0669971224879169
Resid1.bg539	GUxE_upper	GUxE.lower	0.481844289752861	0.232173919567439	0.559230526215545	0.312738781451315	0	0.332027461111317	0.369630768484789	0.136626905010656	0	0.149816828641544
Resid1.bg540	GUxE_upper	GUxE_mid	0.0187692878386996	0.000352286165971958	0.0812688863513214	0.00660463188878399	0.0563633652557654	0.0504833342258357	-0.0837344498690077	0.00701145809486537	0.00557030931785008	-0.031714046387136
Resid1.bg541	GUxE_upper	GUxL	-3.80380188471716e-06	1.44689087781778e-11	0.0517768387170792	0.00268084102753444	0.224542561559318	0.0304948327692681	-0.0744553704400665	0.00554360218736753	0.013706120336088	-0.0304986365711528
Resid1.bg542	GUxE_upper	GLxE_upper	0.00261557385407224	6.84122658610633e-06	0.0270166451927082	0.000729899117468683	0.526456675507408	0.0153319502472968	-0.0297026611681268	0.00088224808046855	0.325446136384346	-0.0127163763932246
Resid1.bg543	GUxE_upper	GLxE_lower	0.00113820774157204	1.29551686297453e-06	0.0556059649346927	0.00309202333631827	0.192065786972681	0.0320035451291049	-0.0732503693655618	0.00536561661219124	0.0153090978395913	-0.0308653373875329
Resid1.bg544	GUxE_upper	GLxE_mid	-0.0452642322581837	0.0020488507219228	-0.10826035628186	0.0117203047422752	0.0109196020688687	-0.0626450324603512	0.0415113298833879	0.00172319050868745	0.169361264729786	0.0173808002021675
Resid1.bg545	GUxE_upper	GLxL	0.0655462895496688	0.00429631607372902	0.0850409600503936	0.00723196488629264	0.0458143321788826	0.0501012776901759	0.0377199961928029	0.00142279811278506	0.211758160478225	0.0154450118594929
Resid1.bg546	GUxE_upper	E_upperxE_lower	-0.0858652914331333	0.00737284827289692	-0.0366664872091714	0.00134443128426033	0.389897251488815	-0.0217073924548106	-0.157688969806525	0.0248658111986432	1.78385120008784e-07	-0.0641578989783228
Resid1.bg547	GUxE_upper	E_upperxE_mid	-0.0898373379586833	0.00807074729150267	-0.060892846876866	0.00370793880076945	0.153078709494627	-0.0377413113991208	-0.137035434276562	0.0187787102473661	5.71491956424808e-06	-0.0520960265595625
Resid1.bg548	GUxE_upper	E_upperxL	-0.0454110824746854	0.00206216641152268	-0.0499542485805133	0.00249542695124371	0.241305387393633	-0.0301615623720322	-0.0385159828508245	0.00148348093496501	0.202274911965397	-0.0152495201026531
Resid1.bg549	GUxE_upper	E_lowerxE_mid	-0.00594698890487559	3.53666770347133e-05	-0.0126068700518137	0.000158933172503317	0.767585451969236	-0.00814181705068402	0.00623382580134186	3.88605841214755e-05	0.83649739656728	0.00219482814580844
Resid1.bg550	GUxE_upper	E_lowerxL	-0.114132783872848	0.0130262923545661	-0.190064149893892	0.0361243810748879	6.91058730284411e-06	-0.126410765679217	0.0373275962328696	0.00139334944052414	0.21654965761906	0.0122779818063696
Resid1.bg551	GUxE_upper	E_midxL	0.109478186964773	0.0119854734210939	0.125502475225576	0.0157508712877462	0.00314047426440567	0.0794637591971823	0.0819716715287612	0.00671935493321911	0.00665361184077629	0.0300144277675912
Resid1.bg552	GUxE.lower	GUxE_mid	0.258960444673722	0.0670605119056118	0.330824500992737	0.109444850457093	1.33226762955019e-15	0.19818174775843	0.152169323990227	0.0231555031636427	4.70967933763333e-07	0.060778696915292
Resid1.bg553	GUxE.lower	GUxL	-0.0144162426380432	0.000207828051798935	0.0169316753845571	0.000286681631328018	0.691418351438362	0.00961685183296542	-0.0556350534802573	0.00309525917575109	0.0655002976787691	-0.0240330944710086
Resid1.bg554	GUxE.lower	GLxE_upper	0.00194682810487331	3.79013966992461e-06	-0.00938735941919821	8.81225168652094e-05	0.825826066010883	-0.0051374983360717	0.015691113513849	0.000246211043304495	0.603435481240831	0.00708432644094502
Resid1.bg555	GUxE.lower	GLxE_lower	-0.00383741242221362	1.47257340981594e-05	0.0215399011668806	0.000463967342278983	0.613569732093398	0.0119553605965574	-0.0355402432754291	0.00126310889207668	0.239361638910961	-0.0157927730187711
Resid1.bg556	GUxE.lower	GLxE_mid	-0.0930714867456775	0.00866230164505082	-0.148687592730998	0.0221080002321392	0.000456693536678987	-0.0829725013368617	-0.0228716679201185	0.000523113193448176	0.448939830118368	-0.0100989854088158
Resid1.bg557	GUxE.lower	GLxL	0.18017718519545	0.0324638180649554	0.177412106224594	0.0314750554350465	2.76394389622237e-05	0.100796665399699	0.18383175988391	0.0337941159420156	1.15458598237694e-09	0.0793805197957506
Resid1.bg558	GUxE.lower	E_upperxE_lower	-0.0379229160527201	0.00143814756194166	0.0135953649946972	0.000184833949339039	0.749946880469017	0.00776196161541956	-0.106474806918113	0.0113368845082494	0.000423666711098836	-0.0456848776681397
Resid1.bg559	GUxE.lower	E_upperxE_mid	-0.0343389185865353	0.0011791613296927	-0.0342553143323019	0.00117342656000481	0.421842386464892	-0.0204748595220312	-0.0345813459389609	0.00119586948695009	0.252275801724855	-0.0138640590645041
Resid1.bg560	GUxE.lower	E_upperxL	-0.00287876906503636	8.28731132981033e-06	0.00731745025033424	5.35450781661166e-05	0.863804110798666	0.00426072444673738	-0.0170991854881452	0.000292382144357996	0.571338231713717	-0.00713949351177374
Resid1.bg561	GUxE.lower	E_lowerxE_mid	0.0124396129759033	0.000154743970990262	0.0472588943189257	0.00223340309224739	0.267673979131798	0.0294333629354038	-0.0457684892829451	0.00209475461124306	0.129723368221144	-0.0169937499595005
Resid1.bg562	GUxE.lower	E_lowerxL	-0.237297025360391	0.0563098782448899	-0.284872875599237	0.0811525552521786	9.12758757465326e-12	-0.182716269559042	-0.1573496552925	0.0247589140206687	1.89532755046073e-07	-0.0545807558013485
Resid1.bg563	GUxE.lower	E_midxL	-0.0582441278123251	0.00339237842461846	-0.0050110530454085	2.51106526238978e-05	0.90649003864583	-0.00305976506067809	-0.142913405255596	0.0204242414017502	2.23094194007345e-06	-0.055184362751647
Resid1.bg564	GUxE_mid	GUxL	0.246443104491254	0.0607342037512872	0.324282607692729	0.105159209651997	5.55111512312578e-15	0.192706886822198	0.133122329707485	0.0177215546667484	1.04758900376645e-05	0.0537362176690564
Resid1.bg565	GUxE_mid	GLxE_upper	-0.0227370992506404	0.000516975682333473	0.0331637849288307	0.00109983663080574	0.436792969205091	0.0189894735726895	-0.0989037853446197	0.00978195875549461	0.0010594601748759	-0.0417265728233299
Resid1.bg566	GUxE_mid	GLxE_lower	-0.016171441899379	0.000261515533104992	-0.00708919779986681	5.02567254456365e-05	0.868012969061649	-0.00411677048236008	-0.0290310255754591	0.000842800445962961	0.336505447458268	-0.012054671417019
Resid1.bg567	GUxE_mid	GLxE_mid	-0.0835987738162533	0.00698875498358108	-0.103044828940587	0.0106182367713948	0.0154367312192065	-0.0601625509600379	-0.056800572071995	0.0032263049877059	0.060051852716275	-0.0234362228562155
Resid1.bg568	GUxE_mid	GLxL	0.0544739634312022	0.00296741269190396	0.0743742564960654	0.00553153002934252	0.0808358276112675	0.0442105723755517	0.0254356290005512	0.000646971222653682	0.399751449806648	0.0102633910556505
Resid1.bg569	GUxE_mid	E_upperxE_lower	0.210698210827526	0.0443937360459204	0.29962108532472	0.0897727947711634	6.51034781640192e-13	0.178975497936402	0.0791206258924194	0.00626007344160818	0.00881058730593454	0.0317227128911231
Resid1.bg570	GUxE_mid	E_upperxE_mid	0.202117672624416	0.0408515535871104	0.228590467449547	0.0522536018088024	5.6180534668826e-08	0.142952474320842	0.157929338258326	0.0249416758827127	1.70874579819014e-07	0.0591651983035738
Resid1.bg571	GUxE_mid	E_upperxL	0.13063725033925	0.0170660911761998	0.182766890092859	0.0334037361142152	1.55491638842431e-05	0.111342707829615	0.0494524149144197	0.00244554134086792	0.101598943892121	0.0192945425096345
Resid1.bg572	GUxE_mid	E_lowerxE_mid	-0.0940796983803401	0.00885098964733577	-0.118488330634063	0.0140394844964471	0.00531394108142136	-0.0772098124070077	-0.0486221881371688	0.00236411717924624	0.107470777602993	-0.0168698859733324
Resid1.bg573	GUxE_mid	E_lowerxL	-0.412403472319533	0.170076623981207	-0.467648672443067	0.218695280837763	0	-0.313824187812436	-0.304128353649006	0.0924940554932549	0	-0.098579284507097
Resid1.bg574	GUxE_mid	E_midxL	-0.31748675051539	0.100797836752821	-0.320369447395042	0.102636582824205	1.22124532708767e-14	-0.204668384018153	-0.312666780322673	0.0977605155173469	0	-0.112818366497236
Resid1.bg575	GUxL	GLxE_upper	0.114751647182393	0.0131679405310723	0.140039290272045	0.0196110028198981	0.0009703334153639	0.0760266299313719	0.0848701378176493	0.00720294029318678	0.00495946238123146	0.0387250172510207
Resid1.bg576	GUxL	GLxE_lower	-0.176155556493667	0.0310307800835935	-0.150447157486901	0.0226343471958884	0.000389788323420737	-0.0828343656885195	-0.207802306104857	0.0431817984224966	5.95612448250904e-12	-0.0933211908051474
Resid1.bg577	GUxL	GLxE_mid	-0.286304831693693	0.081970456651154	-0.292455794156516	0.0855303915357186	2.39341879648691e-12	-0.161892702665277	-0.278798801445809	0.0777287716876195	0	-0.124412129028416
Resid1.bg578	GUxL	GLxL	0.112127973139964	0.0125726823604765	0.161758363378382	0.0261657681228528	0.000135077727860367	0.0911669126824617	0.0480316985959679	0.00230704407001391	0.111808260538403	0.0209610604575022
Resid1.bg579	GUxL	E_upperxE_lower	0.12372014618931	0.0153066745731042	0.1748765581206	0.0305818105801074	3.60825043506097e-05	0.0990420924054647	0.0569106295112337	0.0032388197513649	0.0595573779323879	0.024678053783845
Resid1.bg580	GUxL	E_upperxE_mid	0.0904225798492662	0.00817624294659692	0.106112583164056	0.0112598803057486	0.0126143292412899	0.0629169195840191	0.0678862243878948	0.00460853946164361	0.0246142570835901	0.0275056602652471
Resid1.bg581	GUxL	E_upperxL	-0.0218899275676598	0.000479168928917392	0.0121732611769415	0.000148188287682032	0.77536136557311	0.00703134164278029	-0.0685383202636319	0.00469750134456017	0.0232688720056911	-0.0289212692104401
Resid1.bg582	GUxL	E_lowerxE_mid	-0.0953525490685512	0.00909210861387046	-0.101335136538381	0.0102688098972523	0.0172388764205627	-0.0626071561262524	-0.0872641068892858	0.00761502435118469	0.00386582815994641	-0.0327453929422988
Resid1.bg583	GUxL	E_lowerxL	-0.435600168024916	0.189747506383335	-0.493340184944802	0.243384538081371	0	-0.31389196829406	-0.347179583174402	0.120533662973151	0	-0.121708199730856
Resid1.bg584	GUxL	E_midxL	-0.421411233196424	0.177587427464131	-0.433585149079699	0.187996081502465	0	-0.262628026578598	-0.406883044197968	0.165553811655806	0	-0.158783206617827
Resid1.bg585	GLxE_upper	GLxE_lower	0.137276964065882	0.0188449648631454	0.172470930753721	0.0297462219550547	4.63061872126858e-05	0.0914992908025075	0.0975304412480838	0.00951218697004593	0.00124321050775089	0.0457776732633741
Resid1.bg586	GLxE_upper	GLxE_mid	-0.140439440446859	0.0197232364330268	-0.193082024239938	0.0372806680845919	4.89632288935837e-06	-0.102987411602177	-0.0803008074928946	0.00644821968401092	0.00785155670897741	-0.0374520288446818
Resid1.bg587	GLxE_upper	GLxL	0.0267767276175295	0.000716993141903367	0.0629038203409062	0.00395689061348101	0.139939337467335	0.0341603870345497	-0.0161883555246054	0.000262062854591022	0.5920082860931	-0.00738365941702018
Resid1.bg588	GLxE_upper	E_upperxE_lower	0.141709829381555	0.0200816757433495	0.136653031855253	0.0186740511152328	0.00128884713535338	0.0745731928970862	0.148135260532582	0.0219440554130561	9.38099225189504e-07	0.0671366364844689
Resid1.bg589	GLxE_upper	E_upperxE_mid	-0.0240462381430795	0.000578221568833693	0.0482962364116789	0.00233252645153278	0.2573009659282	0.0275923766514378	-0.121941223322853	0.0148696619454739	5.415651399443e-05	-0.0516386147945173
Resid1.bg590	GLxE_upper	E_upperxL	-0.111811726452161	0.0125018621722129	-0.0467486170700041	0.00218543319795788	0.272880339150028	-0.0260180824063615	-0.194530456598272	0.0378420985443323	1.18782761404645e-10	-0.0857936440457995
Resid1.bg591	GLxE_upper	E_lowerxE_mid	-0.112738263439995	0.0127099160434656	-0.10001116988863	0.0100022341024924	0.018758328359687	-0.0595371009839153	-0.135650983472864	0.0184011893171551	7.09454500968931e-06	-0.0532011624560794
Resid1.bg592	GLxE_upper	E_lowerxL	-0.25414641803237	0.0645904017986842	-0.253407207082448	0.0642152126013265	1.55003920809804e-09	-0.155355963951438	-0.269628442800029	0.0726994971667687	0	-0.0987904540809326
Resid1.bg593	GLxE_upper	E_midxL	-0.232798874366961	0.0541953159065243	-0.200345088151306	0.0401381543463545	2.08960004677294e-06	-0.116928567111085	-0.284088442297788	0.0807062430471836	0	-0.115870307255877
Resid1.bg594	GLxE_lower	GLxE_mid	0.184817793066968	0.0341576166341446	0.21781383759347	0.0474428678471944	2.36558586497182e-07	0.117825283182461	0.145941100152567	0.0212988047137416	1.35477951479501e-06	0.0669925098845067
Resid1.bg595	GLxE_lower	GLxL	-0.0748307148154295	0.00559963587978814	-0.0890033263762558	0.00792159210603831	0.0365715850214694	-0.0490188054895308	-0.0574986981829059	0.00330610029272891	0.0569721748544816	-0.0258119093258987
Resid1.bg596	GLxE_lower	E_upperxE_lower	0.0293472437876053	0.000861260717929139	-0.00184472046583574	3.40299359707324e-06	0.965507902845268	-0.00102095066889796	0.068080798573484	0.0046349951344033	0.0242059343573238	0.0303681944565033
Resid1.bg597	GLxE_lower	E_upperxE_mid	-0.130420615180107	0.0170095368639575	-0.0782640060260065	0.00612525463923877	0.0661451588528905	-0.0453470062265336	-0.20411627019275	0.0416634517573999	1.39397382525885e-11	-0.0850736089535733
Resid1.bg598	GLxE_lower	E_upperxL	-0.0596018879512442	0.00355238504735267	-0.0656861322656675	0.00431466797202276	0.12320940815097	-0.0370758343356023	-0.0518948676192553	0.00269307728522003	0.0857950196294346	-0.0225260536156419
Resid1.bg599	GLxE_lower	E_lowerxE_mid	-0.0815152974891195	0.00664474372473965	-0.0449984517475754	0.00202486065967887	0.291259659151185	-0.0271673622280861	-0.140796441259907	0.0198236378714543	3.14373256826705e-06	-0.0543479352610334
Resid1.bg600	GLxE_lower	E_lowerxL	-0.170120040131249	0.0289408280542578	-0.158330241103246	0.025068465247812	0.000187662193608329	-0.0984427112641223	-0.198764736761044	0.0395074205796872	4.66711114199825e-11	-0.0716773288671266
Resid1.bg601	GLxE_lower	E_midxL	-0.115058089974183	0.0132383640685072	-0.121861623909333	0.0148502553818198	0.00413986717581261	-0.0721306116838153	-0.106935914453604	0.0114352898000286	0.000399899148055383	-0.0429274782903678
Resid1.bg602	GLxE_mid	GLxL	0.035605815605938	0.00126777410496406	0.0229844947368402	0.000528286998307835	0.589983175035838	0.0127271723719617	0.051289236785459	0.00263058581003488	0.0895154557760898	0.0228786432339763
Resid1.bg603	GLxE_mid	E_upperxE_lower	-0.159967126891754	0.0255894816860026	-0.145799282416671	0.0212574307532162	0.00059010850542629	-0.0811278669663919	-0.177871471438347	0.0316382603516427	3.88565846165534e-09	-0.0788392599253622
Resid1.bg604	GLxE_mid	E_upperxE_mid	0.0698316557742227	0.00487646014816952	0.0946953294471712	0.00896720541910829	0.0260950357552798	0.055163979057043	0.0354162182990732	0.00125430851860761	0.241005212980069	0.0146676767171797
Resid1.bg605	GLxE_mid	E_upperxL	-0.0730224033999814	0.00533227139830961	-0.0719442486115774	0.00517597490828446	0.0912838009639525	-0.0408275954348328	-0.074641992370283	0.00557142702500538	0.0134715954889371	-0.0321948079651485
Resid1.bg606	GLxE_mid	E_lowerxE_mid	-0.0788918906032405	0.00622393040295366	-0.0338287411956166	0.00114438373088001	0.427649180390313	-0.0205341258071255	-0.152147691403794	0.0231489199995042	4.72733216128063e-07	-0.058357764796115
Resid1.bg607	GLxE_mid	E_lowerxL	0.0713146007270952	0.005085772276865	0.112622263805997	0.0126837743047876	0.00808602340395881	0.0704019072990046	0.00254706799066873	6.48755534908926e-06	0.932799845953936	0.000912693428090546
Resid1.bg608	GLxE_mid	E_midxL	0.0362018685708181	0.00131057528801879	0.07135437634624	0.00509144702376085	0.0939767653903667	0.0424633005513295	-0.0156971195814456	0.000246399563154204	0.603296864791867	-0.00626143198051141
Resid1.bg609	GLxL	E_upperxE_lower	-0.0613325753316575	0.00376168479681345	-0.0424056389445194	0.00179823821429294	0.319981534040786	-0.024023802163498	-0.0860718706091361	0.00740836691015587	0.00437964807694913	-0.0373087731681596
Resid1.bg610	GLxL	E_upperxE_mid	-0.121285296839767	0.0147101232295105	-0.11251534252826	0.0126597023042516	0.00814676119252722	-0.0667332433295029	-0.134690968093243	0.0181416568858951	8.23250377801621e-06	-0.0545520535102646
Resid1.bg611	GLxL	E_upperxL	0.00138011279410181	1.90471132444352e-06	0.0625078589602615	0.00390723243179595	0.142455615860527	0.0361156807607081	-0.0823489949694457	0.0067813569724778	0.00640695929070612	-0.0347355679666063
Resid1.bg612	GLxL	E_lowerxE_mid	-0.328442641877856	0.107874569003706	-0.306055982641003	0.0936702645103496	1.95843341543878e-13	-0.189144934416136	-0.371361776852485	0.137909569307035	0	-0.13929770746172
Resid1.bg613	GLxL	E_lowerxL	-0.184613472061776	0.0340821340667042	-0.181937119194972	0.0331011153409654	1.70174675766521e-05	-0.115793704032715	-0.196388174626654	0.0385683151331893	7.90301157849171e-11	-0.0688197680290616
Resid1.bg614	GLxL	E_midxL	-0.196686226301721	0.0386854716168118	-0.167348717204495	0.0280055931499901	7.78948165027771e-05	-0.101395570021446	-0.244277311819217	0.0596714050696228	4.44089209850063e-16	-0.0952906562802746
Resid1.bg615	E_upperxE_lower	E_upperxE_mid	0.161919668965853	0.0262179791980115	0.276299327909304	0.076341318603133	3.95186106061374e-11	0.16467513218491	-0.00684683366978585	4.68791313017132e-05	0.820680451599452	-0.00275546321905653
Resid1.bg616	E_upperxE_lower	E_upperxL	-0.142102935299702	0.0201932442207914	-0.146260280224332	0.0213920695713002	0.000566632150835744	-0.0849190817232108	-0.136434783442812	0.018614450133087	6.27860555568738e-06	-0.0571838535764914
Resid1.bg617	E_upperxE_lower	E_lowerxE_mid	-0.349732682924848	0.122312949505812	-0.37181735916888	0.13824814857932	0	-0.230909185599323	-0.318803698696191	0.101635798302372	0	-0.118823497325525
Resid1.bg618	E_upperxE_lower	E_lowerxL	-0.185489394972359	0.0344063156472119	-0.19856925227962	0.0394297479508875	2.58076067893853e-06	-0.12699696414438	-0.167984645672433	0.0282188411816929	2.67431952138963e-08	-0.0584924308279793
Resid1.bg619	E_upperxE_lower	E_midxL	-0.135190069816793	0.0182763549770695	-0.131537110214212	0.0173020113635058	0.00195567275299569	-0.0800871051856877	-0.142159395397296	0.0202092936997248	2.52219819918409e-06	-0.0551029646311057
Resid1.bg620	E_upperxE_mid	E_upperxL	-0.0699964753279151	0.00489950655833142	-0.0370855588949058	0.00137533867854752	0.384498601585193	-0.0225421881875718	-0.121172547516217	0.01468278627157	6.0340413061466e-05	-0.0474542871403432
Resid1.bg621	E_upperxE_mid	E_lowerxE_mid	-0.203700833197915	0.0414940294455246	-0.298668319016505	0.089202764784145	7.75601805003134e-13	-0.194183828710545	-0.0273274049411658	0.000746787060818454	0.365627738181492	-0.00951700448736928
Resid1.bg622	E_upperxE_mid	E_lowerxL	-0.0771455019227909	0.00595142846691934	-0.101121906247835	0.010225639923196	0.0174760683384676	-0.0677078372012087	-0.0290075840880373	0.000841439934624554	0.336895757072315	-0.00943766472158222
Resid1.bg623	E_upperxE_mid	E_midxL	-0.135070878006759	0.0182441420855169	-0.201600173985463	0.040642630150969	1.79791042076438e-06	-0.128504269367411	-0.0181308779269221	0.000328728734400953	0.548348548984094	-0.00656660863934853
Resid1.bg624	E_upperxL	E_lowerxE_mid	0.0419239256090172	0.00175761553847041	0.0328548820361571	0.0010794432736098	0.441078594468887	0.0208091581206276	0.0582158106460743	0.00338908060917957	0.0539467012964179	0.0211147674883896
Resid1.bg625	E_upperxL	E_lowerxL	0.0053814440303189	2.8959939851455e-05	-0.0545721234047511	0.00297811665290339	0.200474014176772	-0.0355955118098511	0.120932556684956	0.01462468326636	6.24042384926859e-05	0.04097695584017
Resid1.bg626	E_upperxL	E_midxL	0.138785288046912	0.0192613561782644	0.11692697426878	0.0136719173116519	0.00595272126818536	0.072605924805914	0.175451389516669	0.03078319008333	6.29118179773513e-09	0.0661793632409982
Resid1.bg627	E_lowerxE_mid	E_lowerxL	0.168242320623236	0.0283054784486917	0.112537193659286	0.0126646199567076	0.00813431541485476	0.0785150894362482	0.297781108835707	0.0886735887794234	0	0.0897272311869876
Resid1.bg628	E_lowerxE_mid	E_midxL	0.34749388123245	0.120751997493992	0.341423751311001	0.116570177959277	0	0.226769028360859	0.359915247945147	0.129538985703416	0	0.12072485287159
Resid1.bg629	E_lowerxL	E_midxL	0.640016686609217	0.409621359138241	0.574210355342546	0.329717532182613	0	0.392763228335869	0.789032392626106	0.622572116613277	0	0.247253458273349
