# Supplementary material for: Improving the Reliability of Scale-Free Image Morphometrics in Applications with Minimally Restrained Livestock Using Projective Geometry and Unsupervised Machine Learning
Source: Sensors (Basel). 2022 Oct 31;22(21):8347. doi: 10.3390/s22218347 (PMC9653925; doi:10.3390/s22218347)
Supplement: Supplementary file 1 [file sensors-22-08347-s001.zip › SupplementalMaterials/Results/ErrorMod/ErrMod_Geom_Eye.csv]

	biometric	marginalR	conditionalR	Chisq	Pval	B_FaceAngle	B_FaceAngle2	B_FrameFaceRatio	B_FrameFaceRatio2	B_interaction
2	Z1_full_1	0.0108490060567502	0.701274377397108	10.08624069287	0.0728282094001638	0.0737828516079848	0.0264541532852827	-0.0547661405260415	-0.0279809868623894	-0.0405356687641026
3	Z2_1	0.0245600979908235	0.640855007554966	22.8715859849385	0.000357189862517444	0.13830506684706	0.090789219967204	0.0541248563975842	0.00519297195988293	0.0113202380695929
4	Z3_full_1	0.0754437132176771	0.79278481724485	63.8959047148787	1.89860919538981e-12	0.239759548466833	-0.0296339153408541	-0.0622317519123515	-0.047043795547226	-0.0295729456490531
5	Z4_1	0.0327962063710007	0.834786647431692	27.3906147448365	4.78711110241234e-05	0.187124495375651	0.0166014233432135	0.015219507266848	0.071392780363277	0.0115942351430908
6	Z6_1	0.00781699238902949	0.748359267645809	6.33380270853422	0.275079759020749	-0.0375356642939925	0.0568258230094866	0.036659198876233	-0.055085186152584	-0.00200130456116576
7	Z7_length_1	0.0242680844042687	0.649171857292672	22.4523164054162	0.00042943973715212	-0.138360583086256	-0.0864643348973059	-0.0595740065956529	-0.00669937387728041	-0.0120272962464332
8	Z8_linear_1	0.00490330938221857	0.241990523951648	4.17670805684975	0.524265116770171	0.0568795604902358	0.0197083222888285	-0.0332393591162524	0.0178553870189001	-0.0069811943928835
9	Z9_linear_1	0.0132868665280965	0.482912861198801	11.5511699150284	0.0414831606268281	0.118141285028624	0.0176807932460989	0.00255631039258553	0.0067353707365031	-0.0122450010114714
10	Z10_linear_1	0.034117466121992	0.487882660636948	24.1852297531605	0.000200020743102515	-0.185300465234841	-0.0477837405402007	-0.0068257323665356	-0.0541855703364542	-0.0497422088797077
11	Z11_linear_1	0.0108625464773279	0.565413054758171	10.064109374237	0.0734389819395725	-0.0325774669990405	-0.0830955947647452	-0.061108629200227	0.0165763679071714	-0.00537303402758189
12	Z1_full_2	0.0204987989394667	0.653301728868371	18.3456450332665	0.00254299956383341	0.076891751683612	0.000139194147293705	-0.0866051710917551	-0.0220507615232329	0.00930805183248356
13	Z2_2	0.015804194908759	0.421656092498199	13.4594286434522	0.0194335175037346	0.0722475650947838	-0.00682294372136904	0.105770637101947	-0.036250392286778	-0.0452102691231662
14	Z3_full_2	0.0760275971174244	0.73471400442246	71.1455702011708	5.91775875260396e-14	0.244954148476681	0.024137222912099	-0.0490705769365949	-0.0323791348844442	0.0157182359511113
15	Z4_2	0.04050461769732	0.709612159623248	31.5588289698085	7.26413594115802e-06	0.208014019974555	0.0398495728911566	0.0250700862628751	0.0542930257735711	-0.0207424386255464
16	Z6_2	0.0152157706879798	0.603975944142045	11.3710877888175	0.0444990906187226	-0.0840244135188315	-0.0315702707801305	0.0696046605039948	-0.0697286221965277	-0.027500434233189
17	Z7_length_2	0.0169886004426522	0.416768144213365	14.4477060016434	0.0130022139671506	-0.0856457417744838	0.00580986670847624	-0.103946181325359	0.0239701336435649	0.04638913108399
18	Z8_linear_2	0.00683674199425983	0.444240414104954	5.44476769818039	0.3640403204943	0.0568992046334866	0.0553983908337429	-0.0311514961005059	0.0326856297856697	0.0280988453975284
19	Z9_linear_2	0.00223990377950601	0.294923601825757	1.91797495191986	0.860374397905849	0.0330899119451359	0.00827374674514745	0.0163736139224107	-0.00802980532164093	-0.0287895396937699
20	Z10_linear_2	0.031655432532888	0.248062940514512	25.0207011443022	0.000138057247464856	-0.159139788236512	0.0287309107333892	0.0467979091383648	-0.00342408298513399	0.0125224187099014
21	Z11_linear_2	0.0160504282982798	0.422159594564113	13.5396622787512	0.018813717454134	0.0444592442729121	0.029177619777501	-0.0938510137280066	0.0434534597081984	0.0505862692160168
22	Z1_full_3	0.0131204172457903	0.579553617800591	11.2953549867925	0.0458284363823603	0.0566947737414776	0.00779740496731907	-0.00757733754480976	-0.0739394275517291	0.0131691630210459
23	Z2_3	0.0151983054574399	0.730866868158506	14.775474946915	0.0113660398844886	0.0760284344615168	0.0402952864474279	0.0717573218460574	-0.0413362475753659	-0.0564507376150096
24	Z3_full_3	0.0649933173421953	0.634439286070277	59.9306651531215	1.25622351368338e-11	0.197598921679973	0.00474462033343759	-0.0541875169358109	-0.0562349953843574	0.0302960214862572
25	Z4_3	0.00413030577849141	0.704675781631933	4.42473547704549	0.490016281907357	0.0187765451668169	0.0281209858540593	0.0278468818198898	0.0163125340034287	-0.0186289887351753
26	Z6_3	0.00451369030766675	0.786146769117516	4.52372577980395	0.476715300015468	0.0269472135004928	0.00983247218352323	0.0430502361866492	-0.056900450605132	-0.0264009202393565
27	Z7_length_3	0.012341238555876	0.670624539996359	11.9556945074942	0.0353999372938974	-0.0567543073717854	-0.0151819834732245	-0.0482817707089138	0.0461560149233906	0.0810161855351898
28	Z8_linear_3	0.00776985128671778	0.410954394820606	6.8085623219722	0.235271525517557	0.0596332565333419	-0.00269170615701978	-0.0331297694363112	-0.037783972997821	-0.0106667645283174
29	Z9_linear_3	0.0103167048135936	0.483225599015505	9.11724060185225	0.104478213414807	0.066158401958458	0.0695373479324106	0.0682432081518638	0.0143320896229485	0.0281772917389896
30	Z10_linear_3	0.00638645083620632	0.438199631090184	4.82926556134271	0.437070377049875	-0.0691465783353001	0.00623388438478809	-0.0104043475843014	0.0409735054756348	0.0452242193296323
31	Z11_linear_3	0.0055491970842985	0.715130959095623	5.36590431589138	0.372874053053252	0.0334568349362349	-0.0116097466649979	-0.0348109957719051	0.0181943149850858	0.0337294899019492
32	Z1_full_4	0.0248551062282279	0.714891123244454	23.1804290516056	0.000311780847225813	0.0849064569865042	-0.0294897674653212	-0.0999334309918818	-0.0321020588723888	-0.0193160995367662
33	Z2_4	0.0182905773763373	0.432757041542418	15.4008426850255	0.00878012134278343	0.0981203351746916	0.0191593102465912	0.106093252209104	-0.0166875030762218	-0.0275946629174978
34	Z3_full_4	0.0661175608193999	0.797225498606301	57.749710001633	3.54252419478808e-11	0.21683868378777	-0.00291741213959534	-0.0621279685209979	-0.0514259820975173	-0.00755250259897612
35	Z4_4	0.052347102937683	0.786337140454277	39.0884951749213	2.27939809008366e-07	0.238085781836814	0.0387818280159786	0.00473299113932117	0.0558077457777126	-0.00979477992915906
36	Z6_4	0.0153979911077208	0.598299031744841	11.2595120763376	0.0464706015915419	-0.0816538962900184	-0.00979625301594586	0.0778219000075489	-0.0526685859419046	-0.018920633121046
37	Z7_length_4	0.0199150711795818	0.425371844815092	16.7573796638071	0.00498367690173997	-0.114332741559535	-0.00811121295567637	-0.0997298424466934	0.00140967821302547	0.0349554068574162
38	Z8_linear_4	0.00151635479535595	0.446897574095205	1.2075860947034	0.944147514384361	-0.0316403831616846	0.00109090230861304	-0.0255961421694044	-0.000588173747175237	-0.0155678998201132
39	Z9_linear_4	0.0037540437685013	0.355755730800123	3.01195966229261	0.698141898513692	0.0587346915904765	0.0120920091787829	0.00375042531641442	0.00373824026953299	-0.0218404522753046
40	Z10_linear_4	0.0211170070626328	0.302497780946818	17.9076242841575	0.00306443310026064	-0.116848178198424	0.0170612564177063	0.0602871318663903	-0.0134527163520584	-0.00414150773258802
41	Z11_linear_4	0.011570473712644	0.452531984422656	9.79534177112873	0.0812462363989096	0.00530834106392714	0.00235941064825898	-0.0960869253291942	0.0213697818970752	0.0287627461524043
42	Z1_full_5	0.0183787242454046	0.664955758298227	14.5470624126156	0.0124835584398686	0.0880810595422895	0.0134342246188393	-0.0468027925620678	-0.0605469916924624	-0.00292795558662292
43	Z2_5	0.021479638159932	0.763381218431198	21.481269191534	0.000656830461895788	0.0824501656537307	0.0411346093299044	0.0903439702383509	-0.0528693336896899	-0.0723577998671642
44	Z3_full_5	0.0482372929471268	0.717550401565949	42.521525923697	4.61918950168109e-08	0.166145153734894	0.00841399199154158	-0.0423075457513025	-0.0695104996226021	0.0161898898126488
45	Z4_5	0.00532692477125969	0.771160301190844	5.08657576813221	0.405406072400968	0.0564670567594975	-0.000511894918795648	0.0119409152575402	0.00250649745863168	-0.0461565414148433
46	Z6_5	0.00685433661723819	0.772531055786178	6.98713357485212	0.221598960458257	0.00607159168728204	0.0282182080054578	0.0651646876854592	-0.0527516491894318	-0.0187386582924941
47	Z7_length_5	0.0193176150197089	0.744928360353769	18.0244688524522	0.00291589413729201	-0.0982753788105372	0.0180848644434502	-0.0451486021103539	0.0614675237880609	0.110969437693185
48	Z8_linear_5	0.00612436938449013	0.449186184760014	5.64255910840893	0.342566812306173	0.0313176514906333	0.00995072906759363	-0.0490724791223764	-0.0416486474732698	-0.00954760523214146
49	Z9_linear_5	0.0123505620269268	0.528904076340428	10.1587201591656	0.0708608853799499	0.0851052616333802	0.0499628056844169	0.0698686806436357	0.009913053139653	-0.00633934656497166
50	Z10_linear_5	0.00262054922385005	0.494158860448274	2.30345208576637	0.805759718845783	-0.0323470357280536	-0.00715095018164266	-0.00461830892055279	0.0364460297241739	0.00271049966233641
51	Z11_linear_5	0.00397495069593188	0.771260447250035	4.24835749354361	0.514240431822416	0.00746126984797207	-0.0140557924676054	-0.0379614636066841	0.0225957882959645	0.0326168127206139
52	Z1_full_6	0.0202977327234351	0.723904669652777	17.0666644356556	0.00437508603044143	0.0923300254215064	-0.0143174803210037	-0.0581794614324703	-0.0694057836281992	-0.0319317241023332
53	Z2_6	0.0245037786731883	0.770432453318009	24.0732244462588	0.000210190026941481	0.103358218981354	0.0714192738889469	0.0899999499587768	-0.0262716799064829	-0.0457718499242143
54	Z3_full_6	0.0418184609345661	0.804409814665998	36.1854161908959	8.72049564212243e-07	0.140378414302355	-0.0142717118778108	-0.0568682708926276	-0.0836857438300666	-0.00807585778497079
55	Z4_6	0.00822168746344529	0.763327144765551	7.00557571341596	0.220225965251452	0.0848267127725216	-0.0105919701441211	-0.0118810593401247	0.000921819276150194	-0.0426207947731625
56	Z6_6	0.00907821750343802	0.739104644104583	8.87555357170231	0.114132052775949	0.00855359504789429	0.0509770376445061	0.076317243011534	-0.0290324071585659	-0.00387746202658492
57	Z7_length_6	0.0238559265971086	0.73563815324905	21.2499045268019	0.00072655017272768	-0.137446204728002	0.0222519173557248	-0.0131151120992555	0.0390125244951524	0.10285337885291
58	Z8_linear_6	0.00461695955499237	0.477650270137432	4.18641767566851	0.522900583950295	-0.0170714898556855	-0.00746356554199117	-0.0526414126489177	-0.0641541713103831	-0.0378059779713726
59	Z9_linear_6	0.0142950646556728	0.570269728848789	10.6653903508791	0.0584330997852859	0.114374552744395	0.0424977609216936	0.0478510742369842	0.0241096985355347	-0.00681023257522308
60	Z10_linear_6	0.00194911509632887	0.499592866129263	2.09598108860791	0.835711192328566	-0.000420611118868953	-0.000394478168104336	0.00787515588803622	0.0451748051926542	0.00440365835147531
61	Z11_linear_6	0.00417387327179643	0.787175058010634	4.35076655300691	0.500095058307765	-0.0285673197184888	-0.0378817032040292	-0.0415798574612923	0.00754603585247605	0.010109207579634
