# Supplementary material for: Improving the Reliability of Scale-Free Image Morphometrics in Applications with Minimally Restrained Livestock Using Projective Geometry and Unsupervised Machine Learning
Source: Sensors (Basel). 2022 Oct 31;22(21):8347. doi: 10.3390/s22218347 (PMC9653925; doi:10.3390/s22218347)
Supplement: Supplementary file 1 [file sensors-22-08347-s001.zip › SupplementalMaterials/Results/ErrorMod/ErrMod_Geom_Forehead.csv]

	biometric	marginalR	conditionalR	Chisq	Pval	B_FaceAngle	B_FaceAngle2	B_FrameFaceRatio	B_FrameFaceRatio2	B_interaction
2	Canthus.Length.Proportion_V1	0.0149607267693721	0.359626758751255	13.9060540282185	0.0162173154525517	-0.0920060289709322	-0.0431229204583258	-0.06103053695284	-0.112579751228898	-0.0877588824414746
3	Canthus.Length.Proportion_V2	0.0080254040310126	0.297122064386431	7.46802325395356	0.188093756400596	-0.0315740979708809	0.0179236852872893	-0.0570572107937003	-0.0956819149252689	-0.0483593517302322
4	Canthus.Length.Proportion_V3	0.00963295015030181	0.329129310860911	9.77530207237305	0.0818581467209765	0.0137062054300837	0.00319645687553477	-0.0294822550581828	-0.116403343094559	-0.0570857416281125
5	Canthus.Length.Proportion_V4	0.0166278349030301	0.308259831893193	15.5961821752926	0.0080967407923129	-0.106840442593953	-0.0413630931563081	-0.0533546673901417	-0.112665700248116	-0.0862831766583957
6	Canthus.Length.Proportion_V5	0.00857575374386887	0.328044635083985	8.00516821297242	0.155951027142118	-0.0200146351809516	0.0159724860552833	-0.0615059261890707	-0.0978102589427802	-0.0508223981466658
7	Canthus.Depth.Proportion_Depth_V1	0.00246293412352875	0.507703274557009	2.21619217732086	0.818493695015794	0.0113478531474698	0.0293541052292197	-0.0122587540061885	-0.0325758568028789	-0.0337852712358966
8	Canthus.Depth.Proportion_Depth_V2	0.00690023203972089	0.471489636093414	6.27972470262966	0.279944106858916	0.0211301796932815	0.0521309245262816	0.000422215969127116	-0.0268341687132229	-0.0490212692991131
9	Canthus.Depth.Proportion_Depth_V3	0.00598071436944716	0.45741681471539	5.32918560010012	0.377039899172656	0.0210855462714576	0.0496532800400539	-0.0142364745723187	-0.0150846061091157	-0.0439628548634552
10	Canthus.Depth.Proportion_Depth_V4	0.00259869733004896	0.512287783412368	2.39319421890104	0.792487202779872	0.00924431645662263	0.00314060885356066	-0.0296758101473807	-0.0514782856164639	-0.0395368827281007
11	Canthus.Depth.Proportion_Depth_V5	0.00445164517702964	0.472857817946378	3.94074757111957	0.557978070187875	0.012144193260176	0.0282091720286246	-0.0158627604128808	-0.0498665679261082	-0.0565245191516188
12	Canthus.Depth.Proportion_Depth_V6	0.00387949294958274	0.458764050551725	3.33801746776408	0.648026444309741	0.0120707192913159	0.0252906612950744	-0.0308138938431812	-0.0376624781419986	-0.0514370818135236
13	Canthus.Depth.Proportion_Length_V1	0.00699588694460033	0.451342554831622	6.27065352406225	0.280766828265306	0.0325603789030897	0.0425698495116579	-0.0328635283280139	-0.04659535845333	-0.0568937723615299
14	Canthus.Depth.Proportion_Length_V2	0.00796704829355777	0.428636560857964	6.8996772223536	0.228209006503623	0.0284995835471124	0.0281657951474715	-0.0494117832339889	-0.0737191060979663	-0.0608561397154684
15	Canthus.Depth.Proportion_Length_V3	0.00784643547585457	0.373916398779435	7.00106599584569	0.220561040546599	0.0236306147066206	0.00484459917246696	-0.0439009930330591	-0.0907272704848606	-0.0584275133898098
16	Canthus.Depth.Proportion_Length_V4	0.00617181878777668	0.460002553095095	5.51734716951296	0.356047450209132	0.0274346528465432	0.0312355892506522	-0.0334466891143856	-0.0518573998578399	-0.0618323733187788
17	Canthus.Depth.Proportion_Length_V5	0.0087520098515328	0.426277764028588	7.57952042548641	0.180982371911806	0.0337363677660093	0.0368978939818623	-0.0504598545149147	-0.0705211352620684	-0.0574384344153231
18	Chin.Length.Proportion_V1	0.0112357786904858	0.707244710601951	11.2060903757042	0.0474435126908024	0.0459033776574043	0.0102729419393558	-0.0716702076334509	-0.0318662549574491	5.05698110640796e-05
19	Chin.Length.Proportion_V2	0.0113876451376205	0.649079261196431	8.25552843976402	0.142703881269764	-0.0632444558101788	0.0887932765657365	-0.00647251383170643	-0.0137963020791047	0.0105734979235367
20	Chin.Length.Proportion_V3	0.0161480805606112	0.717260018922825	19.2518350913897	0.00172516800031313	0.0994526626529195	0.00666904134242778	-0.0486607523640971	-0.0178023298420018	-5.03558018925653e-05
21	Chin.Length.Proportion_V4	0.0109116121645898	0.824202406399225	10.6068278904836	0.0597574038931726	0.0346192864225367	-0.0316808051878794	-0.0668348873832542	-0.0527253243436955	-0.0261833700198921
22	Chin.Length.Proportion_V5	0.00917925884784605	0.691708105068853	6.76733919829394	0.238526550656103	-0.072032247396919	0.0555291020555149	-0.00184250022452093	-0.0334660623417197	-0.0117354508655541
23	Chin.Length.Proportion_V6	0.0159041622017386	0.816292964175281	18.0669799313878	0.00286362098522003	0.0926606367582819	-0.0352909762099236	-0.0413231723055727	-0.0373469450783004	-0.0240564961545642
24	Cranio.Topline.Length.Ratio_V1	0.0592396185241271	0.898471480667592	43.0166961556124	3.66639504367465e-08	0.0976358353739697	0.0400485386248172	-0.199778997277711	-0.021029597746192	-0.00312943036592554
25	Cranio.Topline.Length.Ratio_V2	0.0539136158138406	0.815149145446334	40.1478875996031	1.39425009485309e-07	0.0906291600559848	0.0274247648150544	-0.19307874453293	-0.039568678812337	-0.0216575947364064
26	Cranio.Topline.Length.Ratio_V3	0.0533182904075172	0.887500574654396	38.7870496914065	2.62112005010722e-07	0.0927496468259431	0.0495502869367911	-0.18513934331358	-0.0248047817526768	0.00461592951370208
27	Cranio.Topline.Length.Ratio_V4	0.0477414185611438	0.930133150405736	31.8335747287147	6.40953042566125e-06	0.130962457015754	0.0300224815223668	-0.151488087592413	-0.0242358317816181	-0.022276694523069
28	Cranio.Topline.Length.Ratio_V5	0.0316751751788715	0.675038715283006	23.1718364069584	0.000312963464145718	0.0763481530764085	0.00229325121320491	-0.148499745551612	-0.0590130765651092	-0.0778027700264141
29	Cranio.Topline.Length.Ratio_V6	0.0515782052217715	0.942007570543276	34.5081425989763	1.88597425411507e-06	0.133157692050435	0.0246200535888869	-0.161109107289945	-0.0277652898048024	-0.0293247897488473
30	Cranio.Topline.Length.Ratio_V7	0.0733897301749728	0.845773006949933	52.1449562041071	5.03781274711647e-10	0.135759413370423	0.080901839731246	-0.192220478000609	0.00345192790257024	0.0349817786273488
31	Cranio.Topline.Length.Ratio_V8	0.0646307218108771	0.767798853507455	46.8651720782464	6.05263369462003e-09	0.123962799880889	0.0668175216521981	-0.186188216679117	-0.0187127967275696	0.0130353495956066
32	Cranio.Topline.Length.Ratio_V9	0.0683568497702598	0.84491358899131	48.3828141479121	2.96688837977716e-09	0.131535660648976	0.0896356490232701	-0.178677880768184	-0.000668784606345563	0.0428602310375649
33	Cranio.Topline.Length.Ratio_V10	0.0621480555467198	0.889822821807812	42.6068315659872	4.43902579344148e-08	0.167282853039536	0.0652666168782999	-0.147602480096938	0.00407407826739719	0.0171689907638035
34	Cranio.Topline.Length.Ratio_V11	0.0378895179286816	0.629537151492191	28.1446370984436	3.41040232052283e-05	0.104469554619806	0.0388079736077851	-0.14739472423605	-0.0357238316475026	-0.0429002229532394
35	Cranio.Topline.Length.Ratio_V12	0.0651175087218222	0.893337087014379	44.912026969379	1.51186962989478e-08	0.168426296590276	0.0606985920257015	-0.156334871963791	-0.000155012097495704	0.00962665722542321
36	Canthus.Width.to.Height.Ratio_V1	0.00917535400744301	0.468158174227744	8.58827945347775	0.126656816978371	0.0862121045222644	0.0528048070085812	0.00595805212387331	0.0168788738637601	-0.00877314403591398
37	Canthus.Width.to.Height.Ratio_V2	0.00378232980114212	0.373883650422527	3.29007634917525	0.655361327831719	0.0644498663269672	0.00791966411214047	0.00402754486279486	0.00821011165633776	-0.0103711019002937
38	Canthus.Width.to.Height.Ratio_V3	0.00626797543134926	0.00978828482365041	6.85853546520502	0.231375599037678	0.0506752735703095	0.025675329096052	-0.0270574459711033	-0.0251661580591687	-0.0533131857999754
39	Canthus.Width.to.Height.Ratio_V4	0.00865318240124717	0.464966968280222	8.06582478130122	0.152645012162589	0.088072921056465	0.0414236538224432	0.000749464110359909	0.0119710132666558	-0.0141584036981332
40	Canthus.Width.to.Height.Ratio_V5	0.00368866298770641	0.380318725141165	3.23438696296398	0.663900996405145	0.0623394473454355	0.0161642017637167	0.00708943842198176	0.0110971614251874	-0.00763974248350834
41	Eye.Forehead.Size.Ratio_Linear_V1	0.024129268261264	0.880326272799357	26.7872486943786	6.2749598169671e-05	-0.0374843197789273	0.00318407167921928	0.13961508306495	0.0506339946837417	0.0318302221032501
42	Eye.Forehead.Size.Ratio_Linear_V2	0.0220788012676326	0.86551266704021	24.2543015594283	0.000193993682099828	-0.0421194185644259	-0.00905876039248865	0.129557261830804	0.0464216101136139	0.022759406075055
43	Eye.Forehead.Size.Ratio_Linear_V3	0.0223193211546509	0.841148417866448	25.0946143714982	0.000133593091555334	-0.0438951399666008	-0.0139186781394061	0.125420987807621	0.0427291881981844	0.00959348586165455
44	Eye.Forehead.Size.Ratio_Linear_V4	0.0266864732536081	0.872128474289696	29.6086334838014	1.76089476242813e-05	-0.0532652149151579	-0.0103489674688552	0.139828755382595	0.044034501455672	0.0213219440472759
45	Eye.Forehead.Size.Ratio_Linear_V5	0.0199924622874052	0.870868817270889	22.0532478398177	0.000511534033266737	-0.0276203309480496	0.00288664944489477	0.128911476988062	0.0525739891473191	0.032332382109961
46	Eye.Orbital.Eye.Height.Ratio_V1	0.0132303306828333	0.935943649960988	14.2921381014401	0.0138564282949441	0.0246407460640747	0.082253302306415	-0.0754094086374271	-0.039697941093678	-0.0321607476006403
47	Eye.Orbital.Eye.Height.Ratio_V2	0.00839196346766495	0.900011822741515	6.77307981104286	0.238071019656616	0.0320058496661449	0.0625262964293362	-0.0439555337647139	-0.0375897629346423	-0.0397723746631693
48	Eye.Orbital.Eye.Height.Ratio_V3	0.0172169069707415	0.844938306427408	14.7065302225546	0.0116927220246216	0.0624053710026148	0.0283198264000998	-0.100758945894862	-0.0264998985154441	-0.0686776161134249
49	Eye.Orbital.Eye.Height.Ratio_V4	0.00497437559900021	0.108445248005118	4.92955644031099	0.424537638015728	0.0299983189823258	0.0556510050060144	-0.0318453246937041	0.0303392488613051	0.0397078865677984
50	Eye.Orbital.Eye.Height.Ratio_V5	0.00988702362860956	0.896624680060517	8.23309222105536	0.143848712455118	0.0369929287360827	0.0730923124591906	-0.0414963722631928	-0.0380632966900863	-0.0370455437806907
51	Eye.Orbital.Eye.Height.Ratio_V6	0.0173260937785961	0.8357432299634	14.9103768039581	0.0107522273064285	0.0667140204014191	0.0314024517119774	-0.0969605340099666	-0.0265484202918129	-0.0672442025178971
52	Eye.Orbital.Eye.Height.Ratio_V7	0.00523795843844594	0.126949846652811	5.17739149315139	0.394617111680892	0.033706404137764	0.0599879497890598	-0.028594597260194	0.0284703544923114	0.0387383001872672
53	Eye.Orbital.Eye.Height.Ratio_V8	0.0144245950095039	0.896743260799833	15.7154490699777	0.00770522834155049	0.0613577650381045	0.0940386872402919	-0.0575829584757737	-0.000553784282206762	0.0061812869669178
54	Eye.Orbital.Eye.Height.Ratio_V9	0.00610653845004886	0.879526468226635	4.96875521591346	0.41970524945725	0.0221453615529666	0.0485403595464946	-0.0447909341035711	-0.0356971088818827	-0.0389814972587199
55	Eye.Orbital.Eye.Height.Ratio_V10	0.0158021149658196	0.845537872662652	13.3625099385558	0.0202084357306641	0.0521411678481076	0.0174063598039299	-0.104152829993259	-0.0262071087361664	-0.0698771309255645
56	Eye.Orbital.Eye.Height.Ratio_V11	0.00509047503925508	0.124754672177711	5.02306491928994	0.41307180656561	0.0334265924634973	0.0541487329720973	-0.0305612841844624	0.0325104795455634	0.0409733380663208
57	Eye.Orbital.Eye.Height.Ratio_V12	0.00756242914552125	0.901555623774059	6.20069680234769	0.287177246619071	0.0261521094652372	0.0606043269239987	-0.0445723716851831	-0.0361216175186998	-0.0368456823103254
58	Eye.Orbital.Eye.Height.Ratio_V13	0.015997620141606	0.848277191993661	13.7202589274534	0.0174874929941507	0.0556179488530199	0.0215644416593861	-0.101829676967238	-0.0261292152845063	-0.0687271839747772
59	Eye.Orbital.Eye.Height.Ratio_V14	0.0053219884351936	0.141709352073327	5.23654208133757	0.387699662791148	0.0358783598510613	0.0583567525408069	-0.0283156914775475	0.0307840744790471	0.0399726749917625
60	Eye.Orbital.Eye.Height.Ratio_V15	0.013326846082813	0.93611712727774	14.336061008991	0.0136099016221197	0.0246326095123367	0.0823130935679563	-0.0761264870680261	-0.0399846032729812	-0.0319020278222565
61	Eye.Orbital.Eye.Height.Ratio_V16	0.0085849076635889	0.900669811056706	7.01645639511298	0.219419299392119	0.0323278028722778	0.0627359804679086	-0.0451450219999002	-0.0386934385546618	-0.0403553052172451
62	Eye.Orbital.Eye.Height.Ratio_V17	0.0173364565194861	0.844278098620737	14.7968586522588	0.0112665265893771	0.0621407159889026	0.0285399602076154	-0.101441792722152	-0.027397004864902	-0.0688374425283545
63	Eye.Orbital.Eye.Height.Ratio_V18	0.00481907809914323	0.0950778887558482	4.79903738227949	0.440895102191061	0.0291703203668334	0.053779072334766	-0.0316894618956591	0.030538327410655	0.0402504390025155
64	Eye.Orbital.Eye.Height.Ratio_V19	0.0100890348686056	0.897203542476675	8.38059609743027	0.136470185639844	0.0374256869498715	0.0732383277885682	-0.0426814348543802	-0.0391774569493675	-0.0376832165382879
65	Eye.Orbital.Eye.Height.Ratio_V20	0.0174467758457191	0.835134385920843	15.0033216075167	0.0103481546279854	0.0664467998032434	0.0315999556457768	-0.0976748688283937	-0.0274336913411022	-0.0674103037686446
66	Eye.Orbital.Eye.Height.Ratio_V21	0.00508047688516894	0.111151394647527	5.06563833878272	0.407922274715496	0.0330151785005636	0.0582330659683813	-0.0283143656995758	0.028825111967503	0.0395615363060266
67	Eye.Orbital.Eye.Height.Ratio_V22	0.0143761825378607	0.888900911367671	15.6306106422257	0.00798177993593768	0.0613119848659378	0.094070686229929	-0.0573388671605788	0.000256286760801731	0.00826483018212412
68	Eye.Orbital.Eye.Height.Ratio_V23	0.00627933130380825	0.880489525939454	5.08881881965044	0.405137147805576	0.0223164798116518	0.0488184170919899	-0.0459630446771319	-0.0367875097967038	-0.0395500411372561
69	Eye.Orbital.Eye.Height.Ratio_V24	0.015913939338025	0.845031688683172	13.4580544026644	0.0194443027419205	0.0518209453481652	0.0176784880084102	-0.104806364194486	-0.0271281723597328	-0.0700662702683236
70	Eye.Orbital.Eye.Height.Ratio_V25	0.00495496179042292	0.108629118969511	4.93176118804195	0.424264849436753	0.0326789890883257	0.0526544509140987	-0.0302152592549572	0.0325893441771083	0.0416002226459722
71	Eye.Orbital.Eye.Height.Ratio_V26	0.00774802309947946	0.90217356891659	6.33491486375578	0.274980442917457	0.0264403790283496	0.060791244855979	-0.0457675379867622	-0.0372514028819739	-0.0374893077563231
72	Eye.Orbital.Eye.Height.Ratio_V27	0.0161072014233584	0.847641542926831	13.8149649128563	0.0168285031018722	0.0552719142473568	0.0218137836986404	-0.102500348839658	-0.0270577260042174	-0.0689192697508951
73	Eye.Orbital.Eye.Height.Ratio_V28	0.00518106411275384	0.124693269301026	5.14529199255003	0.398407290136413	0.0352744706834492	0.0568867583889157	-0.027851479041321	0.0309484717364909	0.0407689249714976
74	Eye.Orbital.Eye.Height.Ratio_V29	0.0132687086562699	0.93592645903283	14.2360193679717	0.0141776947531921	0.0243503345425927	0.0823137512739527	-0.0758254207445687	-0.0400993536258159	-0.0318452563683236
75	Eye.Orbital.Eye.Height.Ratio_V30	0.00849667337791978	0.901013773940868	6.92898511358908	0.225975581012037	0.0324855775773191	0.0625015021487066	-0.0446756360959668	-0.0379759683907421	-0.040072716874345
76	Eye.Orbital.Eye.Height.Ratio_V31	0.0172028406706402	0.845280716848106	14.6232044931558	0.0120996978898417	0.0623190139354607	0.0284676769585717	-0.100714576543279	-0.0270232881293685	-0.0685980390743417
77	Eye.Orbital.Eye.Height.Ratio_V32	0.00483387398143255	0.0947079948644581	4.81506744755416	0.438864129509772	0.0293162793274976	0.0539840647629306	-0.0312604024355859	0.0309356828120649	0.0407962084137397
78	Eye.Orbital.Eye.Height.Ratio_V33	0.00999418484782026	0.89744238441478	8.28118488788073	0.141404716432792	0.0375968508964295	0.072978927295933	-0.0422273102426224	-0.0384348893425239	-0.0373931021349688
79	Eye.Orbital.Eye.Height.Ratio_V34	0.0173208427039755	0.836103269583116	14.8377840471326	0.0110784215623182	0.0666493534017663	0.0315118740356906	-0.0969534734755184	-0.0270514494288044	-0.0671736506733901
80	Eye.Orbital.Eye.Height.Ratio_V35	0.00509418856455206	0.110594388435499	5.08195277612822	0.405960723863952	0.0332038416014942	0.058434746660246	-0.0278028184078424	0.0291967011648422	0.0401023120271065
81	Eye.Orbital.Eye.Height.Ratio_V36	0.0142965178874157	0.888000004386407	15.514903194862	0.00837456517751412	0.0611409912698859	0.0942858861688045	-0.0566643626240165	0.000475254736831287	0.00888450277814223
82	Eye.Orbital.Eye.Height.Ratio_V37	0.00620564230726322	0.880793906396741	5.01806972075201	0.413678917993008	0.0224989671778431	0.0486132998424176	-0.0454901989202584	-0.0361267558498746	-0.0392958410726477
83	Eye.Orbital.Eye.Height.Ratio_V38	0.0157529762193855	0.846031371873585	13.2846291103406	0.0208525893412861	0.0518758503151816	0.0176588881505387	-0.104024874953679	-0.0268009618491089	-0.0697937067859848
84	Eye.Orbital.Eye.Height.Ratio_V39	0.00497177479446022	0.10799828216413	4.95051347349909	0.421949434026511	0.0328380821671748	0.0528874710040954	-0.0297346374253083	0.0329870381534026	0.0421748458851113
85	Eye.Orbital.Eye.Height.Ratio_V40	0.00766519398544492	0.902465852196073	6.25279168417478	0.28239252720829	0.026629019459466	0.0605682886884688	-0.0453008843597571	-0.0365451990408831	-0.0372091011046914
86	Eye.Orbital.Eye.Height.Ratio_V41	0.0159504129453369	0.848650901248831	13.6385333539456	0.0180760946703245	0.055343283957984	0.0218022739874812	-0.101723357187381	-0.0267093765099076	-0.0686306602633871
87	Eye.Orbital.Eye.Height.Ratio_V42	0.00519492953311099	0.124061250816145	5.16203008027151	0.396427746464895	0.0354645230237553	0.0571041979694765	-0.0273020092974778	0.0313090162342539	0.0413205094550052
88	Eye.Orbital.Height.to.Length.Ratio_V1	0.0107723296282993	0.869940092144516	13.3860969058298	0.0200171528887877	0.0355569722429273	0.0620828182222615	-0.0568745028440334	-0.056240480168252	-0.04887521362839
89	Eye.Orbital.Height.to.Length.Ratio_V2	0.00823091995365651	0.732162617335314	6.81597814075167	0.234689931298658	0.0679129393450241	0.0221387073059719	-0.0257397582230397	-0.042683333712868	-0.0522983887436965
90	Eye.Orbital.Height.to.Length.Ratio_V3	0.0292514348801943	0.739435447288484	23.5886374702013	0.000260407088827696	0.101439732644879	-0.0175234844833091	-0.120992019611966	-0.0309180203868425	-0.0976320845198326
91	Eye.Orbital.Height.to.Length.Ratio_V4	0.00801723325851623	0.722233239849247	6.55786035179563	0.25565281182878	0.0422741953186055	0.0351725089276539	-0.0574149858555717	-0.00737532637848648	-0.0487793756877625
92	Eye.Orbital.Height.to.Length.Ratio_V5	0.0105078912275256	0.734538339474166	8.68577592387919	0.122273203051576	0.0765835974917187	0.0361694210064502	-0.0244751447234925	-0.0452858106227489	-0.0523879753878571
93	Eye.Orbital.Height.to.Length.Ratio_V6	0.0305920396724974	0.729153948398536	24.7332341606125	0.000156867451415651	0.108667153942117	-0.0128515857285214	-0.119089088850257	-0.0320939440025272	-0.0983920220430143
94	Eye.Orbital.Height.to.Length.Ratio_V7	0.00871463875916284	0.71484840704656	7.12346392466588	0.211618893454842	0.0456926076590872	0.039737847227874	-0.0525863877086832	-0.0157815029561602	-0.0547783131114747
95	Eye.Orbital.Height.to.Length.Ratio_V8	0.014978210943548	0.813608821087125	19.1803990584076	0.00177893228285002	0.0880287775650578	0.0878308065910355	-0.0285109817557471	-0.0147581001268569	-0.00023879461558584
96	Eye.Orbital.Height.to.Length.Ratio_V9	0.0146251737223088	0.665458446752904	12.2752828517455	0.0312043879405983	0.110853932121728	0.0544680028857325	-0.0106043395118666	-0.00927996491190366	-0.0097026114910222
97	Eye.Orbital.Height.to.Length.Ratio_V10	0.0343473212817094	0.63336996066073	28.2669258304104	3.22762245675379e-05	0.143322133633292	0.016619525391069	-0.103731777395231	0.00748821320819661	-0.0493367265325407
98	Eye.Orbital.Height.to.Length.Ratio_V11	0.0113816431162001	0.670851339438171	9.35999644313188	0.095538340603951	0.0744411559682349	0.0615268162524652	-0.0456771255472234	0.0195955102343331	-0.0145080251957331
99	Eye.Orbital.Height.to.Length.Ratio_V12	0.0174097669658021	0.68030643011505	14.6424619833174	0.0120044396003344	0.118698380448678	0.0666184581129873	-0.0078884654866124	-0.0108755856169245	-0.00905435491282315
100	Eye.Orbital.Height.to.Length.Ratio_V13	0.0350283775005601	0.634108405194707	28.9446899124951	2.37741490935229e-05	0.148490389054281	0.0201979207338214	-0.0994169903481067	0.00667392149202562	-0.0489637951854675
101	Eye.Orbital.Height.to.Length.Ratio_V14	0.0123050241740285	0.689868803774341	10.1199726340124	0.0719063746897085	0.0783650247313737	0.0662424663027095	-0.0417315570240108	0.0123061595179202	-0.0205546197016262
102	Eye.Orbital.Projection.Proportion_V1	0.0110046300058387	0.795220737269404	12.1509082886046	0.0327774867897112	-0.0942870341352433	-0.0105620145950796	-0.0252847016629893	0.0526308870642481	0.0366043793421551
103	Eye.Orbital.Projection.Proportion_V2	0.0113929527990173	0.777088883806689	12.1460046597758	0.0328410322172237	-0.0969628912931892	0.0139050573843119	-0.0177602058481708	0.0521040338750888	0.0363851603325786
104	Eye.Orbital.Projection.Proportion_V3	0.0154855538978654	0.791118687630209	16.0260345679812	0.00677013580717237	-0.10699378578276	0.00761217519540681	-0.0306866483791519	0.0738716851521749	0.0468810355082741
105	Eye.Orbital.Projection.Proportion_V4	0.0100267268438804	0.792837602047238	10.7075906960777	0.0574959278294748	-0.0765662096967347	-0.025032543182784	-0.0352817425260104	0.0649188627734634	0.027472849328482
106	Eye.Orbital.Projection.Proportion_V5	0.0092328803615026	0.780076104983007	9.99356714068063	0.0754177236831	-0.0758170357452916	-0.00826874353266834	-0.0269095179924921	0.0651568138338673	0.0267549831729806
107	Eye.Orbital.Projection.Proportion_V6	0.013295887264986	0.787068503192341	13.6668164244079	0.0178702671735753	-0.0867447841000383	-0.0116007926587823	-0.0387837442197112	0.0826430774670258	0.0356219583066523
108	Eye.Orbital.Projection.Proportion_V7	0.00681751006198816	0.817454440711609	9.1372825716071	0.103712121327136	0.00482251789238987	-0.00578555921980226	-0.0414849818520788	0.0894891476104977	0.0284666536148066
109	Eye.Orbital.Projection.Proportion_V8	0.00623587693214411	0.812182056703401	8.67059213313769	0.122946751669448	0.00294757004795178	0.0075105344601471	-0.0316661689497394	0.0907135061666259	0.0290059259947838
110	Eye.Orbital.Projection.Proportion_V9	0.00899895667070411	0.806626160679008	11.801472745	0.0376116837283859	0.00285070038886593	0.00470675896063967	-0.044265849515562	0.106213317497482	0.0370953172706519
111	Eye.Orbital.Roundness.Proportion_V1	0.00308541152562542	0.619870911367278	2.30548208235086	0.805461365306831	0.00433714499984936	0.0376688300253698	-0.0349942826633612	0.0354420400227884	0.03546996929706
112	Eye.Orbital.Roundness.Proportion_V2	0.00309045803391048	0.455069188176282	2.33215347159012	0.801533051399832	-0.0525373445077944	0.00379382868294008	-0.0379956702777748	-0.0145498787600458	-0.0111898346950745
113	Eye.Orbital.Roundness.Point.Proportion_V1	0.0106575135651846	0.522830358410042	8.01162123175027	0.155596320612096	0.00510547625800117	-0.0811257828236695	-0.0664218629665988	-0.0530933738513676	-0.0673046739240192
114	Eye.Orbital.Roundness.Point.Proportion_V2	0.00751855580644771	0.559677201762196	5.82247636067541	0.323877821502599	0.0668350496162934	0.012774284395083	-0.0388757208351791	0.00982443260822198	0.0142742693074123
115	Eye.Sinus.Size.Ratio_Linear_V1	0.00116737234608591	0.763138668197342	1.57863667701668	0.903820655393399	0.000247242172437403	0.00138892568509682	-0.0128593010113475	0.0396203804927655	0.0132578048105361
116	Eye.Sinus.Size.Ratio_Linear_V2	0.00213788062525028	0.770591366652413	2.64631247836587	0.75431665477439	-0.0275250433123767	-0.0212360917233291	-0.0184447085574577	0.0283412476142017	-0.00330714983624279
117	Eye.Sinus.Size.Ratio_Linear_V3	0.00369701683235727	0.784971291625279	4.32693291715577	0.503367494611788	-0.0465125190137966	-0.0169179072517937	-0.0220402663604265	0.0289120584511771	-0.00569355274737337
118	Eye.Sinus.Size.Ratio_Linear_V4	0.00124775513903846	0.745638716022564	1.62330084389214	0.898417317190412	0.00429182135613041	0.001953909749705	-0.0183580594383563	0.0382637013209353	0.0140791798801171
119	Eye.Sinus.Size.Ratio_Linear_V5	0.0025368553795187	0.78232664648832	3.06252483065009	0.69034677284263	-0.031809740471919	-0.0229668827898116	-0.0145700748830114	0.0292961277844915	-0.00522286771990273
120	Eye.Sinus.Size.Ratio_Linear_V6	0.00946998453629267	0.479230310408419	11.259475805713	0.0464712557065431	-0.0304641763956138	0.046692223295715	-0.0956287648706033	-0.0087178190661254	-0.0033683776649587
121	Eye.Sinus.Size.Ratio_Linear_V7	0.00962074042045336	0.449075012302728	11.7574311528133	0.0382670264101108	-0.0530573929294803	0.0228448342635575	-0.097830761374035	-0.0198409517903489	-0.0248124857792277
122	Eye.Sinus.Size.Ratio_Linear_V8	0.0110477058033071	0.44278865307213	13.3021521623755	0.0207059569563366	-0.0686421277817223	0.0286354435806165	-0.095773379791518	-0.0153798773330383	-0.0262177909719537
123	Eye.Sinus.Size.Ratio_Linear_V9	0.0105043721591749	0.477162248345641	12.7329064860983	0.0260145147118586	-0.0193079049841724	0.0480260477861324	-0.101857869602326	-0.00907936895622216	-0.00481029772045075
124	Eye.Sinus.Size.Ratio_Linear_V10	0.00964907452895197	0.443260583958703	11.6300814978531	0.0402235633542899	-0.0632137357276148	0.0207174893543281	-0.0932707488420583	-0.0193897004248034	-0.0244110277568336
125	Eye.Topline.Size.Ratio_Linear_V1	0.0103737961154211	0.935119821624049	22.740837775046	0.000378327465828963	0.071256412453798	0.0270179847877626	0.0849355558211297	0.0664498060471313	0.0476516504876975
126	Eye.Topline.Size.Ratio_Linear_V2	0.00630102422635689	0.856465716615264	12.1712685166872	0.0325148930835632	0.0420928387209307	-0.000940757842763709	0.0689543693235095	0.0573661833402661	0.0233951995042405
127	Eye.Topline.Size.Ratio_Linear_V3	0.0056796206477757	0.732168534211474	9.59135505310951	0.0876774850238296	0.012144248854754	0.00754857075929737	0.0550390676645253	0.0520957339343269	0.00773374580291909
128	Eye.Topline.Size.Ratio_Linear_V4	0.010750421154849	0.904311205866863	21.6983589801027	0.000597430206766715	0.0873002985361808	0.0292253822920081	0.0708832883350282	0.069828870911326	0.0504572737964427
129	Eye.Topline.Size.Ratio_Linear_V5	0.00753296788442894	0.873197473483322	15.8182768604447	0.00738251518541817	0.0268682333197442	-0.00521210174328537	0.0807212593671612	0.0540537507111219	0.0192317913151399
130	Forehead.Eye.Angle_Slope_V1	0.00410637060074859	0.667571812714797	4.19051881188125	0.522324797417621	0.0401073121041341	0.0184654961784544	0.0192708153010236	-0.025370396988329	-0.0416182685097462
131	Forehead.Eye.Angle_Slope_V2	0.0127447837640839	0.648540652302182	13.0756501129058	0.0226800647804745	0.00105408110922167	-0.00903420082817008	-0.0303275719959422	-0.0509930491960303	-0.124945827586301
132	Forehead.Eye.Angle_Slope_V3	0.0109438096344379	0.727759059372074	12.5677628405947	0.0277841574617147	0.0605453730454292	-0.0267214873327466	-0.0623248831478373	-0.00844503677637145	-0.077177110989862
133	Forehead.Eye.Angle_Slope_V4	0.00302656634041691	0.651530363953028	3.09572679879921	0.6852303437004	0.0331993311168318	0.00638418479718714	0.0163376350864283	-0.0237773610921171	-0.0424280648321166
134	Forehead.Eye.Angle_Slope_V5	0.0115020771122652	0.644928212519101	12.0230589586304	0.0344731819419497	-0.000267237535270432	-0.0145929510519963	-0.0344980574360185	-0.0438389868755899	-0.119354468611541
135	Forehead.Eye.Angle_Slope_V6	0.0105582734362263	0.726653154351929	12.3087385801086	0.0307936922220131	0.0548216103951639	-0.0304376847101424	-0.0646120425423809	-0.00809650045922235	-0.0771053115768486
136	Forehead.Eye.Angle_Slope_V7	0.00669046251975982	0.61480190659264	7.08402639219685	0.214465795043522	0.0439539216605732	0.0397879465316139	0.0297674008430582	-0.0115237568338746	-0.0367051110673466
137	Forehead.Eye.Angle_Slope_V8	0.0151338032415101	0.604076872492478	15.8705985529214	0.00722339775664094	0.00329097772050537	0.00920746987933196	-0.0229224869538846	-0.0397418258100275	-0.122476234583804
138	Forehead.Eye.Angle_Slope_V9	0.011569524540392	0.710718417812017	13.6261172851168	0.0181671711856163	0.0660834722403508	-0.00619658233433287	-0.0548371753127966	0.00610502446648552	-0.0738235465022426
139	Forehead.Eye.Angle_Slope_V10	0.00498572171349702	0.599677003143642	5.32665959153337	0.37732771640857	0.0370624996509739	0.0266097118731695	0.0262409976076162	-0.0104516609758119	-0.037941269554891
140	Forehead.Eye.Angle_Slope_V11	0.013576427538531	0.600922505515085	14.5191869531741	0.0126270160299941	0.00198426027150806	0.00358241321361717	-0.0272095032050714	-0.0325271142272065	-0.116848178358417
141	Forehead.Eye.Angle_Slope_V12	0.0109562394958845	0.708201140711677	13.075841747841	0.022678320561313	0.0600676117078811	-0.0103479789319797	-0.0573318305427619	0.006192888350294	-0.0738746721930863
142	Forehead.Eye.Angle_Slope_V13	0.00492204887020581	0.626804075996707	5.14259929135233	0.398726390959931	0.0382510763277906	0.0326730457241126	0.0248811220100024	-0.0192088851937078	-0.0352966358910244
143	Forehead.Eye.Angle_Slope_V14	0.0129760258280235	0.617086482942985	13.3898432261876	0.0199869321486332	-0.000414870890360797	0.00446267226725439	-0.025031216831755	-0.0453742035000847	-0.118253067053845
144	Forehead.Eye.Angle_Slope_V15	0.0101049330862271	0.724262775072533	11.6776253357189	0.0394822694222775	0.0598134139581872	-0.0123641969483827	-0.0577060071046635	-0.00220767536207958	-0.0716709390924497
145	Forehead.Eye.Angle_Slope_V16	0.00354832429849343	0.612061219949206	3.72174929062385	0.590130696871696	0.0316971409206344	0.0198560626367153	0.0218512903927945	-0.0177811105693197	-0.036329979317194
146	Forehead.Eye.Angle_Slope_V17	0.0115771659064821	0.614537479534407	12.1762964842428	0.0324503549556407	-0.00167157398020937	-0.00101550145280759	-0.029259261848621	-0.0382527466248121	-0.112666607225905
147	Forehead.Eye.Angle_Slope_V18	0.00962017353864738	0.722058944523984	11.2616958835019	0.0464312342081078	0.0540219017211787	-0.0163503929112783	-0.0599786254919936	-0.00189734810075339	-0.071561390962939
148	Forehead.Eye.Angle_Slope_V19	0.00581617506804865	0.651329012038245	6.07795809796835	0.298707012662994	0.0464600767060701	0.0275818992880098	0.0252884978263561	-0.0164223623759657	-0.0424791705955362
149	Forehead.Eye.Angle_Slope_V20	0.01493784260617	0.63104384712927	15.6492819030723	0.00792009982413007	0.00519836438204657	-0.00249936605400036	-0.0274996789206378	-0.0443752397729193	-0.129004318241844
150	Forehead.Eye.Angle_Slope_V21	0.0121939976826362	0.712892568955889	14.3475950010479	0.01354587107669	0.0675639401115733	-0.0188961074723021	-0.0587579352855618	0.00111986799543554	-0.0789715864979881
151	Forehead.Eye.Angle_Slope_V22	0.00437010421397547	0.634858734904625	4.60809600433231	0.465552099393366	0.0391252365318821	0.0151078395039274	0.0217364117987247	-0.0152098880398394	-0.0435342796904859
152	Forehead.Eye.Angle_Slope_V23	0.0135069632776066	0.626876396356774	14.4271432181058	0.0131121296175117	0.00383159002007798	-0.00821043183161008	-0.0317340866315153	-0.0371214475005151	-0.123363758942628
153	Forehead.Eye.Angle_Slope_V24	0.0116709528518663	0.711354777983501	13.9451378546632	0.0159616889521715	0.0615649103839593	-0.0227677424958428	-0.061300729817481	0.0012383513853629	-0.0790651799314837
154	Forehead.Jaw.Angle_Slope_V1	0.0161890430251977	0.803757470538695	18.6361025804249	0.00224629342758157	-0.021442799159464	-0.00750772050465361	0.119559746815229	0.00860611132408109	0.00659265738937961
155	Forehead.Jaw.Angle_Slope_V2	0.0159971351143737	0.768410092583089	19.5147953504211	0.00154066388531467	-0.0451431098314027	-0.0333461613642292	0.0468433258206136	-0.0227411848332314	-0.0885081697368697
156	Forehead.Jaw.Angle_Slope_V3	0.00630646271406221	0.726235861983334	7.00539179265525	0.22023962225092	0.00653049697721561	-0.0602585216031238	0.0350875993605412	0.0337815621021222	-0.0302589228385892
157	Forehead.Jaw.Angle_Slope_V4	0.0163606023411489	0.789620646336251	18.3868812398355	0.00249864680876255	-0.0315526743397189	-0.0209455167531588	0.116152549884863	0.00969679592828741	0.00581384620579261
158	Forehead.Jaw.Angle_Slope_V5	0.0149129752992413	0.764698615346544	18.2082113960546	0.00269646489741517	-0.0471371716588142	-0.0393980750940091	0.0439355157580535	-0.014436947573994	-0.0819268517037827
159	Forehead.Jaw.Angle_Slope_V6	0.0065407738200106	0.730059403644864	7.36736811493893	0.194720610188577	-0.00121019653795342	-0.0644031666844321	0.0310533649962962	0.0349084412058516	-0.0298147225521146
160	Forehead.Jaw.Angle_Slope_V7	0.0170354872791977	0.798824714966593	19.5984060263409	0.00148616960937313	-0.028554198914107	-0.00399716430936207	0.117862474313466	0.00624138566644377	0.00177359558247567
161	Forehead.Jaw.Angle_Slope_V8	0.0177025431340771	0.768090212543675	21.6768888853417	0.000603060545907297	-0.05107391170219	-0.0300434105014592	0.0462605866830476	-0.0240793177497211	-0.0921305748812513
162	Forehead.Jaw.Angle_Slope_V9	0.0065408764361534	0.727268763517552	7.42562654964149	0.190860839242003	0.000363025748055137	-0.0571432115680151	0.033695708442524	0.0308404782806179	-0.0362104216729603
163	Forehead.Jaw.Angle_Slope_V10	0.0171988445361696	0.784435668755156	19.3074078266004	0.00168444952878674	-0.0386914291502945	-0.0176948651202404	0.114424292982038	0.0072922688304391	0.000866045508996148
164	Forehead.Jaw.Angle_Slope_V11	0.0165198371151278	0.763770059095674	20.2683545129862	0.00111278480349318	-0.0528743769072069	-0.0362217560287224	0.043389699305905	-0.0158190208472568	-0.0856865656024556
165	Forehead.Jaw.Angle_Slope_V12	0.00682532919790261	0.730830493249137	7.82700406047297	0.166031021026505	-0.00736936991419512	-0.0614213224571499	0.0296558665222701	0.0319676685157701	-0.0358463134465565
166	Forehead.Poll.Length.Ratio_V1	0.00605508933922258	0.713432142216762	8.84941203624612	0.115223469087012	0.0340160973302201	-0.0200796345979851	-0.000384718410256616	-0.0489544582746441	0.00618930202554257
167	Forehead.Poll.Length.Ratio_V2	0.00620713924559326	0.697308760619624	9.02485456325167	0.108076890254967	0.0228325924321742	-0.0365282063885113	-0.0143218719350549	-0.0666803273452788	-0.0218958293016805
168	Forehead.Poll.Length.Ratio_V3	0.00650910664160408	0.717433666782873	9.38068677316414	0.0948098125150361	0.0355300542344191	-0.0239088293544209	-0.00449831639318548	-0.0504986539629413	0.00303313369982073
169	Forehead.Poll.Length.Ratio_V4	0.0121919893997989	0.754751045914006	16.5407839750892	0.00545831205771348	0.0248283927429459	-0.00567819738130921	-0.0610497459441733	-0.0543918894739497	0.0132961338911771
170	Forehead.Poll.Length.Ratio_V5	0.00640182772065169	0.246965313744161	6.13770484704355	0.29304935728345	0.0285307991534725	-0.0237677282917293	-0.0361421545559063	0.0074476735773245	0.0292379238922845
171	Forehead.Poll.Length.Ratio_V6	0.0108085204332423	0.742600864223486	15.1100172513743	0.00990245085885284	0.0226748907254087	0.000706758050231623	-0.0479641206835115	-0.0549797977559402	0.0196958398268496
172	Forehead.Poll.Length.Ratio_V7	0.00853266817597261	0.696328368580965	11.9568010004614	0.0353845251300037	0.0559929182503366	-0.00921012085154913	0.0148466249414489	-0.0296873838969963	0.0331343914585778
173	Forehead.Poll.Length.Ratio_V8	0.00725027120923456	0.679483396183576	10.0413061449503	0.0740732794626207	0.045018641807297	-0.026285942879181	0.000195911765788126	-0.0485531445935757	0.00328191859232906
174	Forehead.Poll.Length.Ratio_V9	0.00891440434933641	0.698545597460751	12.2840737573933	0.0310959690806075	0.0579007662913574	-0.0127147372572993	0.0106878669875957	-0.0310176916856107	0.030071530057546
175	Forehead.Poll.Length.Ratio_V10	0.0154465422363293	0.726120864540939	19.5105702460464	0.00154346916749759	0.0538759551590364	0.0123532699959521	-0.0453502139673946	-0.0324695544246138	0.0458177219323845
176	Forehead.Poll.Length.Ratio_V11	0.00404996674469903	0.0601447992443342	4.12401197709096	0.531703064763181	0.038092299556004	-0.0304318095152373	-0.0311171650379461	0.0115693821543974	-0.00265478753841094
177	Forehead.Poll.Length.Ratio_V12	0.0143973322455328	0.717346851172815	18.8777201084263	0.00202557959974939	0.0515138928413054	0.0180139190936868	-0.0318361567015859	-0.0335508386662251	0.0523159464706249
178	Forehead.Topline.Angle_Slope_V1	0.00548566982712338	0.783158289849682	6.53965485490835	0.257188083748409	0.0716126745683906	-0.0252293570180703	0.0155647123031868	-0.00420290781618272	-0.0260397239913232
179	Forehead.Topline.Angle_Slope_V2	0.015945099416853	0.506409865206726	19.567564495665	0.00150604679438801	0.0199686845467057	-0.0695888975535792	-0.0433211039847568	-0.0561406916912471	-0.145633173186698
180	Forehead.Topline.Angle_Slope_V3	0.0315771308233016	0.688372064786794	43.0006536213091	3.69394886230834e-08	0.105601281007386	-0.0949636538936344	-0.0938583969170552	0.0219066607276743	-0.0777771829049109
181	Forehead.Topline.Angle_Slope_V4	0.00533030307411244	0.759531938370423	6.21536127066429	0.285823836331545	0.0628679527785508	-0.0424123607738374	0.00928880095640522	-0.00368548530271633	-0.0298088272452595
182	Forehead.Topline.Angle_Slope_V5	0.0154092291066292	0.497650123214926	18.8243387855277	0.0020724329461089	0.0192535773948802	-0.0755349783205058	-0.0462142963341726	-0.0491161385210692	-0.140035605975923
183	Forehead.Topline.Angle_Slope_V6	0.0321986031303918	0.69315548456232	44.2549359297805	2.05598042571051e-08	0.0989701451669872	-0.101165714617987	-0.0993019937748404	0.0223372738216837	-0.079377333305882
184	Forehead.Topline.Length.Ratio_V1	0.0250976147131121	0.815485605515754	23.6069225772926	0.000258312969846644	0.0722794276768091	0.00868959227887536	-0.103427675103996	-0.0509259176874122	0.000377256085564842
185	Forehead.Topline.Length.Ratio_V2	0.0243813017940888	0.778153845559052	23.6525616977565	0.00025315844873999	0.0640453628841107	-0.00573622443437904	-0.10736944787433	-0.0690966068612405	-0.0228754489664154
186	Forehead.Topline.Length.Ratio_V3	0.0240430783872268	0.810562652189346	22.8530294747143	0.000360117244045594	0.0704868637021563	0.0111506603313286	-0.0981272806686437	-0.0535057089685314	0.00230853372114869
187	Forehead.Topline.Length.Ratio_V4	0.0356825513269226	0.756830570521314	31.4096370456405	7.7746894650537e-06	0.120158887328088	0.0395029140356885	-0.0883639221063283	-0.0229755438948105	0.04080825892682
188	Forehead.Topline.Length.Ratio_V5	0.0320751384806303	0.718779814185414	28.9524537267612	2.36909339475614e-05	0.109610548198998	0.0232936859851792	-0.0919529781946062	-0.044202681536677	0.0138771830893793
189	Forehead.Topline.Length.Ratio_V6	0.0346626513165071	0.753578448054351	30.81571339021	1.01856275801071e-05	0.118274005232067	0.0421060704165276	-0.0829172200636139	-0.0259417595505422	0.0429325792708106
190	Forehead.Temple.Ratio_V1	0.00573554588862007	0.700704135543227	7.13907102191388	0.210501190961085	0.0456146250677954	0.00829534557461704	-0.0142745524185031	-0.0356150164392457	0.0124943351750912
191	Forehead.Temple.Ratio_V2	0.00581698905983589	0.703221673323477	7.2500202753954	0.202700106324869	0.0452121978901385	0.00703898314388354	-0.0146512542592227	-0.0367294462651852	0.0119761060555872
192	Forehead.Temple.Ratio_V3	0.00594993209553504	0.704845117070772	7.39114007015678	0.193137583036351	0.0463659049632037	0.00675832839028126	-0.0155572240953622	-0.0364420580630524	0.0115698352880298
193	Forehead.Temple.Ratio_V4	0.0057974878071096	0.702274400155425	7.19694246281506	0.206400649752592	0.0457808410373665	0.00712426000259384	-0.0143118795583846	-0.035853667500508	0.012316048111308
194	Forehead.Temple.Ratio_V5	0.00576881718308063	0.701939755395327	7.21227623182403	0.205325689067339	0.0449761927067973	0.008119640383395	-0.0146460659975047	-0.0365947851621499	0.0122028181347325
195	Forehead.Temple.Ratio_V6	0.005972902681932	0.705522073337742	7.24746859824518	0.20287669541559	0.0480201798417633	0.00559612136800306	-0.0197128456330674	-0.0317983057207002	0.0113598120917
196	Forehead.Temple.Ratio_V7	0.00605904892990894	0.708062002342087	7.36283709576128	0.195023609210057	0.0476173680602712	0.00433678543830706	-0.02010174186124	-0.0329098614492109	0.0108513589017289
197	Forehead.Temple.Ratio_V8	0.00620998259285592	0.709651227569779	7.52293097044685	0.184561905248734	0.0487610120308483	0.00404375224576829	-0.0210279937744591	-0.0325841271371426	0.0104646884738486
198	Forehead.Temple.Ratio_V9	0.0060425601693453	0.707071398949276	7.31350358350483	0.19834906905648	0.0481905441145471	0.00442502572270639	-0.0197570814455133	-0.0320256467498803	0.0111976602211302
199	Forehead.Temple.Ratio_V10	0.00600273665310839	0.706806713106745	7.31612302136909	0.198171277856266	0.0473752755904602	0.00541466793790635	-0.0200923010104983	-0.0327752554563263	0.0110689786579379
200	Forehead.Temple.Ratio_V11	0.00577195702219068	0.676756796861366	7.13685062824243	0.210659896300341	0.0397160153555152	-0.00920801316875298	-0.0257014021076756	-0.051357689366445	-0.0127411467532411
201	Forehead.Temple.Ratio_V12	0.0058856356786107	0.679290532883604	7.29007305565301	0.199945507349415	0.0392095956560625	-0.0103999235408571	-0.0261365990881157	-0.0523917541601837	-0.0131585901793431
202	Forehead.Temple.Ratio_V13	0.00602389505410506	0.681024294628928	7.4429086894088	0.189728665072149	0.0402718844765873	-0.0106186650889892	-0.0270785275543109	-0.0520451092828383	-0.0134915695844861
203	Forehead.Temple.Ratio_V14	0.00585132916878697	0.678315775309273	7.21917154573202	0.204843865290382	0.0398141568815293	-0.010320442662475	-0.025796214824986	-0.0515544131340994	-0.0128711993656342
204	Forehead.Temple.Ratio_V15	0.00582013808728474	0.678025149818559	7.22815595829843	0.204217516546881	0.0390209127668731	-0.00938012567865565	-0.0260867511353549	-0.0522887796166303	-0.0129698608699624
205	Forehead.Temple.Ratio_V16	0.0111047822246274	0.670573496931836	11.9952846945571	0.0348524482378423	0.078655295745188	0.0333182951078546	0.00706252698628051	-0.00386738689115033	0.0570416630732982
206	Forehead.Temple.Ratio_V17	0.0111439778781121	0.672636193834839	12.0197297133177	0.0345184356621161	0.0785254933881866	0.0318643358360331	0.00671587109785937	-0.0049915045846696	0.0564083298585394
207	Forehead.Temple.Ratio_V18	0.0112981179541293	0.673371190479643	12.1479478913047	0.0328158361209492	0.0797076670316023	0.0313269146485038	0.00584705294143757	-0.00472147068549527	0.0559130225110021
208	Forehead.Temple.Ratio_V19	0.0111702215218445	0.671884748327178	12.0130587496101	0.0346092829345398	0.0791042461125493	0.0319597695955137	0.0071072897472016	-0.0041541194721994	0.0566923202926265
209	Forehead.Temple.Ratio_V20	0.0110934818092753	0.671584094323862	12.0192971040096	0.0345243201791755	0.078036472787385	0.0331160749300627	0.00665189283587345	-0.00483398411577733	0.0567881769251018
210	Forehead.Temple.Ratio_V21	0.0112646445895975	0.673980539121894	11.909605490559	0.0360476084631945	0.0808405126806137	0.0306340468331316	0.00153555011372818	0.00010143281505194	0.055872531193442
211	Forehead.Temple.Ratio_V22	0.0113117184315027	0.67605537319808	11.9415090475727	0.0355980911034319	0.080731734417918	0.0291671350599301	0.00117972615973345	-0.00100103110119996	0.0552450073620962
212	Forehead.Temple.Ratio_V23	0.0114821527789121	0.676743295037968	12.0862836128663	0.0336244331321954	0.0818937004309978	0.028628687525749	0.000305945632766182	-0.000713899271701873	0.0547600762190351
213	Forehead.Temple.Ratio_V24	0.0113409948603662	0.675253422101146	11.9392699825485	0.0356294644344282	0.0813090252749358	0.0292721725682202	0.00157626877254902	-0.000163105383991502	0.0555378350225154
214	Forehead.Temple.Ratio_V25	0.0112522625629727	0.675037495601577	11.930694170791	0.0357498705237193	0.0802359642022035	0.0304242815418731	0.00112037943024009	-0.000864729599099082	0.055610625828768
215	Forehead.Temple.Ratio_V26	0.0089611930584695	0.645969628490947	9.50522453485701	0.0905315447014695	0.0719719499188274	0.0155740770254984	-0.00424495864842234	-0.0213667612039128	0.029465998190638
216	Forehead.Temple.Ratio_V27	0.00903367181553875	0.648080440933987	9.57751622915657	0.088130387203352	0.0717123323956321	0.0142260495436333	-0.00467842193974291	-0.0224153590396578	0.0289318514982071
217	Forehead.Temple.Ratio_V28	0.00919656996248892	0.648979857982529	9.7221450369766	0.0835020190772395	0.0728003465307749	0.013772028317571	-0.00557854640698742	-0.0220934115196137	0.0285219506591572
218	Forehead.Temple.Ratio_V29	0.0090454181405352	0.647311307423541	9.55809111939971	0.0887697527031452	0.0723258828391486	0.0143150589988412	-0.00428629813015855	-0.021602482210226	0.0291877705163361
219	Forehead.Temple.Ratio_V30	0.00896623193775115	0.647009880289681	9.54546201116455	0.089187723648475	0.0712959720566268	0.0154026857524742	-0.00467756893629763	-0.0222994404290541	0.0292697489584986
220	Forehead.Width.to.Length.Ratio_V1	0.0109538617171154	0.765151166999594	13.2022655915948	0.0215552805731109	0.0294437413832284	0.0144172085060475	-0.0910562534645706	-0.0512716798105236	-0.0561530502606536
221	Forehead.Width.to.Length.Ratio_V2	0.0109538617171154	0.765151166999594	13.2022655915948	0.0215552805731109	0.0294437413832284	0.0144172085060475	-0.0910562534645706	-0.0512716798105236	-0.0561530502606536
222	Forehead.Width.to.Length.Ratio_V3	0.0109538617171154	0.765151166999594	13.2022655915948	0.0215552805731109	0.0294437413832284	0.0144172085060475	-0.0910562534645706	-0.0512716798105236	-0.0561530502606536
223	Forehead.Width.to.Length.Ratio_V4	0.0116721053888664	0.76802414344052	13.9330083438817	0.0160406025899096	0.0348923770607318	0.0166395145989002	-0.0910485599661493	-0.0526385857124905	-0.0576174189515184
224	Forehead.Width.to.Length.Ratio_V5	0.0116721053888664	0.76802414344052	13.9330083438817	0.0160406025899096	0.0348923770607318	0.0166395145989002	-0.0910485599661493	-0.0526385857124905	-0.0576174189515184
225	Forehead.Width.to.Length.Ratio_V6	0.0116721053888664	0.76802414344052	13.9330083438817	0.0160406025899096	0.0348923770607318	0.0166395145989002	-0.0910485599661493	-0.0526385857124905	-0.0576174189515184
226	Forehead.Width.to.Length.Ratio_V7	0.0111727698898618	0.73022196186319	12.6782907900829	0.0265874699121477	0.0330041141162439	0.0375149001727961	-0.0869565459861559	-0.0425212852641946	-0.0495504130947019
227	Forehead.Width.to.Length.Ratio_V8	0.0111727698898618	0.73022196186319	12.6782907900829	0.0265874699121477	0.0330041141162439	0.0375149001727961	-0.0869565459861559	-0.0425212852641946	-0.0495504130947019
228	Forehead.Width.to.Length.Ratio_V9	0.0111727698898618	0.73022196186319	12.6782907900829	0.0265874699121477	0.0330041141162439	0.0375149001727961	-0.0869565459861559	-0.0425212852641946	-0.0495504130947019
229	Forehead.Width.to.Length.Ratio_V10	0.0119834828941178	0.731049761623146	13.519154228678	0.0189703055702486	0.038424520112823	0.0403766648172174	-0.0868467388645978	-0.043438513276117	-0.0506841112015535
230	Forehead.Width.to.Length.Ratio_V11	0.0119834828941178	0.731049761623146	13.519154228678	0.0189703055702486	0.038424520112823	0.0403766648172174	-0.0868467388645978	-0.043438513276117	-0.0506841112015535
231	Forehead.Width.to.Length.Ratio_V12	0.0119834828941178	0.731049761623146	13.519154228678	0.0189703055702486	0.038424520112823	0.0403766648172174	-0.0868467388645978	-0.043438513276117	-0.0506841112015535
232	Forehead.Width.to.Length.Ratio_V13	0.00899712333910467	0.655279147764458	10.295966464319	0.067270574898145	0.0234208836215708	0.0501667300053649	-0.0687913781799001	-0.0443578340123031	-0.0460340813954273
233	Forehead.Width.to.Length.Ratio_V14	0.00899712333910467	0.655279147764458	10.295966464319	0.067270574898145	0.0234208836215708	0.0501667300053649	-0.0687913781799001	-0.0443578340123031	-0.0460340813954273
234	Forehead.Width.to.Length.Ratio_V15	0.00899712333910467	0.655279147764458	10.295966464319	0.067270574898145	0.0234208836215708	0.0501667300053649	-0.0687913781799001	-0.0443578340123031	-0.0460340813954273
235	Forehead.Width.to.Length.Ratio_V16	0.00967167872800337	0.653847878429835	11.0126245803435	0.0511302490034454	0.0283513609710715	0.0532432009270417	-0.0683851431231031	-0.0449047822399989	-0.0466795674621066
236	Forehead.Width.to.Length.Ratio_V17	0.00967167872800337	0.653847878429835	11.0126245803435	0.0511302490034454	0.0283513609710715	0.0532432009270417	-0.0683851431231031	-0.0449047822399989	-0.0466795674621066
237	Forehead.Width.to.Length.Ratio_V18	0.00967167872800337	0.653847878429835	11.0126245803435	0.0511302490034454	0.0283513609710715	0.0532432009270417	-0.0683851431231031	-0.0449047822399989	-0.0466795674621066
238	Forehead.Zygomatic.Angle_V1	0.0159771517901165	0.0593608024455036	16.8485977843316	0.00479606875466138	0.0649235169421149	0.0885283181916115	0.0331788596839381	0.0807697799551798	0.126888064528263
239	Forehead.Zygomatic.Angle_V2	0.0128682615631648	0.0617558257186133	13.3653888415538	0.0201849948804641	0.0608976793739181	0.0684354642499538	0.00643498115477472	0.0788529979517575	0.111085863542432
240	Forehead.Zygomatic.Angle_V3	0.0137832770259932	0.0527813384273109	14.5562488950527	0.0124366279565155	0.060195857611217	0.0811280738943639	0.0302047405783593	0.0751112526875352	0.118390717207864
241	Forehead.Zygomatic.Angle_V4	0.010449872067102	0.0516182448965917	10.8848352520586	0.0537117824614047	0.0532679032014559	0.0609347383954709	0.00104600233837368	0.0716539214155026	0.0997452642960229
242	Forehead.Zygomatic.Angle_V5	0.0159771517901165	0.0593608024455036	16.8485977843316	0.00479606875466138	0.0649235169421149	0.0885283181916115	0.0331788596839381	0.0807697799551798	0.126888064528263
243	Forehead.Zygomatic.Angle_V6	0.0128682615631648	0.0617558257186133	13.3653888415538	0.0201849948804641	0.0608976793739181	0.0684354642499538	0.00643498115477472	0.0788529979517575	0.111085863542432
244	Forehead.Zygomatic.Angle_V7	0.0137832770259932	0.0527813384273109	14.5562488950527	0.0124366279565155	0.060195857611217	0.0811280738943639	0.0302047405783593	0.0751112526875352	0.118390717207864
245	Forehead.Zygomatic.Angle_V8	0.010449872067102	0.0516182448965917	10.8848352520586	0.0537117824614047	0.0532679032014559	0.0609347383954709	0.00104600233837368	0.0716539214155026	0.0997452642960229
246	Forehead.Zygomatic.Angle_V9	0.0159771517901165	0.0593608024455036	16.8485977843316	0.00479606875466138	0.0649235169421149	0.0885283181916115	0.0331788596839381	0.0807697799551798	0.126888064528263
247	Forehead.Zygomatic.Angle_V10	0.0128682615631648	0.0617558257186133	13.3653888415538	0.0201849948804641	0.0608976793739181	0.0684354642499538	0.00643498115477472	0.0788529979517575	0.111085863542432
248	Forehead.Zygomatic.Angle_V11	0.0137832770259932	0.0527813384273109	14.5562488950527	0.0124366279565155	0.060195857611217	0.0811280738943639	0.0302047405783593	0.0751112526875352	0.118390717207864
249	Forehead.Zygomatic.Angle_V12	0.010449872067102	0.0516182448965917	10.8848352520586	0.0537117824614047	0.0532679032014559	0.0609347383954709	0.00104600233837368	0.0716539214155026	0.0997452642960229
250	Jaw.Angle_Slope_V1	0.0600545944321065	0.864417978603068	44.8003430843032	1.59299654664707e-08	-0.166379635921744	0.0191079784649242	0.153272930616125	0.0216615392991491	0.0587284018922571
251	Jaw.Angle_Slope_V2	0.0590362957363747	0.864478400185685	44.080164065494	2.23103492996941e-08	-0.161630852805524	0.0246678499358472	0.154126968472616	0.0233089788831745	0.0605397047156904
252	Jaw.Angle_Slope_V3	0.0571670527589279	0.862027320623897	42.9699464426676	3.74726676332319e-08	-0.156770201312288	0.0263654733165265	0.153523646408807	0.0213727511340265	0.0583465367939918
253	Jaw.Angle_Slope_V4	0.064617319669717	0.859902968971381	47.8918805084295	3.73707875524997e-09	-0.176072648113907	0.024763517557695	0.152885527051698	0.0185328505160826	0.0528011335906937
254	Jaw.Angle_Slope_V5	0.063489861788815	0.860201656679526	47.077048423319	5.47964252172291e-09	-0.171046128758905	0.0304062618964418	0.153740727701799	0.0202287803070037	0.0546798587661482
255	Jaw.Angle_Slope_V6	0.0615369262128578	0.857520817488482	45.970826067924	9.20716388401898e-09	-0.166264050273447	0.0320880079156015	0.152969542414954	0.0182734965189157	0.052500947418878
256	Jowel.Jaw.Length.Proportion_V1	0.00730779689921936	0.717852499867693	6.00710335599888	0.305528344596102	-0.0711484019896225	0.0241945697798566	0.0337308998978108	-0.0236429323487149	0.0150174061243124
257	Jowel.Jaw.Length.Proportion_V2	0.00404592041343954	0.746219630063379	3.47318495329546	0.627448914675704	-0.0442940974058033	0.0228613996296515	0.0307541751255537	-0.0306055857835841	0.0111665726019491
258	Jowel.Jaw.Length.Proportion_V3	0.00713119687226024	0.702749632677265	7.00431154603211	0.220319850244543	-0.0518434144954929	-0.00571672978268828	0.060917873399001	0.0117597723327267	0.0262700805001012
259	Jowel.Jaw.Length.Proportion_V4	0.00493673872611959	0.699519462413225	5.00178787492541	0.415662031032483	-0.0250557857566648	-0.00903525116481976	0.0648909446877367	0.0105944655188532	0.0245126355232748
260	Jowel.Jaw.Length.Proportion_V5	0.0086238596979124	0.730015203516905	6.99996835190495	0.220642661656302	-0.0756386329640098	0.0422389028443947	0.0282546885161933	-0.0217279293517344	0.0179869675677962
261	Jowel.Jaw.Length.Proportion_V6	0.00493668712590628	0.745247911792486	4.18484795908535	0.523121055790851	-0.0474157674127815	0.0411484141636581	0.0263258614116354	-0.0263372996399008	0.0152982627563909
262	Jowel.Jaw.Length.Proportion_V7	0.00693940163471864	0.722454654539411	6.65900014689623	0.247260852130445	-0.0549558289275956	0.0131927976634278	0.0530627769325934	0.014675668238159	0.029112686304205
263	Jowel.Jaw.Length.Proportion_V8	0.00440668702361711	0.708832142884859	4.47973003064499	0.482600063038046	-0.0264980039072738	0.010368134072048	0.0577248903159514	0.0152618993612229	0.0285682697983328
264	Jaw.Length.Proportion_V1	0.078290110554231	0.913266111802725	60.0598453360249	1.18133349804679e-11	0.193881320140203	0.0433231706911515	-0.175815818049753	-0.0242607231709551	-0.0440259854465189
265	Jaw.Length.Proportion_V2	0.0773660246069317	0.91165336365618	60.6496464596767	8.92190541429672e-12	0.20413822260391	0.0390587914548692	-0.164387207568907	-0.0226708481892432	-0.0471483390055265
266	Jaw.Length.Proportion_V3	0.0763836939717421	0.915791561597975	58.7921830169396	2.15876061328627e-11	0.189237656614055	0.0213602451800903	-0.173496478417245	-0.0326802753264873	-0.0557318693516494
267	Jaw.Length.Proportion_V4	0.0760180922426322	0.924809804259647	59.6351714904781	1.44583407289271e-11	0.20220331429126	0.0152413944799803	-0.160016003476643	-0.0317701413598305	-0.0592583367983571
268	Midface.Thickness.Proportion_V1	0.00190841775724146	0.89947584142398	1.4618255279363	0.917432650111315	0.0335258561121012	-0.0133871872451619	0.0203933838407637	0.00912601947331085	0.0193821872389543
269	Midface.Thickness.Proportion_V2	0.0120714510919049	0.821721549494376	8.53953841849989	0.128901040339563	0.0677145283991943	-0.0551501884537903	0.0720534060712531	0.0554797776950943	0.0483690140789779
270	Nasion.Thickness.Proportion_V1	0.0203192789353065	0.893168822691319	15.8338862212347	0.00733469130801175	-0.122139085086593	0.0208126862172384	0.0551165115277091	0.0266295630328163	0.052106768625132
271	Nasion.Thickness.Proportion_V2	0.0059377436140056	0.888004018777632	4.97202990788264	0.419303238151907	-0.0480086863524332	0.0145260156518759	0.0408947995229782	0.029740861829912	0.0638398906636506
272	Nasion.Thickness.Proportion_V3	0.00270934028098741	0.870427042440922	2.76532520334422	0.73611053349218	0.0122014175447446	-0.00368594620471694	0.0364398089004281	0.0236111038220699	0.0495817119191286
273	Nasion.Thickness.Proportion_V4	0.0162578359340321	0.860193819936251	12.7112381191123	0.0262404010913761	-0.0974789583921609	0.0110833041871336	0.0523785271584151	0.0503434051883228	0.0377035054259388
274	Nasion.Thickness.Proportion_V5	0.00614950242136709	0.859188047154861	4.89458397832277	0.428880428079872	-0.0446976363478345	0.00737999814908466	0.0460442947157458	0.048401725713066	0.0526293558283194
275	Nasion.Thickness.Proportion_V6	0.00293525735764947	0.845449128886769	2.69602044485691	0.746727025195768	0.00369053332034348	-0.00954096791515218	0.0454114963146133	0.0389550859818442	0.0443838737997005
276	Nasion.Thickness.Proportion_V7	0.0050585693107234	0.880945472289956	4.67819937246895	0.456400514160547	-0.00986364125161908	0.00790266576936715	0.0421620564516576	0.0731841519520929	0.044204630324268
277	Nasion.Thickness.Proportion_V8	0.00469958033011819	0.883396141854947	4.31728656819814	0.504695381745368	0.0398326238712125	0.0137755969716964	0.0358823057973497	0.0735754332077674	0.0596660808178242
278	Nasion.Thickness.Proportion_V9	0.00666747394439199	0.868141338214567	5.84618442788951	0.321474771023276	0.0708480442740732	-7.17189355138739e-05	0.0357333149869872	0.0626696606026813	0.0501864895760115
279	Overall.Eye.Angle_Slope_V1	0.00422169108292664	0.752259242602119	5.06010062035193	0.408589583174305	0.0213327630866198	-0.0526911175025385	-0.00138391082376878	0.0273091657390262	0.0169290600146962
280	Overall.Eye.Angle_Slope_V2	0.00841445089160085	0.704335628956107	10.5536140538302	0.0609851133093298	0.0198871406469962	-0.0806198108790679	-0.0131470666304666	0.011122790890683	0.00834476299966311
281	Overall.Eye.Angle_Slope_V3	0.0139684262379411	0.612283618104797	18.0928834608653	0.00283222040278975	0.0339125596327659	-0.0960669617032169	-0.0346156220554856	0.0118153972399654	0.00387139280178211
282	Overall.Eye.Angle_Slope_V4	0.00627542925148708	0.71095243006408	7.5658401276396	0.181842122312725	0.02534834080428	-0.0688084865452421	-0.00825719758590292	0.0181765769022785	0.00784029930939375
283	Overall.Eye.Angle_Slope_V5	0.00616382775997452	0.740641961701347	7.7997187234364	0.167624425677418	0.014952459502996	-0.0664944906535428	-0.00784630834686607	0.0185568690106651	0.0166206348017983
284	Poll.Depth.Proportion_Height_V1	0.00357945447014226	0.52562202482486	4.48257918336822	0.482217661996622	-0.0354587836889487	0.00422045342489168	-0.0194145241959792	-0.0395991054115904	-0.052226185263205
285	Poll.Depth.Proportion_Height_V2	0.0027234529005734	0.00490419283947889	3.01923928346241	0.697019547211031	0.0344657141802803	0.00316741760096198	-0.0243101005587454	-0.0258276590389079	-0.0371007204710622
286	Poll.Depth.Proportion_Height_V3	0.0204523847556114	0.264397768971829	18.0255876089286	0.00291450657285836	-0.0252133077981845	0.00255750373295586	0.140903234373069	0.00741430195529112	0.0224502240596189
287	Poll.Depth.Proportion_Height_V4	0.00415362553499106	0.549678637371048	5.11475618899567	0.402036453008004	-0.0365047165988101	0.017099043425108	-0.0173095790463004	-0.0388779595778265	-0.0489217675132676
288	Poll.Depth.Proportion_Height_V5	0.00267668650521954	0.00516449154310919	2.96622229970035	0.705193526869666	0.032189324083202	0.000538545431688622	-0.0309514983068375	-0.0201285891322196	-0.0343802467045138
289	Poll.Depth.Proportion_Height_V6	0.0204649704375508	0.262909036573578	18.0541247289875	0.0028793306048299	-0.0260669156213231	0.000605714287027345	0.140672155390868	0.00820390784515726	0.0222164080509251
290	Poll.Depth.Proportion_Length_V1	0.0017125743078353	0.620320969653924	1.69975474220928	0.888930656351717	0.0207957783829563	-0.00232731314684723	-0.0209107465326669	-0.0216847145081271	-0.00521807244659278
291	Poll.Depth.Proportion_Length_V2	0.0031104480669717	0.0689602957221719	3.14732236856025	0.67728498489025	0.00422968830180369	-0.0487689827895679	0.00157001609804208	-0.0475060683439006	-0.0524866813954444
292	Poll.Depth.Proportion_Length_V3	0.0153272951459539	0.506961170276681	14.077081380844	0.0151271278662449	0.00727833536362806	0.0477051107367669	0.114672851042349	-0.0319729645170081	0.0559800138374163
293	Poll.Depth.Proportion_Length_V4	0.0018927579845043	0.613727277663908	1.8378029358214	0.871101909170469	0.0250075837826702	0.00680873945508861	-0.0190216644024155	-0.0226969967402282	-0.00358800869998805
294	Poll.Depth.Proportion_Length_V5	0.003043858369934	0.0685113160447065	3.07458820236752	0.688487557431203	0.00453014762885942	-0.0467362331483493	0.00324231561617351	-0.0484535511384934	-0.0523142214493095
295	Poll.Depth.Proportion_Length_V6	0.015345435103109	0.507039792854812	14.0884765877972	0.0150570618673311	0.0077671571215864	0.0478958997170928	0.114715797738084	-0.0321755540052427	0.055771975720182
296	Poll.Height.Proportion_V1	0.0107766532083785	0.635859602561854	16.020841333991	0.00678482219500062	0.0588993907947025	-0.0158215838816511	-0.0135943321959164	-0.0119700904185971	0.0403080212996502
297	Poll.Height.Proportion_V2	0.00276118856121016	0.0075433683598164	3.02619496154011	0.695947164713865	0.00467219880903323	0.0120807085896651	-0.0308067302615538	0.0402370932007706	0.040109074644016
298	Poll.Height.Proportion_V3	0.0585219828206054	0.536906383797544	56.8984520811632	5.30662599519904e-11	0.103809356236232	-0.0833911748354856	-0.172723781351169	0.00517565308245243	-0.0155993989060614
299	Poll.Height.Proportion_V4	0.0217656367641594	0.695016688469703	33.6587538985546	2.78397776325413e-06	0.0807269119616558	-0.00842215226914605	-0.0156580801571745	-0.0240595255998877	0.063319940890514
300	Poll.Height.Proportion_V5	0.00460173708319268	0.0592848315130972	4.74288743717125	0.448057262225208	0.0361994798497767	0.0360095047297221	0.00222540589304853	0.048558398079547	0.066927916749216
301	Poll.Height.Proportion_V6	0.0516118480595986	0.647606985560219	51.20499154867	7.85149015559724e-10	0.115796539974538	-0.0631590261024947	-0.131800815152657	-0.00669590262288097	0.0141023987062061
302	Poll.Height.Proportion_V7	0.0109179230624407	0.629479952971087	16.2273886504008	0.00622398279864259	0.0579328637731337	-0.0225589695912286	-0.0138422117856301	-0.0134291004605077	0.0370349448564585
303	Poll.Height.Proportion_V8	0.000873200195743613	0.00428552766965023	0.971355175227927	0.96484292887947	0.00342245949930356	-0.0203390638712658	-0.0192477293009849	-0.0182392315043963	-0.0202229208351736
304	Poll.Height.Proportion_V9	0.0580199071682562	0.533446199520711	55.8479986589882	8.73383529822179e-11	0.106837650901815	-0.0791502987742788	-0.170569978330674	0.00461349636498846	-0.014418269767723
305	Poll.Height.Proportion_V10	0.0220116315376243	0.693730514861425	34.3387750278675	2.03839679504241e-06	0.0815701942317999	-0.0138306091494839	-0.015857845379861	-0.0258130226103901	0.0598556321489642
306	Poll.Height.Proportion_V11	0.00455253033017442	0.0586621010014245	4.69101521922585	0.454739794809269	0.035458507507159	0.0352392880730003	0.00162773922511131	0.0491106686960657	0.0668632447532383
307	Poll.Height.Proportion_V12	0.0514906371742842	0.644294820392613	50.3623572993197	1.16824879432167e-09	0.119445687829	-0.0585767393463532	-0.129354737522395	-0.00744609975406231	0.0153017826292656
308	Poll.Height.Point.Proportion_V1	0.0202229506821402	0.562054514486897	20.1250203435984	0.00118398313598731	-0.0651587655124174	0.0320519161165953	-0.140180438419096	0.0280725079690455	-0.0143095411750414
309	Poll.Height.Point.Proportion_V2	0.00514022623335215	0.0265650550403624	5.42462594313611	0.36628172210118	0.00230510984390079	0.0198539597122814	-0.0556918969107935	0.0366334515855644	0.0407510563552436
310	Poll.Height.Point.Proportion_V3	0.0144910581452777	0.582911340944044	13.6680723182344	0.0178611800825766	-0.0691046313510148	0.0472616054939788	-0.108411691531134	0.0148814472638825	-0.00590782731620533
311	Poll.Height.Point.Proportion_V4	0.0201817865664978	0.645999085601291	17.7843892285514	0.00322912406663888	-0.030732743486097	0.0430653851924849	-0.142016966593494	0.0134185965028836	0.0223153803066233
312	Poll.Height.Point.Proportion_V5	0.0146360488232583	0.375439118060622	13.6262783453976	0.0181659869229541	0.0202239029711866	0.0413221151095648	-0.0852014261934095	0.0332322581663906	0.0675275491675657
313	Poll.Height.Point.Proportion_V6	0.0132507021911763	0.668666322281964	11.2649522579709	0.0463725902466458	-0.0389627847069254	0.0602975376779171	-0.0998428230919948	0.0106213220641472	0.0426641555287094
314	Poll.Height.Point.Proportion_V7	0.0197434708028719	0.565379655098603	19.6687298624734	0.00144180559785732	-0.0619977957442555	0.0354749806359794	-0.138439371656839	0.0270016682098398	-0.0146787031804216
315	Poll.Height.Point.Proportion_V8	0.00094538683639578	0.00531158592991281	1.0517344928794	0.958286033893356	0.00305568736041556	-0.0199579240773151	-0.0213701323032946	-0.0187158864340913	-0.0205398064770606
316	Poll.Height.Point.Proportion_V9	0.0141476441331231	0.584231633759739	13.3759828953057	0.0200989600605363	-0.0669174228683144	0.0484201202742319	-0.107100713180062	0.0141883009816005	-0.00629577278474631
317	Poll.Height.Point.Proportion_V10	0.0198990909536968	0.646647392666753	17.366144948583	0.00385527594692471	-0.0259753497461287	0.0488473618707842	-0.139582431797441	0.0125896522723365	0.0231886227443874
318	Poll.Height.Point.Proportion_V11	0.0134995253303795	0.371351618209873	12.3796535569531	0.0299401499876002	0.0199631229094403	0.0422635252686084	-0.083300867366293	0.0274636612321312	0.0614430556490409
319	Poll.Height.Point.Proportion_V12	0.0129353070326316	0.669279950648791	10.9895732576097	0.0515871074320033	-0.0354743491254516	0.0624554600049164	-0.0978312987003261	0.00941733621076208	0.0422834363842076
