# Supplementary material for: Improving the Reliability of Scale-Free Image Morphometrics in Applications with Minimally Restrained Livestock Using Projective Geometry and Unsupervised Machine Learning
Source: Sensors (Basel). 2022 Oct 31;22(21):8347. doi: 10.3390/s22218347 (PMC9653925; doi:10.3390/s22218347)
Supplement: Supplementary file 1 [file sensors-22-08347-s001.zip › SupplementalMaterials/Results/ErrorMod/ErrMod_Geom_Muzzle.csv]

	biometric	marginalR	conditionalR	Chisq	Pval	B_FaceAngle	B_FaceAngle2	B_FrameFaceRatio	B_FrameFaceRatio2	B_interaction
2	NFP_UF	0.00347575106238627	0.358778063315787	2.92286946254626	0.711875857028212	-0.000277596701796603	-0.0284978641244587	0.0227957163819659	-0.0398764787345177	0.00776258518216532
3	NFPP_UF	0.00177255425930198	0.60246085233455	1.23449177473594	0.941525859085092	-0.0181598605196811	0.0424805769516346	-0.000130887338171164	-0.0014402193938233	0.0224097567799474
4	NFP_UB	0.0168073500291492	0.5875621182436	11.5089288017894	0.0421726960207542	-0.0983297157143463	0.0292390687979527	0.0688384711622861	-0.0086167142219838	0.0513691201426506
5	NFPP_UB	0.00915015379010546	0.67685308462545	6.25063423296888	0.282589400190519	0.0659723284457631	-0.00272999866680706	-0.0496411563997515	-0.0335983239166779	-0.0249529741638748
6	NFP_LB	0.0064808215446869	0.543667174945668	4.69442836749749	0.454298153609967	-0.0438007418237281	-0.00248646261934024	-0.062557596180034	0.0518399664084984	0.0162295396796524
7	NFPP_LB	0.00141755256849868	0.265237749453877	1.24347849173682	0.940638813116662	-0.016385068539424	-0.0349792680506453	-0.0140725218943593	0.00715056676857334	-0.014710544926478
8	NFP_LF	0.00605756677871085	0.799046363300874	4.74716151865596	0.447509464392103	-0.0146798494057512	0.0339950279671678	0.0647268222862507	0.0358945663625705	0.0461433859487354
9	NFPP_LF	0.331264749000203	0.840228767706755	264.954878138964	3.39050159153166e-55	0.5137837811508	-0.0458801138580469	-0.0554621750856153	-0.0616823366524937	-0.00323601182268101
10	NDP_Linear	0.0205588341745601	0.911632353619691	12.437294757161	0.0292630675875454	0.138743960766404	-0.00439175209321262	0.0732455063309993	-0.0287112215176101	-0.000446957124295005
11	NDPP	0.0155409696768753	0.776703081242501	9.42771685504158	0.0931727889132529	0.113448152376563	0.00620843989749538	0.0762112078903766	-0.0263955051081221	-0.0270753663836708
12	NHP_Linear	0.00519686491999801	0.701253191180189	4.04034484923841	0.543622033694996	0.0342439697941551	-0.0351844404032119	0.0411467412176523	0.0642383280995931	0.0188613457270062
13	NHPP	0.02397866373399	0.865358408254574	14.1258986858575	0.0148291617907013	-0.138384022358759	0.0844170520739917	-0.0280212820918907	-0.0370701914201772	0.000184773800411877
14	NPA	0.0139030573633073	0.882508333417031	8.81929116635138	0.116492770431022	0.125196353899088	-0.00527559990399476	0.0482201021529268	0.0152395150462717	0.000282993180830418
15	NMR_Height_V1	0.004930312661305	0.722317652453781	3.52323103581784	0.619875429131473	0.00117118792461435	0.0131657331058982	-0.0738678977187106	0.00954635910365455	-0.00743904516767721
16	NMR_Height_V2	0.00169893672303449	0.761839150535427	1.17082256971253	0.947645729221438	0.019744805406927	-0.02065731664187	-0.0241667578854582	0.0199737996958846	-0.0151314177252433
17	NMR_Length	0.0228842279472781	0.838031758973314	14.7891736334705	0.0113021927501704	-0.13900110230716	0.0179975911745134	-0.0756764838953773	0.0222336820801148	-0.0219260634496669
18	ULRP_V1	0.00127328268205873	0.831144032608019	1.14320353752873	0.950208771393036	0.00180149782367412	0.000591865532240784	0.0367674934038273	-0.0124050132249824	0.00760234727934631
19	ULRPP_V1	0.0104015634030485	0.599302771555105	6.8193603335767	0.234425079448541	0.0904008170350195	0.00958409802429465	-0.0238969962652129	-0.0147320643005459	-0.00114791575874634
20	ULRP_V2	0.00755394003966655	0.6782381811121	7.16475994861412	0.208672458086974	-0.0134904311010113	-0.0225743963980076	0.0706608584985224	-0.0153531817969536	-0.0356651111641748
21	ULRPP_V2	0.0304029072835831	0.617983176105628	20.983734528822	0.000815811459173013	0.108355163160675	-0.0774074298050275	-0.0726370006432188	-0.025521709136508	-0.0216960239652583
22	MTP_V1	0.01002136889827	0.858557565366848	7.25701752388568	0.202216538202921	0.0560654969328159	0.00856264999875412	0.0823022421261618	-0.0553285295520519	-0.0264209084265864
23	MTP_V2	0.0162307222511814	0.747331675311467	13.1504864617473	0.0220086274672411	0.100977325675264	-0.0282433146730541	0.0302617889723248	-0.0529630838504303	-0.000710287926213824
24	CTP_V1	0.0121295665294301	0.809670228117489	9.67891890985811	0.0848612342217953	-0.0478107130000738	0.07570004985809	0.0334569875777761	-0.0736864432900806	-0.0064943044427473
25	CTPP_V1	0.00773273492065842	0.627109933700373	5.84036007177338	0.322063845866643	0.0661988690149274	0.0245896155145636	0.0119909300212531	-0.0335822672473077	-0.0538491155870074
26	CTP_V2	0.00734064040469464	0.754174117073809	5.88574746814629	0.317495441446826	-0.011330530356323	0.0730924624608092	0.0382828624489375	-0.0391710884331822	0.0295533900008439
27	CTPP_V2	0.0122831910038092	0.70103927844094	9.48515949889315	0.0912086097004116	0.0791403328723169	0.0629474797768846	0.00456795811353997	-0.0192788322845673	-0.043184653365051
28	CTP_V3	0.0078975196571481	0.72212398265182	5.46164096767097	0.362170424564852	-0.0483064343437144	0.0682839803407647	0.0307991188558646	-0.0168995969113598	0.0242289100788232
29	CTPP_V3	0.0264410429196586	0.411992167707756	21.9751371607053	0.000529327167315767	-0.0433942783933126	0.0973911710719047	0.0604250745744699	-0.013132498975635	-0.0375805146353017
30	CTP_V4	0.00544118447153764	0.715404563998239	3.84668526875294	0.571694067251539	-0.00410353890891039	0.0748803520607174	0.0271461332396521	0.0186295559883665	0.055263834187785
31	CTPP_V4	0.0295382852830994	0.494453965132053	23.4219364387709	0.00028028915558652	-0.0325600402845382	0.121302458818909	0.0542310506050566	-0.00368996289683296	-0.0299621119535021
32	CLTR_V1	0.0118527974577451	0.833942784113871	7.48921734676969	0.186723585892089	-0.0799556232207706	0.0717673431407331	-0.065486825676515	-0.0181618928764114	0.0265189236584854
33	CLTR_V2	0.018159354358191	0.775406786421516	12.1706010189769	0.0325234701661132	-0.0958711892981555	0.0910654261579625	-0.0257259316613107	0.0222573360799227	0.0156410862531629
