# Supplementary material for: Improving the Reliability of Scale-Free Image Morphometrics in Applications with Minimally Restrained Livestock Using Projective Geometry and Unsupervised Machine Learning
Source: Sensors (Basel). 2022 Oct 31;22(21):8347. doi: 10.3390/s22218347 (PMC9653925; doi:10.3390/s22218347)
Supplement: Supplementary file 1 [file sensors-22-08347-s001.zip › SupplementalMaterials/Results/ErrorMod/ErrMod_Geom_Topline.csv]

	biometric	marginalR	conditionalR	Chisq	Pval	B_FaceAngle	B_FaceAngle2	B_FrameFaceRatio	B_FrameFaceRatio2	B_interaction
2	NTP_V1	0.0083267110839809	0.642931126789434	6.30390287268165	0.277760741836894	-0.0729290700461427	-0.0286993733380739	-0.0250727452838041	0.0121473439446383	-0.0426888762413681
3	NTP_V2	0.00268708505221404	0.655494441980091	1.91472255285817	0.860814521401327	-0.0164654230559733	-0.0405184148031769	0.0259970508895483	0.0136242703064483	-0.0133673083928549
4	NTP_V3	0.00272069233941884	0.668205525361517	1.94721851641543	0.856399116318518	-0.0207674403575911	-0.042244100490168	0.019785936461591	0.0215382414846602	-0.00336436398716655
5	NRP	0.00492575726658627	0.657624784123102	4.57113677937332	0.470422365519611	-0.00383447975089123	-0.0325752488516498	-0.0503778312201795	0.0390378896004679	0.0160292968729896
6	NRPP	0.0111186675079867	0.567219451164806	7.88272198877667	0.162818589636941	0.071972409462414	0.00675065095817064	0.00631324556804253	-0.0834734326727605	-0.0754269441184919
7	SMRP_V1	0.00199310783809991	0.698659591024481	2.26331961203186	0.811638876342615	-0.0248795637760185	0.0049913519979426	0.015471063514216	-0.0289535886428189	-0.0262837231861568
8	SMRP_V2	0.0015165963198122	0.678127607882047	2.06552593055812	0.840006020001946	0.0047474004775044	-0.00896713508275943	0.0075799344548926	-0.033392375807489	0.00252215530260338
9	SMRP_V3	0.00168565529437727	0.70701714083635	1.90949636731511	0.861520893122061	-0.0277213159380963	0.00169498799451527	0.0147050311310639	-0.0240336215406413	-0.0201979940007792
10	SMRP_V4	0.00197699949282579	0.681863685743396	2.70470969189591	0.745398017252301	0.00325823614004778	-0.0128526303658078	0.00857625986585363	-0.0342674726489472	0.0063351027445324
11	MNRP_V1	0.00837597397161795	0.72213234943591	9.70530247871966	0.0840292097408305	0.074565823322892	-0.0276367639657373	-0.0167467405347026	-0.0193705942497722	-0.00807188067957703
12	MNRP_V2	0.00520839445057271	0.726990713329476	6.28346057266617	0.279605843683369	0.0523539010045071	-0.00923063981724592	-0.0400640301571124	-0.0150944364674031	-0.0234380543473401
13	MNRP_V3	0.00788487220119111	0.769344026036257	9.30761246511838	0.0974058823140789	0.0791014344713917	-0.0207102940769035	-0.0136006278863652	-0.0231632113725395	-0.0193753723550399
14	MNRP_V4	0.00583347279851069	0.767367132693543	7.57208948228981	0.181448935509447	0.0618921563474618	0.00536940792376314	-0.0374344357241534	-0.00806282356463675	-0.0302654207179838
15	MDP_V1	0.00829712759140703	0.841845068827971	11.5760711310118	0.0410816997454375	-0.0250411751473131	-0.0294503516111344	-0.0896171891598204	0.0238031881923174	-0.0115304556047055
16	MDP_V2	0.0167303553612774	0.858122922541367	23.5891668023205	0.000260346231393769	-0.061146061036217	0.00159601582091618	-0.124908815395945	0.0294600667524223	-0.0338750302195044
17	MDP_V3	0.00687662329461017	0.866313523033997	9.53938096907041	0.0893896273509696	-0.0190819376181968	-0.0200649644346478	-0.0850448834703828	0.0183858590632067	-0.0197384186871506
18	MDP_V4	0.015870189010439	0.878218137722884	22.3145608353898	0.000456191326903149	-0.0497695961121752	0.0144003149340576	-0.117189652908245	0.0353234087452578	-0.0357894531760142
19	NDP_V1	0.0167375050392061	0.806103026992585	17.2288935683705	0.00408554161800882	-0.103272232910612	0.0193647014182965	-0.0801813979136669	0.0403363515572887	-0.00461626347306806
20	NDP_V2	0.0180665149710667	0.805631029218566	18.958853616532	0.00195635211320932	-0.111936421617501	0.00907553497821656	-0.0854934233654364	0.0363248301735949	-0.00629126308111331
21	NaDP_V1	0.00809869095443929	0.862780848577939	8.30528253934563	0.140194125524185	0.0521580043773402	-0.00203799807137065	-0.0263044777247125	-0.0668110179846069	-0.0813618373793795
22	NaDP_V2	0.00320369975747909	0.834683282431297	3.49867470120807	0.623588171843795	0.0244722189768386	0.00100945161403282	-0.00416760946051417	-0.0539912279226033	-0.0534365365887163
23	NaDP_V3	0.0168113295320474	0.794757197786225	17.4175391281942	0.00377235990659074	0.108319252468574	-0.0182934890625226	0.0118856077550061	-0.0821858224037725	-0.081530615801527
24	NaDP_V4	0.0165558026454252	0.79917216041379	17.362243634178	0.00386164236099072	0.108925854226522	-0.0114997100533593	0.0137693584316193	-0.0791718911144585	-0.0790981766586128
25	MIP_V1	0.00232570716677448	0.623026529285921	2.26853422218801	0.810877078750066	0.0438925671401162	-0.0180734300529778	0.0186734926022074	-0.00293580311759213	-0.0223960313115684
26	MIPP_V1	0.00551867723854068	0.514204842778966	5.62307095007054	0.344639327169446	0.0490410401371324	0.0125689571491965	-0.0385823188458392	-0.0109857801752001	-0.0448645181150833
27	MIP_V2	0.00575518688539648	0.711770237749255	7.84019081969473	0.165265733007802	0.0170144048011295	0.00732539570018227	-0.0327732080671607	0.000808973650492805	-0.0627957600078153
28	MIPP_V2	0.0187605011386908	0.384626508619361	16.4307191503358	0.00571612248519837	0.0838782436751075	0.0473382457921779	-0.0809584232764858	-0.0113284961528313	-0.0601831592469214
29	MIP_V3	0.00275139113257544	0.56483996918677	2.55832625319545	0.767686540780664	0.0360845312320934	-0.035984256743241	0.0284514624721972	-0.0026819633184546	-0.02450188092544
30	MIPP_V3	0.00394837509018253	0.493651438901418	4.00924093412232	0.548086249347854	0.0330980926139319	0.0181163471441197	-0.0327705511367456	-0.0092853458254095	-0.0415492402970822
31	MIP_V4	0.00452679001462387	0.712953496961198	5.60031745013976	0.347071050513145	0.0248081272224106	-0.00903467962427083	-0.0242136263526002	0.00555925981262923	-0.0581581169305073
32	MIPP_V4	0.0190020753071363	0.371664351745136	16.7258700490238	0.00505013280991209	0.0714406637340252	0.0616483822848496	-0.0849595239260202	-0.00407239036257327	-0.057689928790532
33	NIP_V1	0.0149603208532945	0.527048209049181	14.0359472531636	0.01538267956008	0.118338776591503	-0.0312730155149883	-0.00624194309882916	-0.0102325636723357	-0.044443442177057
34	NIPP_V1	0.0323666355447162	0.359499213895213	28.4627866218598	2.95491664199158e-05	0.172704287825083	0.047800935229158	-0.0322314904070198	0.056323774273111	0.0262086762162363
35	NIP_V2	0.0150977828533841	0.547717321339515	15.4299609886552	0.00867480941309361	0.111625032139071	-0.0330004816844067	-0.0208198487222952	-0.0247997556104103	-0.0466896451603881
36	NIPP_V2	0.0363051532026971	0.342867290557554	30.0433435716495	1.44616685531598e-05	0.175549483358506	0.0659681346657524	-0.0367195171877601	0.0803365248508063	0.0536968447856992
37	NaTLP	0.00475838451386335	0.664156376026715	4.59826846954047	0.466844068892772	0.00960529665527596	0.017119849561024	0.00863739500698158	-0.0186986579541769	0.0514304388255526
38	NTLP_V1	0.0143780495519934	0.459853099449148	12.1569171797419	0.032699778243032	-0.0600075739586355	0.0409778144746161	-0.107909394811203	-0.0576052945132821	-0.0572753237535979
39	MTLP_V1	0.00228852907988686	0.767757234010171	2.29965943487923	0.806316888403402	-0.00787375443599325	-0.0160202896175258	0.0322613626317191	0.0352029439501563	0.0113106781296956
40	STLP_V1	0.000963669772065481	0.798696899893137	0.970345748745785	0.964921955699981	0.0246451447053546	-0.00397109613015501	0.0223129283083986	-0.00922469358006016	-0.00809179437588873
41	NNLP_V1	0.0055529521413702	0.615899657927307	4.74787465079953	0.447418106028663	0.0273471442493069	-0.011292426127475	0.0460643535517548	0.00562043993583259	0.0551014444502897
42	ULTLP_V1	0.017606804088434	0.538471391758154	17.0259797108492	0.00445078837875137	-0.0394445794979766	0.0470304004609795	-0.123947984247518	-0.0556222517487374	-0.0103395071517476
43	SMLP_V1	0.00162161854724224	0.776430705717766	1.38979066709862	0.925426798144782	-0.0326924622299298	-0.00246367436257571	0.00238247788550667	0.016874965407528	0.0016914685350054
44	MNLP_V1	0.00697352804766086	0.626784381590462	6.892479545068	0.228760347283879	0.0124651853273297	-0.0377766896389939	0.068591860557915	0.0574657560054655	0.0344411496372763
45	MTLP_V2	0.0107238001345157	0.462662617160991	9.06222176636356	0.106607930275591	-0.0565164298792546	0.0529202804371169	-0.0811874457711562	-0.0599402258145475	-0.024226780080616
46	SMLP_V2	0.0201586278271283	0.366117815949611	19.7094721450426	0.00141670151745176	-0.0700923140761636	0.0582700513561335	-0.130192053148634	-0.0623757932445555	-0.03464713089298
47	MNLP_V2	0.0072391026996323	0.194201703783525	6.71480443908604	0.242729227901246	0.0187881246018562	0.0441505148199875	0.0641179305297364	0.00485216406717018	0.0752745464511575
48	MTLP_V3	0.0023688243685518	0.67511081044153	2.23790996187563	0.815341600173186	0.0130458527960046	-0.0211586983384473	0.0332977759070112	0.0404040880081187	0.0105033003918263
49	SMLP_V3	0.00144279988916868	0.752356434974588	1.27046827130607	0.937940932109965	-0.0224485732492114	-0.00377765930616643	0.00667227890384194	0.0243099805123778	0.00162310152533071
50	MNLP_V3	0.00685285416041361	0.48339733671683	5.48509740819736	0.359582771629455	0.0588239581419144	-0.0481174586482646	0.0502534528213472	0.0384271815382999	0.00326369547165619
51	NTLP_V2	0.00803400546970343	0.476213084315786	6.25919730049509	0.281808648890553	-0.0652614982939704	0.0337853861919203	-0.0663453776374529	-0.0442584700103082	-0.0301556394051989
52	MTLP_V4	0.0020882264057392	0.391699222752833	1.86825930405894	0.867057038172462	0.00392123216101949	0.0231989087656017	-0.0319144281149623	-0.0323060937192018	-0.0216726505761861
53	STLP_V2	0.0198378616177429	0.457341529507085	20.0031689396096	0.0012480205062747	0.0561553449609314	-0.0626864823876833	0.122930138046202	0.072304542178508	0.0163050385364889
54	NNLP_V2	0.00452327699664737	0.567606152810296	3.41126435526758	0.636854908425727	0.0369660512644938	-0.0280935205603934	0.0236741436824887	-0.00361158517693882	0.0273425805558774
55	ULTLP_V2	0.0117526844250098	0.468529893080674	11.0277711802878	0.0508321345796303	-0.0534635232253572	0.0380079275393341	-0.0953960310302259	-0.0526653178410898	-0.00941103812527141
56	SMLP_V4	0.0131240255234374	0.350566171330136	12.4580118439321	0.0290233078832449	-0.0473480405442865	0.0474654722212409	-0.109866015844757	-0.0417298102344808	-0.0296311986399315
57	MNLP_V4	0.00250837242229692	0.40783006149155	1.95465334140908	0.855383374353567	0.0484323069831806	-0.0185575028167748	0.010562632618033	-0.00368631617945564	-0.0141720761679941
58	SPP	0.00152548418057807	0.763403566273821	2.04870090807981	0.842366138289464	0.00101827643484173	0.00443896550416376	0.0133404891466442	-0.0457271594917885	-0.0231644126981771
