# Supplementary material for: Improving the Reliability of Scale-Free Image Morphometrics in Applications with Minimally Restrained Livestock Using Projective Geometry and Unsupervised Machine Learning
Source: Sensors (Basel). 2022 Oct 31;22(21):8347. doi: 10.3390/s22218347 (PMC9653925; doi:10.3390/s22218347)
Supplement: Supplementary file 1 [file sensors-22-08347-s001.zip › SupplementalMaterials/Results/ErrorMod/ErrMod_Norm_Eye.csv]

	biometric	marginalR	conditionalR	Chisq	Pval	B_FaceAngle	B_FaceAngle2	B_FrameFaceRatio	B_FrameFaceRatio2	B_interaction
2	aaxba	0.259209924343558	0.755764284334325	185.718682004017	3.21217414972837e-38	0.529169244337874	0.0643047030241783	0.0798469478609961	0.0348795341317817	0.00314059578971097
3	aaxca	0.175533561517658	0.752568740643999	155.421795228571	9.35466539139985e-32	0.426705393224662	-0.0620384843524331	0.0179523831689188	0.0190841189707735	-0.0317165197792653
4	aaxda	0.0721777676127113	0.748775340131274	57.7795219185373	3.49272203528412e-11	-0.261895050280122	0.043782965603758	0.0138250237960424	-0.0963014858644896	-0.0267144652663425
5	aaxea	0.0451368832343799	0.614268677628703	39.2405024932473	2.12429586772573e-07	-0.0726648344823834	0.17184714655167	0.080174744271103	0.0256831496823966	0.0420959964232443
6	aaxfa	0.0463090435677191	0.612705419678236	43.1127941205464	3.50557830200677e-08	0.0908414040590729	-0.122258739188576	-0.0993288095251435	0.0463498992924506	0.0273327098175271
7	aaxga	0.141520268205051	0.641104167475438	95.2020817427956	5.41416215108796e-19	-0.389888482146557	-0.0653980199174659	-0.0944086869243299	-0.0342886701502008	-0.00702811958388212
8	aaxha	0.0205429394633248	0.44298068673849	18.5613948804171	0.00231919386235613	0.138906400929515	-0.0430759968553134	0.00933632453662322	0.0263872665406246	0.00363069101077857
9	baxca	0.0147195023328695	0.612847294916326	11.5235897581983	0.0419321518572292	-0.0425297890487832	0.101376105994274	0.0487433781609512	-0.00948807806035466	0.0218436501347675
10	baxda	0.0993577083133023	0.403180995378731	83.6383182949949	1.45237611424607e-16	0.323925128956646	-0.00228620942404043	-0.00962666638458812	0.0199290530007942	-0.0298094344426996
11	baxea	0.271031775980845	0.524399588978482	234.329659205707	1.2620274794007e-48	-0.541197901148963	0.0283414635160792	-0.0413626978529365	0.015581042939218	0.0493378358702282
12	baxfa	0.2048740559123	0.612572057983997	170.347132679127	6.15229119447662e-35	0.468727928382856	-0.0208596420900111	0.0792708376558508	-0.00311229964539354	-0.033962332873359
13	baxga	0.0430045894444621	0.160069746709433	41.8996064148546	6.17246933970262e-08	-0.181066417130408	0.0871816718806184	-0.0108090584782169	0.0059185428831698	0.00162881226833427
14	baxha	0.0173520041091116	0.286697202552657	17.0255004473865	0.00445168773063416	-0.0814050447651423	-0.0756939539594252	0.0105019910383448	-0.128088148112667	-0.0885986309731281
15	caxda	0.0323660684112118	0.309441235495944	28.6144803058573	2.75952627596472e-05	-0.164395219044398	-0.067837969408621	-0.0805795954090112	0.0184956195714218	0.0233603796083449
16	caxea	0.0331971122655011	0.332121713348752	26.691300686643	6.55052348611755e-05	0.172015661657608	-0.0330058335114255	0.052114894555305	-0.067131322846748	-0.063285472686418
17	caxfa	0.0745249539098385	0.542177870366851	62.8126802140432	3.18318667746886e-12	0.209787580543235	0.166180588182166	0.119459932845425	-0.0329184969497132	-0.0202518668694582
18	caxga	0.0389086345485853	0.15576489521182	38.4126988853345	3.117285801894e-07	-0.13331988385913	-0.0823793149869867	-0.114904980252388	0.0820266625849704	0.0498447654160348
19	caxha	0.261185218755912	0.64752476985633	223.393073588875	2.78646032444583e-46	-0.535280873446094	-0.0115339668786869	-0.0665967224205793	-0.0689333519060807	-0.0236067664416047
20	daxea	0.0247751392195915	0.457762806228369	20.5830514476756	0.000970917805556761	0.133820560147482	-0.0408052218408351	-0.0174331989608951	-0.0407318480759005	-0.0172525424388834
21	daxfa	0.275837122179017	0.56796422235282	263.317273638372	7.61827878703385e-55	-0.531995724623668	0.0894156199188169	-0.000345806196362822	-0.0245424714668259	0.0238572546062225
22	daxga	0.107366798377004	0.209031218482452	88.6339550448315	1.30081383118252e-17	-0.340445833889692	0.00131901393634784	-0.0821009112418581	0.0306416096788055	0.0257753608540067
23	daxha	0.0764378090948019	0.202012827477255	73.4510690514162	1.95764239506373e-14	-0.269531911435264	0.0817833863869417	-0.00675625201961655	0.0087628200798859	0.0498496232541987
24	eaxfa	0.205604445076891	0.418231049057804	188.690091095776	7.44382531451287e-39	0.462184141466227	-0.0521667464270711	0.0073293546414394	0.0741115359965777	0.0227907884961617
25	eaxga	0.0182381891346872	0.707709883259792	16.5303538852086	0.00548224812093761	0.00892462608282766	-0.101942273926548	-0.0736556118525676	0.013175453558968	9.07032741686683e-05
26	eaxha	0.0266467130273867	0.230965759221923	27.0354057936593	5.61439515309663e-05	0.14505042359474	0.0679501511762364	0.0865845179553073	0.0248221604484808	0.000171445054794282
27	faxga	0.0998072099502432	0.325983934721326	79.385534763087	1.12820328563385e-15	-0.329449376733174	-0.0374527012418506	-0.0582339633291339	0.021380657562462	0.0441484626516407
28	faxha	0.0624488445075677	0.34859227616225	53.7876534298011	2.31735362740679e-10	0.228561259287238	-0.0861597069388993	0.00534252873922658	0.0395050643830797	0.0185580915344248
29	gaxha	0.0682212837184576	0.158809461954065	67.5627900891168	3.29188161726594e-13	0.273562851435108	0.0352673977668272	0.0677902892679637	-0.00187128894024271	-0.0278129456955808
30	abxbb	0.550679638657261	0.809919617920132	627.716233555791	2.07343089032307e-133	-0.758223345455533	-0.135789317177244	-0.00980730517692247	0.0466732366813965	-0.00806154752999048
31	abxcb	0.400507404244083	0.837556738647523	348.720801661867	3.29994299149705e-73	-0.574126406489717	0.207559103418896	-0.00233126715070906	0.0789098785832273	0.0208887397646464
32	abxdb	0.187454242975622	0.748379277356245	149.647416922587	1.58699601716126e-30	0.362554057482153	-0.148257551264684	-0.0280145694101056	-0.0245971954197916	0.0176972289693177
33	abxeb	0.0220056153924627	0.595711937063817	17.0589798743981	0.00438928770664055	0.109007242087475	-0.109006348435604	0.0701725705640448	0.0127856517625617	-0.0442219932649369
34	abxfb	0.323053752369237	0.751885614895049	303.05275861532	2.2096212149123e-63	-0.580853708763048	0.0551032199526671	-0.0828174937945866	0.0199389294633085	-0.003990097152184
35	abxgb	0.530408894302364	0.845955860372851	553.327363391222	2.44418583894311e-117	0.761309582004504	0.0996104057284346	0.0125349427766692	-0.0287230546662244	-0.0124094126290258
36	abxhb	0.115730668708721	0.410436251389579	117.124602495544	1.27521196226242e-23	-0.0878012761038785	0.294081355284306	0.0364774298518108	0.0726037264336136	0.0203743461868128
37	bbxcb	0.0799798490011921	0.633793507864878	71.7723648406022	4.38134054013682e-14	-0.0183162526380762	-0.256209816586139	-0.0360578650555999	-0.0535251434956546	0.00615949628457883
38	bbxdb	0.157089202887967	0.559143895308824	111.246857242506	2.23336873292121e-22	-0.405162511210008	0.00898051223952709	-0.0309107405073548	-0.000648256673505835	-0.00106095825754061
39	bbxeb	0.539512125456976	0.872439171595953	561.789409491278	3.63476181859125e-119	0.755413391746347	-0.0137051067030231	0.0376048866581651	-0.0567534064343496	-0.0174398265190516
40	bbxfb	0.541121231600664	0.823702611932427	534.884205188218	2.34970109881526e-113	-0.758302722780934	-0.00101281525353827	-0.00162452212308461	0.0525983965023964	0.0132471124052135
41	bbxgb	0.122554195305131	0.447052498389314	100.588176880093	3.97265816948847e-20	0.344074890356357	-0.0159401320251647	-0.00997929077708656	-0.0114884285520141	-0.00173865940932402
42	bbxhb	0.0216264716121643	0.352793656898146	18.3307287407592	0.00255923254532711	0.000226007092529193	-0.127727728262647	-0.0167295926887419	-0.0394991772887141	0.00129998063808481
43	cbxdb	0.172717197536711	0.719181769545552	168.704552617099	1.37873434716046e-34	0.315045258637706	0.296909252096683	-0.0421871285287161	-0.00321280821640154	-0.00964654082808378
44	cbxeb	0.109274720896061	0.5002956291609	87.0843285187848	2.75093666601407e-17	-0.334444024790548	-0.11990706272602	-0.022935157037948	-0.0287723576259937	0.0149265728132812
45	cbxfb	0.341828058559472	0.669244247193951	326.972860634834	1.58237848056274e-68	-0.552160513113071	-0.205260370232372	0.0626224735114606	0.0170252635599092	-0.0188559441903786
46	cbxgb	0.0217307141968945	0.332466944804069	18.4631662160518	0.00241858694830169	0.111609476369231	0.0870178252747532	-0.05115171968561	0.0593299356067029	0.0203518842919759
47	cbxhb	0.539504003594169	0.766119533338489	559.046632160622	1.42195409575102e-118	0.750371664935298	-0.0648881208406065	0.0215096919937652	-0.0270209753209269	0.0177944079564729
48	dbxeb	0.314018214280993	0.763758014746481	254.342364045769	6.4315649972331e-53	-0.577268065213558	-0.0162652670053197	-0.03419550629118	-0.011514292333567	0.0106266538938893
49	dbxfb	0.45774396127762	0.718966207597213	448.729955722301	9.23049146054019e-95	0.646737491196624	-0.173183414277078	0.0324036665042745	-0.0741435561475285	0.00677460433575851
50	dbxgb	0.390915517790664	0.699448278658602	348.100842631825	4.48720896992562e-73	0.644894942765883	0.0675333224180312	0.0133314130110386	0.00494765034866468	0.0136023652061573
51	dbxhb	0.0480533531574549	0.272733920312584	38.7501904591268	2.66626008946307e-07	0.232350424613277	-0.0159512140270112	0.0391364710400391	0.0486009294884767	0.00094555993895142
52	ebxfb	0.488896310156716	0.805860407033462	498.993765422528	1.3165897426217e-105	-0.738097160769752	-0.061393288414898	-0.0324981231814823	0.0178301102451991	0.00216476449345133
53	ebxgb	0.376831539930358	0.814215543427878	347.810390803035	5.18210778281427e-73	0.571262224196684	0.317306733398387	-0.0193520847651566	0.00982033449715157	0.00534959389763173
54	ebxhb	0.0174719681387799	0.259131611183997	16.3567185896054	0.00589609459494866	-0.0599188239072239	-0.114935533423576	0.0615091131184218	-0.0313657797944546	-0.0346418911107435
55	fbxgb	0.528596196804291	0.782824383076512	525.599283369178	2.37598234799915e-111	0.752761006263625	0.120020121837405	0.0112312152070313	-0.0223453809221944	0.00268309386107795
56	fbxhb	0.293923289086631	0.666608351264862	240.964087384369	4.76931707155344e-50	-0.485212977397733	0.237306062466282	-0.0429379418495118	0.0305191906687221	0.0227889305836738
57	gbxhb	0.293025523956504	0.466929022762491	276.426205457681	1.16601600394469e-57	-0.548197962692671	-0.10940477698929	0.0179265138970643	-0.0218462402534703	-0.00776356697063687
58	acxbc	0.106328265222961	0.64833664873428	79.5438312069682	1.0453920266023e-15	0.329926597640211	0.0977671583859796	0.0334720092542052	0.0944337680439339	0.00159363442977015
59	acxcc	0.199187454179185	0.712022557579944	183.955688119905	7.64683373424907e-38	0.445535743643945	-0.0608671033468166	-0.00413314748687176	0.0272811822547088	-0.0116330561640819
60	acxdc	0.119526305872428	0.551769324459521	106.607069273815	2.13417429854977e-21	-0.370219445217347	-0.000492440247950116	-0.044097115581769	-0.0356096894891639	0.0248308634944737
61	acxec	0.027126143692689	0.45701050954192	22.3155827287051	0.000455986948248513	-0.081843462318408	0.0383371717538856	0.0748204529755176	0.00721767814939742	-0.0378565820638832
62	acxfc	0.0212024190923511	0.599933835534959	17.0745260300837	0.00436060364934791	0.0669556870869125	-0.0425040321944591	-0.052970106771862	-0.0107093588269555	0.0432702503309321
63	acxgc	0.0854509198277612	0.630191097659829	71.0426518860809	6.21711323223942e-14	-0.269517967784563	-0.147022048541181	-0.052159664960084	-0.105778945729177	-0.0155957278281217
64	acxhc	0.0167143413373787	0.332365585102402	13.9303106397083	0.0160582047517778	0.078522043538783	-0.0852765666989385	-0.0132925506563009	0.0834358182535952	0.0129752157379136
65	bcxcc	0.102630362270965	0.566914399805931	93.4374699591795	1.27285640793228e-18	-0.304194533074939	0.0969466426372485	-0.0242392753400078	0.0348952228934317	0.0219497774613044
66	bcxdc	0.133458019604302	0.431132474013789	110.561185126021	3.11814712645516e-22	0.366522982198647	0.0487836437518173	-0.00577760202515264	-0.0384987992135689	-0.0297401433577841
67	bcxec	0.182867567934572	0.555664015699043	145.700976362987	1.09738384716117e-29	-0.434589697662966	-0.0862166561318904	-0.00612561043502571	-0.0138579551095783	-0.0113454825709663
68	bcxfc	0.256733829832105	0.579898725037938	223.354035568198	2.84064542266736e-46	0.531013097772222	0.0110794995204542	0.040501722789383	0.0544909270747556	-0.00136526127299426
69	bcxgc	0.0632898351183343	0.326972236240695	53.9809605243026	2.11479448282474e-10	-0.251451523880307	0.0423439319056862	-0.0167611896872299	0.0191355588238125	0.0247389674555981
70	bcxhc	0.00647473694070033	0.357055974026404	5.79920681304839	0.326249889996846	0.00469029824571644	-0.0457423536683804	0.000811905707319997	-0.0527723843803882	0.00281506562763464
71	ccxdc	0.0137747746144385	0.554405027819086	12.4606294412106	0.0289931482469123	0.0285102555076578	-0.0586160774547059	-0.00229704119544021	-0.0237691596132557	0.0437391879675447
72	ccxec	0.0785263394387335	0.343082910684925	64.3650860688881	1.51765800092804e-12	0.283034135569154	0.0552046529908934	0.0149032765450125	-0.023819520159534	-0.0122945473555733
73	ccxfc	0.0367776298065858	0.32359194989471	37.9078574493815	3.93751572076001e-07	-0.00842340122217498	0.117728213048871	0.108868152656537	0.0367752771468576	-0.00345095791895659
74	ccxgc	0.0122608453831252	0.0788572427713803	12.7720480836601	0.0256111873028101	-0.0482984473074047	-0.0513085244532456	-0.102345797592443	0.00580763321216236	-0.0228577485182346
75	ccxhc	0.178651089718149	0.429573485886672	161.904324358673	3.88732851192052e-33	-0.449909906035145	-0.0645026358163154	-0.0887328854357464	-0.0678901317301538	-0.0150275820463557
76	dcxec	0.00841508176104311	0.270320255507211	8.46933857131535	0.132196269177124	-0.00984199246988365	0.0416385099125423	0.0561699474562144	-0.0345882367677424	0.0600462265650572
77	dcxfc	0.299280087744021	0.570099218178028	273.432777686788	5.12480736720181e-57	-0.565108801351516	0.00389511038982322	-0.0377170806590672	0.00397684358499527	-0.00438310269497836
78	dcxgc	0.0494472251302176	0.162647918766899	45.8282446221533	9.84350043835646e-09	-0.230765122538721	-0.019024084588163	-0.0827739711396065	-0.000756497844512298	-0.00309724817400282
79	dcxhc	0.0196305349988578	0.302712265104488	17.2947985728924	0.00397334265735419	-0.0524795537188408	0.0640321152606125	0.0714851014654949	-0.0307269200704113	-0.0314826452007229
80	ecxfc	0.0790048388896754	0.54230069556114	62.6702993571939	3.40680853960016e-12	0.287958207983964	0.0324943198749982	-0.0084396220901305	0.0463771688333085	0.0144455754130402
81	ecxgc	0.074772179485763	0.625902415468229	65.2121145948877	1.01274988589439e-12	0.226058914494343	-0.0854535885537732	-0.0219486378827238	-0.0856241304575098	-0.0352992488610041
82	ecxhc	0.00503128684146322	0.195722607251472	5.27783000881072	0.382922630065659	-0.00601142565098898	-0.00114094773920985	0.032038340242816	0.025419921124284	-0.0278879863195481
83	fcxgc	0.0382989359635348	0.289205160640421	31.2718061535647	8.27797840875638e-06	-0.189010989686578	-0.0717264765769597	0.00456743656740341	0.00472222729126905	-0.00944231242527144
84	fcxhc	0.188051605014262	0.656952046597703	154.830060467123	1.25045682077345e-31	0.448587269503544	0.00191241523403218	0.0374007698542465	0.00418111802547196	0.00920602988909215
85	gcxhc	0.00884653530070182	0.14672471276461	9.43270193973058	0.0930008003974291	0.0494065471781168	0.06548641926286	0.0677588094773812	0.0218265516547076	0.0278639770680089
