# Supplementary material for: Improving the Reliability of Scale-Free Image Morphometrics in Applications with Minimally Restrained Livestock Using Projective Geometry and Unsupervised Machine Learning
Source: Sensors (Basel). 2022 Oct 31;22(21):8347. doi: 10.3390/s22218347 (PMC9653925; doi:10.3390/s22218347)
Supplement: Supplementary file 1 [file sensors-22-08347-s001.zip › SupplementalMaterials/Results/ErrorMod/ErrMod_Norm_Forehead.csv]

	biometric	marginalR	conditionalR	Chisq	Pval	B_FaceAngle	B_FaceAngle2	B_FrameFaceRatio	B_FrameFaceRatio2	B_interaction
2	DxW	0.0165789103875408	0.936631105984348	12.2101116282863	0.0320194723837665	0.0547975388969821	-0.0257106342224424	0.129674085544571	0.0587576687945923	0.0528790403202012
3	DxX	0.0550749797187707	0.925018947596647	43.1041500869883	3.51975136487309e-08	-0.00111089465223212	0.0284247037203475	0.235479155649061	0.0897516135454808	0.0764090465559454
4	DxY	0.0164207521945709	0.873166672984251	18.6835550536173	0.00220116130062347	0.0142725402146035	0.0453405287797121	0.117678863466573	0.0243449745757193	0.0158867408233852
5	DxZ	0.0339520830424123	0.90947399421872	24.3009923663808	0.000190021643146869	0.0633129505668335	-0.00972771757243309	0.195707369255702	0.0424330039223062	0.0380852157455118
6	DxS	0.00868358796527818	0.64104559415941	8.2534777293472	0.142808181912716	-0.0710760802251232	-0.0153025320877795	0.0189071957935805	-0.03427357297145	-0.0511299136711991
7	DxS_eye	0.00378652077819124	0.799051452978083	5.2429228799333	0.386958635741825	0.0110645424402877	0.0269086939606307	0.0513268500497267	0.0171018402689382	0.00649553477624028
8	DxR	0.00127648654935375	0.747709499679568	1.29228660895478	0.935723376556183	0.0198864139736005	-0.0121480655335284	-0.0196774399714024	-0.009112029057245	-0.0306979288095903
9	DxT_slope	0.0117983597647255	0.279794392282233	10.6333873813983	0.0591533490977485	0.114590410316221	0.00338631083206311	0.0272635035444277	0.0246885147165498	-0.0103031613627364
10	DxT_intercept	0.0124517119899856	0.764813459466361	14.0025198446906	0.0155934176352102	0.0541618989120508	0.0167397338649807	-0.0462592134524659	-0.0498042840364761	0.0157928953620753
11	DxT_back	0.0423197707009995	0.777316471280005	38.0715913349995	3.65032848721828e-07	0.0841619032413	0.0868037220273614	-0.158917439692419	-0.0113805637971669	0.0104233636405083
12	DxU	0.0169049858928869	0.836534507115817	14.6289110850639	0.0120713938420459	0.111412088171699	0.0316982760537616	-0.0436677190490522	-0.0314340621388586	-0.0477659656021948
13	DxM	0.144313221011956	0.744346468088356	120.928904919636	1.99509991745076e-24	-0.386654047235232	-0.0210731705408359	0.0157429751866374	-0.0643584632392441	-0.0241605085150666
14	DxP	0.0427171412623094	0.926810012602651	39.7928557675923	1.64410796994645e-07	-0.156616904236864	-0.0409813819904695	0.0922866148145385	0.0285878477341274	-0.00236728471773883
15	WxX	0.0612262268743084	0.903607093295509	72.8832700035875	2.57104798866612e-14	-0.0633716143477044	0.0123028155661414	0.20131171385041	0.0967143021569061	0.0305952313652272
16	WxY	0.0227848307743029	0.861953119842698	30.005415752355	1.4712424806915e-05	0.062554774331465	-0.00220316662299111	0.154903808111134	-0.00482274097479197	-0.000892750837490125
17	WxZ	0.0276648576988407	0.836935244000768	35.5787322217225	1.15308678887428e-06	0.0500359649305557	0.038682186422106	0.15227039052127	-0.00606185854690027	-0.0220571090911224
18	WxS	0.0108390163317633	0.534919485431425	8.92249577015127	0.112195760901226	-0.0109843134705345	-0.0766410088259158	0.0695546781607272	0.0336907136836619	-0.0156247008051387
19	WxS_eye	0.0132575939597215	0.739085072590042	12.0625279966866	0.033940975023455	0.0681419475249219	-0.0024584868962831	0.101791655971515	0.0802698406094632	0.0496480679319544
20	WxR	0.012330594336128	0.782295289197252	8.13952598050128	0.148711867485789	0.0836551269481127	-0.0605557216722239	0.0588757609446245	0.063830992199162	0.0199981509765236
21	WxT_slope	0.020033785129826	0.255058823379986	17.6888696633405	0.00336270834403728	0.146073536351373	-0.0243698983281756	0.0394207952189504	0.0506361696888016	-0.00437894582766682
22	WxT_intercept	0.0191230852917005	0.750477205537997	21.2108495035513	0.000739017962608125	0.0834054800482853	-0.0162368737878533	-0.0470796050607958	-0.012795725608044	0.0373725600840595
23	WxT_back	0.0550504204129253	0.780806653394189	40.3014805271096	1.29824134233804e-07	0.125029702984869	0.0447558742585104	-0.166180707242245	0.0271539665794992	0.0352569483333905
24	WxU	0.021537346576384	0.848038558040265	14.275933031292	0.0139484685692513	0.119778858694908	-0.00319978251452687	-0.0740322811640148	3.20451903345967e-05	-0.034369846690277
25	WxM	0.140203020036143	0.775747078874761	99.2406663299926	7.6397221303309e-20	-0.3842871113681	0.0167800215396453	-0.0401419046434837	-0.107722311276594	-0.0554415643888232
26	WxP	0.0467504078064444	0.938973732397685	30.9166513646553	9.72896154912997e-06	-0.175430797809956	-0.0276475420362472	0.0838956415049233	-0.0056861008944626	-0.0242158290537846
27	XxY	0.0321667981356093	0.835726813759825	44.9454967065139	1.48836921584313e-08	0.00365734294729807	0.0103041989248875	0.194213581312038	0.00947136541858128	0.0628851114840696
28	XxZ	0.0172040865908705	0.75530604118211	18.0177519008193	0.00292423861373626	-0.0857550176896356	-0.0449649316135642	0.0739902563113276	0.0368023726649218	0.0499184764103881
29	XxS	0.0175393489024655	0.793070287027262	14.9037689777783	0.0107815299198528	0.0603907182320843	-0.0251468546640204	0.123612176409606	0.0874874496363608	0.0527638608849497
30	XxS_eye	0.0197298795644295	0.821702424840235	16.9532410358279	0.00458933567008685	0.0904021126961387	-0.00226832965866878	0.126906171794961	0.0882566692000044	0.0636137756842625
31	XxR	0.025007817919906	0.889563994653702	19.8882218052627	0.00131154632281831	0.0730698783235136	-0.0157696929107979	0.151458870207067	0.10372032006081	0.0668594088227616
32	XxT_slope	0.0205855730044369	0.283237989257757	17.6854467622356	0.00336759433526589	0.148014206082701	-0.0228336219633745	0.0173375375681234	0.0387895513348523	0.00263827212365422
33	XxT_intercept	0.0253581935439575	0.77788040147279	24.2001251220195	0.000198705537715642	0.0887237114570001	-0.0238802072171119	-0.0552940368815249	0.000563028803719514	0.0556128093299292
34	XxT_back	0.0591411187479961	0.854810687034441	43.647496039172	2.73098412388312e-08	0.126278455654613	0.0263576077921386	-0.16461626679403	0.0180169432820088	0.0435951132616779
35	XxU	0.0318179383103329	0.896805064065288	20.9460301159302	0.000829299780972815	0.113656011813533	-0.00144184219486676	-0.117608890861606	-0.0196367416636539	-0.0268691890206399
36	XxM	0.0538977612628887	0.826995078807348	36.6555075349952	7.02137827086434e-07	-0.22723098916161	0.0340382875823904	-0.0178164872697484	-0.0807966066666749	-0.0517288391571293
37	XxP	0.0371477717789693	0.941133944783405	24.3605460343961	0.000185071886443657	-0.136803230879905	-0.0325783056417036	0.0984555746103415	-0.00836005722387808	-0.0278925998191273
38	YxZ	0.0281463093477447	0.901487617731622	48.8703133440754	2.35890410260354e-09	0.0649973549831694	-0.0139594575367137	0.171308855996477	-0.0422772249671523	0.00669116957091981
39	YxS	0.00502182193010278	0.694551548547479	5.12225424804365	0.401143182301361	-0.0272810103797352	-0.0416536403746601	0.00143244373152793	0.0586639937658808	0.00819164397132258
40	YxS_eye	0.00822174938542166	0.785689604812555	7.94453943341523	0.159318771612783	0.0553585967043199	-0.00378282222351816	0.0323808899115585	0.10324083053818	0.0491657786346064
41	YxR	0.0130134831032479	0.856193544088295	11.2354724500174	0.046906052747197	0.0572205433223113	0.0129165683154995	0.0793044498515597	0.112707506011681	0.059037561600865
42	YxT_slope	0.0166246229842098	0.289571029489072	14.6497996729981	0.0119683347322011	0.129962265741597	-0.0297744974121427	0.00591440615639184	0.0395742132189418	-0.0105209529953207
43	YxT_intercept	0.0213992831959722	0.784759800054959	24.2116995016981	0.000197689471280882	0.0593420823601798	-0.0114290288674711	-0.0877358434896145	-0.016978631285656	0.0317902434837259
44	YxT_back	0.0617401616179897	0.820177127937804	45.4581092432059	1.17075709113607e-08	0.101740512067464	0.0367987621108932	-0.203218223659428	0.0174224373827009	0.0225092828028509
45	YxU	0.026583965868479	0.867817156990918	17.6769217870115	0.00337979346361449	0.0967936433591065	-0.00229203607748922	-0.11736551879808	-0.0301323145171884	-0.0463411357412795
46	YxM	0.0828230701606248	0.81551603526787	57.6895153805945	3.6452528649206e-11	-0.281925918876095	0.0257549738629546	0.00817153225530805	-0.102655777175739	-0.0479948480577124
47	YxP	0.0439685881904568	0.93432614807419	28.2525228966547	3.24863464213804e-05	-0.143504216380786	-0.0283841101005714	0.12023600378083	-0.0126015734415819	-0.0200336931086426
48	ZxS	0.013705913242859	0.734145315304943	12.0480892190531	0.034134755593026	0.0207375037481488	-0.049328312252282	0.114385233308205	0.0294795690842857	0.00568006267889422
49	ZxS_eye	0.0181780137696491	0.842539494029439	17.9805566651412	0.00297087144819052	0.0785293390314086	-0.00859774149651039	0.133661397611843	0.0529088032106774	0.0426345165968861
50	ZxR	0.0185578353497406	0.878435377238742	14.3206951415423	0.0136956595566289	0.0930341345972319	-0.0445668381150165	0.121143954446228	0.0449681985325925	0.0184056786720033
51	ZxT_slope	0.0154234112034854	0.299163890949977	13.0614982182856	0.0228092287519877	0.127504134817467	-0.0252961627780268	0.0296232103894903	0.0445880267101934	0.00673083059050935
52	ZxT_intercept	0.0201244684697405	0.758861633166408	19.6124733939	0.0014771891197712	0.0729742503870969	-0.0282181538376653	-0.0377651637937079	-0.00392885058598166	0.0561390811330695
53	ZxT_back	0.0444179757077874	0.830829950208227	33.7962621790657	2.61402459087474e-06	0.0986858337373649	0.0243329891312383	-0.145269204334279	0.0191541159276991	0.0487014709464174
54	ZxU	0.0164985469480537	0.855063325048064	11.7290681814347	0.0386947966558806	0.0662741080950257	-0.0121460902459339	-0.0945953047501065	0.00764194018376922	-0.002047222283208
55	ZxM	0.0945167509727357	0.819547210428899	67.6121105702346	3.21511067282653e-13	-0.317139382781587	0.0273895565834314	-0.0556658428352694	-0.0861494163122383	-0.0438615832001863
56	ZxP	0.0315662934210406	0.951917165644831	22.205867139417	0.000478454265230297	-0.136598218155645	-0.0273351157836439	0.074151256309179	-0.00714943051482326	-0.0291434887179523
57	SxS_eye	0.00457530823382409	0.295116344693228	4.15599723380637	0.52718192386896	-0.0239823315799718	0.0260971974686488	0.000831645256978577	-0.0632345393823911	0.0103322036671439
58	SxR	0.0115405512452653	0.48777027461592	8.70986029371761	0.121211670554155	-0.0908150626222921	-0.0107731636225672	0.0291660064677361	-0.0295457123987395	-0.0333305784269518
59	SxT_slope	0.0211478657333626	0.233637370424323	20.0947941078994	0.00119956000030591	0.153399064160468	0.010638152518974	0.0207647788836162	0.0408583329208156	0.00947060501387647
60	SxT_intercept	0.0239539135397739	0.686725725357372	25.2985965747262	0.000122000912715656	0.0992239693107614	0.0296215746339708	-0.0553665016879187	-0.0256144641943802	0.0436236856900655
61	SxT_back	0.0648220148529056	0.635900455249572	48.7470139301377	2.49979695503335e-09	0.131502223350255	0.108725201784422	-0.167945925828093	0.0129676200334463	0.0505068813524389
62	SxU	0.0348248841329304	0.637927445714422	25.884648643887	9.39519120622719e-05	0.160122571401935	0.055667100668185	-0.0660006444711993	-0.0142810399230837	-0.00926698837061889
63	SxM	0.0764803292089777	0.77098117067156	58.3961598743535	2.6058204125031e-11	-0.268302717466161	0.000935664438765745	0.0225482755133963	-0.0555315854486018	-0.0416848552262302
64	SxP	0.0500647021592687	0.863492874993721	35.3581351417638	1.27624474855554e-06	-0.152365626824691	-0.0645002315285812	0.114545133357586	0.0119889637442983	-0.0301260780820462
65	S_eyexR	0.0160176744654819	0.604661589371085	13.6541336450355	0.017962284139144	-0.0225126052962323	0.0933917216209137	0.0847926051787342	0.0445027864043805	0.0702915503438918
66	S_eyexT_slope	0.0140282824168825	0.290158707612604	12.6974578611425	0.0263850319904064	0.120873752900646	-0.0259896750701848	0.0113783710083455	0.0162357794927102	-0.0250334552678378
67	S_eyexT_intercept	0.0160493404737014	0.758590179287082	18.6982932151523	0.00218732575297358	0.0467923042576552	-0.000710106097118306	-0.077964220318716	-0.0579219467194434	-0.000600778618026803
68	S_eyexT_back	0.0473934360996694	0.741926686800963	37.6690588664105	4.39715530062204e-07	0.0798174264355578	0.0501664758188324	-0.1851071251571	-0.0228434737031646	-0.00498893335086753
69	S_eyexU	0.0217228184389427	0.766514190633333	15.68758906219	0.00779500082079784	0.104785765979067	0.00716796107986983	-0.0774115654419033	-0.0578894553301516	-0.0634118315275943
70	S_eyexM	0.0670471056462015	0.791986252712638	50.0981862288386	1.32314321248684e-09	-0.244209525209519	0.0200076292379223	0.0364821078116683	-0.0523471579038937	-0.0308296340683703
71	S_eyexP	0.0401120993764322	0.890391312980071	28.0630785040589	3.5379745227116e-05	-0.122762660124662	-0.0317942408094902	0.122654706454628	0.0298232980148948	-0.0014434948137609
72	RxT_slope	0.0128093582061798	0.264690624663509	11.6784227420462	0.0394699476880371	0.118924703063955	0.00511547547175296	0.0369756598306764	0.0308709460163525	-0.00253878962905574
73	RxT_intercept	0.0109694697926368	0.738886568370303	12.676612149603	0.0266052699463146	0.0491236018223339	0.0245103613088326	-0.0388622427951645	-0.0448780047755542	0.0242078881182406
74	RxT_back	0.0417434872724198	0.706907238693435	32.6411853326722	4.43401922978544e-06	0.0755602419596023	0.102267927592859	-0.155468678395334	-0.00455161029357088	0.0281127339009201
75	RxU	0.0159796302526476	0.763907252062259	11.6194175244805	0.0403916376289298	0.0984133304629356	0.0599168290919294	-0.0394466375558065	-0.0370833667697312	-0.028966881198247
76	RxM	0.100780338224701	0.757862160506127	78.0543384644598	2.14147347563226e-15	-0.318248355058156	-0.0115695777579598	0.00528238701290281	-0.0643023648664951	-0.042155969632535
77	RxP	0.0367393151218763	0.876876148786068	27.2128338890684	5.18483065245016e-05	-0.133467660229973	-0.0602913045222518	0.0905985563773103	0.0253840587084872	-0.0182024954872432
78	T_slopexT_intercept	0.00276291090499332	0.317185309251748	2.79511221327311	0.73153739608142	0.0498920591496251	0.0233389293082032	0.00476919693123541	0.01068630793615	-0.00433767521058215
79	T_slopexT_back	0.0166352514110186	0.329648064775539	14.229153076767	0.0142174935608663	-0.0324928125990269	0.0600704804902725	-0.105499439722828	-0.00956658527125225	0.0500836422007144
80	T_slopexU	0.00625513520166382	0.291127049102144	5.69109782331952	0.337445852253927	-0.0562982351691456	0.0219283753799229	-0.0606807729962311	-0.0503801674140421	-0.0194153747142517
81	T_slopexM	0.0147408233425173	0.620485854879963	11.2982254604608	0.0457773731662627	0.107410771647775	0.0619755826974387	0.0488118015197009	0.0475526460204094	0.0163715353633215
82	T_slopexP	0.0189629761966506	0.578562461559164	14.5194306667713	0.0126257549006353	0.0176894485528659	-0.0584239009695655	0.123086301811621	0.0403905933822449	-0.0140429469747237
83	T_interceptxT_back	0.00851595384928643	0.663572408830861	11.6022873138145	0.040663021339126	0.0213858236508187	0.0481814312253952	-0.0725908162610012	0.0404964611127096	-0.00599656267843687
84	T_interceptxU	0.00630699349911035	0.761694165178237	9.25940028903415	0.099154238419093	0.0540691113361119	-0.0105575191027384	0.0203386698924089	0.0328482866649224	-0.0401450139587631
85	T_interceptxM	0.00183127977494086	0.689632117520726	1.66783137533139	0.892927274128465	0.0114179917273205	0.0237247996531086	0.00443734424184913	-0.0106602404262278	0.0310270376172283
86	T_interceptxP	0.0125038681313563	0.774885078421337	13.1470188083081	0.0220393131651222	-0.080512832223246	-0.049791740651753	0.0584272168881689	-0.020037445678365	0.0158090550144706
87	T_backxU	0.00721782345565231	0.760779001160433	6.34415771923386	0.274156174903868	0.0856605080120982	0.0106217116932799	0.040823230697679	0.00810247099511758	0.0141357368966123
88	T_backxM	0.0320204054738881	0.720806459682471	26.9166364900452	5.92146783448624e-05	0.159044826628648	0.041070485672382	-0.0446801549372349	0.0115354497035825	0.0224778645071367
89	T_backxP	0.00251440585964066	0.711793955475036	2.10043418363375	0.83508081096701	-0.032160459644395	-0.0334229144370693	-0.00641301274158484	-0.00537697637504776	0.0121025515606043
90	UxM	0.0338551661301151	0.72380973907317	23.1440433605417	0.000316819088402823	0.189357915180498	0.0566069927147971	0.0113577270719766	0.0465087036503781	0.00673856685651868
91	UxP	0.00851186705274291	0.757254897396562	6.00883524453457	0.305360159948485	-0.038496764423335	-0.0501792748173772	0.0576721070521181	0.000320254047035334	-0.0296415696488192
92	MxP	0.123715092577038	0.646389579921119	89.7742190898912	7.49467260127811e-18	-0.361486635622687	-0.0746541392693406	-0.0222900825817392	-0.102911382458942	-0.0412764146475149
