# Supplementary material for: Improving the Reliability of Scale-Free Image Morphometrics in Applications with Minimally Restrained Livestock Using Projective Geometry and Unsupervised Machine Learning
Source: Sensors (Basel). 2022 Oct 31;22(21):8347. doi: 10.3390/s22218347 (PMC9653925; doi:10.3390/s22218347)
Supplement: Supplementary file 1 [file sensors-22-08347-s001.zip › SupplementalMaterials/Results/ErrorMod/ErrMod_Norm_Muzzle.csv]

	biometric	marginalR	conditionalR	Chisq	Pval	B_FaceAngle	B_FaceAngle2	B_FrameFaceRatio	B_FrameFaceRatio2	B_interaction
2	A_extrapxB	0.00590399752621163	0.779828375469937	3.53752895154639	0.617716785133738	0.0807000446900714	0.0124662781517166	0.0319783706857342	0.0182499446275336	0.0101780164167282
3	A_extrapxE_upper	0.00729968233943681	0.824266019078213	6.52938186385472	0.258057751837388	0.0249576865761014	-0.0462890023659558	0.0697926162769229	0.00750893269508286	0.0349181178583773
4	A_extrapxH	0.00932098810665814	0.829870031694712	6.55764311979146	0.255671086407769	0.0490897530939188	-0.00745597812755483	0.0991568835579213	0.00943127154743488	0.00349538465914011
5	A_extrapxI	0.00565650276517114	0.879583866153809	4.41423802264671	0.491439433313445	-0.0248030545312659	-0.0247894016832632	0.0349588786295845	0.0219953513110531	-0.0288439699472326
6	A_extrapxJ	0.00680736298923882	0.876532106318719	4.30527873636356	0.506351074963988	-0.061644121945794	0.00161779049853076	-0.0174846647386675	0.0569437102732876	0.0168652234597027
7	A_extrapxK	0.0155095780981658	0.8832382814498	10.774288762118	0.0560434502048198	0.0812476603669635	-0.0833919326281817	0.0731184056614758	0.043140867141388	-0.0309370639930498
8	A_extrapxJI	0.0116787661054933	0.859946074109903	7.88020484212666	0.16296252569295	-0.0771185468697677	-0.00875557167673455	0.0377336251568077	0.0455241522095355	0.0083885119734303
9	A_extrapxJH	0.00435742877309629	0.84051139398146	3.08666573533765	0.686626431976691	-0.00274580967809245	-0.00408556467429105	0.0616066127034218	0.0176515866645774	0.00115648557385375
10	A_extrapxKI	0.0124478062506433	0.858081779127692	10.0617014037325	0.0735057229732109	0.0015319276473283	-0.0573496988454818	0.0902777793469516	0.0265781338604641	-0.0268132224491942
11	A_extrapxKH	0.016200518746719	0.722187775139101	10.5236064228502	0.0616878089565833	0.114687106690797	-0.0527995255606628	0.0195935104411032	-0.0440273790053373	-0.0596719738069429
12	A_extrapxL	0.00301213279219501	0.79175514929796	2.69814864148111	0.746401579960594	-0.0026204211251397	0.0196396482597508	-0.0298663981069728	-0.0268074374153129	0.0185786674864412
13	A_extrapxQ	0.00540048240042955	0.842207508767412	4.35874451078416	0.499002353127712	0.0422354747741628	0.0487697780360093	-0.00271684519666636	-0.0451526541108579	-0.0149192083323121
14	BxE_upper	0.0100470873228943	0.753318479020701	7.80071042237569	0.167566277860783	-0.0525815612719752	-0.0611462329199042	0.0431153264975574	-0.0166397899350472	0.0316061379490467
15	BxH	0.0157466355989521	0.650037433262871	12.3310356743268	0.0305228484377622	-0.00400881225046573	-0.0165558978675665	0.127243451711097	-0.00883313198317869	-0.0052615115339612
16	BxI	0.0286244721081336	0.790204903290073	20.3378470614562	0.00107979924540565	-0.159218968291431	-0.0177959139411436	-0.00248796706023089	0.0105594080935766	-0.0285900271320779
17	BxJ	0.0304666273418858	0.826836995498114	18.5058746750301	0.00237486917588988	-0.170560515521183	-0.00435415477115851	-0.0516081655481245	0.0485286689416013	0.0202064496911604
18	BxK	0.0150102851994578	0.762406831493492	13.6481942138162	0.0180055331023104	0.0107248693638548	-0.103138614471369	0.0830900432729629	0.0235713513527297	-0.0330738115559153
19	BxJI	0.0420908054972594	0.80993082667847	26.8741308308354	6.03536166788979e-05	-0.199871362324142	-0.000925905610123208	0.0159855756204486	0.0272134162312349	0.0175875998681582
20	BxJH	0.0127859312313939	0.635994458443324	9.05449752453706	0.106910079378292	-0.0970154791559207	-0.00474409371577826	0.0380590270424157	-0.000792552504078605	-0.00468629151734001
21	BxKI	0.031024394831331	0.755336282352821	27.2141624933483	5.18174017930566e-05	-0.120581226404849	-0.0718119768739087	0.0867778141722185	-0.00578823605304149	-0.0352560919331841
22	BxKH	0.0151102383471308	0.563320496366139	10.2576452405888	0.0682555796486606	0.0793029138269428	-0.0750503323709092	0.0164744379873761	-0.0840155779620439	-0.088188989233832
23	BxL	0.00477460724536896	0.691245265448857	4.37210304570408	0.497175736732306	0.0283012409450257	0.0431749568753279	-0.0320859525308514	-0.00973751786410665	0.0270236651000353
24	BxQ	0.0135814821046175	0.678271844648873	9.59990919476195	0.0873986092892537	0.0959082025564672	0.0601270436741393	0.00514825327204834	-0.0400309512512814	-0.0262728980520237
25	E_upperxH	0.0107943583698601	0.727973511185652	8.36728178213934	0.137122001401372	-0.0587013379585746	-0.0480150364570967	-0.0447715195706457	-0.0240623378378376	0.0271101433363729
26	E_upperxI	0.0131115664061761	0.76575942199071	9.37428643868043	0.0950346278285814	0.0720619614195911	-0.0341133143821754	0.0570118391296793	-0.0475452335796428	0.0175616559540974
27	E_upperxJ	0.0116313792712204	0.800678490458106	7.96158393133192	0.158365559541467	0.0628047224766844	-0.0420832540448542	0.0645328067895262	-0.0378887006468714	0.0171836505117543
28	E_upperxK	0.00377598438797853	0.589552240058336	3.42092998386897	0.635384229220677	0.000111749258118715	0.000610822300482587	0.0219234011648006	-0.0351698448007759	0.0301405662643104
29	E_upperxJI	0.0131648572938549	0.769048782354624	8.42051323426358	0.13453262530373	0.0876204907242151	-0.0487658525745576	0.0286545700443018	-0.0293362359460266	0.00590993555240974
30	E_upperxJH	0.00663741743036144	0.70689764552703	5.09329329800676	0.404601062060497	0.0122344376096125	-0.037185935603907	0.019406050173368	-0.0210011728633072	0.0367966925005069
31	E_upperxKI	0.0130772235289937	0.660516174548887	9.36338889683293	0.0954185373547864	0.08495751166896	-0.0256420028943311	0.0353348907617826	-0.0246944999406781	0.0306733121974812
32	E_upperxKH	0.0101508786619673	0.61206601679529	6.87997887770143	0.229720562720571	-0.0813525831512753	-0.0141522064272996	-0.0116727217292977	0.0302453175681259	0.0673726299254206
33	E_upperxL	0.014924726629182	0.861097518259222	18.6323795902506	0.00224987253118726	-0.0390471309543434	0.0463893755056257	-0.106573133198112	0.0356113208155353	0.0570586859686061
34	E_upperxQ	0.00578682147475204	0.842902289950491	5.59730770851502	0.347393673432727	-0.0553193353689086	0.0424160857984061	-0.0364555194505203	-0.0206917078528444	0.0315134938229497
35	HxI	0.045929692391539	0.781276115838011	31.0328820271661	9.22825193490897e-06	-0.188213996321342	-0.00397648266115618	-0.160410217805712	0.0187073104204832	-0.0263048411694553
36	HxJ	0.0331588985690806	0.789701896032645	21.1278631958071	0.00076621439533167	-0.155862972629678	-0.00169122290755135	-0.132215244530894	0.0414324799983886	0.0128611861628077
37	HxK	0.0145076762400285	0.696554484244482	11.3330924779548	0.045161399744034	-0.0100770542798906	-0.0891300588013525	-0.0799184660089052	0.0458321440028768	-0.0192794268085885
38	HxJI	0.0415492473873891	0.804633230601606	26.8265468239715	6.16544015529149e-05	-0.205910943575432	0.00909839435409232	-0.0994601936795705	0.0170450117385068	0.0106210282839748
39	HxJH	0.0140974470406021	0.514890007094123	10.2227621420825	0.0691638961773321	-0.111131620332847	-0.0166273116806541	-0.0757709647156713	0.00889764428480006	-0.00670038837107836
40	HxKI	0.0441060560198808	0.714898607021318	29.1814443634184	2.13623762779173e-05	-0.206483587249306	-0.0505417227022719	-0.105989146427308	-0.00252846580340853	-0.0270704068882752
41	HxKH	0.0334266351290232	0.517872294427485	23.5067957366446	0.00026998758242109	0.0973156066478943	-0.082275003799022	-0.10069781111047	-0.0929361622191151	-0.107577438211439
42	HxL	0.00201935702082325	0.705807260306534	2.04544533024409	0.842821755991462	0.0170718689494391	0.0281382151586012	-0.00201879188065523	-0.028256996671675	0.00913126725483487
43	HxQ	0.0204503692202972	0.710279606953945	14.9796686445461	0.0104495648030082	0.0942621507440227	0.0596502234773131	0.0737959057003031	-0.063875810653738	-0.0457691051190463
44	IxJ	0.00816340564879358	0.797540283456376	4.86094579235896	0.433085359852369	0.0746347846479287	0.00665586190965899	0.0396415492315699	-0.0516306279830622	-0.0251008633944559
45	IxK	0.018077928450934	0.852508213357502	12.4761181223789	0.0288153016378513	-0.105003463140847	0.0156615766376792	-0.0649436968575314	0.0697240491616646	0.00812612849160566
46	IxJI	0.00918871582181906	0.749010458697583	5.74582037624532	0.331742546565729	0.0842939725208681	0.0065813966289269	-0.0175504485034991	-0.0397596701239924	-0.0302407358799404
47	IxJH	0.006402477763524	0.553723402322517	4.61390702334256	0.46478919920296	-0.0466419228436029	0.00212224225482538	-0.0792794225765529	0.00786138399158297	-0.0118537429078553
48	IxKI	0.00806741537307927	0.839239829505272	6.17214603191178	0.289826978629283	0.000446605179778017	0.0404796946222104	-0.0768880917025294	0.0492171591033829	0.00538489009051004
49	IxKH	0.0600350235149254	0.807263610557356	38.4675508542318	3.039122540213e-07	-0.22006270624916	0.0509141508792077	-0.0851749369910242	0.10699123445626	0.0507252523899107
50	IxL	0.00906305393962914	0.770745227692194	6.59447404513412	0.252588055083572	0.0721409384438651	0.0562343431612523	-0.0258064672024403	-0.0108252234173139	0.0106852323589624
51	IxQ	0.019428933118584	0.788216104212835	14.2866246876365	0.0138876768456277	0.0754523485392717	0.107539270056355	0.00674699677658038	-0.0498412327641689	-0.0358425387190932
52	JxK	0.00657104757291851	0.949560433928319	3.826574780697	0.574645426118059	0.0676710255121996	-0.0348585224927332	0.0437992885524556	0.0404371240887431	-0.00901486169990731
53	JxJI	0.00283965663773312	0.675819888908844	1.91422282801614	0.86088210962767	-0.00105671104945666	-0.00211519461557099	0.0550423349888759	0.0112043938828855	0.0120487200508318
54	JxJH	0.0088614708600271	0.382586895517782	6.92376917244064	0.226371710373977	-0.0661656101515549	0.011901118278446	-0.0680459683825959	0.0474924241065228	0.0272809401846205
55	JxKI	0.0149790077586963	0.880329001676864	8.19488569521582	0.14581711793721	0.118787139210985	-0.0389929344184471	0.0661264901840218	0.0337326403218971	-0.00588131682092555
56	JxKH	0.00736938038630095	0.901325372054063	4.80732129431317	0.439844785384009	-0.0294654600161601	0.0133146803049359	-0.072024807638803	0.0595751579599748	0.0205579023774454
57	JxL	0.0063066154142246	0.857283489367277	5.20924054498073	0.390881704086229	-0.00690328661874486	0.0452572250140955	-0.0739564907774563	0.0185968135514086	0.0145129414860579
58	JxQ	0.00717625316183032	0.870868098191144	5.01457829818537	0.414103624263888	0.00133031436236704	0.0720819402074197	-0.0414339860070076	-0.00961392515041695	-0.0231325588022229
59	KxJI	0.00357515889652998	0.856504516558311	2.18056623027769	0.823638048421972	-0.0492347605072704	0.0209958016442056	-0.0135728441154177	0.0192630948383002	0.00263844270881428
60	KxJH	0.00778721970152865	0.868096540964893	5.11528211013729	0.401973752935839	0.0563979998510604	-0.0631435998739576	0.00757775777769081	0.0578931272891573	-0.00591896857734431
61	KxKI	0.00610429400300441	0.638582652695069	4.53843143667018	0.474757969162841	-0.0501601211409192	-0.00896023497439971	-0.0598023829480362	0.0348903297369142	-0.0075304571849021
62	KxKH	0.0256057393582295	0.515705180143116	19.0616240879585	0.00187198936875891	-0.108584203778905	-0.0274100467191651	0.010448103788469	0.125558462627728	0.0568437113000507
63	KxL	0.00926900798782642	0.729375477631778	7.66500508587706	0.17568990330019	0.0841353258279212	0.0311985435593332	-0.0229844725813008	0.0323649215558154	0.0309728456793511
64	KxQ	0.0260309214352629	0.71711328867154	19.0182073283304	0.00190718465464173	0.149246357467544	0.0460148452193927	0.0725524918385434	-0.0145503975696694	-0.0325233014579075
65	JIxJH	0.0119242931691353	0.478667895132808	8.71370558547505	0.121042961235434	-0.110997558875746	0.011092028509765	-0.0252824527599414	0.0201650139149908	0.0266391680037645
66	JIxKI	0.00410833929895659	0.65277990954664	2.89981890475292	0.715427411836947	0.0274134022940589	0.0615493448401149	0.0269228486244592	0.0282876421585731	0.0351554531843966
67	JIxKH	0.042914904299017	0.886552664449875	26.4786343591977	7.20478093567134e-05	-0.191330488362646	0.0607783215226695	-0.0577462808277232	0.076354741969663	0.0662463073983806
68	JIxL	0.00470587143714761	0.778127834258733	3.84238170951403	0.572325100437239	0.0268992001813652	0.0405249682379783	-0.0491610045254536	0.0292148053144456	0.0161868482176782
69	JIxQ	0.00772945297422965	0.797930545764491	5.75018940987229	0.331290392445443	0.0167920420538058	0.0805571432121514	-0.000258928143892476	-0.00901898356472229	-0.016734288481951
70	JHxKI	0.00180405197522887	0.757949489165922	1.18688366318656	0.946129494248902	-0.0107881836215571	-0.0400292114776581	0.0168301436891218	0.0107041520574957	0.00242386764554457
71	JHxKH	0.0138950548216419	0.666267548860118	8.85934360649298	0.114807711435171	0.0799756431676134	-0.0291351207461841	-0.0736302521372801	-0.0123124503392981	-0.0529861200829939
72	JHxL	0.00322255400052744	0.757089413680963	3.01338147262322	0.697922686255593	0.0294130122163006	0.0444935984519152	-0.0116116159461955	-0.0137813310957326	0.0181820756130048
73	JHxQ	0.0172003374730659	0.767285982025075	12.950848952054	0.0238437460970559	0.0749176316167509	0.0816300289577665	0.0436756002952476	-0.055458433358477	-0.0415150364600249
74	KIxKH	0.0812739693473812	0.654574225647589	51.7669667764694	6.02227741418487e-10	-0.275449919708728	0.0323537380466475	-0.0510485181200431	0.0935932691615483	0.0665407298709668
75	KIxL	0.00892399923335135	0.820566857140899	5.76956211346806	0.329291185869283	0.096395303050553	0.0259121766840585	0.0171574656926302	0.0193623593606151	0.0218502859511926
76	KIxQ	0.020740185977878	0.700522209173285	14.7906039124955	0.0112955465501514	0.105599293049557	0.0598276630969604	0.086289229532187	-0.0280166906667009	-0.0278727518026074
77	KHxL	0.0200067391440509	0.716651888992505	16.1010755222951	0.00656134601794306	0.108555603993358	-0.00109273492357369	-0.0383692610530029	-0.0723998438108775	-0.036905780042458
78	KHxQ	0.0425626738184557	0.592265123961148	29.8536955980085	1.5759422339724e-05	0.178413985236738	0.0267563701435303	0.0293459006624698	-0.113601120444544	-0.0899853209128487
79	LxQ	0.00705270435476648	0.475787659123256	5.34990053490128	0.374685601129789	-0.0725417788174418	-0.00321092594638631	-0.0121442810475595	0.00408783764495609	0.0499201074227722
