# Supplementary material for: Improving the Reliability of Scale-Free Image Morphometrics in Applications with Minimally Restrained Livestock Using Projective Geometry and Unsupervised Machine Learning
Source: Sensors (Basel). 2022 Oct 31;22(21):8347. doi: 10.3390/s22218347 (PMC9653925; doi:10.3390/s22218347)
Supplement: Supplementary file 1 [file sensors-22-08347-s001.zip › SupplementalMaterials/Results/ErrorMod/ErrMod_Norm_Topline.csv]

	biometric	marginalR	conditionalR	Chisq	Pval	B_FaceAngle	B_FaceAngle2	B_FrameFaceRatio	B_FrameFaceRatio2	B_interaction
2	CxF	0.00383818533913722	0.514340516011469	3.16091636870487	0.675193067893605	0.0565625786169707	0.0038075335951337	-0.0156670016226584	-0.0076726185446724	-0.00749889913037236
3	CxD	0.00226278569879988	0.344741326377614	2.1561560848827	0.827143144442655	0.00918377146222879	-0.00195932399447412	0.0110142066281383	-0.0481030252804348	-0.0449779932830225
4	CxGU	0.00575899157874248	0.26699492597938	5.51956783430887	0.355804967624905	-0.0474502154588718	-0.0444147365952602	-0.0280991089622056	-0.0301078075266038	-0.0682975133799917
5	CxGL	0.0192840239394996	0.316153623187976	15.4936239501371	0.00844881834048098	-0.133522071310491	-0.0598826709994988	-0.0425123181587304	0.000666251598931986	0.00479542210690161
6	CxE_upper	0.00705299853157947	0.232085480456769	6.51899703387562	0.258939345343348	-0.00845050984435111	-0.00429231699583352	0.0543603488237597	0.0200459836123312	0.0784724276531187
7	CxE_lower	0.00655894792909999	0.286558184842359	5.90692672317391	0.315380980078646	0.0193740311105857	-0.0281272516413622	0.0412908307314669	-0.0286542607926603	0.0338322364533789
8	CxE_mid	0.00552840449085829	0.396918013649289	4.60614901243616	0.46580788355668	0.0356964764849606	-0.0433418645488846	-0.00513467020308322	-0.0336507947071017	-0.0055356159707122
9	CxL	0.00285847248995288	0.395844002297559	2.28552576607581	0.808390383188498	-0.014524880953856	-0.0431516883775972	0.0299462402190853	-0.0170844209899727	-0.000146825082580078
10	FxD	0.00320329810557066	0.388920611221647	2.61079834054681	0.759723916554465	-0.00127078322741452	0.0280990960080929	0.0528755803551422	0.00817231202498736	0.0339540032271765
11	FxGU	0.00380586066671418	0.353593571648208	3.31987225844568	0.650800650346562	-0.017694089522987	-0.0221732710134866	0.0486289651044428	-0.0308166246166848	-0.0231675974241706
12	FxGL	0.00401192350636607	0.386072221297172	3.68959208418164	0.59491357503518	-0.0460655911273511	-0.0214175928461769	0.0227852578776073	0.00708510876210845	-0.012469075361345
13	FxE_upper	0.00674710677735316	0.309088437517011	5.89053550355948	0.317016458722702	-0.0139765782339591	-0.071034686508037	0.044899098239822	-0.00336445417782686	-0.0378446443743479
14	FxE_lower	0.0157332716744905	0.349900597424392	13.8058441820062	0.0168909106365565	0.00782176796830751	-0.0851849927936738	0.0973083284313074	0.0228216852486326	-0.0322398345848349
15	FxE_mid	0.014164128281666	0.309697980079271	11.0734498710681	0.0499429809052491	0.112086724219822	0.00688738223653175	-0.0330161655217516	-0.00103701512973868	-0.0272647485688172
16	FxL	0.0189825038760757	0.36733796305688	15.3870580215853	0.00883040846574999	0.103980291667611	0.09632467294584	0.0070388584048382	-0.0131276618637341	-0.0210915622378845
17	DxGU	0.00525135784275881	0.428751618746369	5.16774748781199	0.395753159312023	0.0390383471909478	0.0352120445552995	0.0352779494555853	-0.0152451829833592	-0.027585013481292
18	DxGL	0.000559454166282785	0.436815617471882	0.488930117650398	0.992523020831174	0.00141370798395037	-0.0226091607409787	-0.00796168792443558	-0.0128459397317259	-0.0142450560229562
19	DxE_upper	0.0021858490694732	0.499399435573197	2.13518131523188	0.830141628151577	-0.00301766079238986	-0.00939872706459161	-0.0438616143140029	0.0161800661765653	-0.0183327701729536
20	DxE_lower	0.00596189813129553	0.537764174867694	6.41192037052542	0.268174274979095	0.04654797900202	0.00651073108027562	-0.050023913760906	-0.0299076004983544	-0.02819168943948
21	DxE_mid	0.0078665326461901	0.713709323371682	9.43549500816562	0.0929045655072237	0.0502219366936135	-0.0141293954842924	-0.0686188439255957	-0.00207577990663041	-0.030272775241857
22	DxL	0.0096536859440739	0.784147698316353	14.9145996594111	0.0107335413826919	0.02019579238827	-0.00439544293846908	-0.0925229317228181	-0.0304724777516903	-0.0287984502569116
23	GUxGL	0.00439050134980804	0.832329634157071	6.13932941569055	0.29289672021041	-0.00518927073730677	0.00821191079909209	-0.064154231094664	0.0222318016246262	0.0139206464996804
24	GUxE_upper	0.00855524005736226	0.73540049410186	10.6225518648039	0.0593990913612362	-0.017935126690171	-0.00729160701901654	-0.0522794971748378	-0.0271069567031598	0.0346533924871635
25	GUxE.lower	0.0161167318604744	0.544356646152629	14.0534142022775	0.0152736583961989	-0.0890130331512237	0.0450623405374706	-0.0949566333797973	-0.0432418440716975	0.0177789689944174
26	GUxE_mid	0.00537654270000622	0.577014923602443	3.95743579526652	0.555560328020331	-0.0628987673166351	0.00167398115829792	-0.0454446458049547	-0.0143497564436312	-0.0343242918953787
27	GUxL	0.00246868135053365	0.463302942459011	2.12253634536273	0.831943194441664	-0.00577067549426883	0.0252005400556612	-0.00532216143872501	-0.0539271617624055	-0.0265385169843076
28	GLxE_upper	0.00539455743836696	0.308142178946491	5.11211311127545	0.402351662714111	0.00527433168363612	0.000262683508383086	-0.0437480687651517	-0.0580035794294491	-0.0095675609421479
29	GLxE_lower	0.00567353632813607	0.3564037130754	4.91384825228442	0.426484583217312	0.0109570297873586	0.0290317359346517	0.0155314309989543	0.0898777493587159	0.0801417148076625
30	GLxE_mid	0.00545398668374905	0.388663516869896	4.61967043245249	0.464033314941243	0.0525034862851496	0.0252176081126018	0.0125314784808379	0.0760906652945635	0.0559350486081233
31	GLxL	0.000817279805278503	0.445280028898286	0.717838125412982	0.981975350941213	-0.0165448283358163	-3.86409220988942e-06	0.0022640185060428	-0.0284432838365854	-0.000462410727060847
32	E_upperxE_lower	0.00135727256024172	0.57870852489669	1.42689051484194	0.921349294792352	-0.01279067647743	-0.0218964110647177	-0.00809274220835469	0.0301078848185599	0.000194012452075516
33	E_upperxE_mid	0.0107086314237412	0.599807673140463	8.04848565989005	0.153583653936272	-0.0958473945883097	-0.0247643604198662	-0.0286396465675921	0.0377853608179765	0.0262800605251979
34	E_upperxL	0.00985216775407963	0.573692959443033	7.835349311747	0.165546346225124	0.0247723712412073	-0.020231960362736	0.0856474853189454	0.00757489911971016	-0.0327246872042149
35	E_lowerxE_mid	0.00759763043070464	0.698390450852383	6.88466241651577	0.229360408616737	0.0664100606780039	0.0313614678584867	0.0536032240928729	0.00248221642463497	-0.0153861287312088
36	E_lowerxL	0.0037516727772111	0.786125791676814	3.34246819731288	0.647346360376795	0.00784016780013163	-0.0225744581294059	0.0607061900983336	0.00200941996731847	-0.00527506318568224
37	E_midxL	0.00165506368943014	0.76571751915725	1.7261971157086	0.885582980051627	0.00867851385144548	0.014453284955722	-0.0113836787623618	0.0384714829608353	0.0391749221941251
