# Supplementary material for: Improving the Reliability of Scale-Free Image Morphometrics in Applications with Minimally Restrained Livestock Using Projective Geometry and Unsupervised Machine Learning
Source: Sensors (Basel). 2022 Oct 31;22(21):8347. doi: 10.3390/s22218347 (PMC9653925; doi:10.3390/s22218347)
Supplement: Supplementary file 1 [file sensors-22-08347-s001.zip › SupplementalMaterials/Results/Repeatability/Repeat_Geom_Eye.csv]

	Biometric	Var_Cow	Var_Side	Var_Day	Var_Rep	ErrorDay_low	ErrorDay	ErrorDay_high	ErrorRep_low	ErrorRep	ErrorRep_high	RepeatabilityOS_low	RepeatabilityOS	RepeatabilityOS_high	RepeatabilityRep_low	RepeatabilityRep	RepeatabilityRep_high
1	Z1_full_1	0.000591346659554103	0.000103051549613365	0.000311515376338782	0.000430256405127772	0.152205586379689	0.216907036332975	0.273339117367946	0.236194924442875	0.299585987685084	0.35264186471934	0.399295854552338	0.48350697598194	0.580544595146413	0.64735813528066	0.700414012314916	0.763805075557125
2	Z2_1	0.00168272166962659	0.000458365957852333	0.000789373623947864	0.00164680187551478	0.11182767947175	0.172455373889617	0.226610883302694	0.286909821638649	0.359778721442029	0.418568002728264	0.386546144190323	0.467765904668354	0.562548452501903	0.581431997271736	0.640221278557972	0.713090178361351
3	Z3_full_1	0.00138790253083334	0	0.000962083254029238	0.000619166299802396	0.261926067129078	0.32402626291802	0.397808513987023	0.16274847932652	0.208533036418126	0.247174241023411	0.372193290743125	0.467440700663854	0.553316394911755	0.752825758976589	0.791466963581874	0.83725152067348
4	Z4_1	0.00214409613967125	0.000125651490122344	0.0013489392780615	0.000703128130726061	0.241830828929225	0.312123324579933	0.378012369823534	0.125792793917729	0.162692786352305	0.193882052272028	0.438805398286783	0.525183889067762	0.618833111187582	0.806117947727972	0.837307213647695	0.874207206082271
5	Z6_1	0.00263288469749084	0.000427162255239501	0.00228662695269513	0.00178497341089043	0.246543123408257	0.320630963825671	0.38471723859294	0.199504397608071	0.250289075121079	0.292550277039538	0.348372795089961	0.42907996105325	0.525827592415654	0.707449722960462	0.749710924878921	0.800495602391929
6	Z7_length_1	0.0016397723917334	0.000441946716793346	0.000786011271395767	0.00154839737826153	0.116558630726068	0.177986533550602	0.232367101559046	0.278938636949745	0.35062332048524	0.408656263498851	0.390468992107098	0.471390145964158	0.566656532492942	0.591343736501149	0.64937667951476	0.721061363050255
7	Z8_linear_1	0.000153487740624091	8.23082048312906e-05	0.0001953231652343	0.00136807680058901	0.0296794567339709	0.108561365668891	0.200650745252845	0.668289427939072	0.760382341918905	0.844316059390268	0.0682896485066311	0.131056292412204	0.196304592844583	0.155683940609732	0.239617658081095	0.331710572060928
8	Z9_linear_1	0.000317237902531181	1.86662862755112e-18	0.000206182477413477	0.000546953577520913	0.138162511826687	0.192626582490548	0.266743582686651	0.423535512244166	0.510992979328447	0.585191652005542	0.202999306546627	0.296380438181005	0.372369455421526	0.414808347994459	0.489007020671553	0.576464487755834
9	Z10_linear_1	7.01952914871718e-05	7.22255513820052e-05	0.00014010739923437	0.000299480655778147	0.160720709113471	0.24073068254508	0.31753517514283	0.435664879023871	0.514563706617116	0.581778708526665	0.16537220622324	0.244705610837804	0.328363442128406	0.418221291473334	0.485436293382884	0.564335120976129
10	Z11_linear_1	0.00976150916632509	0.00171095804502791	0.00666885304841386	0.0140804887319733	0.138960431706143	0.206967059177943	0.272618453335343	0.356703038688298	0.436986288869837	0.502044707574742	0.271472280036364	0.35604665195222	0.445901365752039	0.497955292425257	0.563013711130163	0.643296961311702
11	Z1_full_2	0.000690968860770509	0.000174372772190695	0.000456962179278111	0.000718052836422239	0.156812252552021	0.223961913510499	0.283110761888528	0.282296172608959	0.35192515822823	0.408108731794741	0.339547752676627	0.424112928261271	0.519332245482653	0.591891268205259	0.64807484177177	0.717703827391041
12	Z2_2	0.00109086573798584	0.000582873938041418	0.000850956851302008	0.00346847612429501	0.067972392962465	0.141987708475473	0.214961534353209	0.488876918968893	0.578737894920311	0.654859880021016	0.201054141146831	0.279274396604215	0.363123743351445	0.345140119978984	0.421262105079689	0.511123081031107
13	Z3_full_2	0.00114515689743947	0	0.000792089845331347	0.000698476045821009	0.241599863884721	0.300520923049929	0.366550835822466	0.208918856721636	0.265003606921114	0.311183024753153	0.336349925109089	0.434475470028958	0.520194008324777	0.688816975246847	0.734996393078887	0.791081143278365
14	Z4_2	0.00144735914881327	0.000136916625308082	0.000920826513795729	0.0010498351885051	0.1937070351131	0.259027484984766	0.31959236649727	0.233542756171985	0.295317483209773	0.346292218927333	0.358387264612935	0.445655031805461	0.542803894126523	0.653707781072667	0.704682516790227	0.766457243828015
15	Z6_2	0.00222975856868312	0.000814997165918566	0.00212084667493937	0.00343637120009076	0.173958009331082	0.246553497044516	0.310353001106802	0.32873366539021	0.399486368598363	0.460461027791944	0.27706361399366	0.353960134357121	0.444401977157675	0.539538972208056	0.600513631401637	0.67126633460979
16	Z7_length_2	0.00106031092450179	0.000474257901383613	0.000772482091110257	0.0032294967404597	0.0658420297064916	0.139524147339372	0.214524481765084	0.491932370915399	0.583305146143003	0.659979725195204	0.199291593470146	0.277170706517625	0.363312587203723	0.340020274804796	0.416694853856997	0.5080676290846
17	Z8_linear_2	0.000132631120318049	3.75316712363824e-06	0.000205854751136615	0.000433626734631827	0.20260112767465	0.26532263471927	0.350665995961877	0.477141078520376	0.558894011831074	0.628064488164897	0.0892112271765972	0.175783353449656	0.239773583479525	0.371935511835103	0.441105988168926	0.522858921479624
18	Z9_linear_2	0.000162030015132832	9.85011058569651e-05	0.000205303038357543	0.00113450399201807	0.0488472927925878	0.128287286147855	0.217467404918387	0.617387076941623	0.70891516961594	0.792101139756654	0.0961399787423985	0.162797544236205	0.235192741708086	0.207898860243346	0.29108483038406	0.382612923058377
19	Z10_linear_2	2.40987116838595e-05	0.000143965365284036	0.00011146196602792	0.000865897692478141	0.0173356695339795	0.0973106830039618	0.187560551851632	0.669821805993064	0.755962763526851	0.837623418215719	0.0764953888958654	0.146726553469187	0.217402533112291	0.162376581784281	0.244037236473149	0.330178194006936
20	Z11_linear_2	0.0040204584887326	0.0028468799635183	0.00343423856144745	0.0142440095723481	0.0649373493812271	0.139912670223157	0.213390759370843	0.489926724437224	0.580308379366475	0.656073699228831	0.203222544782065	0.279778950410368	0.36463273570714	0.343926300771169	0.419691620633525	0.510073275562776
21	Z1_full_3	0.000429456989281392	0.000201394854964811	0.000516683480325852	0.000849919688286749	0.181695667179674	0.258670897216535	0.326031787404546	0.349745124253818	0.425501291801473	0.486808160379673	0.230232294595057	0.315827810981992	0.406606175432808	0.513191839620327	0.574498708198527	0.650254875746182
22	Z2_3	0.000806073796274602	0.00108764749152776	0.000678868113510384	0.00096795889204701	0.133436912048518	0.191740955711179	0.243737812792001	0.214018107693137	0.27339237085465	0.318002960942073	0.461798974686213	0.534866673434171	0.621124413444398	0.681997039057927	0.72660762914535	0.785981892306863
23	Z3_full_3	0.000728426847130741	0.00014876433113384	0.00045836966106695	0.000788705695565529	0.150552029976376	0.21577784780626	0.275538096745325	0.299311493862794	0.371283773767941	0.43036340652495	0.32754134342523	0.412938378425798	0.50772745737278	0.56963659347505	0.628716226232059	0.700688506137205
24	Z4_3	0.00124682816721403	0.000181187230910065	0.000643168493748934	0.000873650819989841	0.154249347996448	0.218405634502343	0.274895597746926	0.233264737829176	0.296672277214899	0.349284344024057	0.401398052503402	0.484922088282758	0.581427572306195	0.650715655975943	0.703327722785101	0.766735262170824
25	Z6_3	0.00202500838196559	0.00105291241669104	0.00130897842432676	0.00119721028049552	0.170994705771302	0.234411310077509	0.288168756210346	0.166598472353706	0.214395917513734	0.25079328154618	0.484747943392718	0.551192772408757	0.641805235799223	0.74920671845382	0.785604082486266	0.833401527646294
26	Z7_length_3	0.00098957337123479	0.00020227211434461	0.00052173030224285	0.000857841237745486	0.139302111775454	0.202896028553618	0.2589866471517	0.264845866860212	0.333606423701766	0.391168725620478	0.38074335559249	0.463497547744616	0.560577729334339	0.608831274379522	0.666393576298234	0.735154133139788
27	Z8_linear_3	0.000136746313670178	5.78710070895312e-05	7.88578131607787e-05	0.000394015410307993	0.04832264427997	0.118140719509258	0.193768290895514	0.49768616642571	0.590293620958205	0.667339689920794	0.213649059984898	0.291565659532537	0.376835681288507	0.332660310079206	0.409706379041795	0.50231383357429
28	Z9_linear_3	0.000311163460736016	0.000219228363498786	0.000237861740270646	0.000847788551374704	0.0781846804663373	0.147187834978607	0.216315018104704	0.436104166402893	0.524607956094615	0.597029539375823	0.249215879518181	0.328204208926778	0.41701222532982	0.402970460624177	0.475392043905385	0.563895833597107
29	Z10_linear_3	0.000149500773869899	0.000208588762658275	0.000132057665783055	0.000628538208871172	0.0494224642456177	0.118047186870414	0.187778058899113	0.469894825588166	0.561854300224435	0.634653803283953	0.244484304780248	0.320098512905151	0.404263425887152	0.365346196716047	0.438145699775565	0.530105174411833
30	Z11_linear_3	0.00517123567980329	0.00610042455845401	0.00374168373992749	0.00606675079555096	0.118036509836273	0.177498430632738	0.22855521322229	0.226649032435841	0.287795233402351	0.334795889753509	0.461004485321583	0.53470633596491	0.620006386153528	0.665204110246491	0.712204766597649	0.773350967564159
31	Z1_full_4	0.00109879889534649	0.000288144747540028	0.000625311241006349	0.000817995257754848	0.155608164188124	0.220938507096869	0.277242128493726	0.228137190703631	0.289018714536174	0.339939309784701	0.409193475603767	0.490042778366957	0.58653165374814	0.660060690215299	0.710981285463826	0.771862809296369
32	Z2_4	0.0016547829329802	0.000970927367106938	0.00136844589547352	0.00521184998376462	0.075111385897805	0.148647075487171	0.22041002559979	0.477027514739608	0.566135833741815	0.64110036653615	0.20598567655253	0.285217090771014	0.368904123734299	0.35889963346385	0.433864166258185	0.522972485260393
33	Z3_full_4	0.00195047831068255	0	0.00148022122579888	0.000871584650545263	0.279580191103566	0.344054730336599	0.420562358196878	0.158750243009503	0.202586489561401	0.239748289858735	0.35754143519249	0.453358780102	0.540327531293688	0.760251710141265	0.797413510438599	0.841249756990496
34	Z4_4	0.0024893749563138	0.000220294861103676	0.00179472358921185	0.00125081409015269	0.239510778152997	0.311843420105245	0.37767126425591	0.170506350786713	0.217336054495355	0.257925958060978	0.380086668542475	0.4708205253994	0.568334045689504	0.742074041939022	0.782663945504645	0.829493649213287
35	Z6_4	0.00374310906756279	0.00135616669054077	0.00367023984437303	0.00599393296563808	0.175780552528116	0.248603151725663	0.312840993112893	0.335114957852116	0.405998160794455	0.46756675957721	0.268195203786162	0.345398687479883	0.43546518977141	0.53243324042279	0.594001839205545	0.664885042147884
36	Z7_length_4	0.00162818183833272	0.000680087444834383	0.00114164970548608	0.00462809153182951	0.0689860012094103	0.141328078564802	0.215095046965294	0.481676528106114	0.572924672491385	0.648813367217661	0.207370669308982	0.285747248943813	0.373613151163992	0.351186632782339	0.427075327508615	0.518323471893886
37	Z8_linear_4	0.000165236731208844	1.15065101688392e-05	0.000247513606726307	0.000529755723188583	0.191977567360338	0.25944480625759	0.344710565915957	0.47469087085191	0.555292182859632	0.62383846025296	0.100081539590773	0.185263010882778	0.252621410909669	0.37616153974704	0.444707817140368	0.52530912914809
38	Z9_linear_4	0.000272188672532062	7.59904597517577e-05	0.000283463184890967	0.00115267710000857	0.0813720301285479	0.158863475990431	0.243045028988579	0.554285884161319	0.646003786602362	0.726931680736284	0.12101242796252	0.195132737407207	0.268864610993456	0.273068319263716	0.353996213397638	0.445714115838681
39	Z10_linear_4	0.000208249476257543	7.93421422672227e-05	0.000141609106898161	0.00103646961652055	0.0228240053242984	0.096617297113611	0.181677079575078	0.612837312940797	0.707164214803032	0.792625828216712	0.124785392152358	0.196218488083357	0.270208122770543	0.207374171783289	0.292835785196968	0.387162687059203
40	Z11_linear_4	0.00557142401752734	0.00394873555182854	0.00592701486396937	0.0188074813420479	0.0983431378484675	0.173028008304509	0.247599862665226	0.461913474848326	0.549048907844208	0.622828984137341	0.199252486656164	0.277923083851283	0.362829718019914	0.377171015862659	0.450951092155792	0.538086525151675
41	Z1_full_5	0.000571595770328346	0.000327573187364664	0.000666358636844408	0.000808010382216163	0.207668253745887	0.280744881004948	0.345939129832227	0.276052631111965	0.340424459237565	0.391454228943236	0.294359822819962	0.378830659757487	0.471209873358294	0.608545771056764	0.659575540762435	0.723947368888035
42	Z2_5	0.00110999971830941	0.00149539310989766	0.000955460730987556	0.00112956353277689	0.145856185386471	0.203704854440983	0.254329173173287	0.187926916074047	0.240823685959685	0.281033556039203	0.484729536401661	0.555471459599333	0.640609515703517	0.718966443960797	0.759176314040315	0.812073083925953
43	Z3_full_5	0.00099808032103273	0.000185940147297003	0.000736299233914834	0.000766572550888683	0.204741387866534	0.274033777519816	0.334881529500455	0.227239617641017	0.285300815466182	0.333516134987511	0.355012018385402	0.440665407014002	0.536542665076007	0.666483865012489	0.714699184533818	0.772760382358983
44	Z4_5	0.00187113870586846	0.000275301397670541	0.000948903334559342	0.000926041994450951	0.171883925998936	0.235964284069582	0.289506518451771	0.177836908626687	0.230279342774637	0.273240928369354	0.452842907833995	0.533756373155781	0.628757311247614	0.726759071630646	0.769720657225363	0.822163091373313
45	Z6_5	0.00303273947394364	0.0014737567512829	0.00188743188509223	0.00189979295287475	0.165143367923517	0.227573590998667	0.280432765657917	0.178431810168394	0.22906400376856	0.267483983269281	0.476411149895273	0.543362405232773	0.63375929729413	0.732516016730719	0.77093599623144	0.821568189831606
46	Z7_length_5	0.00152511465744204	0.000311503832646874	0.000747464832305289	0.000902943021065373	0.152258330796962	0.214355946495004	0.267773207880778	0.201795521516013	0.258943561685152	0.306265750819735	0.446206932530523	0.526700491819845	0.622297664851614	0.693734249180265	0.741056438314848	0.798204478483987
47	Z8_linear_5	0.00015372951417657	6.80298339561185e-05	9.38369076805352e-05	0.000389043647681267	0.0639541024965424	0.133170016649886	0.202793115580333	0.461490563566064	0.55211696889702	0.626016331569631	0.235421860619354	0.314713014453094	0.402880079043218	0.373983668430369	0.44788303110298	0.538509436433936
48	Z9_linear_5	0.000312279235464195	0.000254114759751255	0.000331088321252311	0.000820222528348512	0.122552737708257	0.192750414747607	0.261894775803158	0.395878461777742	0.477510749779741	0.547037474359164	0.250785458513057	0.329738835472652	0.419014372960831	0.452962525640836	0.522489250220259	0.604121538222258
49	Z10_linear_5	0.000168179071974176	0.000228363066093988	0.000176478018394979	0.000590678008374159	0.0811907718071452	0.151652742719288	0.220379006663442	0.421096936861094	0.50758695529673	0.576062240225218	0.263883898192085	0.340760301983982	0.429917997190775	0.423937759774782	0.49241304470327	0.578903063138906
50	Z11_linear_5	0.0069258677622023	0.00834742442285594	0.00495687250159107	0.00606204076321279	0.132641982178904	0.18853011441142	0.236431075422431	0.179730205043796	0.230564178983494	0.269449354006037	0.51183927320301	0.580905706605086	0.663906921259195	0.730550645993963	0.769435821016506	0.820269794956204
51	Z1_full_6	0.00113156685208172	0.000461473333628531	0.000918283480921401	0.000969497103684323	0.191816146194995	0.263812342408553	0.321687653930901	0.224837707196889	0.278525430539854	0.320451439674069	0.385956129684963	0.457662227051594	0.549207039163541	0.679548560325931	0.721474569460146	0.775162292803111
52	Z2_6	0.00211644863658672	0.00218726926974872	0.00160843559884847	0.00176994011157435	0.151577768184529	0.209374641743459	0.25806261523416	0.18650544610203	0.230398144031111	0.268646005963958	0.495579856123249	0.56022721422543	0.637844221774343	0.731353994036043	0.769601855968889	0.81349455389797
53	Z3_full_6	0.00178963496166549	0.000362158649867486	0.0013900288026992	0.000861514258236829	0.233027235892841	0.315676248738844	0.37414423957255	0.15522754701573	0.195650326631456	0.228604525971949	0.412890296489418	0.4886734246297	0.582576975114256	0.771395474028052	0.804349673368544	0.84477245298427
54	Z4_6	0.00315108675188531	0.000481863030678113	0.00149616505891522	0.00160293348819249	0.156657687972597	0.222245145258532	0.272754019031347	0.188459746191215	0.23810486937945	0.279802371646179	0.466763025080199	0.539649985362017	0.625084402349958	0.720197628353821	0.76189513062055	0.811540253808785
55	Z6_6	0.00541712316266572	0.00210120506812829	0.00336776254183319	0.00387413754399461	0.16012856319046	0.228164664501882	0.281148260153284	0.20850174727496	0.262471383293703	0.303665424118872	0.440254954661202	0.509363952204415	0.600544132781149	0.696334575881128	0.737528616706297	0.79149825272504
56	Z7_length_6	0.0025872543708224	0.000558952328059556	0.00107710796163029	0.00153869414758189	0.125081047829856	0.186932716957537	0.235176163119518	0.212515659752197	0.267041269603827	0.312215745622271	0.477823920558086	0.546026013438637	0.631119413740539	0.687784254377729	0.732958730396173	0.787484340247803
57	Z8_linear_6	0.00016800302993643	6.55288441208463e-05	0.000164078478695415	0.000438619898847576	0.122560313788802	0.196212081997061	0.264305028585869	0.450539736128773	0.524520487040744	0.591565754827167	0.210473645217362	0.279267430962195	0.364277709830372	0.408434245172833	0.475479512959256	0.549460263871227
58	Z9_linear_6	0.000381389672187182	0.000326041181998838	0.000454049869097527	0.000887573753033526	0.151130340131277	0.221589945189562	0.289745200228832	0.366753794895657	0.433162594402484	0.49489431132368	0.273499532593316	0.345247460407954	0.4328952854875	0.50510568867632	0.566837405597516	0.633246205104343
59	Z10_linear_6	0.000296020314192178	0.000208730391779876	0.000204227374597406	0.000713268389810594	0.0758512312209174	0.143594924544149	0.204568208480606	0.426986202318325	0.501508286127083	0.571909119559038	0.286954214537409	0.354896789328768	0.438684371713117	0.428090880440962	0.498491713872917	0.573013797681675
60	Z11_linear_6	0.0103852615656516	0.0102061705898556	0.00730276108011521	0.00753524163083884	0.149194699305525	0.20612129738	0.253301533863204	0.170369496306656	0.212683088489564	0.248217678719388	0.517857195160933	0.581195614130435	0.657030921398133	0.751782321280613	0.787316911510436	0.829630503693344
