# Supplementary material for: Improving the Reliability of Scale-Free Image Morphometrics in Applications with Minimally Restrained Livestock Using Projective Geometry and Unsupervised Machine Learning
Source: Sensors (Basel). 2022 Oct 31;22(21):8347. doi: 10.3390/s22218347 (PMC9653925; doi:10.3390/s22218347)
Supplement: Supplementary file 1 [file sensors-22-08347-s001.zip › SupplementalMaterials/Results/Repeatability/Repeat_Geom_Forehead.csv]

	Biometric	Var_Cow	Var_Side	Var_Day	Var_Rep	ErrorDay_low	ErrorDay	ErrorDay_high	ErrorRep_low	ErrorRep	ErrorRep_high	RepeatabilityOS_low	RepeatabilityOS	RepeatabilityOS_high	RepeatabilityRep_low	RepeatabilityRep	RepeatabilityRep_high
1	Canthus.Length.Proportion_V1	0.000868597125891666	1.12906765909189e-05	0.000664955925627476	0.00279735082530368	0.0841323589899589	0.1531382155838	0.238211694295481	0.557968529921953	0.644225124160884	0.723092310308611	0.12513276163406	0.202636660255316	0.268036038183093	0.276907689691389	0.355774875839116	0.442031470078047
2	Canthus.Length.Proportion_V2	0.000319616115870131	1.96289545795401e-05	0.000251509036782673	0.00143599802682963	0.0511012908137056	0.124094620430277	0.212217887174869	0.625998303548568	0.708521778611197	0.789626306131585	0.090598831028461	0.167383600958526	0.227720256187171	0.210373693868415	0.291478221388803	0.374001696451431
3	Canthus.Length.Proportion_V3	0.000305835386756059	2.57457618015031e-05	0.000136830350490545	0.000976138087918205	0.0243079418111178	0.094721809292751	0.17476096594679	0.59232540172645	0.675738719338936	0.758033099679842	0.150672350220853	0.229539471368313	0.297588173484486	0.241966900320158	0.324261280661064	0.40767459827355
4	Canthus.Length.Proportion_V4	0.000627990510800187	0	0.000426661714553249	0.00241942600167855	0.0534951226655953	0.122812926673145	0.20949251896111	0.608020621823571	0.696422430229943	0.778559677735258	0.105812453241556	0.180764643096911	0.241330303838474	0.221440322264742	0.303577569770057	0.391979378176429
5	Canthus.Length.Proportion_V5	0.000408699840324597	5.32906140414812e-05	0.000325723908727827	0.00164735658400225	0.0580282065630471	0.133763621596429	0.218796855982747	0.593640168588202	0.676512766893605	0.755015043138152	0.112131883258317	0.189723611509967	0.253777298535723	0.244984956861848	0.323487233106396	0.406359831411798
6	Canthus.Depth.Proportion_Depth_V1	0.0125755773025623	0.000804640894816685	0.00873993773383013	0.0217069642759791	0.131349009013307	0.199418480897512	0.276198234380037	0.417386507441072	0.495286119036834	0.563190268919063	0.223273839802901	0.305295400065653	0.386964099000587	0.436809731080937	0.504713880963165	0.582613492558928
7	Canthus.Depth.Proportion_Depth_V2	0.00398031273852518	0.000153701261120734	0.00282231408922184	0.00786306214221808	0.125483124485282	0.190447383138722	0.268918738136451	0.448847595551771	0.53059282599389	0.602843266751676	0.197444822024533	0.278959790867388	0.35551524139352	0.397156733248324	0.46940717400611	0.551152404448229
8	Canthus.Depth.Proportion_Depth_V3	0.00223357178038872	5.60905920238193e-05	0.00193350060563671	0.00504576628555051	0.142323442876919	0.208600211593998	0.29063250675158	0.46191995860719	0.544374235907254	0.615904664454689	0.164330650760442	0.247025552498748	0.319868216260598	0.384095335545311	0.455625764092746	0.53808004139281
9	Canthus.Depth.Proportion_Depth_V4	0.011026926080082	0.00125207320066366	0.00825282614373654	0.0197294244521889	0.134214977590165	0.204981866410425	0.282184621314114	0.414195896695562	0.490035071256466	0.55558169038656	0.222749661212224	0.30498306233311	0.388029417544189	0.44441830961344	0.509964928743534	0.585804103304438
10	Canthus.Depth.Proportion_Depth_V5	0.00314451519958886	0.000348419605762562	0.00243063731698409	0.00666641853940315	0.120657341235931	0.193061089740985	0.272121317878053	0.451250964131344	0.529501468151409	0.598718150182614	0.195535775026707	0.277437442107606	0.358298316087646	0.401281849817386	0.470498531848591	0.548749035868655
11	Canthus.Depth.Proportion_Depth_V6	0.00169614377420211	0.00019735850335759	0.00166378576956562	0.00423555947915954	0.138972129851408	0.213501645445231	0.296270607103163	0.466298682244053	0.543518844026298	0.61300332506085	0.160021239002513	0.242979510528471	0.320984585003323	0.38699667493915	0.456481155973702	0.533701317755947
12	Canthus.Depth.Proportion_Length_V1	0.000955286354879006	6.52837383817022e-06	0.000767901829282818	0.00211072605118233	0.135783632310194	0.199951387750672	0.280951335985868	0.466785646518009	0.549604893492141	0.623211131827297	0.170379149231534	0.250443718757187	0.320860885201613	0.376788868172704	0.450395106507859	0.533214353481991
13	Canthus.Depth.Proportion_Length_V2	0.000376092516223178	7.09840924751278e-05	0.000372647105843567	0.00110297477022155	0.117404965272957	0.19381463541821	0.27761825779008	0.495861023733417	0.57365976982983	0.645197960352112	0.153002014545521	0.23252559475196	0.308507495834434	0.354802039647887	0.42634023017017	0.504138976266583
14	Canthus.Depth.Proportion_Length_V3	0.000215969678422728	3.74978460381268e-05	0.00022823399069106	0.000817359866550335	0.0979789920767205	0.175691459930853	0.262300870854102	0.549428007228222	0.629192644830449	0.704314971944339	0.11641870764792	0.195115895238698	0.262434157689068	0.295685028055661	0.370807355169551	0.450571992771777
15	Canthus.Depth.Proportion_Length_V4	0.000773361699351845	1.04477331975714e-05	0.000636922766795566	0.0016734583415791	0.141644866865429	0.205844713947496	0.286729970391198	0.458164887896206	0.54083881372067	0.613114202953668	0.172140096851961	0.253316472331833	0.326242920356314	0.386885797046332	0.45916118627933	0.541835112103794
16	Canthus.Depth.Proportion_Length_V5	0.000458035406057549	8.35067717383045e-05	0.000437257391147729	0.00132923870636699	0.113061307972622	0.189449800648948	0.272856576250134	0.497902700351262	0.575917098336737	0.647805698953463	0.155129347143003	0.234633101014316	0.310622320139423	0.352194301046538	0.424082901663263	0.502097299648738
17	Chin.Length.Proportion_V1	0.000864773695254676	8.28034385792361e-05	0.000420322977613906	0.000571580734140268	0.155389845805194	0.216719323921168	0.277313830655693	0.237108450323133	0.294708109874091	0.341245519716624	0.414133920717903	0.488572566204741	0.57870221597087	0.658754480283376	0.705291890125909	0.762891549676867
18	Chin.Length.Proportion_V2	0.000949064141198084	0.000203186574478388	0.000787780147284094	0.00102309094320057	0.199130535613342	0.265861546982674	0.339675921265516	0.286858023357869	0.345274683299649	0.394778441981097	0.30165680928797	0.388863769717677	0.479241911736132	0.605221558018903	0.654725316700351	0.71314197664213
19	Chin.Length.Proportion_V3	0.00126194898588495	0.000113573086829404	0.000326619957122047	0.000689390778014524	0.086234704320465	0.136573479590085	0.185656094721968	0.226515335942867	0.288263148952585	0.33729100355443	0.509002632533578	0.57516337145733	0.65913539635906	0.66270899644557	0.711736851047415	0.773484664057133
20	Chin.Length.Proportion_V4	0.000863721220196999	0.000113036571079884	0.000508632060561596	0.000317984405628897	0.213589164857025	0.282044649609177	0.343622818343146	0.13777541529554	0.176327461874425	0.205915176633456	0.46445559292685	0.541627888516398	0.633545678814157	0.794084823366544	0.823672538125575	0.86222458470446
21	Chin.Length.Proportion_V5	0.000964442371599363	0.000128302319836233	0.000764580378168935	0.00080974191877618	0.218248373065537	0.286674606037227	0.35819964250232	0.247820575311045	0.303607641766737	0.348837189272992	0.325092875125339	0.409717752196036	0.501391956678886	0.651162810727009	0.696392358233264	0.752179424688955
22	Chin.Length.Proportion_V6	0.00130793816828434	0.00012050678006985	0.00045841722379668	0.000435304872385088	0.141159153351664	0.197409236719353	0.248355194534978	0.143193884658716	0.187456313019925	0.220343415829753	0.551052779581181	0.615134450260722	0.695960798322938	0.779656584170247	0.812543686980075	0.856806115341284
23	Cranio.Topline.Length.Ratio_V1	0.00147544621923244	0.000166949876283022	0.00217096429273512	0.000433526546873131	0.419285426548427	0.51118956682841	0.594702068511827	0.081133025562218	0.102081019225557	0.117930441863533	0.296856606405155	0.386729413946033	0.484835305239204	0.882069558136467	0.897918980774443	0.918866974437782
24	Cranio.Topline.Length.Ratio_V2	0.00145772885098993	0.000129526045065272	0.00215822939001955	0.000855617793137577	0.382598970750326	0.469067921742136	0.548993737821918	0.150394591569385	0.185959315487313	0.213607247001841	0.254872410587715	0.344972762770551	0.440921680732264	0.786392752998159	0.814040684512687	0.849605408430615
25	Cranio.Topline.Length.Ratio_V3	0.00145304687298511	0.000173050224887147	0.00211392595518016	0.000477443606865927	0.409667530287122	0.501231219032586	0.584048619982017	0.0903353180845021	0.113206255168161	0.130648985136257	0.295447073096073	0.385562525799253	0.484256517837584	0.869351014863743	0.886793744831839	0.909664681915498
26	Cranio.Topline.Length.Ratio_V4	0.0011641060471013	0.000194006476671215	0.0021833540142042	0.000270687429284166	0.474890296824872	0.572735003086192	0.662588532749593	0.0563325718016426	0.071006426185525	0.0820043786042499	0.261404594657243	0.356258570728283	0.459443409880024	0.91799562139575	0.928993573814475	0.943667428198357
27	Cranio.Topline.Length.Ratio_V5	0.00105370580342513	5.01298736709348e-05	0.00227190041870651	0.00165725560297787	0.382289640629199	0.451401582731999	0.538129733034113	0.275452031313103	0.329278429642443	0.37558501716381	0.129856268627423	0.219319987625558	0.294906001308611	0.62441498283619	0.670721570357557	0.724547968686897
28	Cranio.Topline.Length.Ratio_V6	0.00119233800201042	0.000196207597174533	0.00221189304499451	0.000225474700562875	0.477205912535048	0.578134642812583	0.668525505840411	0.0465481919076568	0.0589335618049812	0.068067214686363	0.268708487243962	0.362931795382436	0.465958694315194	0.931932785313637	0.941066438195019	0.953451808092343
29	Cranio.Topline.Length.Ratio_V7	0.00125581704671148	0.000228422788360237	0.00196403120645361	0.000629146879306866	0.394901004780742	0.481685038077419	0.56234551102651	0.124679103914912	0.15430031738774	0.177456824820896	0.272555757200478	0.364014644534841	0.466649904294749	0.822543175179104	0.84569968261226	0.875320896085088
30	Cranio.Topline.Length.Ratio_V8	0.00122724882660643	0.000192267623764686	0.00197838930879299	0.00102929296810852	0.361678487916804	0.446871584192873	0.528316375361713	0.191010981327093	0.232493057464944	0.26557698579295	0.231794066706203	0.320635358342183	0.416609109571959	0.73442301420705	0.767506942535056	0.808989018672907
31	Cranio.Topline.Length.Ratio_V9	0.00120972511514192	0.000234008590911896	0.00191203621218989	0.000617550505597986	0.394236616152043	0.481218730993056	0.562068145175222	0.125743627438886	0.155424289944604	0.178731767889509	0.271863116089082	0.36335697906234	0.466029196555707	0.821268232110491	0.844575710055396	0.874256372561115
32	Cranio.Topline.Length.Ratio_V10	0.00110006234522127	0.000102589922479758	0.00199364607050336	0.000403816919268	0.46346391203899	0.553772845568028	0.642717405133624	0.0895116321840802	0.112167775303815	0.129302875060422	0.240463126677658	0.334059379128157	0.430000657041577	0.870697124939578	0.887832224696185	0.91048836781592
33	Cranio.Topline.Length.Ratio_V11	0.000989675729443402	0	0.00203923562105772	0.00181109012181674	0.357280317773676	0.42132954560469	0.507286001600967	0.312690797260568	0.374192060100638	0.425659798727277	0.120173391047073	0.204478394294671	0.27106788811988	0.574340201272723	0.625807939899362	0.687309202739432
34	Cranio.Topline.Length.Ratio_V12	0.00114064274304172	0.000103704984661213	0.00202711856532118	0.000398140680738877	0.462167713584177	0.552407541138522	0.640702235586345	0.0864607358399826	0.10849681821119	0.125144954949097	0.245544779340953	0.339095640650289	0.435325404416367	0.874855045050903	0.89150318178881	0.913539264160017
35	Canthus.Width.to.Height.Ratio_V1	0.00648969784500492	0.000325240399743904	0.00371113985264922	0.012045868107189	0.0996767935480357	0.16441381788758	0.241260043908305	0.451743349751847	0.533665462340197	0.60698942485657	0.221327445230706	0.301920719772223	0.38102887207485	0.39301057514343	0.466334537659803	0.548256650248153
36	Canthus.Width.to.Height.Ratio_V2	0.0122768114087002	0.001284562897027	0.00652628291082965	0.0341989544921899	0.0490531375734922	0.120219013591119	0.198609487592393	0.545467615965774	0.629970326305698	0.708170312279736	0.169076097389288	0.249810660103183	0.32298927397519	0.291829687720264	0.370029673694302	0.454532384034226
37	Canthus.Width.to.Height.Ratio_V3	2.26678895130454e-10	0	0	390.943122336542	-0.0717863719467211	0	0	0.99999999999884	0.99999999999942	1.08390221892931	-0.0412761496502427	5.7982576538381e-13	1.15965153076762e-12	-0.0839022189293071	5.7982576538381e-13	1.15965153076762e-12
38	Canthus.Width.to.Height.Ratio_V4	0.00676503707908819	0.000421749786436298	0.00355511182949372	0.0124176397657041	0.0874214498970301	0.153505296986944	0.229760052175326	0.453625117474135	0.536178205224768	0.609382797816301	0.229398791542963	0.310316497788288	0.390078042147883	0.390617202183699	0.463821794775232	0.546374882525865
39	Canthus.Width.to.Height.Ratio_V5	0.0116520950147217	0.00145050530920187	0.00629122347161514	0.0321247096953307	0.0505775144213267	0.122115732830985	0.200164416151814	0.540083931610009	0.623556369302014	0.701149374079641	0.174496275044949	0.254327897867002	0.329315959441486	0.298850625920359	0.376443630697986	0.459916068389991
40	Eye.Forehead.Size.Ratio_Linear_V1	0.00116729330413644	4.28323245266976e-05	0.000628576092286387	0.000255767184417913	0.229897405917166	0.300112401132121	0.363621771417607	0.0912977010188304	0.122115531895682	0.143342779208986	0.505794172198785	0.577772066972197	0.668991077976183	0.856657220791014	0.877884468104318	0.908702298981169
41	Eye.Forehead.Size.Ratio_Linear_V2	0.00142620452783757	8.28401020538334e-05	0.000750312679493099	0.000360193629194156	0.218222092536646	0.286427978338994	0.347144558382291	0.103892481476552	0.137502051931693	0.161498247462978	0.503486789235049	0.576069969729313	0.664310579169457	0.838501752537022	0.862497948068307	0.896107518523448
42	Eye.Forehead.Size.Ratio_Linear_V3	0.00167442642720963	0.000127511268988553	0.000803653349844874	0.000506245612013491	0.193565888430081	0.258256919676107	0.315601074435342	0.124636721663561	0.162683864110547	0.190955785324882	0.508269378327747	0.579059216213346	0.666990994799916	0.809044214675118	0.837316135889453	0.875363278336439
43	Eye.Forehead.Size.Ratio_Linear_V4	0.00124813517675502	4.94379961313354e-05	0.000656205430721449	0.000293451154763747	0.222339507229634	0.292006381758208	0.354374815299449	0.0977447001219481	0.130583512286877	0.153182846935599	0.505114696047547	0.577410105954915	0.668154064022017	0.846817153064401	0.869416487713123	0.902255299878052
44	Eye.Forehead.Size.Ratio_Linear_V5	0.00135434207458244	8.12128615722471e-05	0.000723001609112824	0.000328104979383477	0.221418429546937	0.29075191856451	0.352243045660698	0.0996430019356327	0.131945975007406	0.15500892783026	0.504904316092376	0.577302106428083	0.665867942569222	0.84499107216974	0.868054024992594	0.900356998064367
45	Eye.Orbital.Eye.Height.Ratio_V1	0.003708605392812	0.000277254927755049	0.00182445716644825	0.000397336837869696	0.219042682164524	0.293904439738926	0.35311751501593	0.0478729736448163	0.064007565027722	0.0756991537389752	0.575797555460626	0.642087995233351	0.728445980787009	0.924300846261025	0.935992434972278	0.952127026355184
46	Eye.Orbital.Eye.Height.Ratio_V2	0.00938544680070598	9.48983701862247e-05	0.0093603885898195	0.00210320272889993	0.366065520102346	0.446925944149149	0.527331381114554	0.0780003437202693	0.100420602876787	0.1172323585647	0.366059221807723	0.452653452974064	0.542880276214132	0.8827676414353	0.899579397123213	0.921999656279731
47	Eye.Orbital.Eye.Height.Ratio_V3	0.00943361339583464	0	0.00878100914629669	0.00333377757307711	0.335430120355388	0.40750167526819	0.484821257876883	0.12103400636617	0.154711141210163	0.18054137145344	0.351418404403042	0.437787183521647	0.5265084938201	0.81945862854656	0.845288858789837	0.878965993633831
48	Eye.Orbital.Eye.Height.Ratio_V4	0.0130175906439529	0	0.000897149303494529	0.119380730867479	-0.0679182359895602	0.00673053103762372	0.0134610620752474	0.853931675120694	0.895609806827066	0.984856128058493	0.039654911606213	0.0976596621353106	0.142700735292076	0.0151438719415073	0.104390193172934	0.146068324879306
49	Eye.Orbital.Eye.Height.Ratio_V5	0.00989009369882016	0.000191081688972191	0.00938432915299842	0.00225473482747675	0.350660211735747	0.43205459175135	0.510839022492963	0.0804040717992803	0.103808010089006	0.121141624966312	0.379797459448153	0.464137398159644	0.55595665617534	0.878858375033688	0.896191989910994	0.91959592820072
50	Eye.Orbital.Eye.Height.Ratio_V6	0.00976777707278492	1.44808515192218e-16	0.00870638579291841	0.00362021287980545	0.322716923595058	0.394054391633497	0.471248923985678	0.128035258354749	0.163852236492417	0.191112856449724	0.356416550836612	0.442093371874086	0.530354659849324	0.808887143550276	0.836147763507583	0.87196474164525
51	Eye.Orbital.Eye.Height.Ratio_V7	0.0128377044043409	0	0.00162538386471827	0.103086504418097	-0.0587180847230469	0.0138272181771317	0.0276544363542635	0.830631999668636	0.876961817234442	0.964593313883273	0.049186473867475	0.109210964588426	0.157371714235489	0.035406686116727	0.123038182765558	0.169368000331364
52	Eye.Orbital.Eye.Height.Ratio_V8	0.00400465858650727	0.00034730915768059	0.00179082772216038	0.000706495596877146	0.193748184051402	0.261461763798525	0.318126363127572	0.0775456101021177	0.103148718656504	0.12143386670031	0.56991105743479	0.635389517544971	0.719263548717351	0.87856613329969	0.896851281343496	0.922454389897882
53	Eye.Orbital.Eye.Height.Ratio_V9	0.00920466089505793	0	0.00967622893804391	0.00259629201941794	0.373765565527464	0.450535317179365	0.531525691387535	0.0941028680838424	0.120886065837047	0.141166686074795	0.341308611360858	0.428578616983588	0.518571215769659	0.858833313925204	0.879113934162953	0.905897131916158
54	Eye.Orbital.Eye.Height.Ratio_V10	0.00899065038797314	0	0.0092018300009249	0.00331653278028351	0.354790276598791	0.427812746616819	0.50679382731402	0.121007364072678	0.154192698390993	0.179954447105764	0.330073590055196	0.417994554992187	0.507212733473856	0.820045552894236	0.845807301609007	0.878992635927322
55	Eye.Orbital.Eye.Height.Ratio_V11	0.0127384783856792	0	0.00136890653174774	0.102600870587493	-0.0608533318962637	0.0117293033455549	0.0234586066911099	0.834295972567595	0.879122647696228	0.967206728802372	0.0492503070586914	0.109148048958217	0.157544300115671	0.0327932711976279	0.120877352303772	0.165704027432406
56	Eye.Orbital.Eye.Height.Ratio_V12	0.00954667208375171	0	0.00954367050570641	0.00209387446780658	0.371764259733161	0.450508530945853	0.530662830577907	0.0763523311241514	0.0988412487535634	0.115664745179317	0.364495643554632	0.450650220300583	0.540976216961519	0.884335254820684	0.901158751246437	0.923647668875849
57	Eye.Orbital.Eye.Height.Ratio_V13	0.00919476846721185	0	0.0089976471474405	0.00324600406555689	0.346837766777515	0.419697313591945	0.497902455001347	0.118586068442772	0.151410603672127	0.176768457896322	0.341642208809226	0.428892082735928	0.518273441356887	0.823231542103678	0.848589396327873	0.881413931557228
58	Eye.Orbital.Eye.Height.Ratio_V14	0.0124408393330756	0	0.00200513170435069	0.0902380370940873	-0.053308444205429	0.0191541357666747	0.0383082715333495	0.810948417370168	0.862004031988554	0.948912408239065	0.0570972798495255	0.118841832244771	0.167775887930853	0.0510875917609353	0.137995968011446	0.189051582629832
59	Eye.Orbital.Eye.Height.Ratio_V15	0.0037735362819562	0.000278026204696083	0.00187260346645675	0.000403875180456578	0.220656243303156	0.295921506660879	0.355454702631765	0.0477423154922408	0.0638230965842363	0.0754765502592788	0.573732066283223	0.640255396754884	0.726944559911761	0.924523449740721	0.936176903415764	0.952257684507759
60	Eye.Orbital.Eye.Height.Ratio_V16	0.00948588416890319	0.000117057470597592	0.00949441189948958	0.00211557492858315	0.365953290579568	0.447576670708286	0.527940008288755	0.0774909964531726	0.0997304512583944	0.116380370480626	0.366495921814157	0.452692878033319	0.543978354810163	0.883619629519374	0.900269548741606	0.922509003546827
61	Eye.Orbital.Eye.Height.Ratio_V17	0.0095928679250805	0	0.00892710820000456	0.00340628837423933	0.335110105110295	0.407142228913622	0.484477309475215	0.121546478466095	0.15535196952241	0.181274618066124	0.351130761276704	0.437505801563968	0.526197542471432	0.818725381933875	0.84464803047759	0.878453521533905
62	Eye.Orbital.Eye.Height.Ratio_V18	0.0142138401460361	0	5.06966687072401e-11	0.141649723995639	-0.0777981305521178	3.25263116944181e-10	6.50526233888362e-10	0.872259412350093	0.908805882437093	0.996873230521537	0.0354812548364303	0.0911941172376434	0.133133755139643	0.00312676947846327	0.0911941175629065	0.127740587649907
63	Eye.Orbital.Eye.Height.Ratio_V19	0.00999240289521804	0.000216048348421091	0.00951781004251831	0.00226988415292588	0.350965250047756	0.432703542030906	0.511636949855556	0.0799240517300109	0.103194632860205	0.120406966644005	0.379507949553988	0.464101825108889	0.556157748351934	0.879593033355995	0.896805367139795	0.920075948269989
64	Eye.Orbital.Eye.Height.Ratio_V20	0.00993217929400882	3.04059837706154e-15	0.00885272617388723	0.00369691443421139	0.322490125300134	0.393772666645025	0.471025409908061	0.128507686133972	0.164440176565259	0.191786608294456	0.356101936369147	0.441787156789717	0.530010926598494	0.808213391705544	0.835559823434741	0.871492313866028
65	Eye.Orbital.Eye.Height.Ratio_V21	0.0139734338207339	0	0.000571820377104541	0.121249659103249	-0.0711984336404218	0.00421091161078093	0.00842182322156187	0.85109341236607	0.892888077732423	0.982256812824392	0.0449826293804295	0.102901010656796	0.148648010941302	0.0177431871756082	0.107111922267577	0.148906587633929
66	Eye.Orbital.Eye.Height.Ratio_V22	0.00408333589508793	0.000347348745154754	0.00182163879521488	0.000780463601657754	0.192305583630154	0.259020895357876	0.315377912708437	0.0835165733231741	0.11097500856188	0.130676356656508	0.563693986390231	0.630004096080243	0.714027523132406	0.869323643343492	0.88902499143812	0.916483426676826
67	Eye.Orbital.Eye.Height.Ratio_V23	0.00930896330362253	1.04315167086488e-15	0.00982318425587273	0.00260623922573287	0.374973095915758	0.451881933692862	0.532935558454582	0.0933065948257772	0.119891105604201	0.140003737411949	0.340960043977449	0.428226960702937	0.518164128541113	0.859996262588051	0.880108894395799	0.906693405174223
68	Eye.Orbital.Eye.Height.Ratio_V24	0.00913870104848684	5.17057282454367e-16	0.00934837024458848	0.00338295234215045	0.354466705199156	0.42745130963329	0.50640490279771	0.121402749981424	0.154684439238625	0.180517772469369	0.329937763737151	0.417864251128085	0.507066155936534	0.81948222753063	0.845315560761375	0.878597250018576
69	Eye.Orbital.Eye.Height.Ratio_V25	0.0139118644509084	0	0.000278129493190046	0.121451104509639	-0.0733202514812025	0.00205048098519275	0.0041009619703855	0.85540983875291	0.895385734074262	0.984585813534307	0.0453016290278409	0.102563784940545	0.147634706809955	0.0154141864656935	0.104614265925738	0.14459016124709
70	Eye.Orbital.Eye.Height.Ratio_V26	0.00965421098254602	1.28079243688422e-11	0.00968858850610687	0.0021060162118798	0.372826276060486	0.451707387279234	0.531932681898525	0.0758509841385926	0.0981879950868296	0.11490005483204	0.363883150724575	0.450104617633936	0.540409476555182	0.88509994516796	0.90181200491317	0.924149015861407
71	Eye.Orbital.Eye.Height.Ratio_V27	0.00934739767231728	0	0.0091430831848019	0.00331505939534734	0.346509646804221	0.419300924395473	0.497475634701171	0.119082615472291	0.152028308263188	0.177475928019604	0.341418748987809	0.428670767341339	0.518032392809751	0.822524071980396	0.847971691736812	0.880917384527709
72	Eye.Orbital.Eye.Height.Ratio_V28	0.0135211323657607	0	0.00104829081923113	0.105999285214405	-0.064151500957714	0.00869455129069272	0.0173891025813854	0.835470187200547	0.879160825570685	0.968051354246822	0.0525693455483949	0.112144623138622	0.16080708517575	0.0319486457531778	0.120839174429315	0.164529812799453
73	Eye.Orbital.Eye.Height.Ratio_V29	0.00378958103569579	0.000279339108440816	0.00189149803028498	0.000407673956568209	0.221602349283201	0.297027428526067	0.356746912788586	0.0479117054260754	0.0640182252678627	0.0756962198389296	0.572313437535297	0.638954346206071	0.725852307029155	0.92430378016107	0.935981774732137	0.952088294573924
74	Eye.Orbital.Eye.Height.Ratio_V30	0.00952853581136701	0.000125479334281402	0.00960718772834803	0.0021257736562319	0.36730284959624	0.449207381640375	0.52968677391073	0.0772549298800104	0.0993957071597911	0.115958738511445	0.365231411875649	0.451396911199834	0.543182392126832	0.884041261488555	0.900604292840209	0.92274507011999
75	Eye.Orbital.Eye.Height.Ratio_V31	0.00963749396895637	0	0.00904318801675245	0.00341007606177653	0.337287521949314	0.409365219487425	0.486778910009135	0.12080827006498	0.154366638503141	0.180148358100589	0.349751651196883	0.436268142009433	0.525138277665739	0.819851641899412	0.845633361496859	0.87919172993502
76	Eye.Orbital.Eye.Height.Ratio_V32	0.0143643987872882	0	0	0.143903927240584	-0.0778349409225406	0	0	0.872721891281413	0.909240217876832	0.997288950596465	0.0351462081740323	0.0907597821231682	0.132622420453633	0.0027110494035355	0.0907597821231682	0.127278108718587
77	Eye.Orbital.Eye.Height.Ratio_V33	0.0100359651878623	0.000228193251214125	0.00963094145361628	0.00228369358508905	0.35226710163601	0.434240999775951	0.513341437794841	0.0797737122289997	0.102967439927551	0.12012530672157	0.377967080566098	0.462791560296498	0.554857290617307	0.879874693278431	0.897032560072449	0.920226287771
78	Eye.Orbital.Eye.Height.Ratio_V34	0.00997717389787994	1.48123333719912e-16	0.00896979703450893	0.0037030833429978	0.324488963812167	0.396016580156991	0.473267115061446	0.12781320810611	0.163491146554198	0.190674296425531	0.354653616789311	0.440492273288811	0.528785101066452	0.809325703574469	0.836508853445802	0.87218679189389
79	Eye.Orbital.Eye.Height.Ratio_V35	0.0141232592655229	0	0.000556697200728247	0.123115817650998	-0.0714161885155717	0.00404001649756368	0.00808003299512737	0.851835439329521	0.893465844215512	0.982812845909099	0.04465444524192	0.102494139286924	0.14810877828724	0.0171871540909014	0.106534155784488	0.148164560670479
80	Eye.Orbital.Eye.Height.Ratio_V36	0.00410114881977952	0.000351401017877225	0.00183617159433601	0.00079217077322186	0.192628192849162	0.259313592287677	0.315730991164515	0.084225206830961	0.111874429134577	0.131716374424396	0.562414224452057	0.628811978577746	0.712979498769259	0.868283625575603	0.888125570865423	0.915774793169039
81	Eye.Orbital.Eye.Height.Ratio_V37	0.00935438883906326	0	0.0099393295587898	0.0026208262454229	0.376529157706841	0.453549444927184	0.534718503984945	0.0930929006207213	0.119593004923652	0.13963667826826	0.339549472896717	0.426857550149164	0.516690049388186	0.86036332173174	0.880406995076348	0.906907099379279
82	Eye.Orbital.Eye.Height.Ratio_V38	0.00918288878938011	0	0.00946451319841539	0.00338649233395392	0.356459710193932	0.429543368966468	0.508621843557641	0.120632478398555	0.1536946798647	0.179381745311003	0.328801363993697	0.416761951168831	0.505969349990305	0.820618254688997	0.8463053201353	0.879367521601445
83	Eye.Orbital.Eye.Height.Ratio_V39	0.0140640127330393	0	0.00024917880684674	0.123366060579388	-0.0736894443392835	0.00180985009005476	0.00361970018010953	0.856181617210192	0.896039589701676	0.985196466684504	0.0450104820455663	0.102150560208269	0.147043205489408	0.0148035333154957	0.103960410298324	0.143818382789808
84	Eye.Orbital.Eye.Height.Ratio_V40	0.00970034273799436	5.29216685336534e-11	0.00980638040365281	0.00211705746153206	0.374500137440517	0.45349980928918	0.533852267101576	0.0756543464415731	0.0979041313450781	0.114555671539315	0.362237340670005	0.448596059365742	0.538862914515657	0.885444328460685	0.902095868654922	0.924345653558427
85	Eye.Orbital.Eye.Height.Ratio_V41	0.00939071094617041	0	0.00925977264972803	0.00331790822759008	0.348500396892805	0.421504346978531	0.499867228304125	0.118309290683193	0.151031001916244	0.176334175347168	0.34008253546189	0.427464651105225	0.51685280859686	0.823665824652832	0.848968998083756	0.881690709316806
86	Eye.Orbital.Eye.Height.Ratio_V42	0.0136669852126008	0	0.00103743373106325	0.107644627898821	-0.0644467008958034	0.00847929557145521	0.0169585911429104	0.836183192678342	0.879815827559369	0.968729139018939	0.0521801690021566	0.111704876869176	0.160235759798408	0.0312708609810615	0.120184172440631	0.163816807321658
87	Eye.Orbital.Height.to.Length.Ratio_V1	0.00353006653844094	0.000425892840662261	0.00127995776175386	0.000788662681109844	0.154349088339463	0.212455938767192	0.261018919385232	0.0982385808806351	0.130907499678934	0.154339370466167	0.595154257409541	0.656636561553874	0.733415533267525	0.845660629533833	0.869092500321066	0.901761419119365
88	Eye.Orbital.Height.to.Length.Ratio_V2	0.00280653570391539	0.000231746608725501	0.00253742931727319	0.00205500846221165	0.258923251791603	0.332528160729104	0.407331107962866	0.219105820033369	0.269307278658045	0.3099986600018	0.31519014172716	0.39816456061285	0.49209582841677	0.690001339998199	0.730692721341955	0.780894179966631
89	Eye.Orbital.Height.to.Length.Ratio_V3	0.00209673459460459	0.000366864960058553	0.00219182134412692	0.00165206418558999	0.271405227810919	0.347495287710593	0.424300429558611	0.213416184155877	0.261921219549323	0.299990700498382	0.303437701329493	0.390583492740084	0.487044208384715	0.700009299501618	0.738078780450677	0.786583815844122
90	Eye.Orbital.Height.to.Length.Ratio_V4	0.00348952497330389	0.000312791122662254	0.00395369886918385	0.00302691568189283	0.2894557912343	0.366662737487617	0.445586171741591	0.230599802115588	0.280713637226532	0.321728466766294	0.267844418522451	0.352623625285851	0.44617431177731	0.678271533233706	0.719286362773468	0.769400197884412
91	Eye.Orbital.Height.to.Length.Ratio_V5	0.00270608593277081	0.000275802086834045	0.00241218779060576	0.00196353729925294	0.254897549562636	0.327849229732281	0.402330167455888	0.216142440915979	0.266871507109743	0.30716602852064	0.321985001358885	0.405279263157976	0.499405690299804	0.692833971479359	0.733128492890257	0.783857559084021
92	Eye.Orbital.Height.to.Length.Ratio_V6	0.00206994691591408	0.0003850971672789	0.00209293059878376	0.00170059725600658	0.259973738492607	0.33494542746022	0.411645525668696	0.222277892733624	0.272157746263451	0.311604081634948	0.305528647312269	0.392896826276329	0.488597186036495	0.688395918365052	0.727842253736549	0.777722107266376
93	Eye.Orbital.Height.to.Length.Ratio_V7	0.00354959736336227	0.000399324024592416	0.0039692397914354	0.00320559361380242	0.279789305333405	0.356825538249413	0.435815485321606	0.236804890761319	0.288175501294237	0.329961979049265	0.268067973645968	0.354998960456351	0.448058923238869	0.670038020950735	0.711824498705763	0.763195109238681
94	Eye.Orbital.Height.to.Length.Ratio_V8	0.00349608097955293	0.000462548039592349	0.000933661754055043	0.00113958590854964	0.106167414015199	0.154787938035923	0.199498700621008	0.143812657964819	0.188927255757329	0.223231230965661	0.596875436304358	0.656284806206748	0.729406253466293	0.776768769034339	0.811072744242671	0.856187342035181
95	Eye.Orbital.Height.to.Length.Ratio_V9	0.00246289407072739	0.000292054370966012	0.00191595537510954	0.00236724658227673	0.203914417402115	0.272224272922624	0.344112319664214	0.275885996860388	0.336344983844943	0.385270492880171	0.307487832787116	0.391430743232433	0.481883263199674	0.614729507119829	0.663655016155057	0.724114003139612
96	Eye.Orbital.Height.to.Length.Ratio_V10	0.00202112234781624	0.000441145161410944	0.00160910245090464	0.00236152755960825	0.183847019635925	0.250136496962205	0.32307464140281	0.306753632223742	0.367101691323643	0.419059959732139	0.296499101602917	0.382761811714152	0.471116861490595	0.580940040267861	0.632898308676356	0.693246367776257
97	Eye.Orbital.Height.to.Length.Ratio_V11	0.00343016281410764	0.000295458813967509	0.00341559173591989	0.00352558437855905	0.248740052257072	0.320207790412463	0.39611325122392	0.273218361031882	0.330519473946158	0.378292565097529	0.263255933391996	0.349272735641379	0.440513386802343	0.621707434902471	0.669480526053842	0.726781638968118
98	Eye.Orbital.Height.to.Length.Ratio_V12	0.00255084696049061	0.000367457726175258	0.00193126824288622	0.00229603002710461	0.203344105399992	0.270273657044867	0.341548109152584	0.263307033252785	0.321320683647232	0.368693307332908	0.32309680539257	0.408405659307902	0.499929156639282	0.631306692667092	0.678679316352768	0.736692966747215
99	Eye.Orbital.Height.to.Length.Ratio_V13	0.00210326778895391	0.000471792720430779	0.00159994737472772	0.00241409823672915	0.177406005871899	0.242817059762785	0.314632654406585	0.306265931571075	0.366377197825556	0.418448360786952	0.305149454768783	0.390805742411659	0.47849811567519	0.581551639213048	0.633622802174444	0.693734068428925
100	Eye.Orbital.Height.to.Length.Ratio_V14	0.00351280674855286	0.000358661366703144	0.00344625823103555	0.00331197934912372	0.251659910529955	0.324210126769734	0.399713043636251	0.25642192268968	0.311577709113077	0.357005589804208	0.279506823627256	0.364212164117189	0.455766731080214	0.642994410195792	0.688422290886923	0.74357807731032
101	Eye.Orbital.Projection.Proportion_V1	0.0234801993523595	0.00174577551306819	0.0074537992802314	0.00857191427509276	0.12490719044291	0.180690768440929	0.2294641626819	0.160104820401306	0.207795477064173	0.244141376754581	0.547568243315235	0.611513754494898	0.69282850560168	0.755858623245419	0.792204522935827	0.839895179598694
102	Eye.Orbital.Projection.Proportion_V2	0.0152040760190355	0.00117014913605314	0.00432198791517172	0.00608320548073246	0.109980797020391	0.161392149233632	0.207524958368268	0.175004362814844	0.227159729743532	0.26672478848929	0.546890591215981	0.611448121022836	0.692892323215367	0.73327521151071	0.772840270256468	0.824995637185156
103	Eye.Orbital.Projection.Proportion_V3	0.0114907970505044	0.00164192441255077	0.00381742534929735	0.00461054193442024	0.124231405496786	0.177054888836459	0.227316120546785	0.165589933336492	0.213840197248353	0.25105214378773	0.544543650340371	0.609104913915187	0.687222738340147	0.74894785621227	0.786159802751647	0.834410066663508
104	Eye.Orbital.Projection.Proportion_V4	0.0143317272583186	0.000854093183964966	0.0063798418763675	0.00571996487939831	0.17037880841705	0.233816940694095	0.291130418961533	0.162420482477265	0.20963288979508	0.245322788483667	0.485160361170423	0.556550169510825	0.644684993370602	0.754677211516333	0.79036711020492	0.837579517522735
105	Eye.Orbital.Projection.Proportion_V5	0.0102525359017807	0.000553866413647602	0.00403183545948032	0.00426004467432384	0.151432353020372	0.211109845620822	0.265591379070174	0.173390218126242	0.223059046573847	0.261142461846528	0.496111640932167	0.565831107805331	0.652788446165633	0.738857538153472	0.776940953426153	0.826609781873758
106	Eye.Orbital.Projection.Proportion_V6	0.00786603044212675	0.000861599170410738	0.00350239008564161	0.00338527087332914	0.164042567950993	0.224292341509936	0.2820772517895	0.168431664681205	0.216792051215872	0.25391444726316	0.48692949006806	0.558915607274192	0.647187048719591	0.74608555273684	0.783207948784128	0.831568335318795
107	Eye.Orbital.Projection.Proportion_V7	0.00876389477594806	0.00136758857865076	0.00301954651380063	0.00295210150311091	0.133934316458034	0.187513002542028	0.237629343816812	0.140633927510606	0.183324686050426	0.215544351807637	0.56538995757633	0.629162311407546	0.70563893713955	0.784455648192363	0.816675313949574	0.859366072489394
108	Eye.Orbital.Projection.Proportion_V8	0.00623358376251699	0.000952079625219472	0.00204993049979765	0.00215295477861331	0.127171838665842	0.17999927470048	0.229733931027543	0.145072455021518	0.189045579180163	0.222424602430777	0.568084614839155	0.630955146119357	0.706684621551503	0.777575397569223	0.810954420819837	0.854927544978483
109	Eye.Orbital.Projection.Proportion_V9	0.00490746712715393	0.00088989871683211	0.00178311775648257	0.00183255662471477	0.135463326916098	0.189430589249164	0.240760524127787	0.150671990538269	0.194682757204416	0.228195990677689	0.550188467689404	0.61588665354642	0.693668779375018	0.771804009322311	0.805317242795584	0.849328009461731
110	Eye.Orbital.Roundness.Proportion_V1	0.000155030732094893	2.79311895132707e-05	0.00016501806083893	0.000213012382617944	0.223295703789274	0.294153844357219	0.372598810249843	0.318141322154944	0.379706384405515	0.431652241647714	0.238114203430892	0.326139771237265	0.414461889242218	0.568347758352286	0.620293615594485	0.681858677845056
111	Eye.Orbital.Roundness.Proportion_V2	0.000109192591198895	2.52235442115488e-05	0.000151060918893041	0.000348951635672713	0.160536940329277	0.238105434511022	0.325371739862227	0.473834579044109	0.55002499285744	0.618024708877819	0.129088249031499	0.211869572631538	0.284605202110044	0.381975291122181	0.44997500714256	0.526165420955891
112	Eye.Orbital.Roundness.Point.Proportion_V1	0.000709605851914091	0.000367773234547507	0.00208781425980021	0.00291468732415468	0.266971224184971	0.343397242968781	0.434538110039168	0.41449947468756	0.479398771481977	0.539420906195316	0.0876610482698396	0.177203985549242	0.253889197283815	0.460579093804684	0.520601228518023	0.58550052531244
113	Eye.Orbital.Roundness.Point.Proportion_V2	0.0035065752741755	0.00151094271620304	0.00306806217916694	0.00647184633352647	0.143648154452842	0.210755807595491	0.284358425088086	0.377480980562481	0.444573519375884	0.50446923038855	0.258073809834317	0.344670673028625	0.42304029757586	0.49553076961145	0.555426480624116	0.622519019437519
114	Eye.Sinus.Size.Ratio_Linear_V1	0.000737213104498741	7.65258415717083e-05	0.000226825810548105	0.000324014814522755	0.114236782173451	0.166223953036606	0.214734365661249	0.184266070600769	0.237446625594545	0.278695856892323	0.531281656340321	0.596329421368849	0.677719323990117	0.721304143107677	0.762553374405455	0.815733929399232
115	Eye.Sinus.Size.Ratio_Linear_V2	0.00102478372122404	7.91388577011465e-05	0.000375140373894018	0.000442477026248037	0.136484981190902	0.195229023585614	0.247481902305178	0.179410296777634	0.230272089609515	0.270010168170413	0.50604133755232	0.574498886804871	0.659298091122719	0.729989831829587	0.769727910390485	0.820589703222366
116	Eye.Sinus.Size.Ratio_Linear_V3	0.00137140847193831	8.16412044350145e-05	0.000531540295295751	0.000546291455001772	0.149464879466326	0.210021808882191	0.264126094895186	0.166996965044571	0.215850276210044	0.253040772070828	0.505973175897708	0.574127914907766	0.660354770616345	0.746959227929173	0.784149723789956	0.833003034955429
117	Eye.Sinus.Size.Ratio_Linear_V4	0.000804168660678697	6.07517427179885e-05	0.000237006585410571	0.000376638948590423	0.107326828851365	0.160294904282531	0.20879647688729	0.197938573313967	0.254732602086938	0.298509158026228	0.51795248983162	0.584972493630532	0.669165906040252	0.701490841973772	0.745267397913063	0.802061426686034
118	Eye.Sinus.Size.Ratio_Linear_V5	0.000963710402520926	0.000100374088906836	0.000362966591432578	0.00039920748002252	0.141826958136348	0.198748741722319	0.252210969120156	0.169116874467868	0.218593077747078	0.256497277265665	0.514627339621016	0.582658180530604	0.666293310123295	0.743502722734335	0.781406922252922	0.830883125532132
119	Eye.Sinus.Size.Ratio_Linear_V6	0.000497402920903294	2.40057995764709e-05	4.91896805487576e-05	0.000611410153758588	-0.00912665120285015	0.0416153337888634	0.0832306675777267	0.434134942701617	0.5172637298456	0.595618864551808	0.368833111646228	0.441120936365536	0.523451560456098	0.404381135448191	0.4827362701544	0.565865057298383
120	Eye.Sinus.Size.Ratio_Linear_V7	0.00067731883655914	7.97353533501809e-06	5.59168162890611e-05	0.000892301183342758	-0.0162507446856977	0.0342310751518677	0.0684621503037354	0.46093869753547	0.546247638764116	0.62604646639636	0.34706847495908	0.419521286084017	0.501268247393692	0.37395353360364	0.453752361235884	0.53906130246453
121	Eye.Sinus.Size.Ratio_Linear_V8	0.000893502460314635	0	8.07426633585799e-05	0.00120387645802526	-0.012252230308327	0.0370698605794162	0.0741397211588323	0.466708272803453	0.552713158044415	0.633625992246865	0.335208621207835	0.410216981376169	0.487017084958415	0.366374007753135	0.447286841955585	0.533291727196547
122	Eye.Sinus.Size.Ratio_Linear_V9	0.000526783822554308	1.4298762808506e-05	5.50397546370492e-05	0.000644153964973636	-0.00573422209277813	0.044377010522849	0.0887540210456979	0.436126876842575	0.519363276062425	0.597182630298876	0.362664400901951	0.436259713414726	0.51929274860588	0.402817369701124	0.480636723937575	0.563873123157424
123	Eye.Sinus.Size.Ratio_Linear_V10	0.00065091889646781	2.17067104776977e-05	4.22586932843762e-05	0.000880240308061764	-0.0259152287447139	0.0264924088467512	0.0529848176935024	0.468635124059313	0.551831689816689	0.633871279462906	0.348596666831369	0.42167590133656	0.50475677567773	0.366128720537094	0.448168310183311	0.531364875940687
124	Eye.Topline.Size.Ratio_Linear_V1	9.11143573270856e-05	6.14728975335928e-06	1.49129170229853e-05	8.01054144387269e-06	0.0854773532329084	0.124082904908011	0.154213058375884	0.0481209867414069	0.0666516987058757	0.0802804584093879	0.769321343166575	0.809265396386113	0.862163047788595	0.919719541590612	0.933348301294124	0.951879013258593
125	Eye.Topline.Size.Ratio_Linear_V2	0.000135203674409928	8.09114037679182e-06	2.17874584373831e-05	2.84317220247237e-05	0.0722948595725847	0.112588541254435	0.145222130440585	0.108633696932147	0.146923337447327	0.175272748527766	0.691179756241823	0.740488121298238	0.805925454602713	0.824727251472234	0.853076662552673	0.891366303067853
126	Eye.Topline.Size.Ratio_Linear_V3	0.00019737382147955	8.52111437713819e-06	3.11453755147969e-05	8.84709948649946e-05	0.0520115630756252	0.0956813939119222	0.137441384799719	0.209510510662206	0.27179085079374	0.320058435119223	0.571407258358126	0.632527755294338	0.711460239428606	0.679941564880777	0.72820914920626	0.790489489337794
127	Eye.Topline.Size.Ratio_Linear_V4	0.00010528843676471	6.42940830115806e-06	1.6710982140532e-05	1.40016898861781e-05	0.0780326176704289	0.117327258804165	0.147550949845832	0.0717108953709499	0.0983054065378217	0.118174097025409	0.739708628969301	0.784367334658013	0.842639074837214	0.881825902974591	0.901694593462178	0.92828910462905
128	Eye.Topline.Size.Ratio_Linear_V5	0.000117359938558312	9.12364715241015e-06	1.72537521193955e-05	2.13966891725288e-05	0.0662171204949837	0.104483324439965	0.13494682384013	0.0951088532328857	0.129571654981719	0.155217207896266	0.720132707943703	0.765945020578315	0.82619804178374	0.844782792103734	0.870428345018281	0.904891146767114
129	Forehead.Eye.Angle_Slope_V1	0.00390492566260525	0.000156669165333646	0.00188301199626036	0.00296731241270814	0.151077992853739	0.21129141167058	0.273055856430079	0.267749312187647	0.332959975716505	0.384936637418528	0.378473221852774	0.455748612612915	0.545798097609438	0.615063362581471	0.667040024283495	0.732250687812352
130	Forehead.Eye.Angle_Slope_V2	0.00407816777812125	0	0.00255715709428842	0.00359208989445179	0.190480855839138	0.25002966561736	0.318962643373422	0.28205161424422	0.351221689579928	0.40468122169342	0.319275394750483	0.398748644802712	0.481035737530586	0.595318778306579	0.648778310420072	0.71794838575578
131	Forehead.Eye.Angle_Slope_V3	0.0043972737628239	0.000119486221776682	0.00183528926075337	0.00238085958845836	0.151749274347669	0.210157840380452	0.266430240709958	0.214760325752888	0.272630761841929	0.317385592550393	0.444830567361188	0.517211397777618	0.606396511765572	0.682614407449607	0.727369238158071	0.785239674247112
132	Forehead.Eye.Angle_Slope_V4	0.00413860280960768	9.65491192995528e-05	0.00192971519174917	0.00330380408955141	0.147714884395743	0.203799999905881	0.265865365085706	0.280733987524914	0.348919506888116	0.403735704041435	0.370861821504632	0.447280493206003	0.537286092420006	0.596264295958565	0.651080493111884	0.719266012475085
133	Forehead.Eye.Angle_Slope_V5	0.00407333562990784	5.96615872461496e-17	0.00247562739109365	0.003603676010889	0.184258987902386	0.243840777094254	0.312431507018599	0.285221919002942	0.354949683483226	0.40902373990582	0.322200991449758	0.40120953942252	0.483549637054614	0.590976260094181	0.645050316516774	0.714778080997059
134	Forehead.Eye.Angle_Slope_V6	0.00451169435828075	0.00010206896465915	0.00186764242143784	0.00244569985536349	0.150535779946782	0.209210297847488	0.265546020173511	0.215638048806933	0.273963361140747	0.31898234087593	0.444751401874698	0.516826341011765	0.605495398948242	0.68101765912407	0.726036638859253	0.784361951193067
135	Forehead.Eye.Angle_Slope_V7	0.00350001321512963	0.00015478222759063	0.0015475511517535	0.00325401045489772	0.125670256713676	0.183004471395697	0.24815621378522	0.313515419399478	0.384800504034958	0.443271410565231	0.355934395315253	0.432195024569345	0.521293623626355	0.556728589434769	0.615199495965042	0.686484580600522
136	Forehead.Eye.Angle_Slope_V8	0.00380587165823466	2.12517413114614e-16	0.00216009484067097	0.00390176448511776	0.163008761616442	0.21890491787507	0.288185052653911	0.321265752530947	0.395406450726608	0.454522169421514	0.307353337539301	0.385688631398321	0.467351432042873	0.545477830578485	0.604593549273391	0.678734247469053
137	Forehead.Eye.Angle_Slope_V9	0.00394752491598218	0.000164156915683073	0.00153945089434002	0.00229243648278911	0.138375163323127	0.193798386326852	0.249253320316404	0.229062882952326	0.288590232241086	0.33551143682485	0.444565414218853	0.517611381432062	0.608002658294555	0.66448856317515	0.711409767758914	0.770937117047674
138	Forehead.Eye.Angle_Slope_V10	0.00373442136352304	8.88083493459638e-05	0.00159329788850167	0.00360776198789953	0.123947571967824	0.176556600133498	0.241596609493505	0.32504247707654	0.399783490125264	0.461246842143614	0.34763399198858	0.423659909741238	0.511573309853803	0.538753157856386	0.600216509874736	0.67495752292346
139	Forehead.Eye.Angle_Slope_V11	0.00381169878440127	0	0.00208115725791552	0.0039058727317943	0.157243262692873	0.21239053614935	0.281248962182504	0.324041993416909	0.398610148503537	0.458277576918268	0.311246406203681	0.388999315347113	0.470526393092842	0.541722423081732	0.601389851496463	0.675958006583091
140	Forehead.Eye.Angle_Slope_V12	0.00405705220242483	0.000144660045251259	0.00157329609289425	0.00237362746627525	0.137668237249432	0.193074783336438	0.248772368030481	0.23106642495149	0.291291391901597	0.338678753874108	0.442826981182535	0.515633824761965	0.605855982428036	0.661321246125892	0.708708608098403	0.768933575048509
141	Forehead.Eye.Angle_Slope_V13	0.00371727998154012	0.000162790164599162	0.00169204391138186	0.00332363899689068	0.131970875952705	0.190208057826279	0.254839825198968	0.303860127367328	0.373620870156948	0.430666252738533	0.360489479647004	0.436171072016773	0.525637812855676	0.569333747261467	0.626379129843052	0.696139872632672
142	Forehead.Eye.Angle_Slope_V14	0.00393755557169895	0	0.00234618528818491	0.0039002726052573	0.173418771587915	0.230379240582867	0.299435378520838	0.310209065229863	0.382979914412676	0.440442942620299	0.307522663584579	0.386640845004457	0.46845170072423	0.559557057379701	0.617020085587324	0.689790934770137
143	Forehead.Eye.Angle_Slope_V15	0.00419918449466767	0.000148865505390519	0.001740212265851	0.00231868575566399	0.148590412072507	0.206996910339569	0.263002757022056	0.217853866603833	0.275805886953741	0.32091305157239	0.444282811651972	0.51719720270669	0.607502524139298	0.679086948427611	0.724194113046259	0.782146133396167
144	Forehead.Eye.Angle_Slope_V16	0.00394882106178267	0.000109489057487133	0.00173714489298302	0.00367736105342733	0.129198415844664	0.183382098938527	0.248835583069572	0.315331792275237	0.388201462788911	0.447935960112673	0.352609332503885	0.428416438272563	0.516809608999423	0.552064039887327	0.611798537211089	0.684668207724763
145	Forehead.Eye.Angle_Slope_V17	0.00394180453851209	0	0.00227029896113265	0.00389842471245512	0.16824264937903	0.224548007137317	0.293466191528737	0.312423627720584	0.385580716523757	0.443516989478144	0.311393473092807	0.389871276338926	0.47175145733369	0.556483010521856	0.614419283476243	0.687576372279416
146	Forehead.Eye.Angle_Slope_V18	0.00431170434578556	0.000133220245754061	0.00177664921144853	0.00239774187163977	0.147772333940111	0.206124160956111	0.262265632024334	0.21965046300134	0.278182394305134	0.323691627597088	0.44292609470012	0.515693444738755	0.605800715942382	0.676308372402912	0.721817605694866	0.78034953699866
147	Forehead.Eye.Angle_Slope_V19	0.00365607570253839	0.000156670644179268	0.00168124834274202	0.00293462867042293	0.140132610318587	0.199468913363028	0.261433455979475	0.281112167817913	0.348174137711595	0.402114701850283	0.37651386593961	0.452356948925377	0.542695623429996	0.597885298149717	0.651825862288405	0.718887832182087
148	Forehead.Eye.Angle_Slope_V20	0.00392802002448671	0	0.00231061634066114	0.00363294736025204	0.175702387927093	0.234067440943225	0.302412994692197	0.296729585067007	0.368020721022135	0.423819273612531	0.319169456612599	0.39791183803464	0.480122176827118	0.576180726387469	0.631979278977865	0.703270414932993
149	Forehead.Eye.Angle_Slope_V21	0.00411069122296122	0.000149327443370221	0.00158107786633867	0.00234524584182789	0.137798381805064	0.193136054419618	0.24833104651927	0.2269728317208	0.286482745839433	0.333236421150557	0.44793638761812	0.520381199740949	0.610550638329058	0.666763578849443	0.713517254160567	0.7730271682792
150	Forehead.Eye.Angle_Slope_V22	0.00389281251062238	8.27195499238449e-05	0.00173016426515178	0.00327374286327255	0.138325023855819	0.19268065953127	0.256321550204814	0.294348779456894	0.364582107454293	0.421661226345998	0.366488971073618	0.442737233014437	0.531775563611707	0.578338773654003	0.635417892545707	0.705651220543106
151	Forehead.Eye.Angle_Slope_V23	0.00392609023292894	0	0.00222727250260377	0.00364957048474724	0.169873336654816	0.227204700119355	0.295333291716549	0.300415818945608	0.372293720944375	0.428778017790596	0.322203153618699	0.400501578936271	0.482707675677804	0.571221982209404	0.627706279055625	0.699584181054392
152	Forehead.Eye.Angle_Slope_V24	0.00422158465338256	0.000127579259325549	0.00161190952549668	0.00241430185900218	0.13701927795714	0.192458184654033	0.247807116086959	0.228150479838041	0.288261931355757	0.33536501555199	0.44712850765149	0.519279883990211	0.608203705959158	0.66463498444801	0.711738068644243	0.771849520161959
153	Forehead.Jaw.Angle_Slope_V1	0.00362607505159625	0.000420216849902226	0.00136052945168257	0.00128726237483781	0.146235652910309	0.203243566552345	0.256294114112073	0.147102322084967	0.192298517189115	0.225585528416846	0.538193732606442	0.60445791625854	0.68633346820992	0.774414471583154	0.807701482810885	0.852897677915033
154	Forehead.Jaw.Angle_Slope_V2	0.00420527276713433	0.000377051751073587	0.00134499901096989	0.00176299217306677	0.120756477203872	0.174895162051321	0.22388035690965	0.177562957809785	0.229248348354829	0.269110245761382	0.530587783084037	0.59585648959385	0.677966326943371	0.730889754238618	0.770751651645171	0.822437042190215
155	Forehead.Jaw.Angle_Slope_V3	0.00325023228440372	0.000403962311574898	0.00120965002088616	0.00180696373785184	0.126924259687094	0.181334848276802	0.235645218767201	0.214682950330055	0.270876277921284	0.316426144063508	0.479140183382625	0.547788873801914	0.632911788575689	0.683573855936492	0.729123722078716	0.785317049669945
156	Forehead.Jaw.Angle_Slope_V4	0.00355583466943906	0.000450684639525088	0.00133815253784411	0.00138894869347157	0.142392091430012	0.198727048820083	0.252377268487368	0.158984648366843	0.206270710558016	0.241772399050155	0.527537506696294	0.595002240621901	0.676915994495796	0.758227600949845	0.793729289441984	0.841015351633157
157	Forehead.Jaw.Angle_Slope_V5	0.00416091561456228	0.000339279811213112	0.00134359232970566	0.00177735615805439	0.121824804520999	0.17629798688349	0.22541168046177	0.180993709362464	0.233213829606044	0.273642767944254	0.524351187836831	0.590488183510467	0.673560176322933	0.726357232055746	0.766786170393956	0.819006290637536
158	Forehead.Jaw.Angle_Slope_V6	0.00323812487387094	0.000409818150867648	0.00120621660916584	0.00177461163054129	0.127542364609756	0.181966847405874	0.236152947089892	0.211955029136155	0.267713511259568	0.312828550454461	0.482009773654041	0.550319641334558	0.635153646086598	0.687171449545539	0.732286488740432	0.788044970863846
159	Forehead.Jaw.Angle_Slope_V7	0.00358192713629258	0.000367443223737122	0.00134069554908746	0.00130234942250214	0.146184095957006	0.203369399779328	0.256511595495715	0.151483608761197	0.197552696089347	0.231923431172741	0.532608601274122	0.599077904131325	0.68185522077751	0.768076568827259	0.802447303910653	0.848516391238804
160	Forehead.Jaw.Angle_Slope_V8	0.00419117520802643	0.000324005052602318	0.00135663080102579	0.0017515464979951	0.122741479870661	0.177957125900328	0.227100114263391	0.178335725309196	0.229760507006259	0.26961409681904	0.526238794557007	0.592282367093412	0.675401656278323	0.73038590318096	0.770239492993741	0.821664274690804
161	Forehead.Jaw.Angle_Slope_V9	0.00323808678997382	0.000338103805385325	0.00122218840596929	0.00177813655289631	0.130242014088318	0.185841331308668	0.240247003372731	0.214172708983838	0.270376696935513	0.315829404396766	0.47471044679304	0.543781971755819	0.630166633230247	0.684170595603234	0.729623303064487	0.785827291016162
162	Forehead.Jaw.Angle_Slope_V10	0.00351053557091147	0.000401191185832082	0.00131567816079229	0.00140492896351044	0.141936672473007	0.198373330473033	0.251854442095033	0.163363248388188	0.211830252925808	0.248451745630145	0.522003340593002	0.589796416601159	0.672493339796778	0.751548254369856	0.788169747074192	0.836636751611812
163	Forehead.Jaw.Angle_Slope_V11	0.00414406314916001	0.000287562013381849	0.00135164227837968	0.00177001236510298	0.123556343556702	0.178947730402045	0.22816914885849	0.181956670629539	0.234336925224352	0.274808793152779	0.520150923879422	0.586715344373603	0.670786094951858	0.725191206847221	0.765663074775648	0.818043329370461
164	Forehead.Jaw.Angle_Slope_V12	0.00322406437717546	0.000346599710713366	0.00121788765301193	0.00174851752490722	0.130858178543295	0.186304841434382	0.240613999482023	0.211675102668031	0.267477282832662	0.312537100177515	0.477109349717214	0.546217875732956	0.632297479581076	0.687462899822485	0.732522717167338	0.78832489733197
165	Forehead.Poll.Length.Ratio_V1	0.00646525564634362	5.6097208468728e-17	0.00163425210118553	0.00329719819272173	0.0962119076232822	0.143396882375781	0.193769804209244	0.22561310417516	0.289311508957748	0.338108891124733	0.499755839891512	0.567291608666471	0.651038295915955	0.661891108875267	0.710688491042252	0.77438689582484
166	Forehead.Poll.Length.Ratio_V2	0.00635965152304651	0	0.00153592968269048	0.00347599468586192	0.0898345836797933	0.135067443363342	0.186457161588605	0.239269366424487	0.305673964540826	0.356601417630649	0.490889306145301	0.559258592095832	0.643676055238208	0.64339858236935	0.694326035459174	0.760730633575513
167	Forehead.Poll.Length.Ratio_V3	0.00639979929378735	0	0.00166244875163033	0.00321949171832469	0.09920593967826	0.147357480888999	0.197700815821713	0.222454363965844	0.285371918316322	0.333595170735032	0.499791347115694	0.567270600794678	0.650869558516111	0.666404829264968	0.714628081683678	0.777545636034156
168	Forehead.Poll.Length.Ratio_V4	0.00437155147041203	4.12015354539082e-17	0.00146678755610604	0.00195266923783955	0.133966211750814	0.188266718033955	0.241133162923593	0.19450935219938	0.250631134197692	0.293490624371571	0.493458376096908	0.561102147768353	0.643327992320915	0.706509375628429	0.749368865802308	0.80549064780062
169	Forehead.Poll.Length.Ratio_V5	0.00447983131501478	0	0.00206717484282236	0.0204900105952426	0.00584563354121292	0.0764572090812087	0.152914418162402	0.676299131796061	0.757850275508248	0.844810815246686	0.0938027644536138	0.165692515410543	0.220769087979009	0.155189184753314	0.242149724491752	0.323700868203938
170	Forehead.Poll.Length.Ratio_V6	0.00440349560242734	3.48345490074483e-17	0.00138630194528735	0.00206541790303518	0.124042411435571	0.176481721472707	0.229037043079664	0.20448695744595	0.262935869294075	0.307660212922417	0.492861170691638	0.560582409233218	0.643372228348358	0.692339787077583	0.737064130705925	0.79551304255405
171	Forehead.Poll.Length.Ratio_V7	0.00567878609999624	1.52411931009018e-17	0.0014844114586688	0.00317372963068372	0.096882000916474	0.143602777835017	0.195903905010801	0.24114328699109	0.307028343389509	0.357968112428726	0.480244238308099	0.549368878775475	0.634004922703837	0.642031887571274	0.692971656610491	0.75885671300891
172	Forehead.Poll.Length.Ratio_V8	0.00559237796786874	0	0.00139716519103467	0.00334954784218506	0.089407369012618	0.135134238676067	0.18786061884062	0.255521473352512	0.323969277553745	0.377264047332841	0.470979735350071	0.540896483770188	0.626083471048705	0.62273595266716	0.676030722446255	0.744478526647488
173	Forehead.Poll.Length.Ratio_V9	0.00561249222122649	0	0.00151130356764925	0.00312448189175055	0.0998601938301887	0.147469029894289	0.199900570415601	0.239553504258624	0.304878730760504	0.355465703966222	0.478429843675407	0.547652239345207	0.63224635971636	0.644534296033778	0.695121269239496	0.760446495741376
174	Forehead.Poll.Length.Ratio_V10	0.00370126097617794	0	0.00136523526102403	0.00196608808558685	0.13933582858395	0.194129952569503	0.250992924670251	0.218576113812557	0.279568362830122	0.325876554177402	0.45706260884238	0.526301684600375	0.609923061991188	0.674123445822598	0.720431637169878	0.781423886187443
175	Forehead.Poll.Length.Ratio_V11	0.00345304496017718	0	0.0012502489132279	0.0796728758523446	-0.0639807784234026	0.0148175594755204	0.0296351189510409	0.905627366654841	0.944258030570808	1.03140710098748	-0.00831891046096137	0.0409244099536719	0.0742537934824058	-0.0314071009874804	0.0557419694291923	0.0943726333451587
176	Forehead.Poll.Length.Ratio_V12	0.00371842773076346	0	0.00127798990236415	0.00202662730228835	0.128082509654903	0.181970913487891	0.237381919740339	0.226081834478657	0.288568181027638	0.336316217286407	0.459939952527102	0.529460905484471	0.613468802618244	0.663683782713593	0.711431818972362	0.773918165521343
177	Forehead.Topline.Angle_Slope_V1	0.00334081523316734	0.000230328575942381	0.000619032963028755	0.00112065129862713	0.0734662361797218	0.116560535340305	0.155548107788281	0.159220815371287	0.211012535840871	0.249590860597006	0.614965772633065	0.672426928818825	0.747595068414792	0.750409139402994	0.78898746415913	0.840779184628714
178	Forehead.Topline.Angle_Slope_V2	0.00447829801619583	2.20259873989391e-18	0.00118353378702755	0.00554019890334129	0.0542290897539666	0.105653503193306	0.170255806256432	0.410407294885879	0.494570944185557	0.566272669924592	0.325036412700994	0.399775552621137	0.478072811362352	0.433727330075408	0.505429055814443	0.589592705114121
179	Forehead.Topline.Angle_Slope_V3	0.00282889573878708	0.000211699971031924	0.000433938445146064	0.00149747200367551	0.0436377621197622	0.0872763289707407	0.131238280319417	0.235248448935262	0.301180641354021	0.352999730374892	0.549333851162508	0.611543029675238	0.690586249720037	0.647000269625108	0.698819358645979	0.764751551064738
180	Forehead.Topline.Angle_Slope_V4	0.00329127594883875	0.000193500173038924	0.000625256357531903	0.0012560724524464	0.071782076602868	0.116519592045257	0.157356123956507	0.178946417860021	0.234075268448387	0.275927169477461	0.589606574469931	0.649405139506356	0.72783527491228	0.724072830522539	0.765924731551613	0.821053582139979
181	Forehead.Topline.Angle_Slope_V5	0.00437399725361096	0	0.00116158297402699	0.00561416996698178	0.0519272038853554	0.104180179264241	0.169418503770249	0.418525732421767	0.503524282516292	0.575959839695833	0.3174926855785	0.392295538219468	0.470033724798887	0.424040160304167	0.496475717483708	0.581474267578233
182	Forehead.Topline.Angle_Slope_V6	0.00280933231225224	0.000207054780271297	0.000444461538728973	0.0014638634324186	0.0464766097862676	0.0902512741826475	0.134291160103755	0.231901460481009	0.297248532196899	0.348466287236208	0.550254978024152	0.612500193620454	0.691780159911377	0.651533712763792	0.702751467803101	0.768098539518991
183	Forehead.Topline.Length.Ratio_V1	0.00181456344915714	3.46272510929869e-05	0.00137880237296263	0.000751035360423753	0.276919138502986	0.346517346120725	0.418242181595819	0.147724414210421	0.188748427650055	0.219937125461055	0.382018251487402	0.46473422622922	0.556580150899901	0.780062874538945	0.811251572349945	0.852275585789579
184	Forehead.Topline.Length.Ratio_V2	0.0018749236550343	1.65597356364877e-05	0.00135358830810596	0.000951560372876177	0.256633126285141	0.322541572621786	0.391765504300356	0.178422529124307	0.226743816619928	0.263812358467866	0.367738315818469	0.450714610758286	0.538612300853558	0.736187641532134	0.773256183380072	0.821577470875693
185	Forehead.Topline.Length.Ratio_V3	0.00182057887900581	2.36752899919576e-05	0.00136171932327257	0.000770722800865592	0.274723089695042	0.342424772448174	0.413534187105929	0.151778962563896	0.193809822036427	0.22582847883424	0.381163088367608	0.463765405515399	0.553244687768705	0.774171521165759	0.806190177963573	0.848221037436104
186	Forehead.Topline.Length.Ratio_V4	0.0014040924943429	3.52945088326694e-05	0.00122007669840434	0.000881626106041496	0.274496957088918	0.344548363551356	0.416994365408504	0.19874569795529	0.248970275801532	0.288126879563156	0.320589028866586	0.406481360647112	0.497757270357442	0.711873120436844	0.751029724198468	0.80125430204471
187	Forehead.Topline.Length.Ratio_V5	0.00145676107021055	2.02085748777399e-05	0.00120427288865437	0.00108189004672571	0.2524636260477	0.320018724534144	0.391308203079884	0.231377552752151	0.287497191127679	0.332299506345889	0.306088639164686	0.392484084338177	0.48016515566117	0.667700493654111	0.712502808872321	0.768622447247849
188	Forehead.Topline.Length.Ratio_V6	0.00140213474658935	2.49432086458184e-05	0.00120416851982563	0.000888451183660436	0.273194418767412	0.342122715240015	0.414406174494096	0.201766917186248	0.252422585632888	0.292214483995066	0.319305347241197	0.405454699127097	0.494726612172312	0.707785516004934	0.747577414367112	0.798233082813751
189	Forehead.Temple.Ratio_V1	0.023815062797318	0.000643748267833222	0.00772509327293791	0.0140527776211945	0.112921511026775	0.167077154881933	0.221077943804733	0.24030508490638	0.303931359814476	0.353583181249126	0.458393574824743	0.528991485303591	0.616651935199029	0.646416818750874	0.696068640185524	0.759694915093621
190	Forehead.Temple.Ratio_V2	0.0239778773611518	0.000687249633440133	0.00779735774573818	0.0140048140722452	0.113078054488373	0.167803120581392	0.221535125457456	0.238180179536536	0.301390750702624	0.350672962085434	0.460389554117905	0.530806128715984	0.618192988774907	0.649327037914566	0.698609249297376	0.761819820463464
191	Forehead.Temple.Ratio_V3	0.0241141746745187	0.000747187655399071	0.0078167177638505	0.0139917767303741	0.112285468007188	0.167489645260855	0.221030624569445	0.236807631560665	0.299803292371279	0.348842190497463	0.462272816301155	0.532707062367866	0.619985483665691	0.651157809502537	0.700196707628721	0.763192368439335
192	Forehead.Temple.Ratio_V4	0.0238955848063526	0.000686584732817071	0.00778858119189353	0.0140294418377685	0.113064324180081	0.167856656636493	0.22171186959322	0.239011089723403	0.302357405455952	0.351761107744831	0.45929003451075	0.529785937907555	0.617187618752779	0.648238892255169	0.697642594544048	0.760988910276597
193	Forehead.Temple.Ratio_V5	0.0239097873005947	0.00064548466624128	0.00774085600495391	0.0140182930448932	0.112944425840008	0.16713705655881	0.220985826483964	0.239234519721612	0.30267663369566	0.352167635819427	0.459686226511169	0.530186309745529	0.617840190742152	0.647832364180573	0.69732336630434	0.760765480278388
194	Forehead.Temple.Ratio_V6	0.023657440651471	0.00076865006231272	0.0078838827919345	0.0137818596611325	0.11548472684219	0.171047282137709	0.225030927810326	0.236378294551518	0.299008711830633	0.347854172705922	0.459199060943793	0.529944006031658	0.617638816534408	0.652145827294078	0.700991288169367	0.763621705448482
195	Forehead.Temple.Ratio_V7	0.0238240031742945	0.000812598025255653	0.00795780648102569	0.0137335806134268	0.116455526557328	0.171771034617876	0.225656732139002	0.234245321630651	0.296442412441307	0.344914105485683	0.461066561162511	0.531786552940816	0.619614429790279	0.655085894514317	0.703557587558693	0.765754678369349
196	Forehead.Temple.Ratio_V8	0.0239624649468293	0.000872940349123745	0.00797811588688086	0.0137231170323701	0.116381626020864	0.171437306020836	0.225110694628739	0.232913859893458	0.294888448299788	0.343121090396781	0.462987732974257	0.533674245679376	0.621385886186393	0.656878909603219	0.705111551700212	0.767086140106542
197	Forehead.Temple.Ratio_V9	0.0237411804903721	0.000812035478268544	0.00794743170083892	0.0137605766563628	0.116371413975918	0.171794668572992	0.225774771789107	0.235110477868134	0.297453793255444	0.346053446175792	0.459968398868255	0.530751538171564	0.618644506784884	0.653946553824208	0.702546206744556	0.764889522131866
198	Forehead.Temple.Ratio_V10	0.0237535426277045	0.000770273568040043	0.00790119281062483	0.0137449070149906	0.115648895126363	0.171132925755582	0.225054833826109	0.235268380371279	0.29770266440666	0.346379957408936	0.460489122746074	0.531164409837759	0.618803603927559	0.653620042591064	0.70229733559334	0.764731619628721
199	Forehead.Temple.Ratio_V11	0.024415331926394	0.000776815685839735	0.00768389087459256	0.0160543073670889	0.104241975208548	0.157037330116842	0.213108194918888	0.260412764020206	0.328105331914475	0.380850950443317	0.443442481849071	0.514857337968683	0.602100565889978	0.619149049556683	0.671894668085525	0.739587235979794
200	Forehead.Temple.Ratio_V12	0.0245953737957568	0.000810290404143854	0.00776687513108776	0.0160113397258087	0.104706188502191	0.157915058349071	0.213850562596944	0.258259060391557	0.325540401303421	0.37793312749119	0.44525691568157	0.516544540347508	0.60375580766769	0.62206687250881	0.674459598696579	0.741740939608443
201	Forehead.Temple.Ratio_V13	0.0247401723515547	0.000869119727174544	0.00779310705001188	0.0159976419290908	0.104243546433555	0.157755072326531	0.213463446306652	0.25678642477881	0.323838636295111	0.375978674710723	0.447229079079093	0.518406291378358	0.605528413070678	0.624021325289277	0.676161363704889	0.74321357522119
202	Forehead.Temple.Ratio_V14	0.0245038126917204	0.000818793574815107	0.00775216094325835	0.0160363904373002	0.104655216292246	0.157849281398828	0.213913482893823	0.259114111438399	0.32653252754772	0.379037184002895	0.444296262227951	0.515618191053452	0.60278102564278	0.620962815997105	0.67346747245228	0.740885888561601
203	Forehead.Temple.Ratio_V15	0.02452243413003	0.000765793712533418	0.00770823199213799	0.0160191556677109	0.104420857156606	0.157260740544177	0.213219244031345	0.2593133386207	0.3268173928556	0.379414979637772	0.444531697116516	0.515921866600224	0.603166863790948	0.620585020362228	0.6731826071444	0.7406866613793
204	Forehead.Temple.Ratio_V16	0.0212338051350036	0.000699138418482996	0.00921298959593101	0.0158128240492874	0.137729306386025	0.196193216037351	0.256435107954047	0.270438864717365	0.336738555119245	0.389661086160697	0.391497356539239	0.467068228843404	0.55649860580187	0.610338913839303	0.663261444880755	0.729561135282635
205	Forehead.Temple.Ratio_V17	0.0213459164891103	0.000759998632346955	0.00927441071519848	0.0157889925240961	0.137977860287993	0.1966195619845	0.256800585759581	0.268822000383347	0.334730139692534	0.387356438920182	0.392981636462543	0.468650298322965	0.558395576078492	0.612643561079818	0.665269860307465	0.731177999616653
206	Forehead.Temple.Ratio_V18	0.0214544832602685	0.000816319395349248	0.00927997371299066	0.0158274008224012	0.137325300120274	0.195870214161629	0.255991492446274	0.268362296562037	0.334065212314765	0.386583192181694	0.394535878711223	0.470064573523606	0.560421816425814	0.613416807818306	0.665934787685235	0.731637703437963
207	Forehead.Temple.Ratio_V19	0.0212911785835456	0.000756784592213768	0.00927153192376417	0.0158144432440858	0.138041215403935	0.196706073152091	0.256970337564064	0.269513814757529	0.335521363158698	0.388238533002179	0.392090965454501	0.467772563689211	0.557452489841125	0.611761466997821	0.664478636841302	0.730486185242471
208	Forehead.Temple.Ratio_V20	0.0212933728373098	0.000706343739015249	0.00922183616376158	0.0157777283102427	0.137649173023397	0.196212281500356	0.256364201622224	0.26954157870456	0.335701482185378	0.388498522704183	0.392543661793336	0.468086236314266	0.557564571882732	0.611501477295817	0.664298517814622	0.73045842129544
209	Forehead.Temple.Ratio_V21	0.0212050683538572	0.000812390388146122	0.0093989101314307	0.0156946201177806	0.140771795160079	0.199505685036318	0.259911791086225	0.267585133662575	0.333141384926293	0.385461269081332	0.391399176747285	0.467352930037389	0.557644184033151	0.614538730918668	0.666858615073707	0.732414866337425
210	Forehead.Temple.Ratio_V22	0.0213205338221001	0.000874579092000806	0.0094620557009538	0.0156713242521377	0.141259434962052	0.199923030034045	0.260262237597461	0.265950108436194	0.331118176446327	0.383139511517736	0.393010829190954	0.468958793519628	0.559833831019314	0.616860488482264	0.668881823553673	0.734049891563806
211	Forehead.Temple.Ratio_V23	0.0214323027835809	0.000930830118030531	0.00946866261338067	0.0157138074139473	0.14058209890406	0.199149070157598	0.259427639799336	0.265522811358943	0.330499698098956	0.382419429412016	0.394541092484989	0.470351231743445	0.561685949355259	0.617580570587984	0.669500301901044	0.734477188641057
212	Forehead.Temple.Ratio_V24	0.0212656651503036	0.000871442916134959	0.00945669982831404	0.0156995833439849	0.141267136125491	0.19995816710577	0.260381422713109	0.266686972712853	0.331961462960718	0.384080818686767	0.392125945685772	0.468080369933511	0.558906023834853	0.615919181313233	0.668038537039282	0.733313027287147
213	Forehead.Temple.Ratio_V25	0.0212644225538084	0.000820277903201952	0.0094097875743039	0.0156569785448569	0.14086277163813	0.199565109159496	0.259880508317034	0.266648424549827	0.332057085002091	0.384244306253564	0.39242402736071	0.468377805838414	0.558767291145464	0.615755693746436	0.667942914997909	0.733351575450173
214	Forehead.Temple.Ratio_V26	0.0218359794015761	0.000914415571659214	0.00920709429735795	0.0180852207867693	0.126730423481973	0.183984725983147	0.246615320441991	0.291890428298889	0.361395711104349	0.41719633759855	0.379855761891865	0.454619562912504	0.544710138071346	0.58280366240145	0.638604288895651	0.708109571701111
215	Forehead.Temple.Ratio_V27	0.0219656799701438	0.000964914688597694	0.00928156665275249	0.0180660076059645	0.126997004252104	0.184604309436766	0.247047068326277	0.290224590872186	0.359321112819829	0.414834393476563	0.38129278801782	0.456074577743405	0.546570599206585	0.585165606523437	0.640678887180171	0.709775409127815
216	Forehead.Temple.Ratio_V28	0.0220845491078908	0.00102162313036898	0.00929205521665211	0.0181043320950543	0.126154920928825	0.183991767931262	0.246276993271036	0.289592396514876	0.358483456212596	0.41386779560846	0.382721168259939	0.457524775856142	0.54807660445756	0.58613220439154	0.641516543787404	0.710407603485124
217	Forehead.Temple.Ratio_V29	0.0219027864610427	0.000971090718610158	0.00927151268858046	0.0180919636379959	0.12689724417624	0.184554162221759	0.247086337789346	0.290990039657835	0.360129711764226	0.415723707322908	0.380486270211308	0.455316126014015	0.545793235291782	0.584276292677092	0.639870288235774	0.709009960342165
218	Forehead.Temple.Ratio_V30	0.0219069340191667	0.000908863441034785	0.00922552824291598	0.0180486558377758	0.126954849580116	0.184179110455137	0.24670296110557	0.290900112097185	0.360324665383255	0.416012117329757	0.38078523207392	0.455496224161608	0.54557011567116	0.583987882670243	0.639675334616745	0.709099887902815
219	Forehead.Width.to.Length.Ratio_V1	0.0779803876681134	0.00864779651068478	0.027949882971649	0.0357284344346027	0.130259262454647	0.185952588057768	0.237926435888477	0.185616442072306	0.237703852180912	0.278777638510685	0.50845109258283	0.576343559761321	0.659486487499968	0.721222361489315	0.762296147819088	0.814383557927694
220	Forehead.Width.to.Length.Ratio_V2	0.0779803876681134	0.00864779651068478	0.027949882971649	0.0357284344346027	0.130259262454647	0.185952588057768	0.237926435888477	0.185616442072306	0.237703852180912	0.278777638510685	0.50845109258283	0.576343559761321	0.659486487499968	0.721222361489315	0.762296147819088	0.814383557927694
221	Forehead.Width.to.Length.Ratio_V3	0.0779803876681134	0.00864779651068478	0.027949882971649	0.0357284344346027	0.130259262454647	0.185952588057768	0.237926435888477	0.185616442072306	0.237703852180912	0.278777638510685	0.50845109258283	0.576343559761321	0.659486487499968	0.721222361489315	0.762296147819088	0.814383557927694
222	Forehead.Width.to.Length.Ratio_V4	0.0745279498261554	0.00821524157118715	0.0272246512815121	0.0337530402882733	0.133343424711585	0.189427247588918	0.241927163012102	0.183189100531198	0.234851328432162	0.275429878008101	0.507374742648697	0.575721423978919	0.659096700888113	0.724570121991899	0.765148671567838	0.816810899468802
223	Forehead.Width.to.Length.Ratio_V5	0.0745279498261554	0.00821524157118715	0.0272246512815121	0.0337530402882733	0.133343424711585	0.189427247588918	0.241927163012102	0.183189100531198	0.234851328432162	0.275429878008101	0.507374742648697	0.575721423978919	0.659096700888113	0.724570121991899	0.765148671567838	0.816810899468802
224	Forehead.Width.to.Length.Ratio_V6	0.0745279498261554	0.00821524157118715	0.0272246512815121	0.0337530402882733	0.133343424711585	0.189427247588918	0.241927163012102	0.183189100531198	0.234851328432162	0.275429878008101	0.507374742648697	0.575721423978919	0.659096700888113	0.724570121991899	0.765148671567838	0.816810899468802
225	Forehead.Width.to.Length.Ratio_V7	0.0600164641673665	0.00847807157624103	0.0226514161008459	0.03417695008019	0.126203874579897	0.180744427019941	0.235510619444676	0.216965135342001	0.272711129053974	0.318331023738171	0.47742486031291	0.546544443926085	0.631064822080578	0.681668976261829	0.727288870946025	0.783034864657999
226	Forehead.Width.to.Length.Ratio_V8	0.0600164641673665	0.00847807157624103	0.0226514161008459	0.03417695008019	0.126203874579897	0.180744427019941	0.235510619444676	0.216965135342001	0.272711129053974	0.318331023738171	0.47742486031291	0.546544443926085	0.631064822080578	0.681668976261829	0.727288870946025	0.783034864657999
227	Forehead.Width.to.Length.Ratio_V9	0.0600164641673665	0.00847807157624103	0.0226514161008459	0.03417695008019	0.126203874579897	0.180744427019941	0.235510619444676	0.216965135342001	0.272711129053974	0.318331023738171	0.47742486031291	0.546544443926085	0.631064822080578	0.681668976261829	0.727288870946025	0.783034864657999
228	Forehead.Width.to.Length.Ratio_V10	0.0573456422677758	0.00810394884569538	0.0218413284312034	0.0325939636478147	0.127462449518174	0.182185842364584	0.237100260014216	0.216354358552995	0.27187717733754	0.317335789495159	0.476663364353667	0.545936980297876	0.630555177259068	0.682664210504841	0.72812282266246	0.783645641447005
229	Forehead.Width.to.Length.Ratio_V11	0.0573456422677758	0.00810394884569538	0.0218413284312034	0.0325939636478147	0.127462449518174	0.182185842364584	0.237100260014216	0.216354358552995	0.27187717733754	0.317335789495159	0.476663364353667	0.545936980297876	0.630555177259068	0.682664210504841	0.72812282266246	0.783645641447005
230	Forehead.Width.to.Length.Ratio_V12	0.0573456422677758	0.00810394884569538	0.0218413284312034	0.0325939636478147	0.127462449518174	0.182185842364584	0.237100260014216	0.216354358552995	0.27187717733754	0.317335789495159	0.476663364353667	0.545936980297876	0.630555177259068	0.682664210504841	0.72812282266246	0.783645641447005
231	Forehead.Width.to.Length.Ratio_V13	0.0500832250633626	0.00696568835156365	0.0157465931584105	0.0389253876076385	0.0863463120614738	0.140945821046713	0.19715698695139	0.282238369455794	0.348416362874645	0.404330267985974	0.437421832827314	0.510637816078642	0.595089496292371	0.595669732014026	0.651583637125355	0.717761630544206
232	Forehead.Width.to.Length.Ratio_V14	0.0500832250633626	0.00696568835156365	0.0157465931584105	0.0389253876076385	0.0863463120614738	0.140945821046713	0.19715698695139	0.282238369455794	0.348416362874645	0.404330267985974	0.437421832827314	0.510637816078642	0.595089496292371	0.595669732014026	0.651583637125355	0.717761630544206
233	Forehead.Width.to.Length.Ratio_V15	0.0500832250633626	0.00696568835156365	0.0157465931584105	0.0389253876076385	0.0863463120614738	0.140945821046713	0.19715698695139	0.282238369455794	0.348416362874645	0.404330267985974	0.437421832827314	0.510637816078642	0.595089496292371	0.595669732014026	0.651583637125355	0.717761630544206
234	Forehead.Width.to.Length.Ratio_V16	0.0478531766677789	0.00677067186653662	0.0151366310110034	0.0375398580488829	0.0863827869837551	0.141067878726053	0.197439894612261	0.283728733512442	0.349857781350647	0.405910079850092	0.43566872662205	0.5090743399233	0.593537098618883	0.594089920149908	0.650142218649353	0.716271266487558
235	Forehead.Width.to.Length.Ratio_V17	0.0478531766677789	0.00677067186653662	0.0151366310110034	0.0375398580488829	0.0863827869837551	0.141067878726053	0.197439894612261	0.283728733512442	0.349857781350647	0.405910079850092	0.43566872662205	0.5090743399233	0.593537098618883	0.594089920149908	0.650142218649353	0.716271266487558
236	Forehead.Width.to.Length.Ratio_V18	0.0478531766677789	0.00677067186653662	0.0151366310110034	0.0375398580488829	0.0863827869837551	0.141067878726053	0.197439894612261	0.283728733512442	0.349857781350647	0.405910079850092	0.43566872662205	0.5090743399233	0.593537098618883	0.594089920149908	0.650142218649353	0.716271266487558
237	Forehead.Zygomatic.Angle_V1	0.0149198846267236	0	4.82450127577991e-15	0.337333769577613	-0.082552726064506	1.36961000069036e-14	2.73922000138072e-14	0.929255883373026	0.957644485873599	1.04159914201431	-0.0050018188588641	0.0423555141263874	0.0754255618110735	-0.0415991420143063	0.0423555141264011	0.0707441166269742
238	Forehead.Zygomatic.Angle_V2	0.012347512447256	0	0	0.241688058373079	-0.0750052087495227	0	0	0.923812391576116	0.951394553103791	1.04544415957972	0.00259129388788673	0.0486054468962091	0.084544633404679	-0.0454441595797228	0.0486054468962091	0.0761876084238841
239	Forehead.Zygomatic.Angle_V3	0.0149306490590811	0	0	0.380774326167963	-0.0830517872560038	0	0	0.934564765693113	0.96226823013657	1.04622960306524	-0.00887102937443306	0.0377317698634299	0.0703810866059481	-0.0462296030652427	0.0377317698634299	0.0654352343068867
240	Forehead.Zygomatic.Angle_V4	0.0130952961879145	0	7.77921195104565e-16	0.309551810270106	-0.0756969972858044	2.4110589542999e-15	4.82211790859979e-15	0.932952891529832	0.959412943969423	1.0520700253445	-0.00383274155419175	0.0405870560305747	0.0741975898831949	-0.0520700253444949	0.0405870560305771	0.0670471084701683
241	Forehead.Zygomatic.Angle_V5	0.0149198846267236	0	4.82450127577991e-15	0.337333769577613	-0.082552726064506	1.36961000069036e-14	2.73922000138072e-14	0.929255883373026	0.957644485873599	1.04159914201431	-0.0050018188588641	0.0423555141263874	0.0754255618110735	-0.0415991420143063	0.0423555141264011	0.0707441166269742
242	Forehead.Zygomatic.Angle_V6	0.012347512447256	0	0	0.241688058373079	-0.0750052087495227	0	0	0.923812391576116	0.951394553103791	1.04544415957972	0.00259129388788673	0.0486054468962091	0.084544633404679	-0.0454441595797228	0.0486054468962091	0.0761876084238841
243	Forehead.Zygomatic.Angle_V7	0.0149306490590811	0	0	0.380774326167963	-0.0830517872560038	0	0	0.934564765693113	0.96226823013657	1.04622960306524	-0.00887102937443306	0.0377317698634299	0.0703810866059481	-0.0462296030652427	0.0377317698634299	0.0654352343068867
244	Forehead.Zygomatic.Angle_V8	0.0130952961879145	0	7.77921195104565e-16	0.309551810270106	-0.0756969972858044	2.4110589542999e-15	4.82211790859979e-15	0.932952891529832	0.959412943969423	1.0520700253445	-0.00383274155419175	0.0405870560305747	0.0741975898831949	-0.0520700253444949	0.0405870560305771	0.0670471084701683
245	Forehead.Zygomatic.Angle_V9	0.0149198846267236	0	4.82450127577991e-15	0.337333769577613	-0.082552726064506	1.36961000069036e-14	2.73922000138072e-14	0.929255883373026	0.957644485873599	1.04159914201431	-0.0050018188588641	0.0423555141263874	0.0754255618110735	-0.0415991420143063	0.0423555141264011	0.0707441166269742
246	Forehead.Zygomatic.Angle_V10	0.012347512447256	0	0	0.241688058373079	-0.0750052087495227	0	0	0.923812391576116	0.951394553103791	1.04544415957972	0.00259129388788673	0.0486054468962091	0.084544633404679	-0.0454441595797228	0.0486054468962091	0.0761876084238841
247	Forehead.Zygomatic.Angle_V11	0.0149306490590811	0	0	0.380774326167963	-0.0830517872560038	0	0	0.934564765693113	0.96226823013657	1.04622960306524	-0.00887102937443306	0.0377317698634299	0.0703810866059481	-0.0462296030652427	0.0377317698634299	0.0654352343068867
248	Forehead.Zygomatic.Angle_V12	0.0130952961879145	0	7.77921195104565e-16	0.309551810270106	-0.0756969972858044	2.4110589542999e-15	4.82211790859979e-15	0.932952891529832	0.959412943969423	1.0520700253445	-0.00383274155419175	0.0405870560305747	0.0741975898831949	-0.0520700253444949	0.0405870560305771	0.0670471084701683
249	Jaw.Angle_Slope_V1	0.00401308563521714	0.00177496385908473	0.00389854435576129	0.00148378760574988	0.27473975752667	0.349007271701764	0.417583235339269	0.105093368332182	0.13283231298943	0.154177575050159	0.443750731276629	0.518160415308806	0.605537915441216	0.845822424949841	0.86716768701057	0.894906631667818
250	Jaw.Angle_Slope_V2	0.00418200463616091	0.00186694022325903	0.00407556981112329	0.00154792033253851	0.27496912236491	0.349161919517844	0.417758423704494	0.104928921010991	0.132613317797857	0.153938481143241	0.443752483195832	0.518224762684299	0.60553246026307	0.84606151885676	0.867386682202143	0.895071078989009
251	Jaw.Angle_Slope_V3	0.00440068148952889	0.0019426903925863	0.00421092095490204	0.00164539097479375	0.27152989276455	0.345166401019778	0.413417677629077	0.10674721014197	0.134871608164204	0.156529457924267	0.445862059644484	0.519961990816018	0.606968850045872	0.843470542075733	0.865128391835796	0.89325278985803
252	Jaw.Angle_Slope_V4	0.00407967268453808	0.00162718410541227	0.0039811601575905	0.0015418617953647	0.278443309471746	0.354514972844706	0.423307959223408	0.108895316409144	0.137299950485999	0.159288139744535	0.432559764572568	0.508185076669295	0.597104655292382	0.840711860255466	0.862700049514001	0.891104683590856
253	Jaw.Angle_Slope_V5	0.00425903903727008	0.00171017548603659	0.00417022503695414	0.00160737205243466	0.278917375896369	0.355009101571624	0.423948308415656	0.108491055656513	0.136834751882586	0.15874423968261	0.432522986207276	0.50815614654579	0.597082238687469	0.84125576031739	0.863165248117414	0.891508944343487
254	Jaw.Angle_Slope_V6	0.00448923765016258	0.00178395506156801	0.00429976990949948	0.00171145478010439	0.274661268997966	0.350018219751503	0.418420570349478	0.110484727095166	0.139319165426476	0.161634252678498	0.435427458249228	0.510662614822021	0.599062964433214	0.838365747321502	0.860680834573524	0.889515272904835
255	Jowel.Jaw.Length.Proportion_V1	0.0247385483273296	0.00239523719355664	0.0153561558411114	0.016622862734624	0.193854570309554	0.25977715108915	0.324964340066819	0.226870965105896	0.281205789315179	0.324933386921436	0.380820662074787	0.459017059595671	0.550260954634937	0.675066613078565	0.718794210684821	0.773129034894104
256	Jowel.Jaw.Length.Proportion_V2	0.0352597907411243	0.00377118422682486	0.0215966313340522	0.0205375554552539	0.200508720792443	0.266082526868391	0.331830182396856	0.202430346587514	0.2530341221604	0.293221898757186	0.402553800573126	0.480883350971209	0.57361725483644	0.706778101242814	0.7469658778396	0.797569653412486
257	Jowel.Jaw.Length.Proportion_V3	0.0248832346978488	0.00328438045713838	0.0109562792878104	0.0163299017540703	0.139037427917058	0.197574918927358	0.256493562752482	0.237400471260057	0.294477616935314	0.341981814990425	0.434507953726539	0.507947464137327	0.596444248969387	0.658018185009575	0.705522383064686	0.762599528739943
258	Jowel.Jaw.Length.Proportion_V4	0.0320555503306346	0.00377380102139284	0.0147734123400839	0.0214829986111932	0.145010640011122	0.204942167052684	0.264855519007781	0.240444919491429	0.298019996248391	0.345490478347781	0.422802064141732	0.497037836698925	0.586243834719306	0.65450952165222	0.701980003751609	0.759555080508571
259	Jowel.Jaw.Length.Proportion_V5	0.0254064529795903	0.00342421532775286	0.0154400350227868	0.0162850160976755	0.190129198657888	0.254972365429403	0.320393164529156	0.216974491810259	0.268926143584018	0.311135899737753	0.396356156153591	0.47610149098658	0.568428693689846	0.688864100262247	0.731073856415982	0.783025508189741
260	Jowel.Jaw.Length.Proportion_V6	0.035978253521901	0.00508442733486772	0.0210717567737854	0.0211053825174431	0.188965397434227	0.253145150197593	0.31790726243717	0.203993989285019	0.253549112431028	0.294199737587463	0.414147717079961	0.493305737371379	0.585302557731615	0.705800262412537	0.746450887568972	0.796006010714982
261	Jowel.Jaw.Length.Proportion_V7	0.025812240743694	0.00416615728525818	0.011324039483341	0.015663117822703	0.14212812210986	0.198787485117067	0.25682922510065	0.220306361136198	0.274957695586275	0.319874866032454	0.453279303458647	0.526254819296658	0.614276338750883	0.680125133967546	0.725042304413725	0.779693638863802
262	Jowel.Jaw.Length.Proportion_V8	0.0333711272271802	0.00483192750497181	0.0147448570083682	0.0214579089678462	0.140470358016191	0.198168058197498	0.256955040794291	0.232350903603432	0.288390192642999	0.33506271167435	0.439939491662101	0.513441749159503	0.601919526608143	0.66493728832565	0.711609807357001	0.767649096396568
263	Jaw.Length.Proportion_V1	0.0493737785436499	0.00849567457240648	0.0521467247518481	0.0103002804835823	0.344739664602042	0.433413063069968	0.509528539182432	0.0671679694402278	0.0856099042866732	0.0995609760681974	0.396875613031641	0.480977032643359	0.581727715354814	0.900439023931803	0.914390095713327	0.932832030559772
264	Jaw.Length.Proportion_V2	0.0977696840618495	0.0148305249093399	0.0994375891321473	0.0204201265145903	0.339261357445899	0.427765967951341	0.5037749981014	0.0687325617904503	0.087844398284779	0.102218695692083	0.40041697731799	0.484389633763881	0.584175460604967	0.897781304307917	0.912155601715221	0.93126743820955
265	Jaw.Length.Proportion_V3	0.0480850960838152	0.00803282624095623	0.0499142115443563	0.00956837093220489	0.343263585067045	0.431781951386262	0.507747867156769	0.0648944049728879	0.0827710134021369	0.0962765138260195	0.401653208655642	0.485447035211602	0.585918410135289	0.90372348617398	0.917228986597863	0.935105595027112
266	Jaw.Length.Proportion_V4	0.0964171544885296	0.014377288294084	0.0970602292512312	0.0167592388800448	0.342861097083549	0.432120294136374	0.508320875667461	0.0581605755191699	0.0746135393478359	0.0868256368201212	0.410696731627539	0.49326616651579	0.593146720136574	0.913174363179879	0.925386460652164	0.94183942448083
267	Midface.Thickness.Proportion_V1	0.00134258218784015	0.000188365715374794	0.00123966146966504	0.000312116298367609	0.31572998313145	0.402131620477066	0.475007011307586	0.0789111637633507	0.101246861269136	0.117925518311041	0.413630542793846	0.496621518253798	0.595247049883726	0.882074481688959	0.898753138730864	0.921088836236649
268	Midface.Thickness.Proportion_V2	0.000529883686034134	0.00013209895027241	0.000687393950700274	0.000294902142380686	0.33214443437421	0.418051963097722	0.494632861624726	0.144539678295891	0.179350457504572	0.206146821468695	0.317040250293003	0.402597579397706	0.500682005364951	0.793853178531305	0.820649542495428	0.855460321704109
269	Nasion.Thickness.Proportion_V1	0.0169863068774604	0.000360135302747623	0.0118703749809153	0.00356673506383672	0.286692013452063	0.362083245264609	0.433226094846528	0.0821244278523211	0.108796479385817	0.127443666909181	0.451648866732705	0.529120275349574	0.621572049905743	0.872556333090819	0.891203520614183	0.917875572147679
270	Nasion.Thickness.Proportion_V2	0.0151375698814117	0.000520564648786205	0.0107824371562765	0.00336597476320918	0.285523109191365	0.361747281741558	0.433028179934806	0.0856575475560985	0.112927365432667	0.132083550849529	0.447712780739292	0.525325352825775	0.617733045730449	0.867916449150471	0.887072634567333	0.914342452443902
271	Nasion.Thickness.Proportion_V3	0.0155199388758562	0.000308128219630913	0.0102687190224117	0.00388432684516558	0.271631744973327	0.342506265029666	0.412584762885405	0.0978713825285652	0.129559127773239	0.151663061931857	0.450309171888323	0.527934607197095	0.61922126158096	0.848336938068143	0.870440872226761	0.902128617471435
272	Nasion.Thickness.Proportion_V4	0.0081023863388723	0.000275755468375796	0.00702617049717175	0.00255801525783014	0.314302341051217	0.39116147241063	0.466163805560716	0.110862020564832	0.142410010560442	0.165794305208961	0.384328383618774	0.466428517028928	0.559737942125882	0.834205694791039	0.857589989439558	0.889137979435168
273	Nasion.Thickness.Proportion_V5	0.00742640746254525	0.000357060546181694	0.00637641013017814	0.00235011649342922	0.307023265510427	0.386215154648817	0.460372249521639	0.111122812542049	0.142345079193823	0.165497652041156	0.389239630066883	0.47143976615736	0.56568374100096	0.834502347958844	0.857654920806177	0.888877187457951
274	Nasion.Thickness.Proportion_V6	0.00810482285699245	0.00038627481068317	0.00618752660105672	0.00268908504785223	0.280492388981092	0.356266130913891	0.426664806437203	0.120104144848906	0.154832453654921	0.180365456185032	0.40759974347851	0.488901415431188	0.584031514441959	0.819634543814968	0.845167546345079	0.879895855151094
275	Nasion.Thickness.Proportion_V7	0.00476742138011875	0.000357997418260671	0.00385300433928539	0.00122550331956828	0.298445881914134	0.377600167487896	0.449880177336774	0.0932338044726548	0.120101151718864	0.140052569649371	0.422480317520267	0.50229868079324	0.597447501908347	0.859947430350629	0.879898848281136	0.906766195527345
276	Nasion.Thickness.Proportion_V8	0.00505985578506192	0.000383934409908411	0.00378317912235198	0.00121908108235187	0.284627160947886	0.362163590793127	0.432977622011418	0.0896175571143522	0.116702584776912	0.136259989601179	0.442852000876127	0.521133824429962	0.615596367276891	0.863740010398821	0.883297415223088	0.910382442885648
277	Nasion.Thickness.Proportion_V9	0.00574956392834952	0.00036998111577291	0.00374449249879631	0.00149002913023069	0.256314316166787	0.329793069442814	0.396907656840696	0.100076562598345	0.131233079135811	0.153590831827744	0.462359149198347	0.538973851421375	0.632392269746844	0.846409168172256	0.868766920864189	0.899923437401655
278	Overall.Eye.Angle_Slope_V1	0.00908607971983235	0.00115121699246685	0.00225044582826996	0.00410382697839841	0.0884174484613932	0.13563791090995	0.18128147128887	0.191537722449312	0.247344108928748	0.290962111556442	0.554246808783246	0.617017980161302	0.695631576511478	0.709037888443558	0.752655891071252	0.808462277550688
279	Overall.Eye.Angle_Slope_V2	0.00914296195166943	0.00120953819780152	0.00183563459701088	0.00506251324892126	0.0609846692604682	0.106409602555222	0.152696078908435	0.230871102724507	0.293468004811779	0.343457410866662	0.537218569544828	0.600122392632999	0.678706581471167	0.656542589133338	0.706531995188221	0.769128897275494
280	Overall.Eye.Angle_Slope_V3	0.00939826799806424	0.00117112773491152	0.00111135433137206	0.00729772176879962	0.0132882403850186	0.0585586838151526	0.104278059846772	0.310649942624009	0.384526311336277	0.448086317559522	0.492914097772473	0.55691500484857	0.635277225355184	0.551913682440478	0.615473688663723	0.689350057375991
281	Overall.Eye.Angle_Slope_V4	0.00925576990275713	0.00118602273614764	0.00196256757398917	0.00500207063531818	0.0667908216070027	0.112749568886533	0.159327206145824	0.225536402474107	0.287369115411271	0.336551341968812	0.536671406328687	0.599881315702195	0.679130313727767	0.663448658031189	0.712630884588729	0.774463597525893
282	Overall.Eye.Angle_Slope_V5	0.00898905347412498	0.00121788802080862	0.00200681089799073	0.00424998671111695	0.0762981180574754	0.121892778141639	0.165713434830237	0.200537815519057	0.258142253364166	0.303298645948157	0.557512319910574	0.619964968494195	0.697990875175873	0.696701354051843	0.741857746635834	0.799462184480944
283	Poll.Depth.Proportion_Height_V1	0.140759660383698	0.0020594798521756	0.0216401326616557	0.150091844156923	0.0174431959187746	0.0687968711232061	0.12547437973362	0.392424549542536	0.477162012846835	0.549466417561707	0.37895382958232	0.454041116029959	0.538286536493834	0.450533582438293	0.522837987153165	0.607575450457464
284	Poll.Depth.Proportion_Height_V2	28.1341995436662	4.7258035890021e-09	0.000134461603926975	62971.8236518305	-0.075425020679881	2.13431259679881e-09	4.26862519359763e-09	0.999106845943728	0.999553422971864	1.08357072433595	-0.0403747987202446	0.000446574893823188	0.000893149787646375	-0.0835707243359548	0.000446577028135785	0.000893154056271569
285	Poll.Depth.Proportion_Height_V3	0.0210896637115931	0.00600803084078121	0.0380237329813034	0.185949288662205	0.0684311068537578	0.151446307866656	0.245154431921793	0.657304635601869	0.740625157245058	0.818387388451287	0.035898041240171	0.107928534888286	0.164916282474511	0.181612611548713	0.259374842754942	0.342695364398131
286	Poll.Depth.Proportion_Height_V4	0.144515067463466	0.00372654680397402	0.023580580705843	0.142446446012753	0.0232547816238036	0.075033196541206	0.130331470192861	0.371103378155682	0.453263314996428	0.522782633458384	0.397397259507001	0.471703488462366	0.556148074852191	0.477217366541616	0.546736685003572	0.628896621844318
287	Poll.Depth.Proportion_Height_V5	79.1799121247308	0	8.60207591038725e-08	64062.3471137545	-0.0763690115355987	1.34110868718561e-12	2.68221737437122e-12	0.997531087397445	0.998765543698723	1.08318184475572	-0.0404293777077701	0.0012344562999362	0.0024689125998724	-0.0831818447557168	0.00123445630127731	0.00246891260255462
288	Poll.Depth.Proportion_Height_V6	0.021155504815226	0.0058565985231345	0.0378630160079288	0.186652684153079	0.067884141944708	0.150532129971961	0.244396367728369	0.658623127899057	0.742075752884105	0.819792820073928	0.0354330588589625	0.107392117143934	0.164335061623433	0.180207179926072	0.257924247115895	0.341376872100944
289	Poll.Depth.Proportion_Length_V1	0.00763776675439387	0.00109069737074814	0.00370749490131976	0.00764347344475566	0.121916647353684	0.184641418856545	0.249019515215631	0.314838642535036	0.380661826757907	0.437619268686975	0.357093771540688	0.434696754385549	0.524657043799673	0.562380731313025	0.619338173242093	0.685161357464964
290	Poll.Depth.Proportion_Length_V2	0.0233479030715512	0	0	0.333008841274537	-0.0799836001836796	0	0	0.901248427844626	0.93448165793973	1.02004930421136	0.0137831890791118	0.06551834206027	0.102722132658075	-0.0200493042113556	0.06551834206027	0.0987515721553743
291	Poll.Depth.Proportion_Length_V3	0.00333308842405969	0.000704487690482975	0.00303819681913089	0.00698399951214166	0.143212071866149	0.21609146455533	0.29534696435613	0.423498194376852	0.496736311989202	0.561717830412315	0.203852663428224	0.287172223455467	0.370015951708074	0.438282169587685	0.503263688010798	0.576501805623148
292	Poll.Depth.Proportion_Length_V4	0.00751813757561837	0.00113281391069096	0.00383928359207092	0.00789322182687774	0.124799723893889	0.188352918247177	0.25382784189593	0.320508637448731	0.387236662729257	0.444552940436489	0.346210435167918	0.424410419023565	0.513777634572451	0.555447059563511	0.612763337270743	0.679491362551269
293	Poll.Depth.Proportion_Length_V5	0.0233580111804943	0	0	0.335760937427156	-0.0800250166726983	0	0	0.901783710633171	0.934957452757488	1.02054794090365	0.0133319329272408	0.065042547242512	0.102160722960078	-0.0205479409036506	0.065042547242512	0.0982162893668291
294	Poll.Depth.Proportion_Length_V6	0.00333224359181801	0.000700710817751998	0.00304643292924348	0.0069857123533146	0.143662310513267	0.21659518922205	0.29590363692229	0.423447262678004	0.496669949465367	0.561608393338445	0.20343585491367	0.286734861312583	0.369629116005839	0.438391606661555	0.503330050534633	0.576552737321996
295	Poll.Height.Proportion_V1	0.00403246801369222	0.000129031885172346	0.000524160985920653	0.00270961162435716	0.0263056676073414	0.070877845985075	0.117407929005704	0.29218959874395	0.366397806302258	0.427513347796719	0.495693377487706	0.562724347712667	0.646005401553586	0.572486652203281	0.633602193697742	0.70781040125605
296	Poll.Height.Proportion_V2	0.027787112244527	0	7.0507453671461e-13	6.44328525264391	-0.0782666740457005	1.08957912530884e-13	2.17915825061768e-13	0.991411898777087	0.995705949388543	1.07963556200817	-0.0376574708695633	0.00429405061134764	0.00858810122269528	-0.079635562008172	0.0042940506114566	0.00858810122291319
297	Poll.Height.Proportion_V3	0.00151338685128921	0	0.000991854962389479	0.00223380253865884	0.151302576290884	0.209294298311483	0.284764757698045	0.392724830745788	0.471361391154109	0.538654203927196	0.240364078094072	0.319344310534408	0.394892674396275	0.461345796072804	0.528638608845891	0.607275169254212
298	Poll.Height.Proportion_V4	0.00546314663200598	5.06863495565759e-05	0.0010519523630636	0.00291881515997622	0.0695059561660505	0.110911615365681	0.158183519377017	0.24069829744713	0.307742551577146	0.359438950503621	0.511926783924393	0.581345833057173	0.665476934483343	0.640561049496379	0.692257448422854	0.75930170255287
299	Poll.Height.Proportion_V5	0.00889236182669333	1.97500529098941e-17	1.35424067416483e-16	0.152258335381908	-0.0811196605125115	8.40356695703174e-16	1.68071339140635e-15	0.913095025971112	0.944819588244271	1.03001593231609	0.005133465021974	0.0551804117557283	0.0904632875706609	-0.0300159323160865	0.0551804117557291	0.0869049740288885
300	Poll.Height.Proportion_V6	0.00308884753507505	0	0.00189168570721795	0.00278077649498887	0.184145899741363	0.243732793980781	0.312633062751168	0.28821773370963	0.358287014578384	0.41272125489224	0.318808491163576	0.397980191440835	0.480233184262777	0.58727874510776	0.641712985421616	0.71178226629037
301	Poll.Height.Proportion_V7	0.00408102320146187	0.000142273483517958	0.000494402411838471	0.00280626941095009	0.0213925653689603	0.0657103244555062	0.111689213096252	0.29813156789005	0.372977293572222	0.43518098188468	0.494210873304339	0.561312381972271	0.644220199698812	0.564819018115321	0.627022706427778	0.701868432109951
302	Poll.Height.Proportion_V8	0.582457741113658	4.0087429472077e-11	4.9961940526251e-10	799.873163123487	-0.0757820276309919	6.24168776180891e-13	1.24833755236178e-12	0.998544684486009	0.999272342243004	1.08352431070449	-0.0402413753518512	0.000727657756371577	0.00145531551274315	-0.083524310704487	0.000727657756995746	0.00145531551399149
303	Poll.Height.Proportion_V9	0.00149020732655002	1.46316131041946e-16	0.00100649271996713	0.00225400821687669	0.153317167661875	0.211861613924505	0.287846373201839	0.395607857210643	0.474457300239772	0.541996728901393	0.23469153749277	0.313681085835723	0.388513780789581	0.458003271098607	0.525542699760228	0.604392142789357
304	Poll.Height.Proportion_V10	0.00556336231014507	6.20871270325694e-05	0.00102030052141216	0.00297531888572493	0.0649869126390848	0.106048562578895	0.153163273070996	0.241910188148578	0.309250347738973	0.361671575570575	0.516085020841089	0.584701089682132	0.668263695131731	0.638328424429425	0.690749652261027	0.758089811851422
305	Poll.Height.Proportion_V11	0.00893079380274013	0	0	0.154696983439792	-0.0811880864539436	0	0	0.91385007469937	0.945420062820369	1.03056109487766	0.00467156702558262	0.0545799371796316	0.0897471467242772	-0.0305610948776559	0.0545799371796316	0.0861499253006303
306	Poll.Height.Proportion_V12	0.00303589944182375	0	0.00192977289713605	0.00280866796788752	0.188537485541038	0.248223363136855	0.317931786866027	0.291037022446527	0.361274121923086	0.415864986502837	0.310700535017926	0.390502514940059	0.472541769782995	0.584135013497163	0.638725878076914	0.708962977553473
307	Poll.Height.Point.Proportion_V1	0.00344363729680897	0.000261069329456693	0.00142566222472986	0.00390305164831022	0.0969961990772633	0.157820863629611	0.223969336795145	0.358444417808343	0.432067969005781	0.495963162626709	0.332094829038978	0.410111167364608	0.496860964375797	0.504036837373291	0.567932030994219	0.641555582191657
308	Poll.Height.Point.Proportion_V2	0.00846580091982825	0	0	0.356446577457633	-0.0853560548268181	0	0	0.953600911224451	0.976800455612193	1.06083313250088	-0.0225733533583672	0.0231995443878073	0.0463990887756144	-0.060833132500881	0.0231995443878073	0.0463990887755488
309	Poll.Height.Point.Proportion_V3	0.00342368721956611	0.000516464691561176	0.00138857794675925	0.00374668122360005	0.0922416527101844	0.153004413165579	0.21690236936791	0.344563464532325	0.412838734241262	0.474481995566803	0.35707808482945	0.434156852593159	0.521216565183774	0.525518004433197	0.587161265758738	0.655436535467675
310	Poll.Height.Point.Proportion_V4	0.00402429531174514	0.000510313116256573	0.00259861161410517	0.00385016456013007	0.171354798280197	0.236594793701016	0.304937694564576	0.288620404929338	0.350544454151767	0.401898950295512	0.33198539195992	0.412860752147217	0.501904584931033	0.598101049704488	0.649455545848233	0.711379595070662
311	Poll.Height.Point.Proportion_V5	0.0065100236586609	6.89349635895044e-16	0.00304825628033653	0.0156911500387323	0.057162170478475	0.12072574640398	0.199023581264754	0.53421056701177	0.621445713925883	0.703080416858533	0.183652950781725	0.257828539670136	0.327039867682462	0.296919583141467	0.378554286074117	0.465789432988229
312	Poll.Height.Point.Proportion_V6	0.00371196702382425	0.000903900965169931	0.00231872388583549	0.00340359034633814	0.163030500530695	0.224287387882158	0.291786558116569	0.271173605308062	0.329225222918702	0.378314895208489	0.363583123735975	0.44648738919914	0.534786008377679	0.621685104791511	0.670774777081298	0.728826394691938
313	Poll.Height.Point.Proportion_V7	0.00347279499952703	0.000318116290018471	0.00140232185803108	0.00389506884182399	0.0935304783130928	0.154299654618274	0.21991811157241	0.356234049430015	0.428580481410795	0.492206639933876	0.338562142666352	0.41711986397093	0.504187798595214	0.507793360066124	0.571419518589204	0.643765950569985
314	Poll.Height.Point.Proportion_V8	0.117751767551329	0	1.23218392584453e-10	58.7808489934549	-0.0771863944296702	2.09204278186812e-12	4.18408556373624e-12	0.996001542781904	0.998000771390952	1.08236799579904	-0.0399895465305559	0.00199922860695597	0.00399845721391194	-0.082367995799038	0.00199922860904801	0.00399845721809603
315	Poll.Height.Point.Proportion_V9	0.00343642330911471	0.000542394416476266	0.00137132731873576	0.00374059194691131	0.0905579158778944	0.150848860775258	0.214409306280069	0.343519349049789	0.411472903738896	0.472990740764132	0.360718163471963	0.437678235485846	0.524598663503176	0.527009259235868	0.588527096261104	0.656480650950212
316	Poll.Height.Point.Proportion_V10	0.00397825169902897	0.000642205548594487	0.00259310225166338	0.00387634996268986	0.16960818416325	0.233825376172293	0.302476935805697	0.289343417326757	0.349538467918107	0.400511881852859	0.333701544963008	0.416636155909599	0.505451994077888	0.599488118147141	0.650461532081892	0.710656582673243
317	Poll.Height.Point.Proportion_V11	0.00638163733980577	1.65045967555586e-05	0.00330794055874247	0.0162461401533393	0.0619228389139077	0.127462707280505	0.207094977817261	0.539395288768706	0.626001879426259	0.707462508334345	0.170582653706407	0.246535413293237	0.314327436536931	0.292537491665655	0.373998120573741	0.460604711231294
318	Poll.Height.Point.Proportion_V12	0.00369545971409618	0.00095959366203318	0.00230131039426079	0.00340234845514323	0.161447129963633	0.222161823222413	0.289363801587032	0.270143786975817	0.328452840571893	0.377424353193235	0.366751503150704	0.449385336205695	0.537514632057037	0.622575646806765	0.671547159428107	0.729856213024184
