# Supplementary material for: Improving the Reliability of Scale-Free Image Morphometrics in Applications with Minimally Restrained Livestock Using Projective Geometry and Unsupervised Machine Learning
Source: Sensors (Basel). 2022 Oct 31;22(21):8347. doi: 10.3390/s22218347 (PMC9653925; doi:10.3390/s22218347)
Supplement: Supplementary file 1 [file sensors-22-08347-s001.zip › SupplementalMaterials/Results/Repeatability/Repeat_Geom_Muzzle.csv]

	Biometric	Var_Cow	Var_Side	Var_Day	Var_Rep	ErrorDay_low	ErrorDay	ErrorDay_high	ErrorRep_low	ErrorRep	ErrorRep_high	RepeatabilityOS_low	RepeatabilityOS	RepeatabilityOS_high	RepeatabilityRep_low	RepeatabilityRep	RepeatabilityRep_high
1	NFP_UF	0.00417590730590687	0.00910990727578318	0.0241616720339773	0.0679558059908428	0.140311749258627	0.229230714112293	0.315459774520693	0.557272835393758	0.644721851759739	0.718038684396501	0.0508397114827699	0.126047434127968	0.201218180771985	0.281961315603499	0.355278148240261	0.442727164606242
2	NFPP_UF	0.00371095006378924	0.000789552506693059	0.00620766828611419	0.00726561923824583	0.269569269611652	0.345373360507616	0.418715398337208	0.336813174067515	0.404234120900897	0.459409533041778	0.162610100291136	0.250392518591487	0.336083737450967	0.540590466958222	0.595765879099103	0.663186825932485
3	NFP_UB	0.000378197936931823	0.000130796610089079	0.000942408986640158	0.00101871076756234	0.301784256946395	0.381524444505828	0.457800757883688	0.347495248082797	0.412414424327567	0.46559935071925	0.119075789678046	0.206061131166605	0.293760985312551	0.53440064928075	0.587585575672433	0.652504751917203
4	NFPP_UB	0.00235513456726207	0.000637409313665857	0.00495710775780264	0.00385655326701128	0.343758895895776	0.419873091935902	0.495084675937692	0.270710200313208	0.32665478007549	0.375119608374308	0.164072119639584	0.253472127988608	0.343483398653242	0.624880391625692	0.67334521992451	0.729289799686792
5	NFP_LB	0.000312817697263118	5.98729675233956e-06	0.000801748302638833	0.000956917939050097	0.326275899883362	0.385925103972374	0.47506621284469	0.393322547537497	0.460616697167239	0.521289278507715	0.0747518327311529	0.153458198860387	0.209269804984828	0.478710721492285	0.539383302832761	0.606677452462502
6	NFPP_LB	0.000361040711566025	2.28003041828211e-18	0.00157451319271109	0.00552277033445319	0.139565497243673	0.21110817152931	0.312143995293001	0.652302938757861	0.740484076271988	0.810262126835934	-0.016897904249022	0.0484077521987017	0.089891118735464	0.189737873164066	0.259515923728012	0.347697061242138
7	NFP_LF	0.000492111609835198	0.000136171587095354	0.000596743742635648	0.000312698655473857	0.311051292552477	0.388069070684944	0.458012205664756	0.161412613066232	0.203351401890213	0.238268362467546	0.319042007107896	0.408579527424843	0.503897712073226	0.761731637532455	0.796648598109787	0.838587386933769
8	NFPP_LF	0.293601857296324	0.307242923571504	0.364047322429989	0.172876679482884	0.247158638141686	0.319965996553587	0.38282894779408	0.117310096077128	0.151943595306222	0.179362580692198	0.452302216761937	0.52809040814019	0.617923309688124	0.820637419307802	0.848056404693777	0.882689903922872
9	NDP_Linear	0.00199909234296549	0.000718434798973514	0.00388053961417381	0.000657642267836664	0.437298721598514	0.534825693996963	0.621660844284869	0.0718776048142785	0.0906379053605834	0.106856969213175	0.280534988959693	0.374536400642453	0.477640263185802	0.893143030786825	0.909362094639417	0.928122395185721
10	NDPP	0.00093178298808703	0.000301988679130646	0.00313461353976306	0.0012621674558487	0.474634930961438	0.55671507354091	0.635912708956606	0.186199377030833	0.224164044176517	0.25987977988115	0.126730329951464	0.219120882282573	0.312425465360629	0.74012022011885	0.775835955823483	0.813800622969167
11	NHP_Linear	0.00103509675383609	0.000643092442288854	0.00143299105929438	0.00132912847737091	0.250333246011718	0.322723293700774	0.389065515573163	0.242253751851558	0.299332446763382	0.344733370138226	0.291293276907341	0.377944259535844	0.46935117464821	0.655266629861774	0.700667553236618	0.757746248148442
12	NHPP	0.00235606680218841	0.000859105553300847	0.00448659534279244	0.00123300835188904	0.40812008727334	0.502149725700927	0.582004710708616	0.110228659178839	0.138001036060157	0.161416532143859	0.265627841055906	0.359849238238916	0.459120647519626	0.838583467856141	0.861998963939843	0.889771340821161
13	NPA	11.8034559179935	2.70327610827518	17.3028837260337	4.28257648016342	0.388589334958428	0.479407945479947	0.562701170455372	0.0934354015907408	0.118656590671462	0.140656661441017	0.309657096515256	0.401935463848591	0.503073118331242	0.859343338558983	0.881343409328538	0.906564598409259
14	NMR_Height_V1	0.000784334216185602	0.0002903461607189	0.00143243589472362	0.000981415897042282	0.332744205668066	0.410612780810208	0.484674282608162	0.229492278055568	0.281326314217803	0.325349504566097	0.217359986422718	0.30806090497199	0.406230595830531	0.674650495433903	0.718673685782197	0.770507721944432
15	NMR_Height_V2	0.000183051159734116	0.000204942163115078	0.000419583496683055	0.000253375001295617	0.31983693926753	0.395478369937338	0.464999376114993	0.192222753574	0.23881857434196	0.276880543855029	0.279727749171014	0.365703055720703	0.460313017058813	0.723119456144971	0.76118142565804	0.807777246426
16	NMR_Length	0.00117613731236526	0.000397595918980286	0.0021658560867995	0.000737866902180316	0.394379551531877	0.483724682101329	0.561435760780982	0.13217881590107	0.164796006006888	0.192224772457346	0.258342019785986	0.351479311891783	0.451687355171868	0.807775227542654	0.835203993993112	0.86782118409893
17	ULRP_V1	0.000872453070195069	0.000495854175043326	0.000783670838951144	0.000439640100276936	0.227948183147077	0.302386687841703	0.362722826578612	0.131474463720698	0.169639224987705	0.199849046922953	0.449139208376363	0.527974087170592	0.6184337403857	0.800150953077047	0.830360775012295	0.868525536279302
18	ULRPP_V1	0.00122353626574595	0.000798893644025808	0.00279175844536154	0.00335415179187563	0.261472116442255	0.34177793714722	0.414250640290618	0.343604448085145	0.410628320014789	0.467038544957542	0.159319041639454	0.24759374283799	0.33648501279014	0.532961455042459	0.589371679985211	0.656395551914855
19	ULRP_V2	0.000838999144555043	0.000186977047666816	0.000426524641163867	0.000971858718735119	0.113109459522196	0.175932914237387	0.234712804440893	0.323112528795477	0.400872353230333	0.46301631535364	0.340961269029538	0.42319473253228	0.519024218031938	0.53698368464636	0.599127646769667	0.676887471204523
20	ULRPP_V2	0.00206311343141464	0.00113772970041715	0.00461216894814052	0.00502688036562709	0.277754619707365	0.359206198002168	0.43193265408527	0.326989046582078	0.391504865552822	0.445457145419456	0.160712341884476	0.249288936445009	0.340245541335806	0.554542854580544	0.608495134447178	0.673010953417922
21	MTP_V1	0.00128872374174717	0.000474273952556117	0.00179684266062539	0.000610704381108986	0.346155191429631	0.430841238819207	0.506367288340156	0.115397355876127	0.146432761128754	0.172010231970242	0.331854688747117	0.422726000052039	0.520754150175306	0.827989768029758	0.853567238871246	0.884602644123873
22	MTP_V2	0.00140941768967241	0.00018644302728652	0.00122076642470125	0.000970971663069983	0.250135650350443	0.322306159558581	0.388907480472092	0.204496804416634	0.256355467706183	0.301243108948662	0.331226266448402	0.421338372735236	0.520058175349812	0.698756891051338	0.743644532293817	0.795503195583366
23	CTP_V1	0.000249333353719956	0.00025172111236354	0.000297779508865379	0.00018577089929699	0.230603017235576	0.302435542068036	0.361977434702993	0.146905686330081	0.188675583633767	0.221843393489831	0.433353324368937	0.508888874298197	0.600283383242342	0.778156606510169	0.811324416366233	0.853094313669919
24	CTPP_V1	0.00120940445062343	0.000228893474104623	0.001448648590256	0.00170681506857874	0.242422063723874	0.315351278882102	0.384961506820813	0.304904845586956	0.371550642655464	0.427036099362053	0.225017983025967	0.313098078462433	0.402101955947814	0.572963900637947	0.628449357344536	0.695095154413043
25	CTP_V2	0.000224990631366963	0.00030051071601688	0.000352322510670877	0.000284775279333542	0.23275219876711	0.303047283745933	0.365797531888281	0.192842080099949	0.244947093263186	0.286574679849604	0.372045139902944	0.452005622990882	0.544286796132635	0.713425320150396	0.755052906736814	0.807157919900051
26	CTPP_V2	0.00147047279028408	5.99086405802814e-05	0.0019471031307757	0.0014980857079291	0.325547111217604	0.391332656416146	0.467280022156106	0.247653728949833	0.301088242505882	0.350930332226192	0.208339992487647	0.307579101077972	0.390447940334577	0.649069667773808	0.698911757494118	0.752346271050167
27	CTP_V3	0.000248917594615237	0.000269470642239599	0.000366501548210842	0.000336768343803286	0.231755141772658	0.300003363911765	0.364950226229752	0.218515775965399	0.275664963744868	0.320644561754008	0.343435674893369	0.424331672343367	0.516219317632845	0.679355438245992	0.724335036255132	0.781484224034601
28	CTPP_V3	0.00074237095133466	0.00117027457841735	0.00158125619726576	0.00501890090435682	0.105197500489787	0.185750365154469	0.264418350924986	0.504817705329242	0.589570922960116	0.663991620559421	0.149627147325769	0.224678711885414	0.304896505796101	0.336008379440579	0.410429077039884	0.495182294670758
29	CTP_V4	0.000215040254370397	0.000349368397948884	0.000454658416944178	0.000403469701687384	0.249598945413794	0.319611011981278	0.386848243918252	0.227038795806209	0.283626905066011	0.328145090722475	0.313924781471291	0.396762082952712	0.491378319142937	0.671854909277525	0.716373094933989	0.772961204193791
30	CTPP_V4	0.000852254262205433	0.00143639477886214	0.00229697827183981	0.00468732446893849	0.167291718444579	0.247707345608841	0.323879410393171	0.428132441520818	0.505483537412014	0.570137383148689	0.164889496998502	0.246809116979145	0.331213614713204	0.429862616851311	0.494516462587986	0.571867558479182
31	CLTR_V1	0.00143966585464383	0.000780103038464771	0.00204499071008778	0.000879645907782949	0.315940521883552	0.397517401325247	0.467466335426093	0.134862363640288	0.170990779382688	0.200022961028714	0.342523290182544	0.431491819292065	0.52871052607993	0.799977038971286	0.829009220617312	0.865137636359712
32	CLTR_V2	0.00171017777277078	0.00164086613232403	0.00245493601073139	0.00168197598104584	0.253570397444976	0.327851291399419	0.391117405161069	0.176736537280997	0.224624183717275	0.261933187911403	0.367438839706945	0.447524524883307	0.541205501361189	0.738066812088597	0.775375816282725	0.823263462719003
