# Supplementary material for: Improving the Reliability of Scale-Free Image Morphometrics in Applications with Minimally Restrained Livestock Using Projective Geometry and Unsupervised Machine Learning
Source: Sensors (Basel). 2022 Oct 31;22(21):8347. doi: 10.3390/s22218347 (PMC9653925; doi:10.3390/s22218347)
Supplement: Supplementary file 1 [file sensors-22-08347-s001.zip › SupplementalMaterials/Results/Repeatability/Repeat_Geom_Topline.csv]

	Biometric	Var_Cow	Var_Side	Var_Day	Var_Rep	ErrorDay_low	ErrorDay	ErrorDay_high	ErrorRep_low	ErrorRep	ErrorRep_high	RepeatabilityOS_low	RepeatabilityOS	RepeatabilityOS_high	RepeatabilityRep_low	RepeatabilityRep	RepeatabilityRep_high
1	NTP_V1	0.00495911728382231	0	0.00887074560757233	0.00777548194523337	0.34559235122494	0.410581070316154	0.494490187727169	0.304885270323494	0.359886963343044	0.41067024959066	0.143502178648166	0.229531966340801	0.306159058716819	0.58932975040934	0.640113036656956	0.695114729676506
2	NTP_V2	0.00372843223586483	0.00157318446935505	0.0072643065254889	0.00683333403902261	0.29496372789564	0.374463126318933	0.450058254565153	0.299955912387044	0.352247199158735	0.402881682988712	0.192686420920763	0.273289674522332	0.365861098966346	0.597118317011288	0.647752800841265	0.700044087612956
3	NTP_V3	0.000745721667115618	0.000338243188664163	0.00145205616348662	0.00131593952205568	0.297629059991501	0.376965482358819	0.451659473182076	0.290507596780694	0.341628505260862	0.390949425273951	0.200437187954731	0.281406012380319	0.374766310041625	0.609050574726049	0.658371494739138	0.709492403219306
4	NRP	0.000305747091433369	6.51628581079484e-05	0.000198827272976964	0.00029897835482667	0.157407991931967	0.228874994488574	0.290510044768245	0.288142213730943	0.344161383338417	0.399942032893999	0.351350061901148	0.426963622173009	0.521480129072462	0.600057967106001	0.655838616661583	0.711857786269057
5	NRPP	0.00194006800668956	0.00141753378185851	0.00347384177989059	0.00506765217913484	0.216589738705195	0.291941661247578	0.365288435907977	0.368461194383388	0.425885486312542	0.484141841845673	0.204848681760138	0.282172852439881	0.369012347661148	0.515858158154327	0.574114513687458	0.631538805616612
6	SMRP_V1	0.00135903278294682	7.2560802524014e-05	0.000367456824862446	0.000778503861288612	0.0861828492897785	0.14256026688091	0.192731258593834	0.238041047056578	0.302031995934948	0.358668110843728	0.488656069979771	0.555407737184142	0.637872053976686	0.641331889156272	0.697968004065052	0.761958952943422
7	SMRP_V2	0.00147099643471302	1.25255857668799e-05	0.000420625998396122	0.000889169276742657	0.100528207750811	0.150582964225322	0.199826624399544	0.257885726748502	0.318320184440672	0.374662708246267	0.455967232985952	0.531096851334006	0.616535896064984	0.625337291753733	0.681679815559328	0.742114273251497
8	SMRP_V3	0.00141690470123245	9.03825717602101e-05	0.000370129885283963	0.000771722175707014	0.0833086213788292	0.139717032069952	0.186357897280771	0.234297114940211	0.291310527085994	0.343208457086452	0.50176675068471	0.568972440844054	0.660014176008767	0.656791542913548	0.708689472914006	0.76570288505979
9	SMRP_V4	0.00153388022145666	2.07300760623447e-16	0.000450026166984388	0.000911677339818092	0.105691461901903	0.155418115729956	0.2066757313759	0.247062014223126	0.314850968017471	0.3699227137083	0.451901278773144	0.529730916252573	0.612686062785397	0.630077286291699	0.685149031982529	0.752937985776874
10	MNRP_V1	0.000767119102022373	5.20269150393471e-05	0.000204039786755842	0.000392536919642783	0.0975960317251503	0.144124116519881	0.193494637601186	0.216981697686753	0.277269632773382	0.332557106360994	0.505813816644345	0.578606250706737	0.658707938470114	0.667442893639006	0.722730367226618	0.783018302313247
11	MNRP_V2	0.00070736503852128	4.55293866980945e-05	0.000174498007976435	0.000342795288994554	0.0878896732397274	0.137379699809665	0.180160716964276	0.200225314338829	0.269877659030922	0.316970708981325	0.524840804936211	0.592742641159413	0.691071675031403	0.683029291018675	0.730122340969078	0.799774685661171
12	MNRP_V3	0.00081588770451641	7.67489960398351e-05	0.000187060626709172	0.000325373756264657	0.0840430367751418	0.133132500484747	0.172887426586917	0.17800165673494	0.231571028739125	0.272976899457755	0.574188148886439	0.635296470776127	0.712545662520323	0.727023100542246	0.768428971260875	0.82199834326506
13	MNRP_V4	0.000762004294140921	4.27589777219729e-05	0.00016696527155713	0.000296353845854709	0.0811971605175302	0.131667526470913	0.171921163774351	0.177655453188772	0.233702359059024	0.276620238823606	0.571398496116713	0.634630114470063	0.71896909668463	0.723379761176394	0.766297640940976	0.822344546811228
14	MDP_V1	0.000444065408134678	0.000196740538463772	0.00014108664277949	0.000147330426396813	0.0987201087786861	0.151832918884233	0.189551914296141	0.125842790255369	0.158552278511929	0.187457982897687	0.635955180254483	0.689614802603838	0.761823856151861	0.812542017102313	0.841447721488071	0.874157209744631
15	MDP_V2	0.00042273548069355	0.000179081200605062	0.000126549466589994	0.000116864850490839	0.0975294481033079	0.149721752790215	0.186168438368456	0.108714449971996	0.138263800919397	0.163917235847839	0.661171019288331	0.712014446290387	0.78049826065978	0.836082764152161	0.861736199080603	0.891285550028004
16	MDP_V3	0.000512846403502558	0.000227405843178686	0.000168705375126917	0.000140164609140352	0.106150822613012	0.160806215091248	0.199042437970075	0.105708806442595	0.133601791102671	0.158325697359172	0.653365166740007	0.70559199380608	0.775197473788962	0.841674302640827	0.866398208897329	0.894291193557405
17	MDP_V4	0.000490796885599018	0.00019690452136802	0.000158342677103748	0.00011578407198258	0.109005774069021	0.164626785052196	0.202987818635542	0.0944127952188758	0.120379166750194	0.142964482755786	0.663950260995621	0.714994048197609	0.783247317237032	0.857035517244214	0.879620833249806	0.905587204781124
18	NDP_V1	0.00061520194272573	0.000168578929771667	0.000245043225833666	0.000243167410759175	0.12869694564851	0.19264533142122	0.239409197294633	0.153369829297104	0.191170624191583	0.226297475287128	0.555072938794702	0.616184044387197	0.700075955924832	0.773702524712872	0.808829375808417	0.846630170702896
19	NDP_V2	0.000577113279625778	0.000143610162326847	0.000210352801363154	0.000220987021060724	0.119899838545427	0.182587890671956	0.228169933593737	0.153850049622172	0.191818477243367	0.227227724761795	0.564817462577319	0.625593632084676	0.708612148032996	0.772772275238205	0.808181522756633	0.846149950377828
20	NaDP_V1	0.00226010397714796	0.000206138095048982	0.00104586948251407	0.000570117502401394	0.180294722083718	0.256200587444222	0.309857375943065	0.10969009994302	0.13965838134636	0.16686856283907	0.534653603954975	0.604141031209419	0.697035838756314	0.83313143716093	0.86034161865364	0.89030990005698
21	NaDP_V2	0.00432274172368017	0.0006666259282937	0.0017056776913783	0.00132722034510463	0.141779034928878	0.212617950790709	0.261174260720257	0.131585887609754	0.165442082903632	0.196850419699008	0.556740359424299	0.62193996630566	0.708535712693306	0.803149580300992	0.834557917096368	0.868414112390246
22	NaDP_V3	0.00275015507531862	0.000527299404495964	0.000958428826455158	0.00113482686605305	0.114597818065463	0.178454765888185	0.225097114873659	0.170210782906892	0.211299219217082	0.249504445124602	0.547372587662753	0.610246014894733	0.696114390661959	0.750495554875398	0.788700780782918	0.829789217093108
23	NaDP_V4	0.00278626101809269	0.000477120659622958	0.000980760852336876	0.00110639146993594	0.118044902010486	0.183301489596924	0.230389920499372	0.166267252847355	0.206781504414013	0.244456664763501	0.546304794242234	0.609917005989062	0.696816831866001	0.755543335236499	0.793218495585986	0.833732747152645
24	MIP_V1	6.29155017682015e-05	7.58524907837611e-08	2.34826228055785e-05	5.5076678106745e-05	0.109922179287216	0.165895543027753	0.222206094436432	0.317234944855708	0.389095183205543	0.450652160551875	0.36495085518706	0.445009273766704	0.537779572795665	0.549347839448125	0.610904816794457	0.682765055144292
25	MIPP_V1	0.0080483619045277	0	0.0031037146391282	0.0109909067106208	0.08531087370819	0.140166959595598	0.204809820528535	0.424688411779288	0.496360701916623	0.567590417336288	0.280586526638044	0.363472338487779	0.446496657027476	0.432409582663713	0.503639298083377	0.575311588220712
26	MIP_V2	5.9340146533891e-05	0	1.88676517399176e-05	3.33046934992409e-05	0.121289229302472	0.169197651670426	0.223941521822304	0.233920807903264	0.298663342282967	0.349569550753433	0.46116804960842	0.532139006046607	0.612273090449941	0.650430449246567	0.701336657717033	0.766079192096736
27	MIPP_V2	0.0021931349064894	0	0.00222598417327274	0.0070661507708485	0.13099178069205	0.19381209168145	0.273903616133224	0.533937395011514	0.615235938097947	0.691811814301444	0.117464185454707	0.190951970220603	0.257698828966396	0.308188185698556	0.384764061902053	0.466062604988486
28	MIP_V3	6.30705167710641e-05	0	2.31257334605731e-05	6.96127823792947e-05	0.0962687529723261	0.148423573865066	0.211647425188002	0.363915721652409	0.446782713510093	0.513758696238819	0.329090822111091	0.404793712624841	0.480070333690823	0.486241303761181	0.553217286489907	0.636084278347591
29	MIPP_V3	0.00903415009917038	0.000479725591340637	0.0028492400611874	0.0132901100589968	0.0487941325341328	0.111067515727379	0.173202275365658	0.444805215138336	0.518067792217225	0.592923725461272	0.297948321650953	0.370864692055396	0.454881552773028	0.407076274538728	0.481932207782775	0.555194784861664
30	MIP_V4	5.74479447056968e-05	0	2.24204262265741e-05	3.34982254163393e-05	0.147239767581801	0.197769245515934	0.256944395653342	0.231749846106375	0.295485852934404	0.344922729626202	0.432579785821961	0.506744901549662	0.58763546460811	0.655077270373798	0.704514147065596	0.768250153893625
31	MIPP_V4	0.00194154852460288	0.000268696577590121	0.00164938854273348	0.00671264540513314	0.0835742664033265	0.156010689362591	0.233130675267427	0.560880961175584	0.634928890294026	0.7121548941954	0.138562754557412	0.209060420343382	0.282727509207104	0.2878451058046	0.365071109705974	0.439119038824416
32	NIP_V1	5.43009641131502e-05	7.95659720269449e-06	1.12450498657515e-05	6.5395856759646e-05	0.0238661036378015	0.080958775373307	0.136553374146822	0.401745285863193	0.470817696760415	0.542027210189754	0.378129673433922	0.448223527866278	0.536922423926488	0.457972789810246	0.529182303239585	0.598254714136807
33	NIPP_V1	0.00286092589865821	0.000409827764009079	0.00140396438121323	0.00766160065273708	0.043376427756127	0.113807402008686	0.186308041643043	0.545775666555648	0.621060532007637	0.69951664662731	0.191092522805857	0.265132065983677	0.345524827124194	0.300483353372691	0.378939467992363	0.454224333444352
34	NIP_V2	5.3838203759374e-05	7.59825414418794e-06	8.09355595903913e-06	5.66264639142676e-05	0.0123710129371112	0.0641548979621491	0.115835185781878	0.378254750971469	0.448858948126485	0.51939592009751	0.418534219814228	0.486986153911366	0.574086071884431	0.48060407990249	0.551141051873515	0.621745249028531
35	NIPP_V2	0.00155548322812689	0.000267002432507425	0.00147393607215146	0.00599166429383378	0.0847677062700666	0.15869104441186	0.236834102149094	0.571150360458232	0.645091386606641	0.722454395162195	0.126907958255017	0.196217568981499	0.269402552253119	0.277545604837805	0.354908613393359	0.428849639541769
36	NaTLP	0.000155302386318525	0.000155469064759892	0.000158424349307751	0.000234148665506235	0.161012264019194	0.225244324780096	0.285679270059318	0.282664927261763	0.332907525204093	0.38271188816928	0.367878710996222	0.441848150015811	0.524399731465727	0.61728811183072	0.667092474795907	0.717335072738237
37	NTLP_V1	0.000142593041564602	1.69002406796064e-05	0.000102232333155288	0.000334676659829167	0.0991874759645243	0.171415062285085	0.244033706040712	0.48759425834837	0.561159260669907	0.635065482352244	0.193053941918789	0.267425677045008	0.34538937465056	0.364934517647756	0.438840739330093	0.51240574165163
38	MTLP_V1	0.0012466599590848	0.000124320068656457	0.000676206747590373	0.000638442183616673	0.180393817068601	0.251787107573928	0.309787701336036	0.191473954239935	0.237725387004572	0.279969244818626	0.434608454262365	0.5104875054215	0.609963894195612	0.720030755181374	0.762274612995428	0.808526045760065
39	STLP_V1	0.00162088071569849	7.52070210361982e-05	0.000699653952154366	0.000613676621317845	0.164703514374361	0.232488102362301	0.284795306018271	0.161094809097287	0.203918683965093	0.240951771036215	0.490818036212086	0.563593213672606	0.658129442925682	0.759048228963785	0.796081316034907	0.838905190902713
40	NNLP_V1	0.00345702531968547	0.00315258866846745	0.00415574372978922	0.00689537609615577	0.166722353000229	0.235309799328488	0.301638650311201	0.333780545927425	0.390435424073458	0.446420821633072	0.298142270903963	0.374254776598055	0.457355362647558	0.553579178366928	0.609564575926542	0.666219454072575
41	ULTLP_V1	0.00338044500959822	0.000768351199599941	0.00131680200991642	0.0045499391443115	0.0661481503125298	0.131475922073339	0.19009482806982	0.386056106300518	0.454288070545929	0.522760603520029	0.341092407585141	0.414236007380732	0.50189684698609	0.477239396479971	0.545711929454071	0.613943893699482
42	SMLP_V1	0.153744374616341	0.00937326394154664	0.111965220453868	0.082176799369979	0.234281296564843	0.313400121807854	0.377778460829128	0.185443988233039	0.230019811758798	0.270183080261499	0.37565168502782	0.456580066433348	0.554073655877121	0.729816919738501	0.769980188241202	0.814556011766961
43	MNLP_V1	0.0140445124584301	0.000218639738274894	0.00665097140814642	0.0130264976396503	0.138868351083949	0.195959035641514	0.255764229513974	0.319258648952334	0.383802569369898	0.445182606153601	0.338907235765545	0.420238394988588	0.507581043468992	0.554817393846399	0.616197430630102	0.680741351047666
44	MTLP_V2	0.000128258653621705	3.52802269935112e-05	7.26566474044641e-05	0.000318915705089193	0.058513343149163	0.130886645902577	0.200620351824058	0.498920199676172	0.57450774920032	0.649002900214658	0.221982053582494	0.294605604897102	0.37498709240969	0.350997099785342	0.42549225079968	0.501079800323828
45	SMLP_V2	0.0361415333194139	0	0.00860674750132472	0.0890869369564183	0.00469371878379031	0.0643085403399233	0.128617080679834	0.587813386109551	0.665646445203631	0.748520797087679	0.198993339208372	0.270045014456446	0.34290672051416	0.251479202912321	0.334353554796369	0.412186613890449
46	MNLP_V2	9.77656690292415e-05	1.65102318079938e-05	0.000241544509420266	0.00160194559146952	0.0477840154970607	0.123377619800932	0.212302314925405	0.739218965574708	0.818251818683326	0.892654605231888	0.00656364433691946	0.0583705615157419	0.0988862057918864	0.107345394768112	0.181748181316674	0.260781034425292
47	MTLP_V3	0.00112532768546186	8.38422671623612e-05	0.000660261028792857	0.000917044328288338	0.169172380929881	0.236952047087279	0.29851515674365	0.272456280660773	0.32910549219447	0.382448729016192	0.355420507785482	0.433942460718251	0.528249596019678	0.617551270983808	0.67089450780553	0.727543719339227
48	SMLP_V3	0.120055311281011	0.00830587635519782	0.0966034514048308	0.0765339440447581	0.241906735349617	0.320410963183002	0.387566656943791	0.206108028794096	0.253845120137692	0.296212217653833	0.344093862784073	0.425743916679306	0.522896746811783	0.703787782346167	0.746154879862308	0.793891971205904
49	MNLP_V3	0.0142796867591345	2.74765083089149e-05	0.0111469576121916	0.0276791795652046	0.150072280280247	0.209792305745506	0.284226724089545	0.446734959027499	0.520938457303999	0.593397170474001	0.188678636959845	0.269269236950496	0.345444108183643	0.406602829525998	0.479061542696001	0.553265040972501
50	NTLP_V2	0.000373958028238146	2.63945150809309e-05	0.000381841259650869	0.000880869385548238	0.16096561085536	0.229601173477417	0.304733598442438	0.456812568224885	0.529666817009585	0.598879484364613	0.165317715322724	0.240732009512998	0.319666962126993	0.401120515635387	0.470333182990415	0.543187431775115
51	MTLP_V4	0.000362730470920289	3.92754189923377e-17	0.000267051225391985	0.000995174379719857	0.104066596257686	0.164343657856939	0.240748300866001	0.530515743423523	0.61243155701161	0.689881849188036	0.148311924204052	0.223224785131452	0.293427907501236	0.310118150811964	0.38756844298839	0.469484256576477
52	STLP_V2	0.000540518930798209	0	0.000150162939864759	0.000885519462013366	0.0428100852807223	0.095268882693931	0.159945467096366	0.483364415681408	0.56180606097432	0.640224371039933	0.264333689023949	0.342925056331749	0.424556068228324	0.359775628960067	0.43819393902568	0.516635584318592
53	NNLP_V2	0.00433059182512188	0.00286504015032029	0.00679889469206118	0.0107796123366176	0.200084002352882	0.274435155584226	0.347124301753589	0.376456956229319	0.435115518437373	0.495064638386114	0.212151440054287	0.290449325978402	0.376726117724181	0.504935361613886	0.564884481562627	0.623543043770681
54	ULTLP_V2	0.00854986492742248	0.000922122607490783	0.0031118262973355	0.0135919619510722	0.0539885604280887	0.118881912921883	0.182250034011703	0.445979885395159	0.519257272968121	0.593105142651851	0.287087637423256	0.361860814109996	0.448483775787741	0.406894857348149	0.480742727031879	0.554020114604841
55	SMLP_V4	0.0394627327711129	0	0.013709879463068	0.109598848689878	0.0244043381771465	0.0842277840675298	0.158102664989743	0.592855220493065	0.67332963695037	0.754740251524354	0.170382122301806	0.2424425789821	0.313337654067554	0.245259748475646	0.32667036304963	0.407144779506935
56	MNLP_V4	0.00919641889678045	0	0.0102123316854891	0.027594323005151	0.156002865215448	0.217269444443783	0.298742091416067	0.507328772974672	0.587074863387999	0.661165893333092	0.119294603280571	0.195655692168218	0.262676916770141	0.338834106666908	0.412925136612001	0.492671227025328
57	SPP	0.0481163237470941	0.00481043483813424	0.0121317622032598	0.0204476739899502	0.0862547891435654	0.141881675762736	0.184931734365006	0.191293611236515	0.239136755447179	0.282942329767404	0.55772778168062	0.618981568790085	0.70496021481027	0.717057670232596	0.760863244552821	0.808706388763485
