# Supplementary material for: Improving the Reliability of Scale-Free Image Morphometrics in Applications with Minimally Restrained Livestock Using Projective Geometry and Unsupervised Machine Learning
Source: Sensors (Basel). 2022 Oct 31;22(21):8347. doi: 10.3390/s22218347 (PMC9653925; doi:10.3390/s22218347)
Supplement: Supplementary file 1 [file sensors-22-08347-s001.zip › SupplementalMaterials/Results/Repeatability/Repeat_NL_Eye.csv]

	Biometric	Var_Cow	Var_Side	Var_Day	Var_Rep	ErrorDay	ErrorRep	RepeatabilityOS_low	RepeatabilityOS	RepeatabilityOS_high	RepeatabilityRep_low	RepeatabilityRep	RepeatabilityRep_high
1	aaxba	1.20925668714295e-06	2.86045820748021e-06	1.51110741385412e-06	1.80095544587389e-06	0.204707790472749	0.24397313300476	0.488154009003628	0.551319076522491	0.625709939959842	0.715301174844836	0.75602686699524	0.801824329258783
2	aaxca	3.21199571087418e-06	2.53298181684813e-07	2.35314227545884e-06	1.95520494933021e-06	0.302707861082943	0.251517264537319	0.365934050268556	0.445774874379738	0.537773618960392	0.705825241684145	0.748482735462681	0.796844753482448
3	aaxda	2.44366185783891e-06	3.47284668611153e-07	1.61838095850447e-06	1.47532336294884e-06	0.275017329036791	0.250707034466536	0.396211913498756	0.474275636496673	0.566020046685599	0.706919070112629	0.749292965533464	0.798994793942465
4	aaxea	2.26567168200397e-06	6.97389643069013e-07	1.76244571156347e-06	3.01458293415846e-06	0.227703517428553	0.389476471918693	0.309391531593136	0.382820010652754	0.471347775953676	0.553268263196721	0.610523528081307	0.676437169140299
5	aaxfa	2.77136313098461e-06	6.6164016642456e-07	1.60970609030481e-06	3.26907235228529e-06	0.193665587073627	0.393305846393119	0.341122115866416	0.413028566533253	0.501599130466399	0.547744662715494	0.606694153606881	0.674830939391972
6	aaxga	1.32116762536617e-06	1.62252965978144e-06	1.25506737968027e-06	2.29839500508143e-06	0.193171700165065	0.353753812720061	0.381019577233041	0.453074487114874	0.536445386309808	0.591792119444403	0.646246187279939	0.705206708406106
7	aaxha	1.8246131499555e-06	0	8.96592769834594e-07	3.4121295686364e-06	0.146183552412297	0.556325277669065	0.216141162400848	0.297491169918638	0.369770711499481	0.369092095562218	0.443674722330935	0.530985582650816
8	baxca	1.33323016778776e-06	2.90734836788257e-07	1.4216629530928e-06	1.95852001580417e-06	0.284096905333144	0.391379316955913	0.24926061348235	0.324523777710943	0.410736950180873	0.55428865720315	0.608620683044087	0.673171714216138
9	baxda	7.72248993878207e-07	4.56863503046684e-08	1.34989590114202e-06	3.29284739788896e-06	0.247202955775392	0.603010653626556	0.0795324865893639	0.149786390598053	0.208961796577944	0.330423841699287	0.396989346373444	0.473332928286675
10	baxea	7.37806898067985e-07	1.39063473124719e-06	9.80196498708173e-07	3.02249712520544e-06	0.159871941854811	0.492975118044204	0.277044587484354	0.347152940100985	0.427543579010465	0.437900627638738	0.507024881955796	0.576090748656052
11	baxfa	2.3435407597542e-06	1.35992133164831e-06	2.13129428353769e-06	3.73848534750762e-06	0.2226303633951	0.390514044865433	0.316820432708729	0.386855591739467	0.47746498303965	0.552904549006827	0.609485955134567	0.67460547424265
12	baxga	6.50409260694029e-07	1.20907403203253e-07	5.23771451046091e-08	5.42721356311728e-06	0.00837912673897971	0.868228121140332	0.0650976879001804	0.123392752120688	0.18003028624603	0.0471596430867171	0.131771878859668	0.185148166498801
13	baxha	1.74702097403829e-06	1.89859890796008e-07	5.62080048523476e-07	6.25139876355624e-06	0.0642350793883829	0.714416206233127	0.151007239628896	0.22134871437849	0.292126744256807	0.200761792031731	0.285583793766873	0.375416169902985
14	caxda	1.44465624885439e-06	1.22147364670248e-06	4.26153783800259e-07	6.9115545649382e-06	0.0425990278324695	0.690890275927792	0.205400055378608	0.266510696239738	0.341805163758564	0.224430832704162	0.309109724072208	0.386680016978538
15	caxea	9.44502046023154e-07	4.60109081013721e-07	6.89537048936053e-07	4.34488756251765e-06	0.10708700447401	0.674773015553439	0.15667344342498	0.218139979972551	0.292495338767709	0.246535986191568	0.325226984446561	0.406819421682162
16	caxfa	1.36292754376141e-06	1.12087350518128e-06	1.07623988283737e-06	3.01129607433141e-06	0.163777916402164	0.458247092110912	0.309578315246937	0.377974991486924	0.4624142440508	0.475326282937316	0.541752907889088	0.61239917472785
17	caxga	4.38692873283093e-07	1.75539597707624e-07	2.20758428153969e-07	4.78023396439e-06	0.0393142631896321	0.851298760167714	0.0515678935939488	0.109386976642654	0.164266910487559	0.0669080495465081	0.148701239832286	0.218667638978665
18	caxha	1.61173371014134e-06	1.69883308455197e-06	1.11658260078833e-06	2.47196952243049e-06	0.16184423171622	0.358302205229791	0.410976306057508	0.479853563053989	0.562936481666753	0.586973337477689	0.641697794770209	0.70261424556033
19	daxea	1.37838168611019e-06	5.80926017146262e-07	8.27898841512969e-07	3.5009279667371e-06	0.131660485315321	0.556751443584871	0.244808245027895	0.311588071099808	0.397653751363775	0.370144970889471	0.443248556415129	0.521957590864268
20	daxfa	1.12482246165944e-06	7.13882209574922e-07	1.09861509030052e-06	2.42943757417976e-06	0.204707427889364	0.452682583207622	0.273598768675821	0.342609988903014	0.429868348421224	0.484027481026841	0.547317416792378	0.61731938570856
21	daxga	2.50347423050059e-07	1.3613940995399e-06	0	8.0593979713649e-06	0	0.833345230559707	0.115613702243096	0.166654769440293	0.234032661409381	0.0872607248169467	0.166654769440293	0.219673147363015
22	daxha	5.62533611290488e-07	2.18463894595632e-07	8.61487953840259e-22	3.9114846042136e-06	1.83588969254899e-16	0.833564095171473	0.109095075785242	0.166435904828527	0.23137813253618	0.0803881209926882	0.166435904828527	0.222230238513986
23	eaxfa	1.10220643759681e-06	1.21231687527571e-06	1.86879227257194e-07	4.26756037100118e-06	0.0276082510291036	0.630460002075591	0.278302213659398	0.341931746895305	0.421392579881905	0.288726934155513	0.369539997924409	0.448625053415213
24	eaxga	1.64200536173117e-06	3.14232898829674e-07	1.21237586987258e-06	1.31970688418703e-06	0.270117905097104	0.294031304777033	0.35777178582398	0.435850790125863	0.524028560947021	0.658829976858941	0.705968695222967	0.761666035911212
25	eaxha	2.01261168395727e-06	3.04602518761953e-07	0	7.43334553932626e-06	0	0.762350648165649	0.17241223202055	0.237649351834351	0.311134625245551	0.146726979186942	0.237649351834351	0.29958618491161
26	faxga	5.66460176980774e-07	8.83074945295833e-07	1.6093056346622e-07	3.50982994749856e-06	0.0314299358852339	0.685474081752712	0.222137744013675	0.283095982362054	0.357720123056358	0.230175049176904	0.314525918247288	0.38888909959229
27	faxha	1.11533777636975e-06	2.76728476539472e-07	6.54215863424888e-07	3.86573963251369e-06	0.110658568458817	0.653877775951533	0.168599646904446	0.235463655589651	0.311041296738142	0.26958441648296	0.346122224048468	0.430784043854658
28	gaxha	7.89396050849781e-07	4.29414700139625e-07	0	9.24174001072182e-06	0	0.883485030687808	0.0631604391384947	0.116514969312192	0.173493411981867	0.0321583141292377	0.116514969312192	0.162753237025605
29	abxbb	3.43215822451977e-06	5.31822657729782e-06	7.08380339087765e-06	4.05934659942997e-06	0.356085706481975	0.204053560206749	0.364607037766109	0.439860733311277	0.530767028401239	0.7637960439568	0.795946439793252	0.831839789030367
30	abxcb	1.29566849801824e-06	3.8414984583917e-06	2.90752147329042e-06	1.6965149312219e-06	0.298476621990483	0.17415866072847	0.461715958895195	0.527364717281047	0.604653053832358	0.796517039777905	0.82584133927153	0.858885991040176
31	abxdb	1.76767213046196e-06	2.2951052078132e-06	2.1519757914139e-06	2.14201981674661e-06	0.257512774991901	0.256321409050634	0.415294335956992	0.486165815957465	0.573359679920876	0.702976597250471	0.743678590949366	0.788815430790502
32	abxeb	1.98043029629345e-06	3.4240595105011e-06	1.38582263351761e-06	4.55204822278582e-06	0.122181146824783	0.401331641445309	0.411457401836777	0.476487211729908	0.554483668574039	0.536451028283554	0.598668358554691	0.662982081441434
33	abxfb	2.70204358698967e-06	3.27328076029702e-06	2.64230215437248e-06	2.95941869379984e-06	0.228236316759729	0.255628154147713	0.448507115370673	0.516135529092558	0.598749417558395	0.703294160817495	0.744371845852287	0.789122021701198
34	abxgb	2.83321228403956e-06	6.77018859748141e-06	6.93904644287063e-06	3.33544020126367e-06	0.349083695836129	0.16779651242914	0.414292959870379	0.483119791734731	0.56621609132863	0.803952976636742	0.83220348757086	0.863604258652277
35	abxhb	1.06308720554482e-06	3.74544435853729e-07	5.34225343933827e-07	2.89701975585494e-06	0.109722503224338	0.595007824155449	0.227862949510471	0.295269672620213	0.379647452684874	0.329840341192002	0.404992175844551	0.487292149387482
36	bbxcb	1.74889096968654e-06	4.79958767850897e-07	1.63442879812842e-06	2.23332005728727e-06	0.268088635524996	0.366322306321545	0.290977570572582	0.365589058153459	0.454558017692525	0.580295413289093	0.633677693678455	0.695988478537863
37	bbxdb	2.07583195579245e-07	1.1659006038275e-06	7.25379104801622e-07	1.73176554228815e-06	0.189362950474889	0.452083924733556	0.288368153123779	0.358553124791555	0.444555429587961	0.483672363506406	0.547916075266444	0.613727347441175
38	bbxeb	1.91082056871556e-06	8.93380841009048e-06	6.71357205755488e-06	2.78336111832962e-06	0.330042108197025	0.136831237304349	0.463705374458613	0.533126654498626	0.607578100219116	0.839996258840618	0.863168762695651	0.889109211872488
39	bbxfb	1.04285018001164e-06	8.47570106843807e-06	7.08881674338771e-06	4.00327008531636e-06	0.343939703217895	0.194233195029214	0.389876442589338	0.461827101752891	0.539626635299978	0.774489888601333	0.805766804970786	0.840114747934203
40	bbxgb	1.42452341553543e-06	1.64108198490195e-06	1.0057968837389e-06	5.19399705019463e-06	0.108554078182879	0.560579945100368	0.262556411933916	0.330865976716753	0.41278064759742	0.365011490620201	0.439420054899632	0.519490843015016
41	bbxhb	7.56337283547121e-07	3.70011812354546e-07	1.15581063736062e-06	4.21133635460947e-06	0.177995123384981	0.64854683788525	0.112308056255386	0.17345803872977	0.244649374545753	0.278371486898833	0.35145316211475	0.429500007986612
42	cbxdb	3.13250991881075e-06	1.07943746969255e-06	2.12207629854457e-06	2.45963553571189e-06	0.241318914548361	0.279705578008511	0.408112309571468	0.478975507443129	0.569257001071973	0.676529837609108	0.720294421991489	0.775341152418521
43	cbxeb	1.36837648235565e-06	9.64660911383903e-07	1.96875276856888e-06	4.47366941317612e-06	0.22434754005008	0.509793176607402	0.198373546207786	0.265859283342517	0.349349364029016	0.424734314236855	0.490206823392598	0.56185424310594
44	cbxfb	1.78980252349937e-06	1.69739567069586e-06	2.209394776043e-06	2.86352461363177e-06	0.258103320941083	0.334519308359451	0.332801030599918	0.407377370699466	0.497186854358602	0.615157851273749	0.665480691640549	0.721725390538741
45	cbxgb	3.20946525269135e-07	1.9535650898556e-07	2.61776770179111e-07	1.59332094743602e-06	0.110389089643622	0.671890209269649	0.155906085463464	0.217720701086729	0.290151225539229	0.248860088341346	0.328109790730351	0.408443165167076
46	cbxhb	7.78210056719645e-07	4.90386602356947e-06	4.30411262182014e-06	3.48462796451701e-06	0.319513859355203	0.25867978540233	0.350527509546888	0.421806355242468	0.501166648105062	0.701804935444288	0.74132021459767	0.783317537666738
47	dbxeb	1.36532783771504e-06	2.81110266240361e-06	2.11938363509413e-06	1.94048574222417e-06	0.257322300867178	0.235601638004957	0.440326947734564	0.507076061127866	0.586723198764176	0.726216372128034	0.764398361995043	0.807606311294641
48	dbxfb	7.97383267904392e-07	2.55184431686605e-06	2.56998747643333e-06	2.65496317944049e-06	0.299735718608087	0.309646371340304	0.319295355558409	0.390617910051609	0.474561999462426	0.643779176623398	0.690353628659696	0.74030656055879
49	dbxgb	1.36338752954165e-06	2.98460518522759e-06	3.1964786462288e-06	3.46425820047735e-06	0.29035854031829	0.314682832485992	0.324396344141914	0.394958627195718	0.479273663219831	0.63755622830418	0.685317167514008	0.73725059539856
50	dbxhb	8.12150442967231e-07	1.43476689494314e-06	4.7391529166557e-07	7.35804544748231e-06	0.0470206394047276	0.730046081639865	0.162509235126714	0.222933278955408	0.293028583742281	0.186345841502377	0.269953918360135	0.346730461521892
51	ebxfb	2.93757969506697e-06	5.26771326171821e-06	5.83453146561767e-06	3.74684520159904e-06	0.328028326210342	0.210654680207414	0.389905130441854	0.461316993582245	0.545821829135479	0.755436114288483	0.789345319792586	0.827092446964711
52	ebxgb	2.29078499258544e-06	1.20796593966963e-06	3.62549012055016e-06	1.6689057424669e-06	0.41230860862001	0.189796188022726	0.319793129591003	0.397895203357263	0.501761070112118	0.781300974644963	0.810203811977274	0.846922292476447
53	ebxhb	1.08378349039444e-06	8.49803638575675e-07	3.61432295220814e-08	5.89042936967464e-06	0.00459828181258994	0.749403265758878	0.183146003695653	0.245998452428532	0.317480747355731	0.16483217836288	0.250596734241122	0.313169516998234
54	fbxgb	1.33921340759361e-06	4.88637310789685e-06	5.18023034684097e-06	3.45961623383965e-06	0.348474902367644	0.232728922962275	0.347329054175725	0.418796174670081	0.502416594060876	0.729917225713511	0.767271077037725	0.80718381694485
55	fbxhb	9.21895410503432e-07	2.69361503011301e-06	1.86151750736117e-06	2.94388170035401e-06	0.221058957416789	0.349591887728812	0.358389015891783	0.429349154854399	0.509608362532832	0.596836432459338	0.650408112271189	0.706070297587306
56	gbxhb	1.3568847218383e-06	2.68574107863234e-06	1.72320118101029e-06	7.06225599808877e-06	0.134330373739763	0.550530894548802	0.247081959695809	0.315138731711435	0.397074459370306	0.377106639590753	0.449469105451198	0.520098004151073
57	acxbc	1.193454178188e-06	7.50747851304067e-07	1.10802927548571e-06	1.64743666042232e-06	0.235767565632985	0.350543202743489	0.342446014500359	0.413689231623526	0.504780465414925	0.597156003122121	0.649456797256511	0.710843718502032
58	acxcc	2.01731108238837e-06	4.02102914256215e-07	1.69265840786775e-06	1.71831062142227e-06	0.290316845452262	0.294716593022948	0.336359071712211	0.41496656152479	0.504693962689719	0.658809538607506	0.705283406977052	0.759712443301981
59	acxdc	1.65813906828473e-06	2.81146454379673e-07	9.9617588054046e-07	2.52052201660537e-06	0.18258411067076	0.461973914263295	0.279415235784001	0.355441975065945	0.438919226730457	0.472222984950772	0.538026085736705	0.612419374707521
60	acxec	1.37058347250678e-06	4.94776451086665e-07	1.59540597097422e-06	4.18203292735545e-06	0.208746299378946	0.547186053800007	0.174509184057656	0.244067646821047	0.327788068374009	0.384603657558908	0.452813946199993	0.526862735950694
61	acxfc	6.66772065867861e-07	8.51439476562249e-07	1.0890271582833e-06	1.82177701156905e-06	0.245884690646553	0.411327737338329	0.269123452233008	0.342787572015117	0.429848479716541	0.530552906721506	0.588672262661671	0.653569656991609
62	acxgc	8.70457017994904e-07	3.97495688805937e-07	8.14362499246347e-07	1.22351151444041e-06	0.24634155631915	0.370107576074025	0.311319557040255	0.383550867606824	0.476751758997038	0.57613351961042	0.629892423925975	0.69235299448303
63	acxhc	7.79825575441672e-07	5.81485504703947e-07	7.30037491610483e-07	4.24317406301866e-06	0.115247435947704	0.669849064825314	0.151737689770713	0.214903499226982	0.287543836087878	0.250859238355544	0.330150935174686	0.41063508491639
64	bcxcc	1.1971153904538e-06	1.6799170809746e-07	7.37418980186551e-07	1.71718303333315e-06	0.193056318832284	0.449558587565358	0.279775193447647	0.357385093602358	0.438524950792091	0.486029347285635	0.550441412434642	0.624665717845564
65	bcxdc	6.76123638561366e-07	5.89192402902442e-07	9.41352751546524e-07	3.10858762071979e-06	0.177103920916189	0.584842457024243	0.172842809068614	0.238053622059569	0.314067743436989	0.343381699968018	0.415157542975757	0.493687568446207
66	bcxec	8.2006006341478e-07	8.05064622289677e-07	1.33237610424563e-06	2.44468287676357e-06	0.246636580028788	0.452536053490154	0.227838992510483	0.300827366481059	0.388618651662867	0.48627802247925	0.547463946509846	0.615460238045545
67	bcxfc	1.4771718624835e-06	1.26133410593037e-06	1.68912830114249e-06	3.36255389148489e-06	0.216827664008146	0.431639624354779	0.279956391988528	0.351532711637075	0.438696995396951	0.506474533351458	0.568360375645221	0.634791744601347
68	bcxgc	6.58166815059988e-07	2.80816277509727e-07	5.2547501439818e-07	3.1969538364082e-06	0.112728722709196	0.685833793546416	0.138404134119136	0.201437483744387	0.274096711986106	0.236326626545476	0.314166206453584	0.394960639797502
69	bcxhc	7.07518112701016e-07	1.88553160063737e-08	1.04161041072575e-06	3.24611752088786e-06	0.207736209516728	0.647397666623963	0.0742401028664559	0.144866123859309	0.201417675544171	0.284370417362131	0.352602333376037	0.43129910393144
70	ccxdc	7.2930300934644e-07	4.56738766044873e-07	6.81915966582729e-07	1.55180522977942e-06	0.199404453529445	0.453775668839335	0.277835089572548	0.34681987763122	0.434128911649903	0.482672275651707	0.546224331160665	0.616537175176316
71	ccxec	5.15178216709393e-07	5.27275575322304e-07	1.00044412374582e-06	4.09258157844227e-06	0.163058832596269	0.667035328257208	0.110251201802077	0.169905839146523	0.240619877980003	0.256196346778381	0.332964671742792	0.410452622586911
72	ccxfc	1.07848627364868e-06	3.15844473997671e-07	3.24461982777303e-07	3.60229155212267e-06	0.0609766666995993	0.676984494295371	0.193618641288695	0.262038839005029	0.340204691595823	0.241743172985588	0.323015505704629	0.405367677625084
73	ccxgc	3.06371248391205e-07	2.01632339988059e-08	0	4.80996951063487e-06	0	0.93642865208838	0.0153551935809605	0.0635713479116202	0.105328688585051	-0.0216317754645467	0.0635713479116202	0.0978999931353518
74	ccxhc	8.615308269956e-07	6.99629381996748e-07	6.05494767566993e-07	3.02319006949534e-06	0.116669141793991	0.582520295436097	0.232380088213672	0.300810562769912	0.379776610433531	0.34186519854421	0.417479704563903	0.498003155248132
75	dcxec	4.96047223950318e-07	6.8872512543195e-07	2.63546294530428e-07	4.06193910723699e-06	0.0478283061215132	0.737159546917653	0.155133974975015	0.215012146960834	0.28625512148717	0.177123287233102	0.262840453082347	0.339917317087145
76	dcxfc	6.66011004911359e-07	7.93361531540453e-07	1.03623419381211e-06	2.06162992155491e-06	0.227382133731972	0.452385969627471	0.247375882870929	0.320231896640558	0.404585247847255	0.485466583461745	0.547614030372529	0.617227815772359
77	dcxgc	5.58495565721608e-07	3.17358074797874e-07	0	4.96285347308803e-06	0	0.849991852052615	0.095408349381233	0.150008147947385	0.213566816340585	0.0681249274770546	0.150008147947385	0.202785080570502
78	dcxhc	6.32577062128337e-07	1.02821799122257e-07	6.04177172815322e-07	3.11868934137392e-06	0.135518440903872	0.69952976746393	0.0953665891958643	0.164951791632198	0.227139033148835	0.225242648515312	0.30047023253607	0.383391306820801
79	ecxfc	1.02373716631536e-06	5.89419666481121e-07	7.56280904798715e-07	2.04023615762248e-06	0.171504950880588	0.462672797604179	0.295841370571851	0.365822251515233	0.453133907353894	0.471778465669482	0.537327202395821	0.609849641984322
80	ecxgc	9.09620239794501e-07	2.38869698394733e-07	5.90066780182925e-07	1.08966211302797e-06	0.20863547531462	0.385282107922505	0.333558099664444	0.406082416762874	0.493935772126698	0.557896152805272	0.614717892077495	0.681240633720297
81	ecxhc	7.62324565642336e-07	3.15894741024854e-07	1.22221402902102e-20	4.76531096270015e-06	2.09156789249137e-15	0.815484945407165	0.12517060077744	0.184515054592833	0.253105216385665	0.098379413473925	0.184515054592835	0.242662773277596
82	fcxgc	3.71732764292012e-07	5.52956400888437e-07	3.37630454897537e-07	3.14779851280155e-06	0.076558143052981	0.713767390794638	0.150096695934312	0.209674466152381	0.281333673855434	0.203147820739898	0.286232609205362	0.364080716064111
83	fcxhc	1.10319538917953e-06	2.27534353773715e-07	1.17860189024988e-06	1.3964771148382e-06	0.301756170432289	0.357538529130106	0.264559276988477	0.340705300437605	0.430299220443249	0.590904937704986	0.642461470869894	0.703085414596802
84	gcxhc	1.01856696815865e-06	4.18135824608335e-08	0	6.54436629138746e-06	0	0.860563333316742	0.0812726240707985	0.139436666683258	0.195645933733265	0.0474990161222498	0.139436666683258	0.189554734556369
