# Supplementary material for: Improving the Reliability of Scale-Free Image Morphometrics in Applications with Minimally Restrained Livestock Using Projective Geometry and Unsupervised Machine Learning
Source: Sensors (Basel). 2022 Oct 31;22(21):8347. doi: 10.3390/s22218347 (PMC9653925; doi:10.3390/s22218347)
Supplement: Supplementary file 1 [file sensors-22-08347-s001.zip › SupplementalMaterials/Results/Repeatability/Repeat_NL_Muzzle.csv]

	Biometric	Var_Cow	Var_Side	Var_Day	Var_Rep	ErrorDay	ErrorRep	RepeatabilityOS_low	RepeatabilityOS	RepeatabilityOS_high	RepeatabilityRep_low	RepeatabilityRep	RepeatabilityRep_high
1	A_extrapxB	0.220876433892008	0.100002201659797	0.461932593375912	0.224593293904062	0.458537343149339	0.222942510991253	0.23773089444723	0.318520145859408	0.4258243306884	0.744052606748064	0.777057489008747	0.819160383618803
2	A_extrapxE_upper	0.110566566110529	0.447808333219708	0.274678696199632	0.180694782074035	0.270953524827199	0.178244213323552	0.482166866872451	0.550802261849249	0.623040987624855	0.791152080604986	0.821755786676448	0.855612104703997
3	A_extrapxH	0.32154213577377	0.0249233371786066	0.481138931101514	0.174032538365477	0.480352621519095	0.173748122693155	0.260463480394443	0.34589925578775	0.445559925929799	0.798042413372762	0.826251877306845	0.858748799053186
4	A_extrapxI	0.389583783134047	0.0429333920356171	0.445034612497494	0.123017418864961	0.444781439996483	0.122947436381065	0.352718408286189	0.432271123622452	0.539899557534047	0.856047595303308	0.877052563618935	0.901938797198173
5	A_extrapxJ	0.242575974096728	0.103561640819164	0.531419473504887	0.125186782732585	0.529965316959399	0.124844226261482	0.258632344025948	0.345190456779119	0.457008821876229	0.856265997020336	0.875155773738518	0.898966123662051
6	A_extrapxK	0.385880764595736	0.0428134556046671	0.44410373393652	0.119397644793119	0.447596960131077	0.120336801455151	0.352243197662243	0.432066238413772	0.539556026438519	0.859135440239904	0.879663198544849	0.904042165993657
7	A_extrapxJI	0.319355242683342	0.0835667453897395	0.458278406045214	0.143864729662696	0.455968867292101	0.14313970931703	0.318836714144431	0.400891423390869	0.511155316045394	0.83409149734824	0.85686029068297	0.885163771099813
8	A_extrapxJH	0.312739327495581	0.0332618986793818	0.491113211488212	0.161790658989944	0.491651522385571	0.161967998293363	0.261438231336534	0.346380479321066	0.449218624127928	0.812026239304912	0.838032001706637	0.868563995136287
9	A_extrapxKI	0.414284405047306	0.0239001419677563	0.406479503132682	0.144619583237022	0.410882672486899	0.1461861678053	0.362398182953188	0.442931159707802	0.544474564519803	0.828211895633485	0.8538138321947	0.884098698985664
10	A_extrapxKH	0.220858613695315	0	0.496272115129144	0.283487680186657	0.495965405653087	0.283312477197796	0.134619831981509	0.220722117149117	0.299746334197125	0.675968938648107	0.716687522802204	0.76615662217009
11	A_extrapxL	0.400114513816283	0.0361884221365913	0.348605417236503	0.209844892716147	0.350444111312417	0.210951704435129	0.358867983775034	0.438604184252455	0.536753976402945	0.752978716492546	0.789048295564871	0.830459843513686
12	A_extrapxQ	0.405393259584834	0.0219499362171974	0.419051498699143	0.15999266717843	0.416391853331474	0.158977222161665	0.343395376476635	0.424630924506861	0.524869980622911	0.813562581449627	0.841022777838335	0.873184384728964
13	BxE_upper	0.119665350379914	0.339529785927472	0.300367033468583	0.250744680346864	0.297302778291629	0.248186657663836	0.384807909799309	0.454510564044535	0.535166348619508	0.711674221191373	0.751813342336164	0.795487472103774
14	BxH	0.278007546283045	0.0234651905540479	0.337230325394381	0.358135029376938	0.338299999000094	0.359271011402747	0.222842547492517	0.30242898959716	0.385817798607352	0.589652016778046	0.640728988597254	0.701499680404241
15	BxI	0.316525989219958	0.0911729530211926	0.375629109835586	0.213231335922778	0.376925965836939	0.213967515123024	0.330211882423147	0.409106519040036	0.512610568167549	0.751767488503294	0.786032484876975	0.827659166877435
16	BxJ	0.20481236556267	0.130733337007164	0.494936739529106	0.175501057322773	0.491992900294706	0.174457192810478	0.251401232695334	0.333549906894816	0.439378732226391	0.800091178439482	0.825542807189522	0.858920883236582
17	BxK	0.35837357443642	0.166125654357021	0.230590135035255	0.243555369671185	0.230903070231114	0.243885900061389	0.456676099841453	0.525211029707497	0.616821854465163	0.717506742569405	0.756114099938611	0.806883384177096
18	BxJI	0.253914570854424	0.0968494510934801	0.45548135682737	0.194846195649698	0.454984707157284	0.194633738438582	0.267780730959739	0.350381554404135	0.458754803143873	0.776290471212669	0.805366261561418	0.842407746524506
19	BxJH	0.234481113801003	0.0505060777860229	0.349435997735359	0.369352245716546	0.348121686920747	0.367963025218107	0.206691244144261	0.283915287861147	0.370403820649496	0.58233185639233	0.632036974781893	0.692514489509077
20	BxKI	0.374647707314898	0.120672706966118	0.244236676571784	0.247225171135055	0.247508174781916	0.250536699592698	0.430962503703879	0.501955125625386	0.590772803279309	0.709314165060604	0.749463300407301	0.800275260648859
21	BxKH	0.168014539648801	0.0390273976311252	0.345112653706027	0.448258956501156	0.344969992232611	0.44807365676636	0.132180085982555	0.206956351001028	0.283176585800076	0.497937826839577	0.55192634323364	0.61950860113296
22	BxL	0.256941651219764	0.238336252019372	0.184871646973854	0.309137500513431	0.186873614526851	0.312485137944983	0.432013644935927	0.500641247528166	0.584794446766119	0.638739865413078	0.687514862055017	0.743056539594948
23	BxQ	0.163220433141146	0.210485358262541	0.299624777694924	0.321602894251362	0.301150568085304	0.323240604621453	0.300064605180506	0.375608827293243	0.465671028151967	0.628937662265693	0.676759395378547	0.73014724150217
24	E_upperxH	0.05118896708852	0.349103050617553	0.326573912965759	0.271817428625057	0.327004460348352	0.272175786343759	0.329162333175391	0.400819753307889	0.480129955331744	0.687167083069807	0.727824213656241	0.771596182494624
25	E_upperxI	0.160918389220781	0.214280722461702	0.39582631351908	0.239480623124776	0.391710979043294	0.236990786469233	0.294007894606019	0.371298234487473	0.466142866434079	0.727739487428164	0.763009213530767	0.803666709933324
26	E_upperxJ	0.0710162059902265	0.304401583695412	0.428646708326141	0.203041470484194	0.425622250026269	0.201608844387467	0.299443461725024	0.372768905586264	0.458241130413276	0.767305975684636	0.798391155612533	0.833018138974335
27	E_upperxK	0.0879727025921943	0.252885446334646	0.247882597530758	0.414051873740284	0.247192283367465	0.412898804199994	0.267507758602281	0.339908912432541	0.42466161253045	0.527028423654325	0.587101195800006	0.647319267765833
28	E_upperxJI	0.109343355406359	0.254288556424063	0.410443676506694	0.235510671195046	0.406546417041068	0.233274441853221	0.285182920454207	0.360179141105711	0.451215174354314	0.731708812261508	0.766725558146779	0.808195087734268
29	E_upperxJH	0.0559274228862047	0.276781788824417	0.374248749825818	0.296377777828084	0.373004504018618	0.295392425685742	0.258502697032856	0.33160307029564	0.417277749861248	0.662012978232067	0.704607574314258	0.752896888709382
30	E_upperxKI	0.0467533439022447	0.301212089082534	0.317918215484673	0.34596227324572	0.314196271054562	0.341912010337782	0.270065721669263	0.343891718607656	0.427164613116472	0.608662198489548	0.658087989662218	0.7116435231653
31	E_upperxKH	0.0681312641018426	0.222736778280356	0.323008131012112	0.3933876198857	0.320678786596986	0.390550740044661	0.215362467926764	0.288770473358353	0.375677946780056	0.555151062419219	0.609449259955339	0.668643376957252
32	E_upperxL	0.532649376836478	0.122318002277527	0.1747990950357	0.141807198025231	0.179913371514483	0.145956196721331	0.618319148356102	0.674130431764186	0.749904547232096	0.826568375280828	0.854043803278669	0.88870188756723
33	E_upperxQ	0.520168955929206	0.0609483983805475	0.241755547887025	0.157485145315036	0.246599238411527	0.160640437149202	0.525071066941733	0.592760324439271	0.68002333321136	0.809102309936196	0.839359562850798	0.876270051298395
34	HxI	0.227873224379416	0.0682959357825601	0.482356745724025	0.225647819312907	0.48035188894081	0.224709941766511	0.212292784106611	0.294938169292679	0.398067353868271	0.742655124101282	0.775290058233489	0.815623356183018
35	HxJ	0.197309122279198	0.0295609302819986	0.562890238754368	0.214372053689212	0.560573754599739	0.213489840015254	0.142344050725304	0.225936405385007	0.317629344106694	0.756495845245822	0.786510159984746	0.823032362344925
36	HxK	0.161642516542304	0.220058891668568	0.314095011018973	0.302070357866795	0.314766478079222	0.302716118824688	0.306653692344534	0.38251740309609	0.473162445931241	0.652063121042035	0.697283881175312	0.747708396239526
37	HxJI	0.243547523759057	0.049241564229951	0.510597365638024	0.201281448283821	0.50822502109093	0.200346251632991	0.207638818215677	0.291428727276079	0.39596653049201	0.769602022812545	0.799653748367009	0.835066093804714
38	HxJH	0.105067602160005	0	0.407400896080482	0.490617501182057	0.406147525052702	0.48910811382523	0.0302014082137672	0.104744361122067	0.162675923355433	0.45233868292477	0.51089188617477	0.578708378273792
39	HxKI	0.178395037264132	0.113972092164862	0.416363125267875	0.286448240221375	0.418380348243036	0.287836043166214	0.213515053036589	0.29378360859075	0.392145796904997	0.671310182338549	0.712163956833786	0.76340404554572
40	HxKH	0.0817653316823213	0.0828222552144785	0.346593563526621	0.49297647312784	0.345158524317002	0.49093534875969	0.0939246205858173	0.163906126923307	0.242167045792693	0.450180762642696	0.50906465124031	0.577980830628849
41	HxL	0.203686449497416	0.31450162284506	0.177287906424218	0.291342529230574	0.17965604109313	0.295234155895443	0.460134386265846	0.525109803011427	0.601194814760048	0.656434202126564	0.704765844104557	0.754358165160815
42	HxQ	0.0785067768347035	0.31508186618968	0.313985432911461	0.286236891587153	0.315940800788351	0.28801945333787	0.323720544237734	0.39603974587378	0.47968764047398	0.668015150464668	0.71198054666213	0.75911102229716
43	IxJ	0.116691374016867	0.124149922114408	0.557115984204559	0.205803453683842	0.555028669007128	0.205032381431856	0.158391255771594	0.239938949561016	0.337713956948249	0.765907291897637	0.794967618568144	0.830019535167942
44	IxK	0.301866100529951	0.0441629779589514	0.509680005485434	0.151243449040921	0.50616090508182	0.150199184253533	0.259293824985574	0.343639910664647	0.449675380490056	0.826093131139804	0.849800815746466	0.878202033304488
45	IxJI	0.197922016735807	0.0843487738582939	0.469124620310023	0.257362056909161	0.46505194288867	0.255127783556391	0.200180888972283	0.279820273554939	0.386654894063962	0.708896472079218	0.744872216443609	0.790943569623085
46	IxJH	0.128193669464726	0.0507553319463277	0.372512277307254	0.449642570436432	0.372101533344194	0.449146780142817	0.105133722072617	0.178751686512988	0.256661961662042	0.496591171042515	0.550853219857183	0.616174368372512
47	IxKI	0.364573022807888	0.0457849125250372	0.430741425774251	0.162161263650215	0.429341504236163	0.16163423506173	0.329967095593156	0.409024260702106	0.515790142046015	0.81115808077095	0.83836576493827	0.870130979560962
48	IxKH	0.209671778139775	0.0625582375259341	0.528020865040442	0.200980520014324	0.527371459445323	0.200733336838718	0.187782200632	0.271895203715959	0.375053508022334	0.769594083232754	0.799266663161282	0.83518205245508
49	IxL	0.162521777706331	0.327517147473903	0.2760772240952	0.230606004789734	0.276985138706117	0.231364381587385	0.423624433311278	0.491650479706498	0.573172314082038	0.731056829009958	0.768635618412615	0.810839716324433
50	IxQ	0.0472827118513628	0.409225529036983	0.331882403417164	0.210364581369628	0.332296036992265	0.210626764157781	0.385838812816773	0.457077198849954	0.533940304207391	0.755963450096449	0.789373235842219	0.826015500338618
51	JxK	0.130735382583089	0.310800640321833	0.519479456244137	0.0516897692324036	0.512962144784364	0.0510412771287754	0.354441949061231	0.435996578086861	0.527264994480322	0.940128974878401	0.948958722871225	0.958639913544286
52	JxJI	0.122596847243356	0.0793955362196031	0.470339337287207	0.326795265730261	0.47075030867102	0.327080811700869	0.12580514133093	0.202168879628111	0.291635474181931	0.62957238028071	0.672919188299131	0.726375252511192
53	JxJH	0.0967639631306656	0.00626750617417217	0.275364270606695	0.623119701040349	0.274947603748353	0.622176828794682	0.0335452277273675	0.102875567456965	0.154911262758386	0.311304347215148	0.377823171205318	0.451317625037264
54	JxKI	0.178301460201466	0.168555104156001	0.537431047833439	0.123276649232123	0.533396298787336	0.12235115312448	0.260200297320377	0.344252548088184	0.445675706116762	0.85952888355334	0.87764884687552	0.90012950301019
55	JxKH	0.26647394393745	0.0674807262417538	0.573342975291048	0.100047407197918	0.56916244714006	0.0993179119040894	0.24488032436343	0.33151964095585	0.445595718969936	0.885111621635402	0.900682088095911	0.920132355458605
56	JxL	0.127878729699028	0.427653286472326	0.299766644692628	0.145724602592232	0.299460217994964	0.145575640359337	0.489937361807736	0.554964141645699	0.629278625666685	0.829265759748345	0.854424359640663	0.882371182496406
57	JxQ	0	0.443999673151241	0.426463353090948	0.130660652249753	0.425984683264467	0.130513996479012	0.368460023498587	0.443501320256521	0.524774451480278	0.847565162047286	0.869486003520988	0.893722786618338
58	KxJI	0.191466323522743	0.207888089314989	0.465812153258086	0.1458610709292	0.460731374889765	0.144270112495046	0.316919397661307	0.394998512615189	0.494873941920076	0.833415727254938	0.855729887504954	0.883006462126642
59	KxJH	0.13840351675063	0.334112366648203	0.407244079879921	0.134342803902654	0.401580681030793	0.132474546219852	0.392624742495869	0.465944772749355	0.55242979753813	0.845045527388288	0.867525453780148	0.892186139443494
60	KxKI	0.177937783418058	0.111391476189864	0.349235847720232	0.365399871725289	0.347856603573461	0.363956790673908	0.213671894335883	0.288186605752631	0.382289230032894	0.585554269100172	0.636043209326092	0.695047144983103
61	KxKH	0.101895244492794	0.00819171026497656	0.402606221841476	0.48995612758271	0.401542413845243	0.488661514588549	0.0392657269978808	0.109796071566208	0.171433874397271	0.453131760915692	0.511338485411451	0.577428812369164
62	KxL	0.322098392886635	0.210931681073625	0.18127175027796	0.270588070796231	0.184052807518772	0.274739412152021	0.47540260111713	0.541207780329206	0.626919606903734	0.680870452256639	0.725260587847979	0.779285429125025
63	KxQ	0.263685089417195	0.156612934151562	0.296004647244018	0.280977712847869	0.296811861632629	0.281743948293162	0.345427024947941	0.421444190074209	0.516293311018475	0.675833969159117	0.718256051706838	0.76979887292626
64	JIxJH	0.163916959741887	0.0337147403922865	0.276053681939019	0.530747725180982	0.274835307543444	0.52840524804274	0.126895364202295	0.196759444413816	0.266823834999637	0.408795717868916	0.47159475195726	0.543172979668358
65	JIxKI	0.152140610260132	0.0903216443321776	0.410380143533278	0.351786721289864	0.408489198254635	0.350165762161616	0.163252381984562	0.24134503958375	0.336049897539337	0.602995461370801	0.649834237838384	0.708330643359828
66	JIxKH	0.266661134122314	0.0389425829695595	0.579045835942244	0.115989001663911	0.578676319459815	0.115914983606557	0.219204213635667	0.305408696933628	0.410471704047766	0.865871794127208	0.884085016393443	0.906038811023584
67	JIxL	0.131090513013334	0.390234181214156	0.250964099616853	0.224318819897614	0.251818364777045	0.225082386291798	0.456057701559595	0.523099248931156	0.599842259870341	0.737656472468062	0.774917613708202	0.815827229169874
68	JIxQ	0.00492488419773633	0.439500101628241	0.355959668095469	0.203011900150839	0.354754724491335	0.202324693389583	0.370225231560296	0.442920582119082	0.522981346089717	0.765436380763798	0.797675306610417	0.833180036121359
69	JHxKI	0.173191691511035	0.137447734197914	0.446014021286849	0.244272565509865	0.445601388828253	0.244046575329146	0.230375192607627	0.310352035842601	0.412630576534673	0.72125377501043	0.755953424670854	0.799877920509158
70	JHxKH	0.149833614627864	0.144566295765365	0.375594777780791	0.3424777933234	0.370967887665743	0.338258865877406	0.212958937093761	0.290773246456851	0.380851110980187	0.614553422102977	0.661741134122594	0.718924131755958
71	JHxL	0.135900869462673	0.436871951262449	0.185224398567793	0.244238164505068	0.184811274439227	0.24369341619084	0.50934469045665	0.571495309369933	0.644185528507416	0.714449615150907	0.75630658380916	0.800585079578336
72	JHxQ	0	0.449122099986986	0.319953844916156	0.230795135405086	0.319995098585634	0.230824893279181	0.375652543000308	0.449180008135185	0.526752164707798	0.732726270898791	0.769175106720819	0.810056977649373
73	KIxKH	0.034253078219646	0.101895425707753	0.511184454744869	0.352726934991124	0.511153839868842	0.352705810148055	0.067218267708427	0.136140349983103	0.217567258932531	0.600006322594062	0.647294189851945	0.699321701407251
74	KIxL	0.162718147083197	0.352265635674542	0.302053088343816	0.179603621160716	0.303071258582106	0.18020903480756	0.450626359493139	0.516719706610333	0.596784869831042	0.790035402464872	0.81979096519244	0.853796783787905
75	KIxQ	0.0788153829533432	0.311321305591867	0.311282528235611	0.295892346885531	0.312121647413034	0.296689979004917	0.318778618047279	0.391188373582049	0.474905940081766	0.658293466797404	0.703310020995083	0.751492359151375
76	KHxL	0.287746338496277	0.185229016182639	0.240253067314958	0.288939436947207	0.239733359208722	0.288314411971373	0.399687504612341	0.471952228819906	0.564638502796314	0.666755636927762	0.711685588028628	0.76603960139427
77	KHxQ	0.14632658564046	0.104078147731612	0.338325541827293	0.411174120099179	0.338357890432393	0.411213434036775	0.176924798360996	0.250428675530832	0.338364184869627	0.534463201210075	0.588786565963225	0.653213161117855
78	LxQ	0.149916572717409	0.119214900592312	0.204896686294113	0.525064596821664	0.205082746297933	0.525541390871667	0.202861612000613	0.2693758628304	0.351116309842661	0.407055400484642	0.474458609128333	0.548884746346922
