# Supplementary material for: Improving the Reliability of Scale-Free Image Morphometrics in Applications with Minimally Restrained Livestock Using Projective Geometry and Unsupervised Machine Learning
Source: Sensors (Basel). 2022 Oct 31;22(21):8347. doi: 10.3390/s22218347 (PMC9653925; doi:10.3390/s22218347)
Supplement: Supplementary file 1 [file sensors-22-08347-s001.zip › SupplementalMaterials/Results/Repeatability/Repeat_NL_Topline.csv]

	Biometric	Var_Cow	Var_Side	Var_Day	Var_Rep	ErrorDay_low	ErrorDay	ErrorDay_high	ErrorRep_low	ErrorRep	ErrorRep_high	RepeatabilityOS_low	RepeatabilityOS	RepeatabilityOS_high	RepeatabilityRep_low	RepeatabilityRep	RepeatabilityRep_high
1	CxF	5.13395894196147e-07	1.75578858723638e-07	2.54922919362747e-07	8.8977805871682e-07	0.0714232823565595	0.139022900861438	0.201581013747841	0.414529787963529	0.485242861469237	0.554933123012161	0.301634375119597	0.375734237669326	0.457020501345894	0.445066876987839	0.514757138530764	0.585470212036471
2	CxD	3.3879420781123e-07	0	1.46402573513866e-07	9.20547543826151e-07	0.0456188428482843	0.10414594666645	0.178002434543612	0.572513740515904	0.654847063833679	0.736399405800268	0.167797827636622	0.241006989499871	0.311975376622731	0.263600594199732	0.345152936166321	0.427486259484095
3	CxGU	1.2792211757626e-07	1.11514577840946e-08	8.2867019428881e-08	6.1500391015815e-07	0.0293300356497617	0.0990113668696474	0.17782596812968	0.654841780918371	0.734820417032086	0.817051439231728	0.100001473712835	0.166168216098267	0.228036510901112	0.182948560768271	0.265179582967914	0.345158219081628
4	CxGL	6.06190358192212e-08	7.75915091186996e-08	5.49684832872064e-08	4.33567119991401e-07	0.011829627243947	0.0877045410548193	0.161893230289337	0.615200478507008	0.691774686171047	0.770395139501889	0.152145911448902	0.220520772774134	0.288399227570762	0.229604860498111	0.308225313828953	0.384799521492992
5	CxE_upper	3.38940886901422e-08	3.22212804944747e-08	6.17004790110425e-08	4.29557760217028e-07	0.0286273567976091	0.110698601583874	0.194545609477192	0.691102593311653	0.77068191556529	0.846969411421673	0.0596108611712219	0.118619482850835	0.180683439943487	0.153030588578327	0.22931808443471	0.308897406688347
6	CxE_lower	5.84257956003764e-08	1.3332641056993e-08	1.02121003441941e-07	4.40963245105189e-07	0.0910182622005508	0.166092898068675	0.250761684022199	0.640181151941133	0.717196863061846	0.793295407059205	0.0541069436519076	0.116710238869479	0.176438443457669	0.206704592940795	0.282803136938154	0.359818848058867
7	CxE_mid	1.35347675027523e-07	3.00670121638234e-08	1.64517569336306e-07	5.10679920487733e-07	0.12018282527498	0.195711618073902	0.27470498333342	0.535420477812585	0.607509544176381	0.681796374665969	0.126459832702344	0.196778837749717	0.272990422385307	0.318203625334031	0.392490455823619	0.464579522187415
8	CxL	1.05834668003693e-07	9.12499941454405e-08	1.67561424518813e-07	5.72404409810166e-07	0.102204053104485	0.178817924059151	0.256300670268971	0.539476014995411	0.610857591945725	0.682422924089973	0.141111915621899	0.210324483995124	0.283788497194088	0.317577075910027	0.389142408054275	0.460523985004589
9	FxD	1.25140403592623e-07	3.94271313848769e-08	3.04632334495737e-07	7.48642884622511e-07	0.174075965242452	0.250140942639124	0.334989867289395	0.545544842003968	0.614728693096656	0.685342112573084	0.0685076856225472	0.135130364264221	0.203696354389619	0.314657887426916	0.385271306903344	0.454455157996032
10	FxGU	1.8762500752511e-07	1.45248680932874e-08	1.21134778424342e-07	6.03858375617624e-07	0.0635854184684744	0.130653819905993	0.206401178619078	0.575700532443339	0.651310915683456	0.730675208360507	0.146243257368841	0.218035264410551	0.293647803118837	0.269324791639493	0.348689084316544	0.424299467556661
11	FxGL	2.04197670953562e-07	1.52447024606032e-08	9.87569053938492e-08	5.15145704974566e-07	0.0536940544965522	0.11850662968605	0.190152651110539	0.542483917261311	0.6181662036727	0.696459429165863	0.190251348985204	0.26332716664125	0.341120349281463	0.303540570834137	0.3818337963273	0.457516082738689
12	FxE_upper	1.3667729892264e-07	0	1.21488553667207e-07	5.8184122418723e-07	0.0810906489970703	0.144628012103579	0.225938864081923	0.607547752477396	0.692662288536458	0.774145441159589	0.0961213479709434	0.162709699359963	0.223509415442787	0.225854558840411	0.307337711463542	0.392452247522604
13	FxE_lower	1.6268479972971e-07	5.21907889984677e-08	8.49571109632941e-08	5.63047708914718e-07	0.0253195916554119	0.0984575731653535	0.172786994636313	0.574083779019247	0.652521141167417	0.729816880040503	0.181463348264464	0.24902128566723	0.323851858792938	0.270183119959497	0.347478858832583	0.425916220980753
14	FxE_mid	1.08917340172729e-07	7.84170637795701e-08	8.44577965037294e-08	6.00413448539755e-07	0.0204004336074124	0.096832434645396	0.172778936042139	0.614199902380905	0.688385186717196	0.766351876911752	0.149260213323942	0.214782378637408	0.286694539028459	0.233648123088248	0.311614813282804	0.385800097619095
15	FxL	1.28047951470172e-07	9.02769136823722e-08	2.29200966776104e-07	7.43532456186339e-07	0.113481501551497	0.19243471882375	0.272482438303894	0.552803008959979	0.624262022778986	0.697637076013443	0.117441794066359	0.183303258397264	0.25690221764287	0.302362923986556	0.375737977221014	0.447196991040021
16	DxGU	5.70616235863384e-07	5.81755956494144e-08	2.51573528851751e-07	1.17042031157174e-06	0.0542189880715719	0.122671780037464	0.19096572427626	0.494622571972546	0.570718007048813	0.646657075032213	0.233050273359079	0.306610212913723	0.38813342199487	0.353342924967787	0.429281992951187	0.505377428027454
17	DxGL	3.29466806133522e-07	4.95684155092148e-08	2.14423789795512e-07	7.77522475629336e-07	0.0854883715424741	0.156401666848286	0.228046643679887	0.492545088152083	0.567128355097188	0.640809131396046	0.202506752762107	0.276469978054526	0.35776284713145	0.359190868603954	0.432871644902812	0.507454911847917
18	DxE_upper	2.2971099387756e-07	0	1.58348807834128e-07	4.07169678481087e-07	0.1407616104545	0.199123412522058	0.271979098616141	0.438399689969551	0.512015322146236	0.58424413091224	0.207715886656832	0.288861265331706	0.366458973905106	0.41575586908776	0.487984677853764	0.561600310030449
19	DxE_lower	2.34232367188069e-07	7.68439809818972e-09	7.40933036966909e-08	2.90872237769288e-07	0.0633884310166119	0.12208842286605	0.18180942942005	0.408216658801115	0.47928936884963	0.551686093727659	0.324776461660741	0.39862220828432	0.482205783925126	0.44831390627234	0.520710631150369	0.591783341198885
20	DxE_mid	3.8610099504018e-07	4.45522930836445e-08	1.06897523148216e-07	2.24246217733715e-07	0.0826602857637496	0.140322840701717	0.187656383708141	0.239592777491036	0.294364783788125	0.345493930910902	0.49948975846891	0.565312375510158	0.656254563775359	0.654506069089098	0.705635216211875	0.760407222508964
21	DxL	5.9386266912854e-07	5.11835712970494e-08	1.2150913177788e-07	2.1529329842802e-07	0.073303462285108	0.123755457854549	0.162312860865431	0.172928927425071	0.219273402172609	0.260882695602061	0.600049184847674	0.656971139972842	0.738547833130043	0.739117304397938	0.780726597827391	0.827071072574929
22	GUxGL	6.96843873464902e-07	5.02523837803283e-08	1.78963429956873e-07	1.90073882990622e-07	0.102341498001787	0.160342305559334	0.200880130833926	0.132057378247085	0.170296717226955	0.204114078110587	0.61111373969719	0.669360977213711	0.754021610148091	0.795885921889413	0.829703282773045	0.867942621752915
23	GUxE_upper	5.42285734611797e-07	3.53346515364374e-08	1.91201006413134e-07	2.90080982248488e-07	0.120071339571437	0.180565282467581	0.231283072576623	0.219866619136043	0.273944972784273	0.322106245121247	0.474042401493881	0.545489744748146	0.637902974839714	0.677893754878753	0.726055027215727	0.780133380863957
24	GUxE.lower	3.5037813281637e-07	2.25218383846558e-08	1.91874373835873e-07	4.68214882200642e-07	0.12083585802227	0.185746732663409	0.250420961916404	0.38402294318416	0.453262115281454	0.520805056238355	0.284927078082742	0.360991152055137	0.446469279777215	0.479194943761645	0.546737884718546	0.61597705681584
25	GUxE_mid	2.50307205116437e-07	9.73135869465265e-08	4.07428134200215e-07	5.75412270415166e-07	0.228963550431127	0.306230753078262	0.380914683391001	0.372177921861481	0.432490832390867	0.491573906444205	0.183438196123613	0.261278414530871	0.349986355385884	0.508426093555795	0.567509167609133	0.627822078138519
26	GUxL	2.69819869470885e-07	4.54914803418804e-08	2.58922044951989e-07	7.1745648555544e-07	0.12613359812635	0.200452174238452	0.274880765908462	0.483625676758829	0.555440200071546	0.627120872635039	0.170865365140487	0.244107625690002	0.321744751525831	0.372879127364961	0.444559799928454	0.516374323241171
27	GLxE_upper	1.39576091595011e-07	2.32368729004094e-09	1.18028738088269e-07	5.81480892512263e-07	0.0756979294672947	0.140275039425134	0.220516540503417	0.610896752311632	0.691079617076978	0.771692498878887	0.101312197011146	0.168645343497889	0.229518239831083	0.228307501121113	0.308920382923022	0.389103247688368
28	GLxE_lower	1.23639405002468e-07	2.59059250370804e-08	1.59020619733393e-07	5.97882886418994e-07	0.0996718020003497	0.17543253781587	0.256997094551336	0.585629280222937	0.659588122955454	0.736576137602467	0.0978039089980565	0.164979339228676	0.234724673552751	0.263423862397533	0.340411877044546	0.414370719777063
29	GLxE_mid	2.70303110139192e-07	4.41419853189262e-08	2.02240330625032e-07	8.69539837603401e-07	0.0733342806535176	0.145892832804959	0.221399361756151	0.552989329840229	0.627271671049287	0.70432046560466	0.155076138766408	0.226835496145755	0.303484738023017	0.29567953439534	0.372728328950713	0.447010670159771
30	GLxL	2.52185703867642e-07	3.22113321645254e-08	2.72529207387989e-07	7.65137520619343e-07	0.132918255327509	0.206139230800253	0.283821244867347	0.505659523482567	0.578744793883091	0.652362895285773	0.142125337440413	0.215115975316657	0.291897123527901	0.347637104714227	0.421255206116909	0.494340476517433
31	E_upperxE_lower	4.60538489448118e-07	3.3443151856789e-08	2.57576617220842e-07	5.38572818274278e-07	0.134109256879939	0.199651509720796	0.262856238920444	0.351361317596262	0.41745589107901	0.481232223239442	0.305721912299886	0.382892599200194	0.471718880492934	0.518767776760558	0.58254410892099	0.648638682403738
32	E_upperxE_mid	3.87046375527378e-07	4.7654523512391e-08	4.2682081568348e-07	5.61275224709276e-07	0.227384776998979	0.299987161803788	0.372108632619001	0.333012125678523	0.394487230857509	0.453145508779166	0.227687295318401	0.305525607338702	0.393975212235802	0.546854491220834	0.605512769142491	0.666987874321478
33	E_upperxL	3.28096589905895e-07	1.17199730242494e-07	3.61986867323837e-07	5.79921575425285e-07	0.186956440015559	0.260946961116065	0.331267632871773	0.35651688917598	0.41805045003881	0.478666735765908	0.244519272779819	0.321002588845125	0.408864467754072	0.521333264234092	0.58194954996119	0.64348311082402
34	E_lowerxE_mid	8.95595629818531e-07	2.76148303642707e-08	7.85377649941866e-07	8.40728409905205e-07	0.239231341893458	0.308073808713507	0.379704666137778	0.271651061239453	0.32978580858816	0.381781366712899	0.279849286452925	0.362140382698333	0.449875890319133	0.6182186332871	0.67021419141184	0.728348938760547
35	E_lowerxL	1.42621365157893e-06	1.43042108659523e-07	9.38981372849174e-07	7.23048645356045e-07	0.215167409136501	0.290590630860706	0.351877274768113	0.181470860137202	0.223764994783066	0.263453992187148	0.407463593840299	0.485644374356228	0.586438128934859	0.736546007812852	0.776235005216934	0.818529139862798
36	E_midxL	1.47182030640593e-06	2.25308906483154e-07	6.39816420440036e-07	7.18857919208066e-07	0.146675252558905	0.209377471241175	0.259779370730728	0.182727552063725	0.235243498755412	0.282841390236956	0.48043309823804	0.555379030003413	0.639772375741286	0.717158609763044	0.764756501244588	0.817272447936275
