# Supplementary material for: Improving the Reliability of Scale-Free Image Morphometrics in Applications with Minimally Restrained Livestock Using Projective Geometry and Unsupervised Machine Learning
Source: Sensors (Basel). 2022 Oct 31;22(21):8347. doi: 10.3390/s22218347 (PMC9653925; doi:10.3390/s22218347)
Supplement: Supplementary file 1 [file sensors-22-08347-s001.zip › SupplementalMaterials/Results/Repeatability/Repeat_norm_Forehead.csv]

	Biometric	Var_Cow	Var_Side	Var_Day	Var_Rep	ErrorDay	ErrorRep	RepeatabilityOS_low	RepeatabilityOS	RepeatabilityOS_high	RepeatabilityRep_low	RepeatabilityRep	RepeatabilityRep_high
1	DxW	6.02975742248134e-08	3.32064710511836e-09	7.47503853219916e-08	9.28879479117273e-09	0.506242048088587	0.062907749292557	0.343332437662153	0.430850202618856	0.525422798570913	0.926810497033797	0.937092250707443	0.950854595226634
2	DxX	4.55741887200713e-08	8.74479476272264e-10	6.45904726074441e-08	9.2952193321274e-09	0.53675835010458	0.0772449308878085	0.295589315613648	0.385996719007612	0.480710310509913	0.910333933920691	0.922755069112192	0.939800975759418
3	DxY	1.19487359150444e-07	1.17580931536134e-08	5.89080290426077e-08	2.8485088648603e-08	0.269431093717283	0.130283913992026	0.530998305999908	0.600284992290691	0.688046894880743	0.847155223571144	0.869716086007974	0.900726313659257
4	DxZ	7.26174845202952e-08	1.17955062922541e-08	1.11186459879935e-07	1.94624118045985e-08	0.516997567997177	0.0904968067263086	0.301312879417096	0.392505625276515	0.496719767354446	0.895210394410412	0.909503193273691	0.928024763978381
5	DxS	1.8627872316773e-07	2.68109227956577e-09	1.03270654445541e-07	1.66023873427373e-07	0.225356629895332	0.362296344480825	0.333601416060386	0.412347025623843	0.501434925496113	0.581258213215418	0.637703655519175	0.707860685062285
6	DxS_eye	3.0800352340427e-07	2.50685559187008e-08	8.54098597595317e-08	1.06980780204955e-07	0.162542187341758	0.203593473481855	0.572161938838106	0.633864339176386	0.712503445016417	0.76005008560769	0.796406526518144	0.844534148574644
7	DxR	1.58290043638792e-07	1.72518686808883e-08	7.25257879097427e-08	8.44251054999428e-08	0.218127390006674	0.253915585676344	0.454590979689763	0.527957024316982	0.617177212559128	0.703942520183311	0.746084414323656	0.799100247758206
8	DxT_slope	3.07515973115631e-07	3.237909658154e-20	1.78190741907206e-07	1.25719063799079e-06	0.102238230839639	0.721322248735401	0.101955755558354	0.176439520424961	0.234727562177809	0.193788463943147	0.278677751264599	0.366728146945181
9	DxT_intercept	4.94341823021827e-07	0	2.49881371488438e-07	2.33232735735834e-07	0.255644642132893	0.238612021799399	0.4310461103142	0.505743336067708	0.589437863280389	0.721752204418229	0.761387978200601	0.814310313665791
10	DxT_back	3.05560895055426e-07	3.64932977999619e-08	2.10619892172199e-07	1.56299652948144e-07	0.297077142481417	0.220459016429032	0.400895664849152	0.482463841089551	0.57722498242655	0.744210679054978	0.779540983570968	0.824733408892284
11	DxU	2.0259779776346e-07	1.47161583623992e-08	1.57388540473804e-07	7.47302967864517e-08	0.350193717036107	0.166276911445244	0.40286871047878	0.48352937151865	0.579030029117875	0.806780113464753	0.833723088554756	0.86953900068928
12	DxM	2.76482392509519e-07	5.70771052654482e-08	2.46708336806953e-07	2.03776886723661e-07	0.314661051982006	0.2599046727645	0.340077230216465	0.425434275253494	0.520567126162755	0.701410849187662	0.7400953272355	0.78811713718442
13	DxP	5.22122163900402e-07	2.10547598353037e-08	3.83303738919062e-07	7.39654318977296e-08	0.383132825452745	0.0739324510340706	0.466264413972732	0.542934723513185	0.636375328754956	0.913204341001442	0.926067548965929	0.944314567543105
14	WxX	2.70100567077357e-08	2.26997382303197e-09	1.33500575856024e-08	4.54354313963097e-09	0.282998302868705	0.0963153146929509	0.552850539396891	0.620686382438344	0.708126969277282	0.886708894725551	0.903684685307049	0.927163286853478
15	WxY	3.76220600670269e-08	5.31325615287774e-09	1.2311797215184e-08	9.08445741780771e-09	0.191380329315084	0.141213051342717	0.607900526014287	0.667406619342198	0.740558727032961	0.833373909021497	0.858786948657283	0.894325266040357
16	WxZ	3.3031571449017e-08	1.19393416291615e-08	1.29704981588108e-08	1.14798929773738e-08	0.186837431327416	0.165365561873133	0.584430300801848	0.647797006799451	0.718614338646061	0.806642386662855	0.834634438126867	0.870851875326978
17	WxS	4.07845435328895e-08	1.55658009702859e-08	3.71054457854968e-08	8.10882413882643e-08	0.212585016107427	0.464571836740603	0.236997257995649	0.32284314715197	0.401316054065468	0.474080475004627	0.535428163259397	0.602838482048122
18	WxS_eye	6.80956476879693e-08	1.53868961050037e-08	4.8571565097291e-08	4.72618549851752e-08	0.270871393977119	0.26356747031182	0.382938731665466	0.465561135711061	0.556258864318345	0.695751115009395	0.73643252968818	0.784671297851599
19	WxR	4.99573447167608e-08	1.51470271183936e-08	6.78739794490567e-08	3.71105621680992e-08	0.399049991392221	0.218183310216185	0.296846970713684	0.382766698391594	0.478942341416355	0.74993947024392	0.781816689783815	0.822083782651112
20	WxT_slope	2.17248521479693e-07	0	1.45948829939073e-07	1.05761746133454e-06	0.102721923102877	0.744373898583624	0.0804433529980665	0.1529041783135	0.207203387450031	0.169833756793055	0.255626101416376	0.342555485589009
21	WxT_intercept	4.29402705842325e-07	0	2.0081720836494e-07	2.14339292216466e-07	0.237777537486444	0.253788355613435	0.434700765842899	0.508434106900121	0.59190532788014	0.704205893608003	0.746211644386565	0.802012830440031
22	WxT_back	1.6195247748318e-07	1.31250965810077e-08	2.46462906191443e-07	1.19835782203592e-07	0.455252517116054	0.221353964910159	0.23384707903374	0.323393517973787	0.417361810757818	0.746458479955923	0.778646035089841	0.819280633460754
23	WxU	1.08896568379841e-07	1.51306960537172e-08	1.82688732998603e-07	5.67316904751726e-08	0.502654822350066	0.156093139020428	0.247465763547175	0.341252038629507	0.440255155736539	0.820771511554595	0.843906860979572	0.873956613698545
24	WxM	1.89419536191715e-07	5.27845264916059e-08	3.15208514796636e-07	1.62146261937902e-07	0.438058012117046	0.225341213331605	0.246326196146634	0.336600774551349	0.43355438966815	0.742860087058537	0.774658786668395	0.814607489544017
25	WxP	2.72832002464915e-07	3.63760682099633e-08	4.56491954430585e-07	5.09642462820416e-08	0.558971379579285	0.0624053825636989	0.286131063610658	0.378623237857016	0.479782972984499	0.927791627978563	0.937594617436301	0.950668277941512
26	XxY	1.96148787929556e-08	3.20315091569049e-09	6.37480884618424e-09	5.91366541185965e-09	0.181584838303262	0.168449282716123	0.588749400151011	0.649965878980615	0.723423661462136	0.801684467437132	0.831550717283877	0.871683706297571
27	XxZ	1.83683281570193e-08	6.74361239931567e-09	6.88464902099665e-09	1.03655385042731e-08	0.162518960514315	0.244688805158828	0.523433568308158	0.592792234326858	0.66489436049314	0.715539422862357	0.755311194841172	0.805147282948615
28	XxS	5.02749889748295e-08	7.54025407012172e-09	4.31687711574584e-08	2.66819922489777e-08	0.338138337348997	0.208998409135149	0.368945528577915	0.452863253515854	0.550893686656829	0.758456383290452	0.791001590864851	0.833103059225622
29	XxS_eye	6.63462504570375e-08	6.02694135710562e-09	5.58065300024212e-08	2.84043059264543e-08	0.356399888333498	0.181399765581906	0.379581803244589	0.462200346084596	0.557842249168473	0.789926151188771	0.818600234418094	0.856270577738587
30	XxR	5.5525971289579e-08	8.6300912652431e-10	6.49568537239205e-08	1.54073436524618e-08	0.474993376918001	0.112665342781588	0.323451881177731	0.412341280300411	0.504560237250669	0.868898666286206	0.887334657218412	0.911893093454058
31	XxT_slope	1.77213329644297e-07	6.61659115827644e-21	1.66222910909536e-07	8.74230369947602e-07	0.136509377423993	0.717955442325538	0.0723291973662614	0.145535180250468	0.201779740442691	0.198766877830747	0.282044557674462	0.369120200942742
32	XxT_intercept	3.38437828667033e-07	2.20351374239557e-21	2.34049965569755e-07	1.66546472323056e-07	0.316697041206549	0.225356901376601	0.376394306756831	0.457946057416851	0.542980833723109	0.738022727967283	0.774643098623399	0.823745893872753
33	XxT_back	2.23584469964418e-07	7.41298840138792e-09	3.17891863076786e-07	9.36661855091688e-08	0.49473058691045	0.145771352818241	0.271038542433583	0.359498060271309	0.454953247245671	0.831701357146419	0.854228647181759	0.883978335935576
34	XxU	1.31051225143123e-07	2.47163759070432e-08	2.48292809427902e-07	4.76395971160081e-08	0.549685200915543	0.105467337425462	0.249888645291403	0.344847461658996	0.448467205432497	0.87837157442246	0.894532662574538	0.91556356931307
35	XxM	2.14709551267735e-07	2.00036107427158e-08	3.38495325134989e-07	1.21820707297508e-07	0.487023175200987	0.175274230595659	0.24646818704251	0.337702594203354	0.433256490981778	0.798512544130964	0.824725769404341	0.858319935419659
36	XxP	3.39809223350728e-07	3.07687457413596e-08	6.11780758127093e-07	6.23516741895117e-08	0.585598417802833	0.0596832137455858	0.261406981412081	0.354718368451581	0.451348831137589	0.93094622476513	0.940316786254414	0.952954414705675
37	YxZ	6.03444903816356e-08	6.41042453303427e-09	1.377312879995e-08	9.15697873847135e-09	0.153572228932138	0.102101538116477	0.694438474391487	0.744326232951386	0.809003967036509	0.878249308007122	0.897898461883524	0.924694107629734
38	YxS	5.29413543858009e-08	1.17011933682062e-08	3.0176694148876e-08	4.21069338114582e-08	0.220386598774447	0.307515590731919	0.390877184230162	0.472097810493634	0.560454618480034	0.645221222225471	0.692484409268081	0.748293110139902
39	YxS_eye	5.9371236320377e-08	1.03540408856808e-08	3.65424984421233e-08	2.90751679878884e-08	0.269999288181468	0.214825887532564	0.437647673676757	0.515174824285968	0.607285657205194	0.750053744338628	0.785174112467436	0.828597260172456
40	YxR	3.86987583971422e-08	4.83136564738183e-09	3.75148518475132e-08	1.36834614294815e-08	0.396025237069874	0.144449352447759	0.374582783561967	0.459525410482367	0.559214550581585	0.832493123960896	0.855550647552241	0.885393068909539
41	YxT_slope	3.0424688434693e-07	0	1.79285976638337e-07	1.18389375556582e-06	0.107522558929264	0.710012508985009	0.107183029680915	0.182464932085728	0.242132894334739	0.206372236234738	0.289987491014991	0.378600557439413
42	YxT_intercept	5.55545550594382e-07	0	2.66320849029828e-07	2.32013658528556e-07	0.252705084387528	0.220151863329901	0.453651369386734	0.527143052282571	0.610892843717761	0.74254546821273	0.779848136670099	0.829468365553279
43	YxT_back	2.10031867440227e-07	2.18702251663398e-08	3.07350376938194e-07	1.20403070200806e-07	0.4659255602655	0.182524155329986	0.260996362617842	0.351550284404513	0.449306779898766	0.790391019775715	0.817475844670014	0.852393418941409
44	YxU	1.26258936905317e-07	3.5701971770005e-08	2.2840232514635e-07	6.08502858161598e-08	0.506195659495482	0.134859181225335	0.266569156953111	0.358945159279182	0.460508048000874	0.844630348279637	0.865140818774665	0.891323153568198
45	YxM	2.05250828215991e-07	3.14513654645875e-08	2.98444383170067e-07	1.21840868443831e-07	0.45426192738934	0.185453876351045	0.270873527012464	0.360284196259616	0.459871732681741	0.787141543949432	0.814546123648955	0.849357405497772
46	YxP	2.97807218934144e-07	4.5804511855288e-08	5.27286652975581e-07	6.22404932272486e-08	0.565067714974171	0.066700139456053	0.274529141252402	0.368232145569777	0.470979113737305	0.922917101977824	0.933299860543947	0.947170329197381
47	ZxS	6.73146655552757e-08	1.44012250913188e-08	4.76438075364293e-08	4.71068614803563e-08	0.269987739474904	0.266944975695198	0.380560084899245	0.463067284829898	0.554046359246508	0.69188806517237	0.733055024304802	0.782106181433812
48	ZxS_eye	1.08318731771592e-07	1.09595480438189e-08	6.42247503505921e-08	3.50937593256792e-08	0.293804636838163	0.160541055553858	0.469764549768455	0.545654307607979	0.639002208620485	0.812264579312382	0.839458944446142	0.875520587026012
49	ZxR	8.84244406697426e-08	7.31678709879222e-09	8.39618908943099e-08	2.52244324250436e-08	0.409714996585797	0.123089512811411	0.383460305741174	0.467195490602793	0.562542231072997	0.856969117663491	0.876910487188589	0.903756830811774
50	ZxT_slope	1.71703780735286e-07	0	1.78321082612705e-07	8.316545514827e-07	0.150904788874785	0.703790335216983	0.0716883952145352	0.145304875908232	0.201799456298421	0.214232357942452	0.296209664783017	0.38265953734558
51	ZxT_intercept	3.37965529037576e-07	4.5465207099622e-21	2.25190101199864e-07	1.83076797338704e-07	0.301769385620655	0.245334818715074	0.372424515140204	0.452895795664272	0.536697272428636	0.715207711904022	0.754665181284926	0.807502743432686
52	ZxT_back	2.33751292576659e-07	1.89989358882973e-19	3.00173644158033e-07	1.09457399486138e-07	0.466555619044715	0.17012807676544	0.274151704990357	0.363316304189845	0.448327456674495	0.802634489748727	0.82987192323456	0.865078327943799
53	ZxU	1.62932352985428e-07	1.5449620936587e-08	2.3451264133678e-07	7.1636628225345e-08	0.483999008300187	0.147847283717401	0.27744342884729	0.368153707982411	0.465374005207586	0.829821718698982	0.852152716282599	0.881123377569125
54	ZxM	2.44562197814652e-07	3.85598398085327e-08	3.33988310882311e-07	1.37884706038126e-07	0.442371521339566	0.182629945995441	0.286576782254818	0.374998532664993	0.475631809293462	0.790412138357985	0.817370054004559	0.851868555542366
55	ZxP	3.8669784161422e-07	1.65167668199406e-08	5.60916994968418e-07	4.96537669288248e-08	0.553289691668224	0.0489785790779296	0.306762017620363	0.397731729253847	0.494577689636114	0.943053951774094	0.95102142092207	0.961886433335297
56	SxS_eye	1.12114693665468e-08	1.17105258096824e-08	2.14319262979891e-08	1.08626986723826e-07	0.140095431190956	0.710068909926988	0.0765369538319217	0.149835658882056	0.217811185546402	0.211134744532584	0.289931090073012	0.374337550646561
57	SxR	6.31789478982556e-08	2.12949246327599e-08	8.14233937445113e-08	1.77939365020133e-07	0.236808374482056	0.517511366807004	0.159639472262912	0.245680258710939	0.32331705838334	0.418213705135475	0.482488633192996	0.553885471887722
58	SxT_slope	3.51368252805792e-07	2.7541141877388e-22	1.04903153254927e-07	1.49160840415715e-06	0.0538550441894019	0.765759979816369	0.10989131550301	0.180384975994229	0.238791359484998	0.144594944188343	0.234240020183631	0.309718819165206
59	SxT_intercept	5.28100126361604e-07	0	2.81544514560663e-07	3.81770662207642e-07	0.236310977222662	0.320434579952692	0.36610860618184	0.443254442824645	0.525084952149005	0.62915199814034	0.679565420047308	0.745601871179482
60	SxT_back	1.63878360463884e-07	6.99007423440183e-08	2.50591152491451e-07	2.79221504973541e-07	0.328174249027903	0.365668567290134	0.21560641266614	0.306157183681963	0.39255540707544	0.584523891017955	0.634331432709866	0.690590845255324
61	SxU	1.38843165512487e-07	2.59231009758234e-08	2.06280695836941e-07	2.16174616403258e-07	0.351282553825071	0.368131254425856	0.190034904127454	0.280586191749072	0.369474997274232	0.582684344295642	0.631868745574144	0.690301637967903
62	SxM	1.87196098253104e-07	2.73376154800108e-08	2.06678685181371e-07	1.27163825768456e-07	0.376892133317537	0.231891573785823	0.305089756592287	0.391216292896639	0.488844053320517	0.734066213463865	0.768108426214177	0.812045779269359
63	SxP	2.96327725248163e-07	4.58072052377994e-08	4.39614525659908e-07	1.25228618023165e-07	0.484702484194757	0.138072376377894	0.285885246042299	0.377225139427348	0.478278643642698	0.840907737289264	0.861927623622106	0.889159796516405
64	S_eyexR	5.17952551303438e-08	9.21698220982552e-09	4.6406561681608e-08	7.13121717839227e-08	0.259644769299983	0.398991688247734	0.25442287550394	0.341363542452283	0.429427012898668	0.546640972195113	0.601008311752266	0.664430267083285
65	S_eyexT_slope	4.21119019169344e-07	7.51019231606850e-09	1.54943589803485e-07	1.4142312332394e-06	0.0775569510950902	0.707892870770638	0.139326836885841	0.214550178134272	0.279542970645159	0.208073301637224	0.292107129229362	0.375641641373533
66	S_eyexT_intercept	6.93856481442155e-07	6.94114053382734e-19	3.21639400099265e-07	3.33834410160355e-07	0.23836965795339	0.247407482225239	0.440838039999828	0.514222859821371	0.597749027877597	0.711395337241208	0.752592517774761	0.80728613555516
67	S_eyexT_back	2.5687270698165e-07	4.04663534785318e-08	3.01858498267459e-07	2.13306860928147e-07	0.371516130823435	0.262530093089848	0.277867576919402	0.365953776086717	0.462681940348064	0.699645765420636	0.737469906910152	0.785552419353525
68	S_eyexU	1.69127864491367e-07	6.36647738159282e-08	2.1994706002339e-07	1.40523699323364e-07	0.370740991089506	0.236865614630937	0.307037066217753	0.392393394279557	0.485179970601356	0.728491372377469	0.763134385369063	0.805449238889621
69	S_eyexM	1.92037040013396e-07	3.44135232115506e-08	2.02993020355724e-07	1.14717481754744e-07	0.373038486740321	0.210815306464518	0.331353416097441	0.416146206795161	0.514509758492285	0.757603755943354	0.789184693535482	0.830015499389586
70	S_eyexP	3.07000657675688e-07	5.89092607747262e-08	4.43191751029637e-07	1.01101880542695e-07	0.486914988431502	0.111076121973122	0.311487547600597	0.402008889595376	0.505631411675379	0.871535242067645	0.888923878026878	0.911178259614804
71	RxT_slope	3.38743624794052e-07	0	1.5717248885546e-07	1.36769696008043e-06	0.0843375114024535	0.733895345208671	0.108341677178063	0.181767143388875	0.239414803670062	0.179538400160585	0.266104654791329	0.352373070978102
72	RxT_intercept	5.827302860449e-07	3.25402744054827e-09	2.67461446135182e-07	3.0883892444186e-07	0.230116984076856	0.26571710758709	0.429423133455518	0.504165908336054	0.593112065334677	0.690105093041916	0.73428289241291	0.791562514875942
73	RxT_back	2.14597032194273e-07	3.81501121955193e-08	2.41658375115743e-07	2.05096353754257e-07	0.345472091432116	0.293203437466828	0.272921640426667	0.361324471101056	0.456963863958953	0.66498308291397	0.706796562533172	0.75870682672716
74	RxU	1.38514091534704e-07	5.5509377603464e-08	1.73326519763566e-07	1.1492354195826e-07	0.359394635352451	0.238295354408788	0.317110046282512	0.402310010238761	0.493716375615282	0.726505824351254	0.761704645591212	0.804145744848382
75	RxM	2.02334857644737e-07	4.69712131343392e-08	1.99761884078788e-07	1.44481370232486e-07	0.336554816313506	0.243419315168951	0.334651155707734	0.420025868517543	0.515159123278445	0.72048246738916	0.756580684831049	0.801509670569414
76	RxP	3.31099446794014e-07	6.34230415830108e-08	3.90764160036235e-07	1.11196681292859e-07	0.435885584358086	0.124036529858632	0.354673083582136	0.440077885783281	0.541466099437494	0.856308259153779	0.875963470141368	0.901322086778311
77	T_slopexT_intercept	2.52994022448847e-07	2.0934487754836e-20	7.48958473202179e-08	7.15445603429577e-07	0.0717850099456524	0.685729203892743	0.16599490909774	0.242485786161605	0.307020352358784	0.23045885218583	0.314270796107257	0.399527334488616
78	T_slopexT_back	2.66048135896733e-07	0	2.40139205856978e-07	1.01914954769881e-06	0.157433552887566	0.668147184235874	0.0995473695434363	0.17441926287656	0.236719956942536	0.252326145678347	0.331852815764126	0.419058237097079
79	T_slopexU	4.08024715936031e-07	1.17136648044697e-20	1.86271146301992e-07	1.43191369339565e-06	0.0919308399193371	0.706695755833522	0.126645387507514	0.201373404247141	0.262588854468573	0.209074279085092	0.293304244166478	0.379903325098277
80	T_slopexM	1.64093855620462e-07	1.78567792516564e-20	2.62675158310837e-07	2.60384542953897e-07	0.382265587769803	0.37893210381416	0.154743937095031	0.238802308416037	0.308450193354806	0.569793723944834	0.62106789618584	0.683818766820484
81	T_slopexP	2.77267487863158e-07	3.41521704193871e-20	3.77506757275842e-07	4.72240821284312e-07	0.334961588822307	0.419019084441345	0.162667449206899	0.246019326736348	0.315646849945717	0.524437524953709	0.580980915558655	0.649044144085432
82	T_interceptxT_back	6.86058073193647e-07	3.18016126404141e-20	1.62216514733e-07	4.30365423832025e-07	0.126866446569179	0.336580601165514	0.46622572083912	0.536552952265306	0.621718063949926	0.608387451876998	0.663419398834486	0.733850035573162
83	T_interceptxU	6.01391711375091e-07	2.21597833447308e-09	1.60675822469253e-07	2.46892798554998e-07	0.158899907724945	0.244163946419815	0.531189064676325	0.59693614585524	0.681015911933844	0.713880660230843	0.755836053580184	0.811941648159476
84	T_interceptxM	1.85971505395656e-07	1.66016234103e-08	1.77018410855216e-07	1.72812139275413e-07	0.320451180187628	0.312836691471875	0.282523566978696	0.366712128340498	0.45818066757515	0.641311656158572	0.687163308528125	0.742555504602535
85	T_interceptxP	4.25317749698168e-07	1.76846497948524e-19	2.31751890934108e-07	1.92300969253577e-07	0.272851318654886	0.226404077343081	0.424578311245868	0.500744604002032	0.584250533457075	0.735963897393934	0.773595922656919	0.82419534958426
86	T_backxU	2.57306370700923e-07	6.66523067853495e-08	1.17098159848029e-07	1.39156256864864e-07	0.20181922989803	0.239836463975246	0.485571363771741	0.558344306126724	0.642081375668703	0.720690014094146	0.760163536024754	0.80866054184972
87	T_backxM	2.99769791557582e-07	2.53162921026763e-08	2.28078200523231e-07	2.14269572159289e-07	0.297195906380964	0.279202657516825	0.342156166541091	0.423601436102211	0.515920217966238	0.677819471407406	0.720797342483175	0.774276742387861
88	T_backxP	1.78330634738651e-07	3.17298250649011e-08	1.74687814171315e-07	1.57116322766821e-07	0.322382778320892	0.289954951313639	0.300260474880327	0.387662270365469	0.483312679543434	0.667950000627085	0.710045048686361	0.762356707393003
89	UxM	3.7705417685058e-07	3.90975871511607e-08	5.78370787899646e-07	3.85675898113578e-07	0.419049005520456	0.279435104502107	0.213091800731865	0.301515889977437	0.39524806540063	0.680973213160239	0.720564895497893	0.768720657198238
90	UxP	2.43400611216252e-07	6.65602379112215e-08	3.00424195533807e-07	1.96210468998689e-07	0.372459541921596	0.243257575421383	0.298403514025266	0.384282882657021	0.480276067694535	0.721930575742176	0.756742424578617	0.800850585014283
91	MxP	9.28801336708322e-07	3.75663986791336e-07	1.43700464364325e-06	1.47171055217357e-06	0.341073599162179	0.349311059762598	0.219431637560193	0.309615341075223	0.396997785702758	0.602881913446789	0.650688940237402	0.705580034093191
